# Supplementary material for: DynamicAtlas: a morphodynamic atlas for Drosophila development
Source: Nat Methods. 2025 Dec 24;23(1):260–70. doi: 10.1038/s41592-025-02897-8 (PMC12791008; doi:10.1038/s41592-025-02897-8)
Supplement: Supplementary file 8 — Statistical source data in Excel format, with separate panels on separate tabs. [file 41592_2025_2897_MOESM8_ESM.xlsx]

## Sheet: Panel b
Auto-correlation matrix values for Panel 3b							(Correlation values; dimensionless quantities between -1 and 1)
1	0.813821	0.779584	0.104128	-0.00268538	-0.114093	-0.0432199	-0.111967	-0.00798449	-0.0971742	-0.0295545	-0.00768263	0.172067	0.171283	0.171474	0.166227	0.126118	0.00674616	-0.0131593	-0.0381313	-0.0386227	0.157048	0.171785	0.133262	0.15556	0.137765	0.0621659	0.125523	0.159804	0.160082	0.165875	0.177667	0.192638	0.19337	0.172606	0.169707	0.109204	0.121761	0.121696	0.155201	0.238792	0.240873	0.251142	0.24767	0.239037	0.233615	0.247472	0.250585	0.248774	0.242922
0.813821	1	0.938959	0.597299	0.406142	0.144813	0.0728616	-0.0370373	0.0548063	0.0275978	0.101309	0.0544799	0.0819984	0.142037	0.239764	0.278	0.292422	0.186013	0.0164419	-0.0227852	-0.0440495	0.127267	0.216185	0.17055	0.36855	0.35565	0.320139	0.358191	0.396787	0.384857	0.376039	0.402148	0.38782	0.39909	0.402172	0.407653	0.363734	0.365855	0.351995	0.388598	0.459781	0.475438	0.488617	0.484403	0.478131	0.467771	0.475212	0.481079	0.482853	0.48492
0.779584	0.938959	1	0.640017	0.480775	0.249512	0.184987	0.0314769	0.101836	0.112244	0.174497	0.115856	0.192488	0.244204	0.327268	0.342852	0.317149	0.122425	-0.0193585	-0.0184768	0.0181425	0.223472	0.311841	0.254796	0.369781	0.383532	0.367892	0.421083	0.443716	0.456144	0.451412	0.471451	0.462122	0.467058	0.480509	0.493459	0.464832	0.46782	0.456105	0.479123	0.532093	0.542024	0.553376	0.54689	0.536928	0.529525	0.533531	0.53727	0.526951	0.522024
0.104128	0.597299	0.640017	1	0.782351	0.455632	0.227386	0.085282	0.0867818	0.173766	0.24382	0.144193	0.00314864	0.135059	0.262743	0.295333	0.321259	0.235072	-0.0112423	-0.0188627	-0.0151856	0.0787411	0.219009	0.187777	0.467824	0.493067	0.49263	0.508956	0.497402	0.487381	0.474147	0.504631	0.480338	0.472106	0.506489	0.528368	0.543255	0.522679	0.507266	0.521264	0.51668	0.544353	0.550293	0.547051	0.533005	0.520311	0.516682	0.522932	0.505606	0.510403
-0.00268538	0.406142	0.480775	0.782351	1	0.801064	0.657399	0.505206	0.413569	0.348006	0.181077	0.0258846	0.016132	0.152866	0.302623	0.392539	0.508235	0.360293	0.134689	0.0728761	0.142644	0.302629	0.420516	0.414618	0.632732	0.748918	0.807911	0.836179	0.819438	0.793184	0.779304	0.811391	0.788793	0.79084	0.805649	0.82717	0.833566	0.804291	0.777927	0.791756	0.779119	0.788433	0.780827	0.764046	0.742343	0.740219	0.72829	0.717023	0.707968	0.707264
-0.114093	0.144813	0.249512	0.455632	0.801064	1	0.859827	0.687482	0.446007	0.2951	-0.057039	-0.23564	0.0553505	0.209223	0.321396	0.433813	0.545717	0.187106	0.0193272	-0.0540182	0.1268	0.368451	0.511555	0.535868	0.525195	0.585938	0.69484	0.716933	0.730588	0.779553	0.749483	0.750186	0.726187	0.751676	0.790737	0.80266	0.819349	0.803228	0.780207	0.787974	0.759255	0.763763	0.750404	0.741723	0.728036	0.736125	0.725825	0.716904	0.729912	0.726831
-0.0432199	0.0728616	0.184987	0.227386	0.657399	0.859827	1	0.908202	0.727536	0.445292	-0.00374928	-0.131359	0.0828993	0.16276	0.224871	0.318784	0.415059	0.173717	0.129269	0.127928	0.343689	0.540607	0.53784	0.484496	0.409931	0.531458	0.680469	0.744812	0.72291	0.725878	0.703043	0.700914	0.685262	0.694746	0.714941	0.728877	0.7283	0.700172	0.67158	0.675959	0.654634	0.646891	0.632832	0.612674	0.607548	0.621061	0.618239	0.60121	0.620711	0.620366
-0.111967	-0.0370373	0.0314769	0.085282	0.505206	0.687482	0.908202	1	0.860856	0.487389	-0.008776	-0.148547	-0.177577	-0.157171	-0.105739	0.0147008	0.194785	0.323732	0.336819	0.314608	0.418975	0.401634	0.272058	0.243324	0.318891	0.484106	0.636577	0.646298	0.599964	0.520938	0.49056	0.51066	0.495762	0.51335	0.514996	0.529314	0.534405	0.497625	0.469351	0.466229	0.446704	0.441054	0.434522	0.413377	0.416478	0.428696	0.420027	0.4016	0.428144	0.437687
-0.00798449	0.0548063	0.101836	0.0867818	0.413569	0.446007	0.727536	0.860856	1	0.755647	0.209137	0.0490121	-0.192265	-0.238326	-0.243479	-0.152935	-0.0365919	0.344577	0.465435	0.541128	0.604087	0.460522	0.179865	0.082973	0.17437	0.437812	0.622911	0.604816	0.539664	0.42245	0.418225	0.428146	0.416706	0.404706	0.386349	0.4005	0.376861	0.329315	0.289849	0.287364	0.285035	0.280814	0.284194	0.244994	0.237748	0.241631	0.219644	0.19223	0.216663	0.238041
-0.0971742	0.0275978	0.112244	0.173766	0.348006	0.2951	0.445292	0.487389	0.755647	1	0.554556	0.393286	-0.00999454	-0.120047	-0.198283	-0.181628	-0.170664	0.235223	0.400373	0.470194	0.475032	0.280435	0.059798	-0.0335657	0.056835	0.3271	0.498081	0.413456	0.355759	0.289511	0.307599	0.303814	0.303361	0.285979	0.266696	0.259409	0.238579	0.195758	0.17162	0.159873	0.154197	0.144387	0.152531	0.106246	0.0852597	0.0776643	0.0441821	0.0138774	0.0275201	0.0363998
-0.0295545	0.101309	0.174497	0.24382	0.181077	-0.057039	-0.00374928	-0.008776	0.209137	0.554556	1	0.894494	0.358395	0.147348	-0.0113957	-0.0949073	-0.236338	0.0234103	0.128022	0.326656	0.327025	0.151728	-0.0359392	-0.151618	-0.0897375	0.103319	0.1824	0.130615	0.112607	0.0881208	0.120674	0.137052	0.153208	0.1303	0.103222	0.0788973	0.080543	0.035759	0.0450811	0.0387782	0.039176	0.0365231	0.033011	0.00932563	-0.00970488	-0.0248128	-0.0499581	-0.0700577	-0.0779602	-0.101175
-0.00768263	0.0544799	0.115856	0.144193	0.0258846	-0.23564	-0.131359	-0.148547	0.0490121	0.393286	0.894494	1	0.523147	0.300655	0.116255	-0.0351522	-0.267969	-0.180909	-0.0857078	0.141084	0.209779	0.121841	-0.0158611	-0.173476	-0.221252	-0.116048	-0.0660047	-0.0595904	-0.0698734	-0.0688669	-0.0302576	-0.0430867	-0.0157553	-0.0382449	-0.0693926	-0.0928314	-0.0819894	-0.102385	-0.0831544	-0.0926289	-0.0934767	-0.110213	-0.114574	-0.128694	-0.138451	-0.149864	-0.1569	-0.168303	-0.177698	-0.206078
0.172067	0.0819984	0.192488	0.00314864	0.016132	0.0553505	0.0828993	-0.177577	-0.192265	-0.00999454	0.358395	0.523147	1	0.90281	0.779123	0.648856	0.188755	-0.562094	-0.599168	-0.392343	-0.0171335	0.406432	0.568027	0.45103	-0.0714364	-0.178756	-0.176392	-0.0371534	0.0588193	0.252026	0.280231	0.202931	0.224643	0.210635	0.22357	0.21155	0.218831	0.255391	0.281636	0.278319	0.268052	0.233694	0.217968	0.216088	0.222503	0.222088	0.232661	0.225773	0.186902	0.146185
0.171283	0.142037	0.244204	0.135059	0.152866	0.209223	0.16276	-0.157171	-0.238326	-0.120047	0.147348	0.300655	0.90281	1	0.931429	0.820284	0.364669	-0.541643	-0.686747	-0.536682	-0.15905	0.406422	0.690827	0.614385	0.0993763	-0.0683557	-0.123464	0.0537215	0.164237	0.373639	0.394393	0.306936	0.335033	0.334779	0.360766	0.349228	0.352323	0.403546	0.426121	0.425849	0.404875	0.378447	0.361808	0.366596	0.36707	0.371537	0.392517	0.391301	0.350775	0.311705
0.171474	0.239764	0.327268	0.262743	0.302623	0.321396	0.224871	-0.105739	-0.243479	-0.198283	-0.0113957	0.116255	0.779123	0.931429	1	0.952238	0.579163	-0.396103	-0.665139	-0.59944	-0.247154	0.383771	0.764953	0.718838	0.27077	0.0714933	-0.0093347	0.176986	0.297378	0.490793	0.501022	0.430347	0.441537	0.44327	0.483704	0.486813	0.492689	0.54494	0.56286	0.562384	0.540969	0.516574	0.504159	0.514231	0.518547	0.524235	0.545617	0.546247	0.501628	0.471338
0.166227	0.278	0.342852	0.295333	0.392539	0.433813	0.318784	0.0147008	-0.152935	-0.181628	-0.0949073	-0.0351522	0.648856	0.820284	0.952238	1	0.718867	-0.240045	-0.593241	-0.606752	-0.275771	0.360196	0.801503	0.811304	0.407962	0.209651	0.101023	0.275052	0.397904	0.57214	0.568072	0.514881	0.509001	0.519403	0.566668	0.571473	0.581198	0.630743	0.647629	0.652497	0.63078	0.610009	0.596731	0.606259	0.60929	0.618478	0.63541	0.633503	0.596059	0.5699
0.126118	0.292422	0.317149	0.321259	0.508235	0.545717	0.415059	0.194785	-0.0365919	-0.170664	-0.236338	-0.267969	0.188755	0.364669	0.579163	0.718867	1	0.32901	-0.125704	-0.402819	-0.353298	0.105794	0.547078	0.657649	0.590842	0.493893	0.332095	0.431887	0.49395	0.570534	0.563873	0.608514	0.601152	0.607014	0.633701	0.625233	0.632952	0.649225	0.653375	0.685335	0.691867	0.674726	0.650427	0.656473	0.657224	0.67925	0.705725	0.711863	0.724582	0.709033
0.00674616	0.186013	0.122425	0.235072	0.360293	0.187106	0.173717	0.323732	0.344577	0.235223	0.0234103	-0.180909	-0.562094	-0.541643	-0.396103	-0.240045	0.32901	1	0.798925	0.363987	-0.0615001	-0.333678	-0.268142	-0.0772093	0.488448	0.662741	0.541425	0.420956	0.343946	0.175929	0.173026	0.330187	0.336027	0.335171	0.304686	0.280479	0.280397	0.234249	0.24196	0.25851	0.275757	0.278584	0.272522	0.252839	0.246552	0.248899	0.244509	0.241813	0.266127	0.27774
-0.0131593	0.0164419	-0.0193585	-0.0112423	0.134689	0.0193272	0.129269	0.336819	0.465435	0.400373	0.128022	-0.0857078	-0.599168	-0.686747	-0.665139	-0.593241	-0.125704	0.798925	1	0.751408	0.326736	-0.164312	-0.44918	-0.385715	0.112381	0.418883	0.492614	0.337967	0.195578	0.0058771	0.0114809	0.132706	0.143053	0.13172	0.0971057	0.0909158	0.0774568	0.0121658	0.00652719	0.00612274	0.0273234	0.0347538	0.0364509	0.0100328	0.0087913	0.00103502	-0.0168803	-0.0271004	-0.000947893	0.0190928
-0.0381313	-0.0227852	-0.0184768	-0.0188627	0.0728761	-0.0540182	0.127928	0.314608	0.541128	0.470194	0.326656	0.141084	-0.392343	-0.536682	-0.59944	-0.606752	-0.402819	0.363987	0.751408	1	0.809457	0.208961	-0.368438	-0.513498	-0.226324	0.138606	0.41294	0.296862	0.155648	-0.0119289	0.000458501	0.0558716	0.0492062	0.0161425	-0.016192	0.0131369	-0.00845061	-0.0742962	-0.103251	-0.106321	-0.0837791	-0.0720958	-0.0646787	-0.0951947	-0.0930736	-0.105464	-0.137605	-0.156801	-0.14405	-0.121984
-0.0386227	-0.0440495	0.0181425	-0.0151856	0.142644	0.1268	0.343689	0.418975	0.604087	0.475032	0.327025	0.209779	-0.0171335	-0.15905	-0.247154	-0.275771	-0.353298	-0.0615001	0.326736	0.809457	1	0.628091	0.0408263	-0.229642	-0.325981	-0.00594654	0.359637	0.357432	0.267208	0.196539	0.206595	0.166337	0.141815	0.114974	0.109417	0.157351	0.139928	0.0999241	0.0560772	0.0469612	0.0569068	0.0618311	0.0695069	0.0417756	0.0489177	0.0372834	0.00112551	-0.0263269	-0.025695	-0.0100059
0.157048	0.127267	0.223472	0.0787411	0.302629	0.368451	0.540607	0.401634	0.460522	0.280435	0.151728	0.121841	0.406432	0.406422	0.383771	0.360196	0.105794	-0.333678	-0.164312	0.208961	0.628091	1	0.715583	0.394187	-0.121813	0.0390328	0.319583	0.487115	0.493834	0.57578	0.575355	0.441939	0.419294	0.399143	0.429048	0.476432	0.445581	0.441789	0.38988	0.38479	0.386168	0.381007	0.37959	0.369793	0.375153	0.373004	0.361808	0.342951	0.344362	0.355439
0.171785	0.216185	0.311841	0.219009	0.420516	0.511555	0.53784	0.272058	0.179865	0.059798	-0.0359392	-0.0158611	0.568027	0.690827	0.764953	0.801503	0.547078	-0.268142	-0.44918	-0.368438	0.0408263	0.715583	1	0.871055	0.333276	0.241998	0.284468	0.487588	0.577525	0.725555	0.705881	0.605794	0.577746	0.580112	0.626881	0.640223	0.627251	0.652902	0.632148	0.629951	0.614128	0.601745	0.592884	0.592823	0.587295	0.596028	0.600851	0.589325	0.579069	0.571769
0.133262	0.17055	0.254796	0.187777	0.414618	0.535868	0.484496	0.243324	0.082973	-0.0335657	-0.151618	-0.173476	0.45103	0.614385	0.718838	0.811304	0.657649	-0.0772093	-0.385715	-0.513498	-0.229642	0.394187	0.871055	1	0.592584	0.432696	0.32289	0.469916	0.563804	0.705003	0.679229	0.629646	0.620004	0.632025	0.644146	0.635354	0.628028	0.663725	0.659196	0.663741	0.650384	0.637156	0.625826	0.621946	0.607339	0.618448	0.621297	0.613778	0.589125	0.569974
0.15556	0.36855	0.369781	0.467824	0.632732	0.525195	0.409931	0.318891	0.17437	0.056835	-0.0897375	-0.221252	-0.0714364	0.0993763	0.27077	0.407962	0.590842	0.488448	0.112381	-0.226324	-0.325981	-0.121813	0.333276	0.592584	1	0.879178	0.651064	0.641698	0.690838	0.636455	0.626433	0.727835	0.721731	0.724242	0.69185	0.667702	0.647796	0.637897	0.639462	0.663561	0.672853	0.685129	0.685473	0.670853	0.638134	0.640377	0.63495	0.628673	0.607035	0.594669
0.137765	0.35565	0.383532	0.493067	0.748918	0.585938	0.531458	0.484106	0.437812	0.3271	0.103319	-0.116048	-0.178756	-0.0683557	0.0714933	0.209651	0.493893	0.662741	0.418883	0.138606	-0.00594654	0.0390328	0.241998	0.432696	0.879178	1	0.868338	0.831986	0.808419	0.701614	0.697105	0.804796	0.805314	0.789614	0.752841	0.739352	0.721069	0.680484	0.669793	0.688823	0.697587	0.710213	0.707041	0.67559	0.632824	0.631578	0.612061	0.592941	0.568768	0.558675
0.0621659	0.320139	0.367892	0.49263	0.807911	0.69484	0.680469	0.636577	0.622911	0.498081	0.1824	-0.0660047	-0.176392	-0.123464	-0.0093347	0.101023	0.332095	0.541425	0.492614	0.41294	0.359637	0.319583	0.284468	0.32289	0.651064	0.868338	1	0.946346	0.902231	0.805791	0.795408	0.853119	0.835929	0.824357	0.798208	0.806491	0.775727	0.728567	0.686065	0.699301	0.716773	0.731055	0.733225	0.699905	0.667049	0.659318	0.627119	0.603402	0.596906	0.601962
0.125523	0.358191	0.421083	0.508956	0.836179	0.716933	0.744812	0.646298	0.604816	0.413456	0.130615	-0.0595904	-0.0371534	0.0537215	0.176986	0.275052	0.431887	0.420956	0.337967	0.296862	0.357432	0.487115	0.487588	0.469916	0.641698	0.831986	0.946346	1	0.953443	0.884187	0.875899	0.900176	0.88371	0.868697	0.855792	0.875721	0.844919	0.805388	0.757875	0.774249	0.788864	0.799818	0.796261	0.765271	0.734008	0.72949	0.706792	0.68314	0.675467	0.676782
0.159804	0.396787	0.443716	0.497402	0.819438	0.730588	0.72291	0.599964	0.539664	0.355759	0.112607	-0.0698734	0.0588193	0.164237	0.297378	0.397904	0.49395	0.343946	0.195578	0.155648	0.267208	0.493834	0.577525	0.563804	0.690838	0.808419	0.902231	0.953443	1	0.946881	0.936138	0.945013	0.928217	0.928455	0.920243	0.927439	0.87891	0.850593	0.799366	0.821245	0.839011	0.847592	0.846902	0.819741	0.792548	0.78852	0.768653	0.745511	0.738501	0.740909
0.160082	0.384857	0.456144	0.487381	0.793184	0.779553	0.725878	0.520938	0.42245	0.289511	0.0881208	-0.0688669	0.252026	0.373639	0.490793	0.57214	0.570534	0.175929	0.0058771	-0.0119289	0.196539	0.57578	0.725555	0.705003	0.636455	0.701614	0.805791	0.884187	0.946881	1	0.987529	0.955538	0.936452	0.942628	0.942749	0.950564	0.911242	0.906224	0.859778	0.877499	0.892504	0.894116	0.88837	0.867817	0.848447	0.846931	0.830024	0.810815	0.797186	0.792178
0.165875	0.376039	0.451412	0.474147	0.779304	0.749483	0.703043	0.49056	0.418225	0.307599	0.120674	-0.0302576	0.280231	0.394393	0.501022	0.568072	0.563873	0.173026	0.0114809	0.000458501	0.206595	0.575355	0.705881	0.679229	0.626433	0.697105	0.795408	0.875899	0.936138	0.987529	1	0.968247	0.953937	0.949513	0.93869	0.944256	0.896283	0.891519	0.844492	0.867312	0.885185	0.885274	0.879632	0.85587	0.833219	0.828465	0.811415	0.792948	0.78026	0.774602
0.177667	0.402148	0.471451	0.504631	0.811391	0.750186	0.700914	0.51066	0.428146	0.303814	0.137052	-0.0430867	0.202931	0.306936	0.430347	0.514881	0.608514	0.330187	0.132706	0.0558716	0.166337	0.441939	0.605794	0.629646	0.727835	0.804796	0.853119	0.900176	0.945013	0.955538	0.968247	1	0.987188	0.973523	0.960841	0.958937	0.916018	0.896358	0.860365	0.88784	0.903794	0.905439	0.899393	0.873213	0.847016	0.842718	0.828423	0.810808	0.797077	0.78936
0.192638	0.38782	0.462122	0.480338	0.788793	0.726187	0.685262	0.495762	0.416706	0.303361	0.153208	-0.0157553	0.224643	0.335033	0.441537	0.509001	0.601152	0.336027	0.143053	0.0492062	0.141815	0.419294	0.577746	0.620004	0.721731	0.805314	0.835929	0.88371	0.928217	0.936452	0.953937	0.987188	1	0.983368	0.961021	0.95146	0.904558	0.886549	0.856264	0.885927	0.906212	0.904662	0.898526	0.872001	0.844922	0.842758	0.83105	0.814787	0.797346	0.788717
0.19337	0.39909	0.467058	0.472106	0.79084	0.751676	0.694746	0.51335	0.404706	0.285979	0.1303	-0.0382449	0.210635	0.334779	0.44327	0.519403	0.607014	0.335171	0.13172	0.0161425	0.114974	0.399143	0.580112	0.632025	0.724242	0.789614	0.824357	0.868697	0.928455	0.942628	0.949513	0.973523	0.983368	1	0.979791	0.962921	0.919384	0.914366	0.88647	0.913152	0.934421	0.933692	0.929315	0.90862	0.885559	0.884022	0.87227	0.856526	0.842718	0.831014
0.172606	0.402172	0.480509	0.506489	0.805649	0.790737	0.714941	0.514996	0.386349	0.266696	0.103222	-0.0693926	0.22357	0.360766	0.483704	0.566668	0.633701	0.304686	0.0971057	-0.016192	0.109417	0.429048	0.626881	0.644146	0.69185	0.752841	0.798208	0.855792	0.920243	0.942749	0.93869	0.960841	0.961021	0.979791	1	0.989089	0.963629	0.954765	0.931552	0.949806	0.954384	0.954008	0.948771	0.932916	0.916001	0.915191	0.905351	0.890204	0.875792	0.866383
0.169707	0.407653	0.493459	0.528368	0.82717	0.80266	0.728877	0.529314	0.4005	0.259409	0.0788973	-0.0928314	0.21155	0.349228	0.486813	0.571473	0.625233	0.280479	0.0909158	0.0131369	0.157351	0.476432	0.640223	0.635354	0.667702	0.739352	0.806491	0.875721	0.927439	0.950564	0.944256	0.958937	0.95146	0.962921	0.989089	1	0.981912	0.969908	0.943404	0.957518	0.958628	0.958889	0.952391	0.937262	0.923459	0.921446	0.909901	0.892997	0.873817	0.866075
0.109204	0.363734	0.464832	0.543255	0.833566	0.819349	0.7283	0.534405	0.376861	0.238579	0.080543	-0.0819894	0.218831	0.352323	0.492689	0.581198	0.632952	0.280397	0.0774568	-0.00845061	0.139928	0.445581	0.627251	0.628028	0.647796	0.721069	0.775727	0.844919	0.87891	0.911242	0.896283	0.916018	0.904558	0.919384	0.963629	0.981912	1	0.988448	0.975975	0.976224	0.959612	0.957382	0.947756	0.937456	0.928922	0.92886	0.915524	0.897581	0.870069	0.856223
0.121761	0.365855	0.46782	0.522679	0.804291	0.803228	0.700172	0.497625	0.329315	0.195758	0.035759	-0.102385	0.255391	0.403546	0.54494	0.630743	0.649225	0.234249	0.0121658	-0.0742962	0.0999241	0.441789	0.652902	0.663725	0.637897	0.680484	0.728567	0.805388	0.850593	0.906224	0.891519	0.896358	0.886549	0.914366	0.954765	0.969908	0.988448	1	0.98993	0.988457	0.973851	0.968776	0.96134	0.955409	0.950494	0.951299	0.939896	0.924879	0.893606	0.8771
0.121696	0.351995	0.456105	0.507266	0.777927	0.780207	0.67158	0.469351	0.289849	0.17162	0.0450811	-0.0831544	0.281636	0.426121	0.56286	0.647629	0.653375	0.24196	0.00652719	-0.103251	0.0560772	0.38988	0.632148	0.659196	0.639462	0.669793	0.686065	0.757875	0.799366	0.859778	0.844492	0.860365	0.856264	0.88647	0.931552	0.943404	0.975975	0.98993	1	0.992856	0.970009	0.961283	0.952584	0.950626	0.947981	0.950032	0.940441	0.926477	0.889052	0.86746
0.155201	0.388598	0.479123	0.521264	0.791756	0.787974	0.675959	0.466229	0.287364	0.159873	0.0387782	-0.0926289	0.278319	0.425849	0.562384	0.652497	0.685335	0.25851	0.00612274	-0.106321	0.0469612	0.38479	0.629951	0.663741	0.663561	0.688823	0.699301	0.774249	0.821245	0.877499	0.867312	0.88784	0.885927	0.913152	0.949806	0.957518	0.976224	0.988457	0.992856	1	0.987645	0.980579	0.970979	0.967184	0.962232	0.964836	0.958109	0.946367	0.916047	0.896361
0.238792	0.459781	0.532093	0.51668	0.779119	0.759255	0.654634	0.446704	0.285035	0.154197	0.039176	-0.0934767	0.268052	0.404875	0.540969	0.63078	0.691867	0.275757	0.0273234	-0.0837791	0.0569068	0.386168	0.614128	0.650384	0.672853	0.697587	0.716773	0.788864	0.839011	0.892504	0.885185	0.903794	0.906212	0.934421	0.954384	0.958628	0.959612	0.973851	0.970009	0.987645	1	0.995124	0.988591	0.983201	0.977557	0.97923	0.971715	0.960684	0.9358	0.918921
0.240873	0.475438	0.542024	0.544353	0.788433	0.763763	0.646891	0.441054	0.280814	0.144387	0.0365231	-0.110213	0.233694	0.378447	0.516574	0.610009	0.674726	0.278584	0.0347538	-0.0720958	0.0618311	0.381007	0.601745	0.637156	0.685129	0.710213	0.731055	0.799818	0.847592	0.894116	0.885274	0.905439	0.904662	0.933692	0.954008	0.958889	0.957382	0.968776	0.961283	0.980579	0.995124	1	0.996328	0.992417	0.983536	0.982029	0.972969	0.9616	0.938466	0.92292
0.251142	0.488617	0.553376	0.550293	0.780827	0.750404	0.632832	0.434522	0.284194	0.152531	0.033011	-0.114574	0.217968	0.361808	0.504159	0.596731	0.650427	0.272522	0.0364509	-0.0646787	0.0695069	0.37959	0.592884	0.625826	0.685473	0.707041	0.733225	0.796261	0.846902	0.88837	0.879632	0.899393	0.898526	0.929315	0.948771	0.952391	0.947756	0.96134	0.952584	0.970979	0.988591	0.996328	1	0.99622	0.987471	0.983258	0.972653	0.96232	0.938467	0.925038
0.24767	0.484403	0.54689	0.547051	0.764046	0.741723	0.612674	0.413377	0.244994	0.106246	0.00932563	-0.128694	0.216088	0.366596	0.514231	0.606259	0.656473	0.252839	0.0100328	-0.0951947	0.0417756	0.369793	0.592823	0.621946	0.670853	0.67559	0.699905	0.765271	0.819741	0.867817	0.85587	0.873213	0.872001	0.90862	0.932916	0.937262	0.937456	0.955409	0.950626	0.967184	0.983201	0.992417	0.99622	1	0.993226	0.989796	0.981408	0.97302	0.95032	0.936605
0.239037	0.478131	0.536928	0.533005	0.742343	0.728036	0.607548	0.416478	0.237748	0.0852597	-0.00970488	-0.138451	0.222503	0.36707	0.518547	0.60929	0.657224	0.246552	0.0087913	-0.0930736	0.0489177	0.375153	0.587295	0.607339	0.638134	0.632824	0.667049	0.734008	0.792548	0.848447	0.833219	0.847016	0.844922	0.885559	0.916001	0.923459	0.928922	0.950494	0.947981	0.962232	0.977557	0.983536	0.987471	0.993226	1	0.995616	0.989688	0.983171	0.961924	0.951463
0.233615	0.467771	0.529525	0.520311	0.740219	0.736125	0.621061	0.428696	0.241631	0.0776643	-0.0248128	-0.149864	0.222088	0.371537	0.524235	0.618478	0.67925	0.248899	0.00103502	-0.105464	0.0372834	0.373004	0.596028	0.618448	0.640377	0.631578	0.659318	0.72949	0.78852	0.846931	0.828465	0.842718	0.842758	0.884022	0.915191	0.921446	0.92886	0.951299	0.950032	0.964836	0.97923	0.982029	0.983258	0.989796	0.995616	1	0.995937	0.990232	0.969718	0.959596
0.247472	0.475212	0.533531	0.516682	0.72829	0.725825	0.618239	0.420027	0.219644	0.0441821	-0.0499581	-0.1569	0.232661	0.392517	0.545617	0.63541	0.705725	0.244509	-0.0168803	-0.137605	0.00112551	0.361808	0.600851	0.621297	0.63495	0.612061	0.627119	0.706792	0.768653	0.830024	0.811415	0.828423	0.83105	0.87227	0.905351	0.909901	0.915524	0.939896	0.940441	0.958109	0.971715	0.972969	0.972653	0.981408	0.989688	0.995937	1	0.997454	0.980966	0.970452
0.250585	0.481079	0.53727	0.522932	0.717023	0.716904	0.60121	0.4016	0.19223	0.0138774	-0.0700577	-0.168303	0.225773	0.391301	0.546247	0.633503	0.711863	0.241813	-0.0271004	-0.156801	-0.0263269	0.342951	0.589325	0.613778	0.628673	0.592941	0.603402	0.68314	0.745511	0.810815	0.792948	0.810808	0.814787	0.856526	0.890204	0.892997	0.897581	0.924879	0.926477	0.946367	0.960684	0.9616	0.96232	0.97302	0.983171	0.990232	0.997454	1	0.987478	0.978193
0.248774	0.482853	0.526951	0.505606	0.707968	0.729912	0.620711	0.428144	0.216663	0.0275201	-0.0779602	-0.177698	0.186902	0.350775	0.501628	0.596059	0.724582	0.266127	-0.000947893	-0.14405	-0.025695	0.344362	0.579069	0.589125	0.607035	0.568768	0.596906	0.675467	0.738501	0.797186	0.78026	0.797077	0.797346	0.842718	0.875792	0.873817	0.870069	0.893606	0.889052	0.916047	0.9358	0.938466	0.938467	0.95032	0.961924	0.969718	0.980966	0.987478	1	0.994516
0.242922	0.48492	0.522024	0.510403	0.707264	0.726831	0.620366	0.437687	0.238041	0.0363998	-0.101175	-0.206078	0.146185	0.311705	0.471338	0.5699	0.709033	0.27774	0.0190928	-0.121984	-0.0100059	0.355439	0.571769	0.569974	0.594669	0.558675	0.601962	0.676782	0.740909	0.792178	0.774602	0.78936	0.788717	0.831014	0.866383	0.866075	0.856223	0.8771	0.86746	0.896361	0.918921	0.92292	0.925038	0.936605	0.951463	0.959596	0.970452	0.978193	0.994516	1
0.252306	0.500271	0.538133	0.531056	0.746006	0.733245	0.643874	0.472534	0.290741	0.0729692	-0.076467	-0.197827	0.109987	0.272039	0.440275	0.54375	0.706366	0.340147	0.0960655	-0.0423292	0.0488446	0.381734	0.562651	0.557038	0.61087	0.619221	0.670427	0.745503	0.790798	0.821682	0.803364	0.824768	0.823555	0.859085	0.892081	0.897323	0.887728	0.899214	0.88598	0.912802	0.935661	0.940886	0.941299	0.947891	0.959706	0.964911	0.971895	0.974952	0.986387	0.990802
0.267365	0.509711	0.538615	0.531246	0.741988	0.724378	0.636809	0.467006	0.285081	0.0575562	-0.0852259	-0.203392	0.097784	0.263767	0.427115	0.530083	0.70396	0.340619	0.0955532	-0.0399768	0.0459638	0.377763	0.545349	0.537805	0.59936	0.609973	0.65825	0.737789	0.775928	0.806168	0.788633	0.810903	0.812333	0.845294	0.874356	0.879826	0.867172	0.87899	0.86513	0.896576	0.923649	0.929534	0.928439	0.935603	0.94642	0.953953	0.963447	0.968417	0.983061	0.987873
0.274111	0.53126	0.548239	0.550359	0.748493	0.715527	0.609749	0.437141	0.262094	0.0469541	-0.0669272	-0.187751	0.10523	0.263444	0.423331	0.527009	0.698535	0.336115	0.0863071	-0.0417853	0.0399708	0.362461	0.525421	0.51899	0.596912	0.603528	0.655357	0.731011	0.767732	0.800381	0.78643	0.809914	0.807164	0.837977	0.862189	0.870359	0.855722	0.86811	0.851332	0.887263	0.918809	0.926882	0.924443	0.931716	0.940496	0.945281	0.95429	0.959763	0.97674	0.980179
0.287059	0.539887	0.552007	0.550169	0.744494	0.713566	0.602945	0.428688	0.25379	0.0454627	-0.0634958	-0.182366	0.12049	0.27743	0.429532	0.531521	0.684391	0.319675	0.0644931	-0.0631898	0.0256013	0.352548	0.522562	0.519594	0.607198	0.604789	0.650413	0.723912	0.766211	0.800872	0.789294	0.811473	0.81	0.841121	0.861868	0.866396	0.847285	0.862701	0.846278	0.885442	0.918569	0.928034	0.926593	0.93314	0.938624	0.942348	0.950937	0.957398	0.97377	0.975024
0.288317	0.532602	0.550885	0.546473	0.746294	0.718356	0.596743	0.408794	0.22373	0.0257601	-0.0735416	-0.190909	0.147219	0.31147	0.467397	0.571465	0.71779	0.314364	0.03743	-0.100764	-0.00921334	0.338337	0.540512	0.553046	0.628785	0.619475	0.64549	0.718203	0.767523	0.810122	0.798455	0.823818	0.823635	0.854092	0.875665	0.878746	0.863402	0.881385	0.869895	0.906479	0.935503	0.94172	0.938622	0.945468	0.948857	0.953781	0.962901	0.968611	0.977584	0.975135
0.293189	0.525891	0.54561	0.531629	0.73252	0.717054	0.58899	0.398593	0.204439	0.00852038	-0.102818	-0.214848	0.148594	0.315667	0.476096	0.584383	0.734445	0.3103	0.0177511	-0.136075	-0.0468412	0.302528	0.526601	0.556389	0.637936	0.617836	0.626442	0.694852	0.7482	0.795267	0.786516	0.816388	0.818168	0.847907	0.87066	0.872096	0.858648	0.878638	0.870903	0.907934	0.93549	0.939966	0.937149	0.944245	0.945911	0.95221	0.961669	0.968487	0.974364	0.970158
0.301318	0.528306	0.543448	0.523446	0.717829	0.705584	0.565837	0.383148	0.18178	-0.0158573	-0.145757	-0.259109	0.11492	0.289503	0.459346	0.575421	0.727538	0.306523	0.00870039	-0.151991	-0.0698289	0.264184	0.495764	0.5475	0.645719	0.616287	0.614966	0.673951	0.728566	0.77624	0.764691	0.79693	0.798555	0.832167	0.851659	0.853397	0.840907	0.866515	0.859834	0.896481	0.926975	0.93279	0.933515	0.942047	0.943631	0.949404	0.957915	0.964803	0.964239	0.959627
0.309304	0.532173	0.548006	0.525849	0.716427	0.701484	0.558625	0.378544	0.184966	-0.00733821	-0.146777	-0.262641	0.108352	0.284549	0.452122	0.566848	0.707014	0.299356	0.00266936	-0.154025	-0.0691963	0.26222	0.49261	0.544281	0.649034	0.61706	0.615373	0.671251	0.728143	0.774514	0.763482	0.794798	0.797117	0.830784	0.849313	0.850933	0.83629	0.863226	0.856911	0.893336	0.924512	0.931451	0.933474	0.942314	0.942297	0.947277	0.954311	0.96062	0.958181	0.954803
0.303718	0.531631	0.539994	0.522077	0.712522	0.694987	0.550329	0.374888	0.18384	-0.00692701	-0.147299	-0.261194	0.103713	0.278258	0.443948	0.558682	0.698341	0.303404	0.0101441	-0.150837	-0.0689044	0.260488	0.486906	0.5307	0.638437	0.605672	0.608885	0.664383	0.723176	0.768365	0.758063	0.786151	0.784904	0.821014	0.841677	0.844556	0.830946	0.859191	0.852478	0.888458	0.918594	0.925509	0.926725	0.936342	0.938219	0.94232	0.949923	0.95677	0.957581	0.954202
0.296392	0.526359	0.538402	0.520368	0.713568	0.701687	0.557044	0.380973	0.183785	-0.00770067	-0.150923	-0.263862	0.105616	0.279367	0.447312	0.561159	0.704047	0.303872	0.0137903	-0.149059	-0.0666923	0.265418	0.49247	0.535705	0.640192	0.607701	0.614935	0.670719	0.726954	0.774385	0.762947	0.789637	0.787147	0.823945	0.845522	0.850071	0.839602	0.868511	0.861312	0.89517	0.924391	0.930404	0.931077	0.940783	0.94335	0.94792	0.955008	0.961345	0.96097	0.956771
0.284179	0.515906	0.530457	0.51416	0.700056	0.705569	0.549314	0.372927	0.166332	-0.0189229	-0.171896	-0.282918	0.1021	0.279637	0.451315	0.571842	0.706532	0.286033	-0.0110016	-0.174766	-0.0878314	0.240908	0.487594	0.539116	0.632544	0.585294	0.587404	0.637643	0.696678	0.752595	0.738431	0.764356	0.758068	0.800414	0.828336	0.835239	0.834218	0.866363	0.863987	0.893681	0.918246	0.92443	0.925615	0.937947	0.942904	0.947342	0.953503	0.959815	0.957503	0.952414
0.286567	0.521246	0.539404	0.52279	0.703147	0.712825	0.554817	0.385843	0.18102	-0.000659484	-0.17215	-0.285469	0.0844575	0.25725	0.425538	0.543839	0.671886	0.277872	0.00544311	-0.144605	-0.0603386	0.240127	0.461652	0.50718	0.612177	0.572028	0.590765	0.631165	0.681695	0.738307	0.72262	0.748476	0.740108	0.784499	0.813626	0.823946	0.825958	0.858168	0.85734	0.885468	0.909109	0.915301	0.917856	0.931081	0.937329	0.941191	0.945843	0.95279	0.949157	0.944769
0.273714	0.522583	0.54255	0.538742	0.709244	0.70459	0.544099	0.378702	0.174758	-0.00456716	-0.167565	-0.276235	0.0802773	0.246229	0.417502	0.53578	0.664212	0.273274	-0.00115182	-0.149418	-0.0653113	0.228665	0.448731	0.492909	0.609804	0.567317	0.587654	0.626341	0.676666	0.731149	0.716964	0.742065	0.730822	0.774749	0.805305	0.817056	0.820071	0.851308	0.848558	0.877591	0.900052	0.906246	0.908906	0.923069	0.92905	0.933147	0.937573	0.945361	0.940924	0.937525
0.258464	0.512921	0.536755	0.540463	0.720199	0.712285	0.549272	0.383059	0.167739	-0.0130059	-0.164858	-0.270596	0.0867337	0.252301	0.42784	0.546813	0.672559	0.275909	-0.00118514	-0.157386	-0.0720057	0.22773	0.457344	0.502237	0.615781	0.570378	0.587799	0.629925	0.683019	0.73877	0.721896	0.743481	0.730551	0.778029	0.811039	0.825224	0.832333	0.862723	0.861169	0.88708	0.905429	0.908862	0.908192	0.922503	0.931854	0.936903	0.941181	0.947847	0.94112	0.938051
0.222559	0.482089	0.508098	0.533684	0.733996	0.728569	0.563964	0.391786	0.164719	-0.0160206	-0.168017	-0.271511	0.0944071	0.267584	0.444984	0.561955	0.685617	0.274994	-0.00568718	-0.159356	-0.0732142	0.23116	0.467785	0.518644	0.630568	0.581323	0.601504	0.646293	0.700763	0.756313	0.740497	0.76004	0.748593	0.794674	0.824381	0.838762	0.843577	0.873836	0.869771	0.89655	0.912661	0.913277	0.909619	0.921268	0.930713	0.93654	0.940579	0.94697	0.940105	0.936601
0.210825	0.481087	0.504453	0.53854	0.737068	0.725894	0.557783	0.381376	0.157537	-0.0174016	-0.16104	-0.264921	0.0921981	0.270292	0.44417	0.554559	0.690308	0.285901	0.00202589	-0.155863	-0.0791912	0.222468	0.463693	0.519958	0.640593	0.589993	0.608101	0.655291	0.710792	0.765852	0.752572	0.770507	0.758932	0.804289	0.830299	0.843751	0.845538	0.875858	0.867556	0.895802	0.912853	0.912706	0.906258	0.915612	0.925713	0.931268	0.935806	0.942204	0.937679	0.933598
0.203753	0.47276	0.492544	0.52498	0.742142	0.733437	0.570666	0.397061	0.180687	0.00867118	-0.165566	-0.274861	0.0784168	0.261278	0.438482	0.552163	0.677922	0.290828	0.0155293	-0.145007	-0.0668719	0.230957	0.465139	0.51974	0.645954	0.599534	0.625676	0.672998	0.728612	0.775909	0.765401	0.780776	0.767142	0.812938	0.837256	0.851876	0.848713	0.879473	0.868265	0.896436	0.912847	0.912882	0.906109	0.913679	0.921677	0.925863	0.928755	0.933116	0.929555	0.926284
0.173901	0.461995	0.48256	0.542175	0.765184	0.755783	0.590866	0.423436	0.220053	0.0519892	-0.154507	-0.278213	0.0538276	0.240869	0.422218	0.541856	0.662113	0.297208	0.0251139	-0.123729	-0.0418251	0.24026	0.468249	0.518777	0.656566	0.614604	0.653591	0.693918	0.750504	0.789029	0.778426	0.794466	0.775643	0.819274	0.844425	0.862587	0.858678	0.885959	0.870694	0.897052	0.909893	0.912135	0.906261	0.911901	0.917036	0.920325	0.920412	0.922389	0.919489	0.918275
0.171147	0.467026	0.48417	0.552489	0.784602	0.768301	0.62024	0.457481	0.266854	0.0970626	-0.142173	-0.272674	0.0412001	0.22421	0.408671	0.531624	0.652576	0.31079	0.0457991	-0.100264	-0.0171679	0.263554	0.481727	0.521613	0.669749	0.638539	0.688274	0.726772	0.780787	0.810178	0.798886	0.816285	0.795131	0.833559	0.857213	0.875498	0.867088	0.889215	0.870455	0.896638	0.909692	0.912904	0.908362	0.911337	0.914391	0.916605	0.916159	0.916131	0.913989	0.915003
0.160501	0.468666	0.491406	0.58138	0.799538	0.780519	0.622618	0.456649	0.262752	0.0948608	-0.141502	-0.282545	0.0213931	0.213863	0.401563	0.529137	0.660346	0.316194	0.0423535	-0.103297	-0.0254371	0.254946	0.476607	0.522157	0.674854	0.649802	0.691992	0.730659	0.776368	0.807251	0.792091	0.81297	0.789885	0.825331	0.852616	0.874044	0.870613	0.889645	0.869855	0.895302	0.905346	0.910866	0.905387	0.908812	0.908316	0.91198	0.911681	0.911783	0.907754	0.906743
0.155693	0.453446	0.485786	0.578287	0.805038	0.799645	0.645688	0.481071	0.274712	0.105267	-0.113051	-0.258711	0.0342008	0.219022	0.395381	0.525002	0.668874	0.317963	0.0415934	-0.103422	-0.023349	0.256975	0.475634	0.529518	0.678483	0.660401	0.700243	0.736738	0.779707	0.812404	0.796746	0.818309	0.801137	0.835373	0.860063	0.877491	0.875792	0.89195	0.874981	0.901475	0.91255	0.916733	0.90993	0.913474	0.911298	0.916862	0.916222	0.917362	0.916149	0.913035
0.13311	0.418627	0.463418	0.550888	0.803435	0.822792	0.675856	0.514465	0.296844	0.123366	-0.106007	-0.258166	0.0372415	0.214728	0.388024	0.519224	0.670186	0.329039	0.0640841	-0.087856	-0.00610008	0.261634	0.47877	0.53561	0.674102	0.666076	0.709154	0.742925	0.780802	0.814911	0.79827	0.822173	0.803334	0.83859	0.867191	0.886377	0.891747	0.903985	0.889239	0.910775	0.91525	0.916742	0.907013	0.910041	0.908301	0.915055	0.912854	0.912016	0.90988	0.904825
0.120856	0.389256	0.432472	0.507975	0.784943	0.829608	0.685298	0.528015	0.307061	0.138011	-0.0961259	-0.254282	0.0432164	0.212054	0.373944	0.508789	0.672357	0.337943	0.0800718	-0.081092	-0.00105254	0.2503	0.466528	0.530526	0.662273	0.660155	0.703431	0.73132	0.772053	0.80623	0.791275	0.816763	0.799049	0.838292	0.86521	0.879775	0.884612	0.897443	0.884229	0.906435	0.911057	0.910606	0.899256	0.901507	0.899482	0.907294	0.904653	0.903014	0.905161	0.897767
0.107147	0.375862	0.424906	0.509688	0.790393	0.837055	0.688242	0.541946	0.334953	0.1812	-0.081214	-0.251671	0.0143822	0.18346	0.334757	0.463904	0.624334	0.348571	0.119654	-0.0432726	0.0224248	0.234562	0.435801	0.506358	0.658822	0.671874	0.728605	0.740999	0.776418	0.805936	0.789881	0.815919	0.800932	0.847588	0.869319	0.880704	0.884869	0.900052	0.885268	0.90375	0.909459	0.912152	0.904622	0.905236	0.899662	0.905271	0.898397	0.894704	0.894506	0.886343
0.111523	0.386022	0.434848	0.517209	0.78694	0.834592	0.686133	0.54085	0.353717	0.206547	-0.0734804	-0.247109	0.0213072	0.190263	0.340469	0.468625	0.60204	0.328764	0.102867	-0.0469428	0.0336071	0.243297	0.445924	0.508698	0.65759	0.664444	0.720204	0.736001	0.773872	0.803658	0.789676	0.812887	0.795468	0.843128	0.867379	0.879843	0.883337	0.899349	0.882854	0.901035	0.906833	0.911435	0.907148	0.906394	0.900002	0.903282	0.893363	0.888143	0.885667	0.879123
0.127211	0.395711	0.446605	0.514797	0.786895	0.840434	0.696972	0.546334	0.360596	0.199779	-0.0934736	-0.268877	0.0334614	0.21304	0.370191	0.501035	0.609105	0.322389	0.0869772	-0.0595451	0.0339931	0.261882	0.478549	0.544055	0.675241	0.675785	0.722129	0.743047	0.785254	0.817807	0.80225	0.823779	0.804113	0.849818	0.876945	0.8902	0.892561	0.910034	0.896164	0.911801	0.913493	0.916375	0.911901	0.909874	0.903581	0.907306	0.89743	0.89171	0.884411	0.878524
0.113697	0.389709	0.433245	0.519487	0.780836	0.824828	0.671989	0.523573	0.334069	0.172962	-0.0896372	-0.257058	0.0451212	0.23399	0.395617	0.52521	0.59651	0.30879	0.0614519	-0.0793581	0.021575	0.260827	0.482992	0.548342	0.671598	0.660438	0.698937	0.724391	0.771619	0.807019	0.792615	0.809003	0.790777	0.836388	0.864294	0.879457	0.884653	0.905666	0.89766	0.910519	0.905925	0.906553	0.901	0.900189	0.895941	0.89766	0.886947	0.882381	0.871593	0.864117
0.151907	0.415451	0.456607	0.52749	0.788209	0.823099	0.686191	0.53061	0.351035	0.200516	-0.0503681	-0.221839	0.0572312	0.252477	0.400282	0.522256	0.57055	0.314532	0.0730817	-0.0808388	0.0203796	0.28519	0.513003	0.575341	0.702763	0.695676	0.721566	0.75668	0.80309	0.828054	0.815847	0.83165	0.817566	0.85723	0.879833	0.889004	0.884118	0.896699	0.888498	0.904067	0.898674	0.902452	0.896178	0.891433	0.880687	0.878841	0.868117	0.862213	0.854776	0.845355
0.13659	0.409363	0.443565	0.534159	0.793486	0.809865	0.673993	0.530272	0.357952	0.210856	-0.0438632	-0.226245	0.0231432	0.217353	0.364354	0.489878	0.554868	0.351842	0.114534	-0.04983	0.0297896	0.267001	0.495881	0.565615	0.716651	0.718769	0.742799	0.770822	0.809986	0.826107	0.811115	0.831673	0.813028	0.854515	0.871807	0.881238	0.878534	0.889609	0.880823	0.894151	0.887923	0.892039	0.88355	0.877127	0.867308	0.864932	0.852419	0.843141	0.831561	0.822902
0.130353	0.38143	0.424265	0.501712	0.780941	0.816338	0.699919	0.561425	0.378211	0.221756	-0.017167	-0.19934	0.0531264	0.227225	0.351918	0.467413	0.532961	0.337552	0.123763	-0.0117581	0.0704603	0.268205	0.46954	0.538371	0.681647	0.697249	0.73296	0.756176	0.789556	0.809058	0.790303	0.81305	0.79784	0.838278	0.853839	0.868258	0.873493	0.879806	0.877302	0.887985	0.878479	0.877451	0.861559	0.852999	0.849477	0.851139	0.840122	0.828602	0.816911	0.806104
0.115432	0.378818	0.419223	0.509846	0.787199	0.821264	0.706163	0.574252	0.398386	0.236326	-0.00698602	-0.198227	0.0425887	0.209751	0.334002	0.448865	0.511967	0.336127	0.132992	0.0199522	0.108923	0.287434	0.467171	0.526959	0.667408	0.693049	0.748256	0.76687	0.801027	0.819984	0.797568	0.818076	0.799143	0.839734	0.856244	0.872683	0.878465	0.882062	0.875739	0.885379	0.876272	0.877511	0.862788	0.853381	0.851465	0.851418	0.838199	0.824835	0.81283	0.80348
0.0913538	0.371322	0.409881	0.517644	0.799673	0.839342	0.741151	0.611208	0.451054	0.267734	-0.0188159	-0.221438	0.0267396	0.202101	0.32757	0.445381	0.500408	0.324551	0.139086	0.0497729	0.157771	0.346664	0.50251	0.542892	0.66318	0.698897	0.779274	0.803064	0.84147	0.857653	0.833349	0.843934	0.822118	0.863216	0.881817	0.894349	0.889103	0.8915	0.873475	0.885084	0.878132	0.884392	0.874321	0.861592	0.859199	0.857263	0.842761	0.828781	0.819778	0.815999
0.0961843	0.388488	0.431643	0.543642	0.835495	0.849458	0.742827	0.606458	0.452871	0.268638	-0.0273326	-0.220994	0.028141	0.199033	0.339192	0.457669	0.526678	0.336233	0.139634	0.0380331	0.1468	0.347201	0.506275	0.545904	0.680133	0.725798	0.804883	0.830243	0.869155	0.881515	0.862432	0.877707	0.854679	0.891719	0.910585	0.922798	0.914842	0.917885	0.893862	0.90725	0.902811	0.909298	0.902878	0.889209	0.882403	0.880211	0.865524	0.852111	0.840235	0.837845
0.128026	0.404769	0.454515	0.532595	0.821909	0.847023	0.753554	0.606555	0.447021	0.266267	-0.0236572	-0.210785	0.0728851	0.233297	0.37044	0.488482	0.546684	0.305307	0.103457	-0.0016786	0.124018	0.357222	0.528614	0.560583	0.674127	0.711937	0.781461	0.815768	0.864582	0.885686	0.867967	0.88164	0.85778	0.892575	0.915753	0.928084	0.916367	0.919419	0.89273	0.909524	0.906478	0.911665	0.903465	0.889213	0.881694	0.881938	0.86982	0.855905	0.841302	0.838737
0.154344	0.4466	0.493324	0.561943	0.817984	0.808249	0.70714	0.550613	0.392127	0.24673	0.017061	-0.157591	0.109888	0.260298	0.398748	0.502096	0.541846	0.301435	0.0976434	-0.0169733	0.0875329	0.322099	0.503764	0.53142	0.6771	0.701857	0.759488	0.793925	0.840759	0.863234	0.846748	0.866348	0.84776	0.880866	0.906832	0.919454	0.91145	0.912411	0.891329	0.907857	0.907653	0.911715	0.902284	0.889756	0.885216	0.885893	0.874284	0.860807	0.840188	0.836021
0.216078	0.523161	0.551373	0.600062	0.790865	0.757125	0.628238	0.478131	0.32107	0.192604	0.00121617	-0.167626	0.0818728	0.248628	0.397326	0.511604	0.548117	0.317512	0.0803008	-0.0649335	0.0111624	0.252871	0.469138	0.521282	0.701386	0.692427	0.717818	0.745129	0.785853	0.812269	0.792707	0.815925	0.795616	0.841529	0.868631	0.8792	0.877817	0.890124	0.879478	0.895562	0.901825	0.911164	0.906848	0.903061	0.899246	0.894633	0.883793	0.875462	0.855724	0.848303
0.232962	0.515804	0.5441	0.575606	0.761991	0.756164	0.618514	0.462505	0.289209	0.135818	-0.0616504	-0.217505	0.0842245	0.261605	0.413572	0.530833	0.571375	0.301545	0.055519	-0.104919	-0.0170629	0.256095	0.497857	0.560934	0.705959	0.677262	0.695847	0.732274	0.780037	0.815397	0.793924	0.813391	0.796802	0.843236	0.872328	0.87884	0.875171	0.891061	0.879462	0.898945	0.90924	0.921396	0.920075	0.919584	0.915525	0.91095	0.900965	0.895872	0.879721	0.874737
0.248969	0.543581	0.562469	0.609508	0.782683	0.745046	0.596001	0.435293	0.289872	0.146754	-0.0907054	-0.245232	0.0501903	0.23363	0.397669	0.519076	0.561823	0.296792	0.0433371	-0.114655	-0.0235497	0.273767	0.517182	0.566031	0.721814	0.695845	0.715943	0.750519	0.802234	0.82986	0.808629	0.823442	0.79839	0.839361	0.864077	0.87104	0.85536	0.871008	0.848879	0.87083	0.886695	0.905176	0.909945	0.907222	0.897194	0.889567	0.878321	0.873105	0.85791	0.860139
0.203326	0.513113	0.530758	0.610197	0.817043	0.77302	0.636184	0.467146	0.346214	0.216288	-0.0783091	-0.22516	0.0653379	0.243286	0.409513	0.526831	0.565101	0.278086	0.0274043	-0.107216	0.00536296	0.32363	0.55662	0.575467	0.71427	0.700364	0.745053	0.781987	0.846612	0.866356	0.849847	0.856121	0.826144	0.856216	0.878832	0.889189	0.862033	0.87186	0.838196	0.86221	0.87515	0.891284	0.895534	0.887282	0.873011	0.866006	0.855429	0.847596	0.838651	0.846151
0.187932	0.487215	0.507274	0.578551	0.800176	0.776069	0.63685	0.473331	0.329216	0.182556	-0.118306	-0.258951	0.0733208	0.250006	0.421574	0.542709	0.571424	0.270524	0.0196261	-0.116793	0.00795867	0.317355	0.548715	0.575136	0.693317	0.674198	0.720249	0.756896	0.823739	0.857011	0.839804	0.839868	0.810355	0.846676	0.871859	0.88315	0.861614	0.88069	0.852485	0.873842	0.882874	0.890611	0.892586	0.884853	0.879859	0.876197	0.8657	0.859638	0.844506	0.852086
0.180813	0.479068	0.50748	0.584219	0.80542	0.790725	0.643672	0.478366	0.328676	0.186919	-0.112264	-0.256891	0.0790377	0.26209	0.427422	0.553136	0.584172	0.278498	0.019188	-0.1232	2.46295e-05	0.296847	0.539944	0.589321	0.708281	0.687583	0.718206	0.751275	0.811212	0.850652	0.834393	0.837484	0.811246	0.850913	0.871805	0.880765	0.865031	0.88735	0.864857	0.88671	0.89447	0.902291	0.903927	0.896837	0.889871	0.886773	0.875873	0.87019	0.853871	0.85555
0.170748	0.479891	0.516187	0.625287	0.816697	0.788705	0.643571	0.476991	0.337853	0.22329	-0.0561071	-0.204459	0.0792572	0.264615	0.408567	0.527861	0.569508	0.272034	0.00216769	-0.13257	-0.0143332	0.272207	0.530124	0.600094	0.751225	0.724705	0.730288	0.762449	0.810673	0.847017	0.829853	0.841507	0.817629	0.851693	0.865575	0.873071	0.859175	0.875515	0.850621	0.874173	0.884766	0.899426	0.9027	0.892978	0.877412	0.870703	0.858753	0.851791	0.836388	0.831806
0.131474	0.436726	0.49092	0.622104	0.805829	0.803376	0.651224	0.483712	0.333074	0.217579	-0.0492861	-0.21437	0.0757105	0.258077	0.391185	0.508097	0.561709	0.273879	0.00727773	-0.13048	-0.0181653	0.259128	0.519575	0.602792	0.750206	0.731187	0.731744	0.758672	0.800386	0.838059	0.818926	0.835328	0.815049	0.845804	0.863348	0.86788	0.861182	0.873237	0.84974	0.871296	0.87689	0.895748	0.898265	0.889371	0.869209	0.863454	0.849467	0.842119	0.824829	0.817365
0.126179	0.42744	0.490904	0.617284	0.819184	0.822642	0.686745	0.520407	0.372451	0.244799	-0.0112814	-0.185309	0.0935231	0.266067	0.388012	0.502418	0.567395	0.287532	0.0247984	-0.0942558	0.0132032	0.272534	0.518321	0.602808	0.758357	0.750889	0.756407	0.782018	0.814998	0.848632	0.833392	0.857751	0.83775	0.861722	0.872576	0.878166	0.872519	0.877141	0.854056	0.877381	0.88034	0.896288	0.894183	0.881369	0.858318	0.856488	0.84321	0.835138	0.82108	0.810564
0.114624	0.404346	0.479236	0.585887	0.825217	0.844796	0.720486	0.544565	0.388779	0.266975	0.00388064	-0.160686	0.126076	0.303768	0.418852	0.518037	0.568048	0.265071	0.0224637	-0.0753084	0.0567325	0.327661	0.542387	0.604183	0.706223	0.722225	0.758888	0.795058	0.829804	0.879938	0.865606	0.869797	0.854067	0.883	0.89468	0.902833	0.897839	0.904384	0.879407	0.898106	0.897248	0.903487	0.894044	0.878543	0.862411	0.863589	0.849954	0.838949	0.823586	0.812936
0.0952801	0.390549	0.448168	0.576705	0.828303	0.84762	0.719394	0.547316	0.376801	0.244302	-0.0205047	-0.20053	0.0714911	0.253759	0.379458	0.493536	0.58324	0.291074	0.0456276	-0.0687131	0.041444	0.305861	0.535407	0.612177	0.731131	0.745533	0.786557	0.819377	0.851529	0.891528	0.870045	0.879328	0.85963	0.88556	0.895178	0.902766	0.894287	0.894918	0.864733	0.886011	0.889089	0.898118	0.886349	0.870829	0.851877	0.8551	0.841496	0.828841	0.815071	0.806901
0.0882	0.366663	0.425762	0.56214	0.824211	0.861098	0.719148	0.53384	0.3348	0.205834	-0.0703774	-0.245283	0.0431193	0.242715	0.372539	0.483121	0.597897	0.299183	0.04593	-0.122698	-0.0360232	0.265055	0.51948	0.607615	0.740289	0.749682	0.767422	0.80077	0.828844	0.866064	0.84027	0.857516	0.84494	0.868607	0.885561	0.889718	0.883579	0.880033	0.854787	0.875203	0.87332	0.883063	0.870123	0.858231	0.833922	0.839777	0.831587	0.822884	0.813496	0.803673
0.102934	0.383262	0.43209	0.563491	0.816478	0.850193	0.708598	0.53472	0.340592	0.19624	-0.0841415	-0.263423	0.030654	0.224414	0.35819	0.477445	0.584335	0.290428	0.0319687	-0.127663	-0.0287905	0.264427	0.51027	0.599687	0.740167	0.740682	0.756513	0.787783	0.825493	0.861546	0.836364	0.852864	0.837229	0.86167	0.877693	0.881218	0.87044	0.867427	0.840024	0.864819	0.866634	0.878203	0.867952	0.856868	0.834726	0.83884	0.829558	0.821248	0.810572	0.803994
0.166089	0.417845	0.462223	0.531105	0.786293	0.832751	0.723822	0.551179	0.358225	0.214311	-0.093586	-0.250896	0.0626005	0.245348	0.369674	0.485671	0.572739	0.244478	-0.013044	-0.165041	-0.0437965	0.273309	0.51302	0.584748	0.705346	0.694039	0.704106	0.740027	0.796314	0.838605	0.812749	0.822044	0.807903	0.831198	0.846094	0.849244	0.825757	0.821738	0.791969	0.822305	0.828876	0.834675	0.82339	0.808265	0.791931	0.799505	0.79652	0.788986	0.780586	0.778819
0.186688	0.456001	0.486905	0.550775	0.781872	0.803078	0.70736	0.559642	0.387022	0.244003	-0.0911834	-0.242442	0.0234355	0.194732	0.321556	0.437021	0.500108	0.237766	0.00427565	-0.143232	-0.029412	0.254029	0.47756	0.533946	0.681463	0.663766	0.69241	0.718926	0.770475	0.802773	0.770357	0.7804	0.757178	0.787559	0.805095	0.811672	0.788804	0.787259	0.753243	0.780849	0.789847	0.796444	0.788485	0.774204	0.760755	0.768822	0.764559	0.756112	0.745209	0.748573
0.203246	0.465682	0.482918	0.533518	0.770072	0.771207	0.665301	0.53848	0.37707	0.244422	-0.0984567	-0.258889	-0.0270135	0.127721	0.261679	0.379767	0.488763	0.299623	0.0751212	-0.087119	-0.0340263	0.173607	0.386551	0.468148	0.696747	0.689818	0.719749	0.715754	0.765428	0.771994	0.742198	0.769822	0.751704	0.773984	0.783269	0.793707	0.770313	0.763093	0.729403	0.757794	0.773383	0.777293	0.767088	0.748901	0.736085	0.745625	0.738713	0.729001	0.71688	0.724216
0.177829	0.456862	0.483861	0.557896	0.794927	0.789195	0.671449	0.536165	0.380597	0.263325	-0.055612	-0.215783	0.000453821	0.146882	0.269091	0.374858	0.472963	0.288986	0.0809381	-0.0552337	0.0103308	0.198453	0.395107	0.466532	0.698435	0.698081	0.744378	0.744341	0.783737	0.790779	0.767847	0.790495	0.767741	0.790547	0.796914	0.80942	0.787842	0.780229	0.743196	0.771684	0.78746	0.793131	0.783237	0.762839	0.748523	0.754495	0.742142	0.732398	0.723532	0.72909
0.123965	0.412888	0.433612	0.551835	0.797911	0.802349	0.673509	0.53114	0.362663	0.247442	-0.0729353	-0.23103	-0.00541507	0.160326	0.286202	0.397249	0.494571	0.289985	0.0608323	-0.0801324	-0.00642592	0.198585	0.414195	0.488407	0.71104	0.699206	0.73143	0.734807	0.773284	0.784442	0.762018	0.784354	0.758365	0.780387	0.790323	0.803753	0.787064	0.777962	0.744058	0.771104	0.778212	0.784288	0.772155	0.752159	0.737564	0.74298	0.731459	0.722067	0.715055	0.719041
0.159071	0.443128	0.465257	0.569694	0.799652	0.792194	0.677723	0.537288	0.38463	0.258936	-0.0567426	-0.214677	0.0146642	0.177944	0.29796	0.411773	0.484271	0.289176	0.063733	-0.0621509	0.0250721	0.238805	0.43222	0.50214	0.702617	0.70874	0.735913	0.75355	0.770745	0.790269	0.768575	0.786347	0.763855	0.783118	0.792824	0.809956	0.801639	0.79655	0.769855	0.795109	0.802952	0.811527	0.801469	0.781427	0.765784	0.768124	0.754066	0.744887	0.731125	0.73001
0.175482	0.444963	0.481014	0.556093	0.793314	0.794993	0.718561	0.576531	0.445869	0.331985	-0.00115055	-0.155939	0.0650239	0.224622	0.32557	0.429878	0.462338	0.256647	0.0456984	-0.0531987	0.0663732	0.294325	0.488679	0.544554	0.704208	0.710049	0.745534	0.771954	0.791967	0.816789	0.792987	0.803239	0.782722	0.805778	0.810212	0.819932	0.806626	0.805093	0.780052	0.802663	0.811923	0.821994	0.817874	0.797009	0.779929	0.777922	0.765074	0.753494	0.744923	0.737327
0.215758	0.495349	0.523741	0.574365	0.784294	0.752813	0.673514	0.535002	0.422314	0.317971	0.0296591	-0.116972	0.0874938	0.238807	0.339312	0.437115	0.455657	0.262945	0.0431828	-0.0459266	0.0636646	0.275856	0.46996	0.528891	0.702967	0.706203	0.739071	0.766296	0.792882	0.815153	0.794258	0.804725	0.787138	0.811219	0.808877	0.819239	0.804391	0.809102	0.785204	0.808334	0.822759	0.832195	0.82846	0.807603	0.791682	0.788251	0.775963	0.764079	0.751862	0.741332
0.224783	0.495014	0.519727	0.546465	0.731848	0.699221	0.599651	0.469958	0.356207	0.235949	-0.050295	-0.181051	0.0939999	0.258923	0.37472	0.472289	0.442424	0.236692	-0.00664062	-0.0960199	0.0134083	0.21235	0.440512	0.526511	0.690365	0.661474	0.670191	0.693292	0.738015	0.766055	0.738432	0.751892	0.738177	0.775684	0.77951	0.789017	0.784011	0.807348	0.793975	0.808849	0.819292	0.824556	0.823916	0.807677	0.799848	0.798618	0.786282	0.773603	0.74422	0.73412
0.212241	0.4733	0.483499	0.511077	0.68152	0.67522	0.559319	0.439587	0.310464	0.185623	-0.115213	-0.237473	0.068894	0.243215	0.361008	0.460189	0.423979	0.221463	-0.0198909	-0.129339	-0.0321313	0.155977	0.399672	0.49869	0.670556	0.617629	0.613572	0.631464	0.684349	0.716722	0.686499	0.699165	0.680786	0.72229	0.730965	0.743665	0.741884	0.768999	0.755597	0.768996	0.775395	0.77977	0.777873	0.76238	0.758552	0.758325	0.747955	0.736894	0.706748	0.696212
0.190326	0.435192	0.454294	0.482461	0.685516	0.702006	0.591795	0.46408	0.329169	0.209937	-0.129204	-0.254863	0.0486353	0.238986	0.35214	0.451523	0.447487	0.242876	0.014236	-0.107309	-0.0212755	0.185971	0.425116	0.529932	0.680232	0.647933	0.653904	0.673331	0.720116	0.752112	0.725339	0.724741	0.704253	0.74266	0.744692	0.758584	0.752402	0.776655	0.75964	0.770181	0.771385	0.772339	0.764376	0.745282	0.738658	0.737142	0.727316	0.715406	0.693263	0.679656
0.216168	0.423073	0.43519	0.399485	0.639416	0.662588	0.574433	0.462794	0.369089	0.256174	-0.10903	-0.226527	0.0362692	0.199629	0.300123	0.399921	0.432395	0.291062	0.0867616	-0.0473676	0.0214742	0.203817	0.395774	0.487365	0.61572	0.617141	0.639461	0.658296	0.696203	0.71916	0.706465	0.696886	0.676925	0.711451	0.705282	0.716441	0.700321	0.725103	0.70507	0.718851	0.724675	0.715111	0.701177	0.67575	0.670644	0.672442	0.66146	0.65218	0.647377	0.638504
0.233559	0.416146	0.42349	0.3528	0.57692	0.631455	0.531137	0.408588	0.326399	0.227399	-0.137994	-0.234709	0.0422858	0.224244	0.318109	0.410917	0.432184	0.249337	0.0508139	-0.0711485	-0.0019285	0.187378	0.387469	0.46836	0.553549	0.54	0.559036	0.580514	0.616477	0.648433	0.640899	0.622376	0.603579	0.639069	0.636374	0.647217	0.632057	0.659424	0.645762	0.65924	0.659476	0.645363	0.627384	0.604384	0.596962	0.60403	0.596368	0.590778	0.595934	0.587532
0.250674	0.425404	0.43359	0.33977	0.564703	0.616676	0.535138	0.41039	0.341494	0.247545	-0.0997213	-0.19583	0.0923361	0.259506	0.342112	0.428586	0.415671	0.21866	0.0407374	-0.046575	0.0502176	0.236291	0.418338	0.479342	0.5259	0.519892	0.554836	0.578815	0.620847	0.665589	0.65691	0.631774	0.609433	0.647376	0.646373	0.658882	0.645199	0.675044	0.662655	0.673768	0.674263	0.656275	0.637918	0.613925	0.611877	0.617864	0.608891	0.600149	0.598447	0.589223
0.250576	0.470753	0.467722	0.431356	0.619318	0.659159	0.560781	0.431963	0.319303	0.201239	-0.114847	-0.21673	0.06682	0.246856	0.342159	0.439137	0.428367	0.182905	-0.0387113	-0.120995	-0.00104269	0.232051	0.440223	0.499597	0.585438	0.531688	0.559114	0.592501	0.6446	0.696586	0.677984	0.654791	0.629134	0.667535	0.668896	0.684913	0.669325	0.698032	0.680937	0.702124	0.709856	0.701796	0.686362	0.66957	0.668386	0.674768	0.66884	0.665055	0.666467	0.660964
0.222083	0.501961	0.502071	0.547704	0.737714	0.71587	0.594605	0.461112	0.351643	0.256076	-0.0587665	-0.206142	-0.00969578	0.173283	0.294527	0.404024	0.461565	0.281771	0.0367415	-0.0853751	-0.0102775	0.2018	0.413304	0.488415	0.690236	0.671284	0.68227	0.702195	0.740819	0.758537	0.741586	0.743169	0.716691	0.741822	0.744002	0.759988	0.741044	0.749428	0.724038	0.749281	0.760163	0.762784	0.751353	0.730514	0.718934	0.718499	0.707345	0.699596	0.69621	0.694245
0.227937	0.516105	0.508747	0.55243	0.732343	0.694578	0.577136	0.446664	0.345693	0.243369	-0.045968	-0.194701	-0.0149415	0.164937	0.280558	0.385865	0.457666	0.297677	0.0546215	-0.0726828	-0.0139897	0.186234	0.402499	0.483565	0.707808	0.683695	0.693446	0.708432	0.74625	0.764789	0.748323	0.753603	0.728402	0.75497	0.751138	0.761372	0.739321	0.747436	0.722163	0.750255	0.768333	0.774987	0.765541	0.745534	0.734884	0.73375	0.72316	0.715203	0.712835	0.711935
0.196798	0.454932	0.465444	0.523337	0.701321	0.677856	0.539322	0.397452	0.271414	0.1592	-0.145849	-0.259646	-0.015134	0.185128	0.304874	0.396965	0.495358	0.273133	0.00596818	-0.145004	-0.079973	0.172436	0.438557	0.520186	0.706621	0.659017	0.647686	0.679158	0.726466	0.756877	0.736638	0.735044	0.709401	0.74122	0.741083	0.74966	0.734201	0.750084	0.722541	0.745032	0.756512	0.761551	0.75113	0.735801	0.722868	0.728211	0.722328	0.715884	0.713398	0.711383
0.167924	0.411204	0.448592	0.51102	0.717246	0.720704	0.596158	0.457255	0.323768	0.200014	-0.114274	-0.253638	-0.0339923	0.160714	0.268656	0.363934	0.487234	0.289544	0.0449287	-0.0840298	-0.0219733	0.198129	0.435307	0.527041	0.699129	0.69737	0.695769	0.715991	0.737262	0.768399	0.741473	0.749638	0.725355	0.750286	0.749593	0.758351	0.753255	0.760805	0.735315	0.752634	0.757944	0.762397	0.748909	0.732186	0.709781	0.719819	0.709606	0.700573	0.691001	0.682522
0.0685616	0.347557	0.397742	0.511711	0.785471	0.818502	0.733271	0.588927	0.451047	0.336349	-0.015523	-0.184456	0.0138681	0.187111	0.300141	0.406249	0.509947	0.317138	0.102448	-0.0356912	0.044644	0.27857	0.492791	0.558436	0.690536	0.719533	0.759368	0.786064	0.803712	0.829631	0.805207	0.807713	0.786264	0.805834	0.815117	0.829499	0.826236	0.819897	0.791982	0.804968	0.798174	0.793898	0.772668	0.749982	0.733399	0.745333	0.732091	0.717808	0.71003	0.706664
0.0864938	0.369115	0.426723	0.536527	0.801946	0.833455	0.727447	0.57492	0.413522	0.302155	-0.0158619	-0.172032	0.059466	0.229694	0.345424	0.454234	0.52873	0.279367	0.0426654	-0.0942823	0.00302074	0.261641	0.506298	0.580758	0.70894	0.715588	0.743675	0.770134	0.795169	0.830799	0.803517	0.808109	0.784638	0.807301	0.820118	0.83529	0.839824	0.839524	0.816469	0.82796	0.818768	0.814666	0.795323	0.77664	0.758218	0.770635	0.758295	0.746039	0.733365	0.72349
0.0519346	0.352144	0.406396	0.567129	0.824633	0.82956	0.702368	0.554915	0.422222	0.323621	-0.0297726	-0.192695	0.0124693	0.200844	0.330999	0.446716	0.521143	0.313489	0.0545494	-0.101762	-0.0171876	0.236682	0.491415	0.5767	0.741005	0.754386	0.761767	0.779599	0.806169	0.82639	0.809855	0.818295	0.794528	0.812474	0.823014	0.834359	0.834025	0.833477	0.810531	0.820851	0.805988	0.80594	0.792048	0.771707	0.744398	0.752022	0.736127	0.724241	0.709722	0.703651
0.0447157	0.347348	0.39421	0.602397	0.825246	0.796206	0.66353	0.527415	0.390685	0.284735	-0.0590329	-0.227506	-0.0685289	0.134468	0.269843	0.379853	0.498126	0.334702	0.0676241	-0.10805	-0.0623824	0.192087	0.455537	0.554665	0.786325	0.794223	0.779367	0.791552	0.812211	0.815589	0.796943	0.81461	0.791358	0.803802	0.800388	0.805259	0.792975	0.785917	0.753933	0.768642	0.759596	0.770773	0.762965	0.74362	0.706461	0.712322	0.698549	0.68881	0.675602	0.669574
0.0498054	0.355074	0.395692	0.604372	0.815062	0.788147	0.653108	0.514155	0.358411	0.236996	-0.084159	-0.245877	-0.0744095	0.134601	0.27985	0.390499	0.504365	0.312539	0.042082	-0.126795	-0.0729404	0.183015	0.442185	0.534001	0.779646	0.773773	0.756235	0.775554	0.798667	0.803369	0.786895	0.804756	0.780015	0.796336	0.795476	0.803232	0.790082	0.785911	0.754326	0.770577	0.763462	0.778121	0.772478	0.757014	0.720859	0.725046	0.713745	0.706031	0.69167	0.684835
0.0913589	0.393832	0.441173	0.602595	0.789266	0.781488	0.651546	0.506305	0.335951	0.207	-0.10935	-0.238394	-0.0184296	0.184917	0.335865	0.442987	0.534271	0.268327	-0.0249043	-0.188551	-0.0988083	0.199494	0.47334	0.549941	0.747929	0.709101	0.693889	0.725863	0.756008	0.791204	0.774961	0.782493	0.756779	0.77768	0.785009	0.796888	0.791737	0.802329	0.775576	0.791874	0.787052	0.795208	0.790234	0.781254	0.755903	0.763447	0.756315	0.754452	0.74169	0.734543
0.0787302	0.378679	0.415166	0.594096	0.801862	0.781718	0.643564	0.502713	0.350467	0.224774	-0.1202	-0.246916	-0.0249141	0.178706	0.327005	0.434988	0.544917	0.311948	0.0189737	-0.158353	-0.0954701	0.17789	0.433959	0.508824	0.735408	0.707745	0.689658	0.71122	0.737158	0.76009	0.753868	0.772792	0.750816	0.765389	0.769888	0.784463	0.779281	0.788715	0.767774	0.788065	0.780839	0.784686	0.775633	0.765384	0.743218	0.75346	0.74926	0.748402	0.742109	0.739242
0.0938215	0.396811	0.443245	0.596518	0.817561	0.794498	0.66418	0.531864	0.407999	0.300518	-0.0691696	-0.204916	-0.0145498	0.16742	0.303607	0.409085	0.516436	0.315696	0.0474704	-0.0950294	-0.023818	0.199648	0.406981	0.471015	0.693121	0.703069	0.713375	0.72197	0.74566	0.762836	0.755568	0.775173	0.758143	0.768448	0.768751	0.785341	0.778538	0.784817	0.759128	0.779664	0.777847	0.779127	0.770759	0.754601	0.732231	0.744895	0.73665	0.732182	0.722932	0.722181
0.0988807	0.384079	0.435506	0.565902	0.814674	0.818619	0.703307	0.569536	0.433934	0.304934	-0.0530771	-0.208891	0.0126544	0.175067	0.316016	0.440286	0.565859	0.336606	0.0653366	-0.0722074	0.0112648	0.220904	0.433065	0.501542	0.712232	0.737013	0.743603	0.748478	0.779397	0.793482	0.783559	0.815466	0.799653	0.807503	0.815866	0.829843	0.828575	0.828787	0.809231	0.828922	0.825991	0.828004	0.821087	0.804901	0.781784	0.795735	0.785785	0.777946	0.763367	0.759012
0.157807	0.431788	0.493482	0.554377	0.791715	0.809136	0.692612	0.535871	0.357339	0.257654	0.00729946	-0.134923	0.0885094	0.218674	0.337085	0.443714	0.575774	0.281666	0.0357319	-0.0624851	0.0356084	0.23114	0.42865	0.500973	0.665269	0.689093	0.731973	0.738947	0.754214	0.80051	0.77928	0.799281	0.784677	0.806626	0.808613	0.820986	0.828996	0.833326	0.816787	0.838608	0.851927	0.849815	0.836689	0.823411	0.807993	0.821144	0.809037	0.800328	0.788086	0.771956
0.0606733	0.323955	0.397886	0.501343	0.7166	0.800425	0.658016	0.496168	0.280363	0.19126	-0.0122957	-0.171125	0.0867947	0.2275	0.335228	0.447036	0.567752	0.215167	-0.0327048	-0.103562	0.016023	0.202294	0.412487	0.498081	0.622039	0.620319	0.653129	0.656777	0.680952	0.743407	0.718032	0.730348	0.711546	0.736028	0.754461	0.769129	0.794085	0.800561	0.791396	0.806598	0.80481	0.804025	0.784294	0.778143	0.766178	0.783412	0.770045	0.761302	0.747713	0.726405
0.109694	0.365429	0.419361	0.490641	0.750952	0.803373	0.666414	0.511263	0.32976	0.228078	-0.028738	-0.19205	0.0371184	0.202433	0.312327	0.428385	0.557038	0.285975	0.0436071	-0.0746741	0.0226935	0.226896	0.442322	0.539919	0.688956	0.703514	0.72848	0.738477	0.75727	0.803604	0.787028	0.792984	0.769621	0.80053	0.800773	0.807392	0.816515	0.826676	0.812209	0.826082	0.827383	0.829056	0.812834	0.800698	0.78241	0.790006	0.774592	0.76398	0.760429	0.738586
0.0861497	0.314656	0.366131	0.444557	0.721412	0.810967	0.674826	0.525013	0.337194	0.217818	-0.0947373	-0.273998	-0.0171354	0.176302	0.287426	0.40797	0.550742	0.30683	0.0726728	-0.0947993	-0.0186054	0.212973	0.465824	0.585463	0.730074	0.72872	0.734414	0.741984	0.7656	0.807462	0.787535	0.793916	0.768971	0.804063	0.802319	0.804521	0.806605	0.816749	0.798652	0.809567	0.807991	0.814847	0.800133	0.788823	0.766634	0.772081	0.757056	0.74543	0.743538	0.725005
0.0750902	0.293688	0.342668	0.429488	0.714113	0.80881	0.684993	0.555361	0.367997	0.217451	-0.124688	-0.300209	-0.0389497	0.162107	0.269007	0.385761	0.499371	0.302028	0.0797903	-0.0934658	-0.0220506	0.197821	0.44378	0.575094	0.724068	0.726389	0.728125	0.735386	0.759333	0.792154	0.764021	0.772506	0.754251	0.789566	0.78864	0.79595	0.802147	0.81131	0.794589	0.800106	0.792866	0.799401	0.786386	0.773022	0.75138	0.756434	0.741422	0.728251	0.71717	0.699218
0.0702097	0.301185	0.344818	0.442234	0.728885	0.809179	0.693048	0.567248	0.415024	0.277168	-0.0847121	-0.277286	-0.0383722	0.153029	0.256761	0.380199	0.476961	0.298247	0.0856284	-0.0635638	0.0221272	0.223762	0.458288	0.585576	0.729116	0.742151	0.755146	0.761396	0.786676	0.814305	0.788893	0.795225	0.772458	0.806175	0.799525	0.807904	0.803533	0.811286	0.786332	0.796609	0.794624	0.803118	0.792211	0.773921	0.747235	0.748897	0.728438	0.71185	0.698363	0.682887
0.114114	0.364489	0.415198	0.509642	0.768742	0.797988	0.674672	0.526481	0.422074	0.341168	-0.0487111	-0.245465	-0.0233182	0.173243	0.296171	0.429985	0.528638	0.312299	0.0666013	-0.100161	-0.00969536	0.238499	0.490057	0.587303	0.734391	0.76331	0.749701	0.766806	0.796838	0.818622	0.804331	0.811652	0.788394	0.807767	0.813313	0.821231	0.813659	0.81816	0.791882	0.803971	0.800088	0.809202	0.801023	0.780622	0.746772	0.747253	0.727948	0.710561	0.696711	0.681749
0.204901	0.440738	0.478373	0.514738	0.778392	0.784708	0.679224	0.523051	0.422922	0.332543	-0.0463387	-0.21344	0.0408748	0.218929	0.350153	0.483865	0.555876	0.29317	0.0319204	-0.128936	-0.0152891	0.277663	0.533788	0.61352	0.746911	0.765758	0.760697	0.788281	0.836184	0.851381	0.841392	0.84669	0.827468	0.844803	0.846592	0.848758	0.825772	0.831049	0.804175	0.824627	0.832191	0.838259	0.83518	0.813814	0.779197	0.779731	0.763774	0.74793	0.738622	0.726857
0.279467	0.511908	0.51321	0.497988	0.73176	0.702154	0.594024	0.431147	0.334691	0.234411	-0.123086	-0.269617	0.00871659	0.186793	0.342237	0.485457	0.619156	0.355987	0.0545749	-0.161392	-0.0948145	0.223381	0.505962	0.59296	0.752107	0.752179	0.714104	0.750882	0.796247	0.808292	0.796469	0.814064	0.79488	0.810927	0.818567	0.819475	0.790681	0.798858	0.774588	0.80688	0.828998	0.834973	0.831091	0.811877	0.78399	0.786136	0.777243	0.767353	0.763521	0.758621
0.252091	0.506196	0.481886	0.485893	0.655045	0.610204	0.471559	0.320306	0.24005	0.156565	-0.205294	-0.337155	-0.044857	0.145141	0.327361	0.486437	0.632082	0.342201	-0.00298004	-0.225888	-0.166987	0.164801	0.470008	0.557398	0.711556	0.671547	0.605492	0.641633	0.705454	0.726638	0.715238	0.720794	0.689386	0.710974	0.725918	0.725867	0.692747	0.713619	0.684142	0.720687	0.745192	0.751288	0.749932	0.734793	0.715453	0.717653	0.710634	0.706739	0.707057	0.708788
0.181037	0.408007	0.399781	0.45307	0.664747	0.676235	0.542568	0.413052	0.306716	0.190278	-0.24408	-0.372797	-0.0722376	0.137697	0.30704	0.45423	0.574925	0.306889	-0.00174792	-0.194845	-0.0969436	0.244639	0.489282	0.553374	0.659644	0.641264	0.61601	0.654081	0.708126	0.744779	0.731193	0.711624	0.684872	0.70886	0.717547	0.720534	0.691219	0.714062	0.679544	0.70689	0.720254	0.722434	0.720062	0.706324	0.690044	0.691636	0.68137	0.677895	0.682086	0.685919
-0.00765709	0.248506	0.300662	0.504524	0.726197	0.795879	0.638258	0.503948	0.343237	0.20824	-0.221825	-0.355226	-0.0352262	0.180841	0.316684	0.442063	0.522345	0.256845	-0.0247226	-0.211153	-0.0942485	0.202065	0.481719	0.581419	0.676675	0.656189	0.649092	0.666693	0.704702	0.753892	0.730792	0.726328	0.704423	0.727802	0.747312	0.753666	0.760827	0.776536	0.750678	0.75921	0.741981	0.752729	0.75255	0.742982	0.719126	0.721857	0.708894	0.703586	0.694203	0.689997
-0.0159724	0.232283	0.313905	0.518559	0.761038	0.80385	0.648036	0.484529	0.337867	0.272969	-0.0717727	-0.186309	0.0998759	0.289798	0.393376	0.491634	0.539895	0.248437	-0.0298165	-0.190801	-0.0835953	0.191259	0.481015	0.581347	0.678161	0.678747	0.653086	0.670201	0.695488	0.744662	0.735044	0.743955	0.733446	0.747799	0.763884	0.769208	0.784558	0.792622	0.780932	0.787318	0.760365	0.759888	0.750782	0.735799	0.703709	0.709532	0.697867	0.691833	0.678477	0.66357
0.0609516	0.301805	0.329621	0.434284	0.697228	0.705508	0.611735	0.488578	0.420156	0.39826	0.0368275	-0.0960109	0.102314	0.21677	0.307181	0.423934	0.470676	0.304455	0.0551601	-0.128442	-0.0582463	0.163477	0.40816	0.5012	0.681838	0.672626	0.648536	0.639341	0.694566	0.703278	0.716464	0.73035	0.708135	0.714123	0.707658	0.712285	0.692619	0.6896	0.670969	0.694045	0.682366	0.673132	0.659645	0.628998	0.607726	0.602888	0.590703	0.579908	0.585919	0.578401
0.206234	0.432034	0.439416	0.452164	0.669372	0.677611	0.588635	0.464919	0.404671	0.357472	0.0142756	-0.122716	0.0888107	0.208086	0.300098	0.414129	0.460531	0.29819	0.054377	-0.12203	-0.0567528	0.167381	0.414792	0.497567	0.709055	0.671061	0.649186	0.648123	0.718499	0.715006	0.725521	0.744066	0.723537	0.730741	0.724208	0.72567	0.690349	0.686805	0.66203	0.694779	0.703864	0.70207	0.694096	0.663904	0.644381	0.637604	0.627408	0.618236	0.628129	0.626888
0.24397	0.471308	0.496974	0.498075	0.680721	0.730754	0.626793	0.500193	0.410717	0.315502	-0.0561687	-0.204089	0.0151432	0.172802	0.258058	0.349896	0.423731	0.271018	0.0457009	-0.087101	-0.0197111	0.174638	0.377526	0.448871	0.655894	0.643094	0.653938	0.649647	0.69079	0.701646	0.686803	0.705792	0.695122	0.711463	0.717058	0.724565	0.706821	0.697255	0.67115	0.696258	0.709475	0.717903	0.711226	0.689486	0.664192	0.666159	0.653296	0.644466	0.649399	0.64693
0.169433	0.453542	0.495687	0.579837	0.778054	0.768977	0.675145	0.559492	0.451981	0.338702	-0.000791159	-0.202605	-0.057908	0.0907679	0.219844	0.346182	0.500182	0.384398	0.14716	-0.0244415	0.0129734	0.199994	0.391833	0.471049	0.708789	0.759159	0.76208	0.768592	0.782055	0.765207	0.730768	0.772265	0.759944	0.77057	0.792765	0.8017	0.799518	0.769868	0.737455	0.758012	0.768618	0.785697	0.780599	0.758725	0.733681	0.737372	0.721289	0.704225	0.698459	0.693603
0.144156	0.4351	0.465525	0.571646	0.775485	0.76138	0.633826	0.496742	0.376648	0.279009	-0.0306168	-0.203572	-0.0179702	0.139741	0.274736	0.395884	0.521182	0.319529	0.0550799	-0.0995585	-0.0247766	0.196829	0.414647	0.497905	0.704452	0.738894	0.726214	0.749389	0.777412	0.769593	0.733411	0.760862	0.747737	0.759741	0.782918	0.79483	0.791006	0.768912	0.733808	0.757614	0.767867	0.784288	0.777492	0.756538	0.727641	0.732273	0.714435	0.6965	0.68516	0.678998
0.149713	0.45256	0.477451	0.615238	0.814633	0.796622	0.635763	0.450504	0.29747	0.21264	-0.0561836	-0.217739	0.0181936	0.203551	0.344304	0.453176	0.604638	0.309068	0.0335057	-0.123922	-0.0547339	0.224975	0.481017	0.547061	0.739301	0.750545	0.744335	0.775124	0.819271	0.826216	0.796624	0.820098	0.80548	0.815383	0.839724	0.846919	0.835408	0.814682	0.781556	0.811781	0.821864	0.835254	0.824712	0.807971	0.782948	0.787856	0.777894	0.765974	0.764026	0.75975
0.118204	0.379102	0.424558	0.54377	0.794571	0.816183	0.655098	0.44483	0.251542	0.155427	-0.119552	-0.250424	0.101966	0.298882	0.441278	0.550508	0.691634	0.309674	-0.0113825	-0.200623	-0.109451	0.213632	0.52445	0.620936	0.744446	0.746676	0.707564	0.748461	0.794512	0.824414	0.798357	0.825033	0.818061	0.832729	0.85825	0.857941	0.856723	0.853726	0.838212	0.863629	0.861812	0.86199	0.846726	0.83332	0.809953	0.819427	0.816084	0.807643	0.797914	0.784668
0.1967	0.415462	0.466966	0.492845	0.731445	0.745713	0.611061	0.414087	0.211736	0.0973177	-0.126478	-0.201335	0.184584	0.350706	0.483617	0.576296	0.706764	0.296592	-0.0505777	-0.252839	-0.169848	0.162394	0.513127	0.633915	0.737917	0.700688	0.62985	0.673905	0.741253	0.779331	0.748999	0.788366	0.791653	0.811963	0.831618	0.828598	0.835426	0.842776	0.839302	0.86327	0.86446	0.855898	0.841686	0.830705	0.821818	0.835333	0.840403	0.834574	0.821958	0.80606
0.226559	0.446113	0.480889	0.482403	0.663656	0.668381	0.509116	0.35568	0.154642	0.0434904	-0.20567	-0.272632	0.0744525	0.232048	0.374308	0.472073	0.649941	0.35034	0.0185599	-0.252168	-0.249129	0.0330587	0.398817	0.55535	0.745559	0.684565	0.585251	0.605541	0.660153	0.685864	0.647659	0.693979	0.690542	0.714252	0.733561	0.737539	0.75397	0.763857	0.760488	0.78086	0.785674	0.778039	0.765147	0.754199	0.75273	0.767178	0.771762	0.769258	0.754819	0.74459
0.206356	0.323812	0.387042	0.336966	0.515322	0.608665	0.415972	0.228615	-0.0355453	-0.16351	-0.337255	-0.403436	0.0566609	0.271487	0.432193	0.518606	0.674495	0.218579	-0.104612	-0.393235	-0.375459	0.0169541	0.439107	0.618883	0.685357	0.556864	0.418307	0.47225	0.544828	0.60641	0.581969	0.602529	0.601016	0.640899	0.664237	0.664344	0.670579	0.690371	0.69078	0.704939	0.699749	0.69407	0.681227	0.684693	0.683703	0.693558	0.701554	0.705714	0.697397	0.686922
0.144862	0.289063	0.341665	0.31165	0.617848	0.702298	0.613553	0.473534	0.334685	0.255213	-0.105561	-0.229278	0.0653511	0.186432	0.288221	0.401431	0.590935	0.337334	0.118368	-0.118774	-0.0978426	0.154272	0.412263	0.51401	0.653296	0.659424	0.617185	0.627611	0.649141	0.682364	0.675212	0.698839	0.683105	0.707807	0.722055	0.734528	0.744987	0.748177	0.743354	0.756698	0.753096	0.738805	0.717068	0.700131	0.692104	0.705324	0.698814	0.688476	0.691675	0.683253
0.17437	0.362255	0.413477	0.387399	0.622641	0.695665	0.573199	0.42012	0.278609	0.220629	-0.0819378	-0.209225	0.0876015	0.189842	0.301396	0.419417	0.63928	0.363708	0.100884	-0.140202	-0.136733	0.0995738	0.37192	0.474702	0.648353	0.63993	0.595033	0.593014	0.626998	0.65882	0.653872	0.69464	0.672988	0.687951	0.712571	0.719178	0.725253	0.722314	0.711556	0.735025	0.737134	0.723144	0.698961	0.682137	0.669982	0.682788	0.681158	0.676888	0.688472	0.678104
0.0281844	0.291342	0.328763	0.495129	0.679377	0.67807	0.521133	0.358935	0.229861	0.187998	-0.104168	-0.183443	0.0768435	0.213549	0.335623	0.435712	0.640729	0.332606	0.00660545	-0.223757	-0.217641	0.0691621	0.360242	0.466874	0.649547	0.612508	0.560796	0.569555	0.589429	0.63082	0.634016	0.672232	0.657074	0.642824	0.649057	0.656525	0.654263	0.653313	0.627981	0.663592	0.663973	0.658057	0.637935	0.621889	0.601556	0.610733	0.615275	0.620822	0.641486	0.635255
0.0431305	0.288802	0.317292	0.495173	0.689567	0.662538	0.517067	0.353573	0.242148	0.207152	-0.0866857	-0.187115	0.0331272	0.192152	0.313396	0.398852	0.584275	0.318969	0.0124365	-0.23774	-0.248482	0.0608839	0.362378	0.479892	0.727557	0.682501	0.611094	0.622626	0.656844	0.669914	0.687402	0.724445	0.722678	0.703754	0.680146	0.669372	0.630896	0.626966	0.590393	0.632307	0.643916	0.647194	0.63639	0.616102	0.577365	0.581939	0.584818	0.589612	0.608706	0.604984
-0.0697384	0.169648	0.203761	0.463605	0.647997	0.592914	0.421685	0.267233	0.0810701	0.00540813	-0.209659	-0.253723	0.0264124	0.208841	0.339642	0.418542	0.608273	0.324233	-0.0374978	-0.335238	-0.341791	-0.0147359	0.358167	0.532985	0.72742	0.651256	0.534286	0.570266	0.602199	0.6331	0.632773	0.662622	0.666533	0.668186	0.64606	0.629081	0.613498	0.634169	0.611454	0.645488	0.647375	0.653223	0.643222	0.634989	0.611231	0.612856	0.621719	0.62864	0.628417	0.619108
-0.0609178	0.170303	0.217829	0.443487	0.636463	0.660853	0.460331	0.31258	0.0548484	-0.0902931	-0.301264	-0.360999	-0.0327231	0.179044	0.327765	0.429761	0.652965	0.327473	-0.0482703	-0.343728	-0.339013	-0.0405117	0.363383	0.568904	0.731119	0.636891	0.520754	0.5525	0.591363	0.62169	0.602486	0.636942	0.631189	0.657013	0.65111	0.63595	0.638102	0.665415	0.650288	0.675597	0.664988	0.667263	0.65228	0.651626	0.636995	0.648341	0.660232	0.669029	0.67286	0.662301
-0.048647	0.161209	0.179622	0.36386	0.544982	0.561318	0.33493	0.2066	-0.063312	-0.149803	-0.232965	-0.289987	-0.0428842	0.13223	0.248591	0.346117	0.609696	0.364271	0.00268145	-0.365105	-0.448147	-0.187128	0.208784	0.465208	0.689219	0.566782	0.418634	0.420699	0.460413	0.501131	0.493467	0.537853	0.54402	0.575635	0.549966	0.53682	0.539472	0.566299	0.561906	0.597116	0.597033	0.598388	0.574144	0.579794	0.575161	0.582562	0.598291	0.611107	0.625347	0.610855
0.0193161	0.182501	0.215789	0.319128	0.505692	0.554925	0.321693	0.194318	0.0097739	0.0215424	-0.182748	-0.268449	-0.0449123	0.121794	0.225067	0.318577	0.597956	0.384012	0.0800121	-0.236864	-0.329544	-0.156902	0.175383	0.410149	0.62415	0.55948	0.447374	0.410561	0.443133	0.498203	0.512678	0.556787	0.572659	0.595593	0.57274	0.562261	0.564457	0.600894	0.604548	0.638776	0.648103	0.63968	0.626831	0.623938	0.61893	0.625681	0.629443	0.642844	0.650864	0.635918
0.298441	0.377232	0.406873	0.311335	0.508823	0.570415	0.372079	0.203495	0.0447045	0.0343103	-0.184831	-0.260025	0.0862423	0.25693	0.333183	0.402532	0.540404	0.236921	0.0016919	-0.24058	-0.233158	0.0457794	0.328289	0.490654	0.603174	0.541928	0.470666	0.471584	0.514616	0.598843	0.607284	0.622525	0.63861	0.669614	0.645008	0.638317	0.623187	0.664476	0.657697	0.691459	0.723973	0.719686	0.71619	0.710843	0.700731	0.697604	0.697269	0.70284	0.694799	0.678481
0.274012	0.292748	0.361222	0.278846	0.551061	0.539047	0.472117	0.312062	0.198469	0.178351	-0.0589973	-0.110698	0.182035	0.300322	0.37179	0.419224	0.479293	0.22673	0.0427802	-0.139259	-0.0632534	0.242151	0.435609	0.537397	0.571241	0.637553	0.572179	0.60688	0.624766	0.676086	0.685774	0.685222	0.71499	0.715535	0.682917	0.67049	0.64521	0.664145	0.659691	0.676326	0.695239	0.678863	0.674068	0.650293	0.625585	0.621387	0.613684	0.60275	0.554499	0.539118
0.0884729	0.117764	0.181327	0.272447	0.490213	0.414268	0.359414	0.26287	0.19043	0.195087	0.013679	-0.0560739	0.0398604	0.132118	0.19204	0.212248	0.29128	0.311225	0.161077	-0.0495794	-0.0794056	0.093486	0.240909	0.354205	0.508055	0.638479	0.538253	0.532771	0.506099	0.507524	0.508619	0.550284	0.583468	0.545818	0.528086	0.520628	0.526923	0.503704	0.50912	0.504442	0.491079	0.477701	0.467167	0.439623	0.398434	0.39398	0.378192	0.359253	0.286214	0.270951
-0.203223	-0.105866	0.0137396	0.24582	0.293114	0.327227	0.235779	0.203216	0.134117	0.225636	0.0345113	-0.0149446	-0.0316606	0.039008	0.0564977	0.0819933	0.134257	0.169692	0.0172112	-0.144272	-0.178508	-0.151653	0.0431365	0.173538	0.267431	0.328512	0.211125	0.144252	0.105971	0.147525	0.128061	0.170443	0.175663	0.166966	0.177533	0.169523	0.233307	0.222265	0.244152	0.211528	0.148236	0.132138	0.119674	0.106688	0.0677856	0.0826902	0.0706335	0.0618514	-0.00130729	-0.0235302
-0.305534	-0.201455	-0.101181	0.184831	0.242235	0.268775	0.174936	0.173443	0.137575	0.28271	0.074221	0.0218671	-0.113744	-0.0692246	-0.0782111	-0.065299	0.0135197	0.164756	0.0560079	-0.0924384	-0.172999	-0.235037	-0.100709	0.0392456	0.210244	0.296257	0.201563	0.106953	0.0546565	0.0634983	0.0534825	0.0950829	0.103475	0.0805292	0.0786503	0.0715603	0.127274	0.109411	0.12009	0.0907079	0.0281458	0.0144512	-0.00122927	-0.0201495	-0.0707244	-0.0514287	-0.0686121	-0.0770344	-0.131263	-0.149705
-0.239906	-0.126811	-0.0464977	0.220725	0.291547	0.288207	0.196608	0.218267	0.19647	0.333308	0.0663092	-0.0271911	-0.193482	-0.141096	-0.138641	-0.0971819	-0.0580552	0.203858	0.116991	-0.0500132	-0.142862	-0.264178	-0.146109	0.0177626	0.269808	0.36059	0.270548	0.172148	0.122751	0.0905049	0.0822743	0.124324	0.132616	0.10339	0.0928711	0.0925189	0.13293	0.108464	0.111627	0.0869231	0.0274811	0.0193414	0.00185167	-0.0271287	-0.0774515	-0.0680738	-0.093603	-0.109322	-0.163519	-0.178973
-0.140125	0.109838	0.182726	0.457889	0.62368	0.616718	0.457475	0.371519	0.310316	0.409039	0.0927295	-0.0457105	-0.0653131	0.0368509	0.10452	0.191613	0.266366	0.234	0.0371723	-0.118103	-0.115169	-0.00150919	0.200142	0.332815	0.556577	0.586486	0.571566	0.511938	0.505874	0.516697	0.525376	0.536243	0.520145	0.507997	0.479051	0.480608	0.475888	0.461981	0.433227	0.442931	0.423467	0.426066	0.415176	0.38674	0.33437	0.33176	0.304563	0.294823	0.285047	0.274643
-0.107911	0.129535	0.184379	0.438995	0.588369	0.568556	0.348739	0.166695	0.0911411	0.17728	-0.0500088	-0.102809	0.189599	0.339407	0.438148	0.504252	0.38966	0.0385761	-0.218214	-0.340152	-0.205369	0.111812	0.404615	0.506563	0.523745	0.459643	0.423816	0.43556	0.488536	0.576829	0.606263	0.565188	0.554342	0.545437	0.538155	0.553176	0.553939	0.586124	0.576323	0.581816	0.552582	0.547607	0.541287	0.524082	0.4962	0.484402	0.465015	0.463058	0.433495	0.425329
-0.051041	0.184743	0.209868	0.458139	0.552082	0.464657	0.243353	0.050593	0.0115997	0.106035	-0.064703	-0.0922463	0.200542	0.373351	0.476013	0.524975	0.372607	0.000118708	-0.277878	-0.397978	-0.272372	0.0873797	0.421467	0.516392	0.544453	0.443414	0.368802	0.401637	0.476367	0.549762	0.584497	0.545215	0.534215	0.520972	0.513295	0.524087	0.505368	0.541517	0.525509	0.54042	0.517329	0.520146	0.518805	0.501983	0.470366	0.454164	0.441637	0.441778	0.408056	0.404228
0.0516457	0.270762	0.284919	0.487209	0.514944	0.393351	0.200246	-0.0133291	-0.0254011	0.126537	-0.0081624	-0.0400843	0.190923	0.301853	0.386571	0.434575	0.391303	-0.00947967	-0.270137	-0.361329	-0.258154	0.0564411	0.381676	0.456132	0.557196	0.458999	0.364352	0.395842	0.462705	0.512759	0.543718	0.532501	0.512053	0.479335	0.46424	0.469855	0.435588	0.449421	0.426264	0.456009	0.462642	0.473469	0.47774	0.454135	0.41228	0.392778	0.384461	0.38247	0.361008	0.351676
0.0618443	0.309925	0.318967	0.515004	0.562545	0.424388	0.275971	0.115228	0.104088	0.233909	0.0886151	-0.0305304	0.00234863	0.119434	0.228345	0.30462	0.406932	0.246298	-0.0304392	-0.205549	-0.233885	-0.0631241	0.264836	0.391497	0.707462	0.663522	0.516142	0.505867	0.544675	0.521151	0.540921	0.599421	0.583085	0.538143	0.521664	0.511026	0.474801	0.448969	0.427658	0.454409	0.460762	0.476694	0.48041	0.445969	0.39225	0.379187	0.367484	0.359875	0.341717	0.331717
-0.131799	-0.0741943	-0.0105737	0.137996	0.320743	0.433624	0.433701	0.3709	0.27917	0.266589	-0.120092	-0.204866	-0.0975698	0.0349948	0.0653638	0.107111	0.091958	0.0313796	-0.0469394	-0.0993362	-0.00417789	0.107445	0.208135	0.289525	0.390117	0.418408	0.371366	0.385179	0.385474	0.370459	0.36368	0.351841	0.338928	0.317298	0.313903	0.321772	0.306492	0.279193	0.255155	0.247543	0.205941	0.203068	0.19515	0.156663	0.115975	0.111912	0.0957789	0.0802622	0.0550608	0.0379452
-0.0103137	0.0276957	0.0848584	0.120039	0.214068	0.28333	0.275599	0.242805	0.138166	0.0653669	-0.214566	-0.203131	-0.0563631	0.0571635	0.102667	0.107883	0.0184405	-0.0543114	-0.124609	-0.11413	-0.0152213	0.0996257	0.101714	0.13316	0.1648	0.193422	0.185436	0.213465	0.187548	0.213794	0.199962	0.160007	0.142054	0.132257	0.142469	0.171525	0.189238	0.193058	0.182731	0.160733	0.112877	0.0913097	0.0720222	0.0501329	0.0325126	0.037429	0.0309619	0.0259604	-0.0112469	-0.0276086
0.00762255	0.0480682	0.0517536	0.0823617	0.198514	0.238387	0.263082	0.237394	0.231356	0.22738	-0.111538	-0.085467	-0.0154875	0.0587991	0.0690548	0.0889508	-0.0330393	-0.0774023	-0.118321	-0.0734139	0.0462498	0.163522	0.155602	0.12639	0.137165	0.144219	0.18428	0.191306	0.19748	0.199329	0.209953	0.150534	0.122955	0.0959903	0.0815791	0.10982	0.0940597	0.0993792	0.0838726	0.0790448	0.0453195	0.0207059	0.00343411	-0.0256813	-0.0385003	-0.0362456	-0.039819	-0.0450513	-0.0499799	-0.0458674
-0.450029	-0.3309	-0.282151	0.117203	0.239842	0.226386	0.170909	0.11398	0.133302	0.266507	0.0669371	0.0730521	0.0175552	0.0476488	0.0421517	0.0383757	-0.00119576	-0.0611175	-0.0827461	-0.0390539	0.0435732	0.125435	0.123993	0.0918767	0.0603373	0.120561	0.1723	0.160418	0.146618	0.160446	0.198944	0.144589	0.121119	0.0514398	0.0351073	0.0603103	0.057703	0.031453	0.00239979	-0.00378954	-0.0643931	-0.0803589	-0.103296	-0.131664	-0.156215	-0.155564	-0.168366	-0.173703	-0.17456	-0.16076
-0.379685	-0.282893	-0.223133	0.154423	0.287522	0.236836	0.172098	0.0567355	0.0595043	0.170721	0.0776317	0.0746225	0.115621	0.158642	0.151754	0.169579	0.196498	-0.040917	-0.134757	-0.141309	-0.0439483	0.150087	0.256183	0.251436	0.164227	0.213425	0.187289	0.230551	0.204371	0.245779	0.282953	0.251351	0.2317	0.163158	0.149231	0.16642	0.167437	0.142556	0.109538	0.123581	0.0805299	0.0740628	0.0472991	0.0256805	-0.0153173	-0.00673069	-0.0140561	-0.0239299	-0.0359255	-0.0340422
-0.289763	-0.0789261	-0.0340533	0.344323	0.430541	0.376558	0.29462	0.152643	0.135657	0.214481	0.0882858	0.0174318	0.100516	0.172497	0.198617	0.251557	0.305787	0.0536105	-0.0957049	-0.129873	-0.0421714	0.174469	0.335802	0.358869	0.362492	0.374303	0.354109	0.392281	0.37951	0.408763	0.437398	0.430364	0.400888	0.346794	0.346515	0.360699	0.355698	0.336551	0.304366	0.330141	0.29891	0.307387	0.2892	0.274906	0.236619	0.237628	0.234166	0.228975	0.221311	0.224212
-0.246435	-0.0127459	-0.0358959	0.317984	0.429873	0.342529	0.309594	0.28331	0.349935	0.321411	-0.0292249	-0.148925	-0.186372	-0.130649	-0.080621	0.00170116	0.12777	0.241216	0.179487	0.171115	0.147877	0.121148	0.123667	0.160613	0.399787	0.458669	0.511317	0.486234	0.443173	0.379432	0.402932	0.426262	0.399542	0.342788	0.300171	0.310976	0.252946	0.22784	0.16322	0.208139	0.222704	0.243468	0.245874	0.210311	0.173198	0.167831	0.150952	0.145906	0.152038	0.180828
-0.175673	0.0466913	0.0338746	0.312755	0.426192	0.357225	0.352716	0.34951	0.42249	0.402547	0.0632862	-0.0771948	-0.15326	-0.142598	-0.110455	-0.0673966	-0.0172852	0.196556	0.212697	0.289794	0.288908	0.187283	0.0578775	0.0226179	0.295984	0.384197	0.52006	0.472343	0.446774	0.381416	0.401983	0.41818	0.39314	0.341034	0.297938	0.32348	0.258158	0.234932	0.17575	0.212729	0.227676	0.251405	0.254401	0.222822	0.197029	0.180803	0.163301	0.152383	0.157299	0.183894
-0.0750419	0.09495	0.0768269	0.307385	0.369872	0.335622	0.165388	0.132356	0.112528	0.149683	-0.236876	-0.33809	-0.287542	-0.11174	-0.0283415	0.0215856	0.108325	0.255706	0.115654	-0.0727816	-0.182539	-0.141418	0.0300985	0.170108	0.478641	0.473287	0.415104	0.359607	0.357765	0.323575	0.308684	0.333619	0.343685	0.345419	0.326569	0.321896	0.298249	0.322565	0.303703	0.313369	0.315782	0.345004	0.36409	0.356389	0.316837	0.308453	0.293504	0.28994	0.263592	0.273759
0.0646225	0.149571	0.148769	0.197665	0.303981	0.334805	0.226924	0.220405	0.19696	0.219766	-0.160099	-0.292882	-0.229606	-0.124231	-0.0842825	-0.00106216	0.230067	0.397387	0.248361	-0.0406604	-0.182967	-0.153841	0.0446577	0.220079	0.493037	0.503854	0.437782	0.355015	0.373421	0.360789	0.357563	0.408622	0.418734	0.439111	0.414742	0.375928	0.351996	0.375009	0.364304	0.38447	0.404877	0.419407	0.439758	0.430949	0.404585	0.403209	0.396507	0.399555	0.405194	0.40427
0.0374543	0.0628275	0.103383	0.0797936	0.308349	0.437274	0.408177	0.381963	0.347803	0.260819	-0.143607	-0.335362	-0.17755	-0.127792	-0.105969	-0.0184515	0.257243	0.407287	0.373054	0.159992	0.0364165	0.0194102	0.0755761	0.226289	0.447902	0.52919	0.538434	0.46392	0.463636	0.43507	0.442211	0.499087	0.500021	0.485753	0.454899	0.433603	0.379462	0.36562	0.330888	0.366695	0.387328	0.389808	0.386878	0.362337	0.339897	0.343179	0.338593	0.337143	0.355316	0.36053
-0.0966028	-0.0120123	-0.0217602	0.081205	0.368112	0.497079	0.458871	0.423874	0.339531	0.204669	-0.263521	-0.424167	-0.253482	-0.182305	-0.0629851	0.0562989	0.332023	0.401524	0.381065	0.168728	0.0788987	0.107301	0.12481	0.169064	0.341048	0.430182	0.517834	0.487267	0.484176	0.421459	0.433493	0.4549	0.44927	0.424779	0.434181	0.44106	0.391192	0.361103	0.320719	0.355445	0.359568	0.353615	0.341414	0.314651	0.31063	0.311874	0.306633	0.307273	0.337731	0.368232
-0.100012	-0.0225872	-0.0359532	0.0354754	0.287783	0.416855	0.387128	0.357779	0.190347	0.052449	-0.232761	-0.370746	-0.284844	-0.260165	-0.158577	-0.0580072	0.319269	0.34232	0.312105	0.0972779	-0.00123018	0.010941	0.0281776	0.0428195	0.240888	0.295211	0.384523	0.365341	0.372848	0.304574	0.288088	0.322117	0.314762	0.317621	0.354989	0.355484	0.32304	0.27852	0.241909	0.277624	0.295244	0.295547	0.277934	0.26511	0.271472	0.277568	0.28054	0.283731	0.339735	0.36594
-0.0118503	0.095733	0.111233	0.167119	0.283497	0.324755	0.323097	0.291494	0.155758	0.113929	0.0192935	-0.0999582	-0.113435	-0.125898	-0.135054	-0.0721992	0.15111	0.133561	0.114045	0.0491911	0.0206304	0.0272836	0.0940858	0.15573	0.305391	0.305228	0.362644	0.357478	0.359575	0.326935	0.271691	0.284717	0.27229	0.301126	0.298295	0.290556	0.269098	0.22961	0.191301	0.22262	0.255681	0.27101	0.259865	0.246769	0.244897	0.249199	0.246573	0.238662	0.278117	0.277458
0.0562569	0.125132	0.181878	0.133946	0.280533	0.419347	0.41568	0.339408	0.192274	0.134102	-0.0404767	-0.121679	0.0411631	0.0578783	0.0314047	0.0702446	0.178595	-0.0259154	-0.0668732	-0.113965	-0.0051002	0.151524	0.254437	0.333027	0.283472	0.269148	0.325191	0.340257	0.366476	0.434772	0.372551	0.336334	0.319335	0.360196	0.352648	0.344393	0.332269	0.325591	0.276219	0.288965	0.318726	0.328041	0.316688	0.304903	0.302328	0.310986	0.306812	0.295418	0.308812	0.295332
0.0301901	0.0635644	0.126563	0.122408	0.322243	0.442499	0.452766	0.358692	0.200924	0.111969	-0.151241	-0.171614	0.0639144	0.106896	0.118495	0.175333	0.203221	-0.165105	-0.218626	-0.223708	0.00309505	0.289526	0.375593	0.397072	0.248691	0.250447	0.294345	0.370636	0.379185	0.454438	0.403347	0.330901	0.308286	0.328229	0.333076	0.354532	0.355173	0.349785	0.299292	0.303425	0.32004	0.330156	0.327364	0.318811	0.302785	0.307166	0.298846	0.282302	0.27623	0.265661
0.0869582	0.145953	0.174015	0.200037	0.301097	0.374206	0.373447	0.281799	0.169337	0.108953	-0.173397	-0.166536	0.026988	0.0672062	0.0889886	0.140136	0.16978	-0.171382	-0.245808	-0.234104	0.00525288	0.265613	0.332292	0.301357	0.187686	0.174312	0.223768	0.296124	0.309126	0.378612	0.340846	0.271993	0.240489	0.24558	0.265852	0.293511	0.299283	0.294865	0.251101	0.26238	0.28028	0.293915	0.297392	0.294201	0.285627	0.286437	0.282793	0.271523	0.268756	0.272027
0.158643	0.267354	0.25558	0.309319	0.37213	0.35512	0.300942	0.253506	0.167219	0.133892	-0.0822242	-0.138662	-0.135122	-0.0916912	-0.0440146	0.0119538	0.132652	0.0510615	-0.0303397	-0.121565	-0.0216135	0.133601	0.220942	0.21428	0.302978	0.299485	0.333378	0.360728	0.370656	0.374205	0.335595	0.308025	0.298627	0.320166	0.327799	0.344866	0.342641	0.332482	0.299703	0.313936	0.35123	0.378433	0.392977	0.391517	0.382161	0.376317	0.365425	0.357774	0.358653	0.379165
0.178217	0.2931	0.253959	0.287835	0.304999	0.245985	0.0722206	-0.0324005	-0.1238	-0.0886004	-0.277954	-0.280037	-0.158575	-0.0166471	0.0955611	0.142968	0.30412	0.0837438	-0.0875024	-0.24533	-0.220827	0.00938508	0.200029	0.22133	0.322523	0.248469	0.231072	0.251579	0.291427	0.327684	0.308627	0.277437	0.276349	0.309801	0.318915	0.320791	0.311441	0.337715	0.315701	0.335657	0.375351	0.392521	0.406752	0.419262	0.414578	0.414769	0.411313	0.41405	0.410316	0.428765
-0.0536674	0.143661	0.128754	0.288945	0.39043	0.398946	0.206701	0.10571	-0.0578138	-0.0482546	-0.307744	-0.364174	-0.237721	-0.059781	0.0889459	0.148159	0.318109	0.164226	-0.0191261	-0.218345	-0.217371	-0.00675092	0.218941	0.279053	0.427887	0.352732	0.365393	0.362953	0.411269	0.44252	0.426746	0.399949	0.374	0.41396	0.420009	0.413429	0.395886	0.418262	0.379373	0.392437	0.402475	0.415091	0.423608	0.426303	0.421229	0.413212	0.400588	0.401195	0.396685	0.409919
-0.385973	-0.240274	-0.21278	0.106154	0.289094	0.387403	0.253145	0.238984	0.0312313	-0.0484237	-0.347248	-0.420698	-0.393733	-0.245936	-0.133577	-0.0456089	0.269539	0.302842	0.128091	-0.134699	-0.23799	-0.166224	0.0524356	0.167672	0.361354	0.312718	0.288702	0.238296	0.256241	0.237944	0.223051	0.249865	0.220233	0.251213	0.25883	0.236085	0.235116	0.239778	0.217017	0.223574	0.190668	0.201715	0.199615	0.20747	0.197125	0.201883	0.203617	0.212157	0.235761	0.255661
-0.302224	-0.163081	-0.169119	0.0766329	0.277094	0.324267	0.222443	0.244433	0.0954571	0.0121922	-0.359863	-0.462321	-0.373933	-0.270529	-0.108619	0.0202079	0.227079	0.342168	0.177863	-0.152644	-0.20188	-0.12747	0.114703	0.269428	0.408608	0.385228	0.331548	0.307116	0.329902	0.288319	0.254757	0.265863	0.229275	0.278068	0.282659	0.26284	0.250186	0.268225	0.237941	0.233122	0.215818	0.232512	0.249389	0.243987	0.236299	0.22037	0.206774	0.200476	0.195899	0.213083
-0.0954397	0.0562318	-0.00997973	0.156459	0.294211	0.296411	0.258125	0.281243	0.183707	0.00590817	-0.468974	-0.547821	-0.377822	-0.242317	-0.0616925	0.0669401	0.177057	0.270781	0.137909	-0.0945122	-0.0983197	-0.0039568	0.145731	0.226942	0.393552	0.362997	0.343598	0.346277	0.368216	0.31343	0.277876	0.279108	0.235906	0.265398	0.277381	0.281045	0.248446	0.259193	0.220905	0.228888	0.224042	0.241546	0.261431	0.250198	0.249306	0.231958	0.225647	0.219283	0.202212	0.228922
0.00999788	0.31966	0.280423	0.48027	0.499957	0.430434	0.2684	0.218193	0.101052	-0.00859722	-0.295283	-0.329129	-0.218531	-8.91588e-05	0.183755	0.263413	0.240026	0.161718	-0.0224228	-0.100489	-0.0576515	0.0682755	0.223789	0.230864	0.411352	0.303743	0.360978	0.361167	0.403435	0.415098	0.388678	0.365776	0.324545	0.367477	0.383668	0.419547	0.419979	0.457184	0.43711	0.434423	0.427767	0.439001	0.453047	0.459362	0.474149	0.458538	0.454184	0.46143	0.447666	0.462003
0.0680404	0.311519	0.303293	0.46777	0.504842	0.509055	0.326564	0.226531	0.0861846	-0.054745	-0.34318	-0.422347	-0.156871	0.0936013	0.268488	0.366526	0.324762	0.163804	-0.0567477	-0.15872	-0.1027	0.124937	0.345862	0.398426	0.480543	0.371328	0.38257	0.398828	0.433056	0.463426	0.438433	0.41809	0.3825	0.402804	0.421027	0.453662	0.449885	0.478228	0.467139	0.468209	0.448306	0.453954	0.453516	0.454366	0.459108	0.451597	0.449068	0.458974	0.44506	0.462021
0.129325	0.332387	0.311919	0.390353	0.498083	0.555763	0.384914	0.236512	0.101836	-0.0550151	-0.383997	-0.484668	-0.0514733	0.189026	0.343255	0.458115	0.408838	0.121287	-0.104346	-0.198945	-0.0917041	0.196225	0.456426	0.512611	0.510974	0.389692	0.405619	0.432877	0.508915	0.562342	0.538921	0.513403	0.47094	0.506247	0.534303	0.549921	0.522319	0.555998	0.537399	0.55945	0.549978	0.556513	0.554481	0.550293	0.55264	0.547032	0.546022	0.553168	0.545384	0.563028
0.0652777	0.285825	0.263687	0.385604	0.477762	0.529511	0.360216	0.213247	0.0795712	-0.0258621	-0.367334	-0.444026	-0.0671715	0.141203	0.258502	0.35362	0.369935	0.0555307	-0.145795	-0.240587	-0.134288	0.172702	0.419138	0.464683	0.482039	0.371021	0.39212	0.415459	0.495359	0.554713	0.525596	0.480422	0.424175	0.465088	0.474181	0.480921	0.434581	0.461583	0.409112	0.44008	0.445023	0.461646	0.462153	0.451378	0.444583	0.437458	0.43864	0.442116	0.44571	0.463628
-0.00211372	0.267168	0.228794	0.451627	0.489715	0.485257	0.263579	0.124608	-0.0297544	-0.147827	-0.37848	-0.438846	-0.110218	0.10948	0.247158	0.329134	0.328791	0.0252737	-0.178756	-0.262088	-0.158231	0.158792	0.398261	0.433425	0.467905	0.333332	0.364926	0.396768	0.480618	0.541854	0.511138	0.455116	0.400559	0.44184	0.451135	0.46493	0.421007	0.453089	0.3968	0.426477	0.435827	0.465427	0.472502	0.475831	0.473524	0.460338	0.458909	0.46645	0.466504	0.492811
-0.000793265	0.307525	0.308135	0.545245	0.560083	0.571466	0.341897	0.165041	-0.00582624	-0.108246	-0.298977	-0.379219	-0.0254608	0.191536	0.316867	0.404753	0.434868	0.0404088	-0.205605	-0.268343	-0.164308	0.164873	0.449553	0.501367	0.509438	0.370061	0.404027	0.434146	0.509469	0.592306	0.557826	0.523656	0.476636	0.509586	0.527574	0.534615	0.50443	0.530882	0.481066	0.517833	0.525134	0.554863	0.556907	0.561521	0.558898	0.556178	0.558791	0.569416	0.576657	0.599242
-0.0235635	0.198985	0.237153	0.356791	0.515612	0.656737	0.453619	0.261416	0.0241974	-0.0768069	-0.307539	-0.36885	0.123893	0.329051	0.426952	0.527529	0.580781	0.0771089	-0.226676	-0.369106	-0.24753	0.0884382	0.471295	0.630827	0.57569	0.413054	0.380505	0.408222	0.473278	0.607951	0.574132	0.553706	0.530398	0.577251	0.586096	0.581617	0.594228	0.64793	0.638694	0.662034	0.658066	0.656294	0.640275	0.644226	0.64808	0.667758	0.670198	0.678706	0.678373	0.668905
0.0442874	0.218888	0.251689	0.301612	0.448824	0.570822	0.40225	0.247309	0.0437473	-0.0644141	-0.259691	-0.303617	0.146301	0.294411	0.361105	0.46463	0.533788	0.0735937	-0.222796	-0.344474	-0.221663	0.0692654	0.434896	0.606189	0.553678	0.398961	0.338605	0.370833	0.429677	0.548252	0.519792	0.508358	0.472521	0.51306	0.505117	0.509011	0.523147	0.571344	0.557355	0.586185	0.586888	0.582466	0.561001	0.557679	0.559843	0.577694	0.580263	0.582528	0.579162	0.558799
0.05524	0.192586	0.205079	0.240279	0.393587	0.47742	0.324555	0.217152	0.0385607	-0.101308	-0.351285	-0.413689	-0.0488159	0.152547	0.256911	0.352264	0.399585	0.165926	-0.0706802	-0.243183	-0.223633	0.0120386	0.327451	0.519868	0.583958	0.458317	0.373526	0.392347	0.412994	0.49236	0.471863	0.460853	0.431767	0.463381	0.44265	0.452927	0.453189	0.49839	0.487131	0.499777	0.492461	0.486121	0.467591	0.455506	0.448847	0.455502	0.44731	0.449843	0.429161	0.415541
-0.0232705	0.195118	0.207119	0.372491	0.512216	0.505682	0.359502	0.265502	0.108889	0.00977479	-0.254258	-0.352686	-0.157118	0.0469321	0.190677	0.301266	0.434502	0.29249	0.0126056	-0.193448	-0.226221	0.0267577	0.311141	0.464156	0.593992	0.536588	0.459849	0.48215	0.490866	0.517981	0.493398	0.496502	0.46129	0.469067	0.459761	0.468107	0.457233	0.472228	0.444455	0.460654	0.444026	0.441024	0.419669	0.400201	0.389163	0.390086	0.387334	0.390066	0.385415	0.379134
-0.254942	-0.0042191	-0.00340353	0.304874	0.533512	0.606746	0.491215	0.395038	0.215863	0.05982	-0.294564	-0.416182	-0.23963	-0.00820109	0.146234	0.260398	0.375626	0.196551	-0.029177	-0.184931	-0.103469	0.188621	0.392948	0.461921	0.480187	0.451347	0.472428	0.519094	0.554559	0.566191	0.532687	0.495818	0.460049	0.481721	0.498225	0.502766	0.474194	0.472174	0.419742	0.43353	0.408279	0.42049	0.41159	0.399909	0.382632	0.380078	0.372676	0.374651	0.393959	0.405577
-0.364172	-0.105386	-0.0603956	0.331514	0.578437	0.59933	0.474431	0.392822	0.234004	0.139513	-0.212897	-0.291889	-0.210559	-0.0136389	0.136816	0.222045	0.349304	0.212929	0.00693324	-0.148857	-0.0935858	0.195983	0.360817	0.390862	0.429849	0.43495	0.472874	0.506624	0.500245	0.52369	0.504747	0.470345	0.436034	0.437112	0.44699	0.465509	0.463565	0.461396	0.416251	0.412639	0.373439	0.377352	0.36387	0.356188	0.337504	0.339486	0.327889	0.327545	0.336944	0.345721
-0.442927	-0.257279	-0.196746	0.123966	0.449741	0.631641	0.542331	0.468006	0.276627	0.182803	-0.254756	-0.334842	-0.139073	0.0240249	0.144728	0.234968	0.288991	0.0980212	0.00819005	-0.130803	-0.0298561	0.218097	0.34145	0.379602	0.320804	0.327015	0.417767	0.433572	0.433575	0.48138	0.463004	0.416641	0.389461	0.408412	0.439597	0.454688	0.463835	0.470907	0.434015	0.420797	0.371364	0.368951	0.362318	0.35774	0.345602	0.346374	0.329447	0.32444	0.326005	0.329216
-0.365796	-0.229784	-0.129818	0.121785	0.465817	0.669093	0.596075	0.479352	0.328347	0.208225	-0.244073	-0.257661	0.0687612	0.186713	0.302596	0.361951	0.324569	-0.0849242	-0.15135	-0.112784	0.155131	0.414827	0.451238	0.360457	0.150613	0.171544	0.337145	0.381028	0.42902	0.487648	0.494319	0.421749	0.392112	0.40251	0.451184	0.492161	0.505897	0.515292	0.483077	0.470685	0.415369	0.404325	0.397661	0.399048	0.40128	0.404431	0.391094	0.381407	0.384168	0.403181
-0.274752	-0.23704	-0.151302	-0.0189806	0.247001	0.539118	0.418768	0.281932	0.105344	0.0318374	-0.325905	-0.312718	0.183096	0.307654	0.407395	0.466297	0.308641	-0.231681	-0.332455	-0.309588	-0.00890384	0.31437	0.452101	0.413181	0.0794402	0.0116237	0.101223	0.146819	0.235655	0.363895	0.371108	0.279554	0.24941	0.27318	0.327256	0.366059	0.394169	0.434938	0.430992	0.410168	0.350921	0.336645	0.33454	0.342666	0.354703	0.351023	0.341604	0.338503	0.328321	0.330955
-0.295675	-0.264384	-0.173016	0.000355686	0.231458	0.475713	0.33501	0.190446	-0.034399	-0.0876498	-0.332386	-0.324776	0.193226	0.336895	0.412364	0.44712	0.261822	-0.211987	-0.345894	-0.343548	-0.0835262	0.151239	0.397042	0.476332	0.234323	0.110888	0.127348	0.159607	0.249715	0.375711	0.372454	0.309603	0.292649	0.321021	0.345624	0.35764	0.375972	0.434171	0.437513	0.422086	0.370957	0.354512	0.350373	0.351156	0.361595	0.358124	0.347659	0.344219	0.299033	0.289387
-0.361382	-0.277483	-0.187429	0.114897	0.283784	0.427254	0.28875	0.16565	0.00479304	-0.0472648	-0.328828	-0.318666	0.0793066	0.237254	0.32181	0.349889	0.212434	-0.133176	-0.267906	-0.273998	-0.088474	0.0931151	0.357686	0.456663	0.316862	0.199873	0.204086	0.217066	0.280187	0.369669	0.365227	0.317592	0.2962	0.301971	0.305915	0.31204	0.32146	0.367974	0.363023	0.344945	0.291017	0.282031	0.282012	0.277726	0.27424	0.271507	0.260533	0.25857	0.214524	0.218261
-0.370226	-0.181693	-0.13939	0.244015	0.417788	0.498632	0.350829	0.271131	0.117491	0.058631	-0.331952	-0.387024	-0.107698	0.0701328	0.177529	0.241084	0.236689	0.099064	-0.0755733	-0.262456	-0.226987	-0.0433547	0.255988	0.398274	0.479249	0.362617	0.334006	0.298879	0.363058	0.402149	0.388901	0.386645	0.366191	0.368867	0.373073	0.369923	0.36257	0.388424	0.367869	0.363368	0.313603	0.310165	0.310639	0.300603	0.296481	0.295805	0.294824	0.298282	0.272062	0.288444
-0.305789	-0.110918	-0.0719319	0.218441	0.353508	0.454781	0.322167	0.274703	0.128504	0.135354	-0.233388	-0.31416	-0.154999	-0.0186681	0.05609	0.136512	0.229282	0.240169	0.0414173	-0.259011	-0.327941	-0.276176	0.0845361	0.320341	0.562411	0.426567	0.330909	0.247084	0.297836	0.304971	0.302197	0.34978	0.329824	0.356467	0.342333	0.309529	0.30263	0.329118	0.321576	0.324384	0.284679	0.285263	0.285218	0.274032	0.253485	0.256243	0.255719	0.259839	0.247243	0.246514
-0.305933	-0.222104	-0.102181	0.0186005	0.261914	0.534968	0.51501	0.495497	0.333278	0.350787	-0.0181155	-0.116374	0.0127119	0.066255	0.0947721	0.151416	0.193447	0.11968	0.0557346	-0.130163	-0.118334	-0.0406052	0.182127	0.320725	0.326579	0.298532	0.308196	0.246214	0.285946	0.320619	0.297462	0.299561	0.29028	0.336557	0.350549	0.331917	0.353592	0.352266	0.345151	0.319003	0.266749	0.244521	0.231748	0.217211	0.205491	0.221777	0.213007	0.199325	0.191604	0.180317
-0.391204	-0.318821	-0.182919	0.0271556	0.144369	0.373902	0.286151	0.277245	0.1295	0.167676	0.0255502	-0.101124	-0.0473152	0.00466676	-0.020658	0.0025168	0.0102799	0.032519	0.0586627	-0.0170342	-0.0417328	-0.160748	-0.0409247	0.152373	0.146774	0.173154	0.163299	0.090233	0.0620171	0.114607	0.0828349	0.0905487	0.0898675	0.132121	0.139566	0.138101	0.201734	0.19954	0.207826	0.169982	0.108005	0.0984671	0.0791126	0.0679025	0.0490156	0.0713703	0.0529469	0.0391306	-0.00523667	-0.0326041
-0.633891	-0.573433	-0.495315	-0.0840972	0.193558	0.37957	0.285823	0.246766	0.0493621	0.0558173	-0.106347	-0.133577	-0.0407184	0.0185383	0.0613218	0.0847018	0.163377	0.067249	0.0114696	-0.09209	-0.0972268	-0.11559	0.0355448	0.148909	0.147123	0.170714	0.147748	0.102613	0.0991551	0.117379	0.115983	0.129832	0.127769	0.123597	0.137368	0.140384	0.192691	0.173839	0.19113	0.16079	0.0751251	0.0492181	0.0208453	0.0132187	0.00163861	0.0241282	0.0140234	0.00599429	-0.0201157	-0.0228012
-0.460861	-0.448727	-0.372013	-0.0923344	0.0668972	0.266917	0.130744	0.105004	-0.189317	-0.277543	-0.249731	-0.315572	-0.157268	-0.0670523	-0.0196664	0.0318274	0.205519	0.0862258	2.58969e-05	-0.142503	-0.192152	-0.233559	0.00769885	0.22468	0.265305	0.169671	0.0967807	0.0590446	0.0578317	0.0882435	0.0611415	0.0907153	0.0882919	0.121459	0.1213	0.106286	0.157638	0.167271	0.193663	0.173618	0.126484	0.121388	0.101635	0.116447	0.120062	0.143888	0.138945	0.139617	0.118424	0.110408
-0.432946	-0.38459	-0.308961	-0.0270841	0.0996133	0.213848	0.158027	0.168848	0.022502	0.0270603	0.0563988	0.0287134	-0.0115867	-0.0805202	-0.101979	-0.0754617	-0.0344469	-0.0177258	0.00518697	0.0151176	0.0429958	-0.109622	-0.0714413	0.0177628	0.072153	0.0755712	0.0968795	0.0423253	0.00725566	0.0236577	0.0296668	0.0259357	0.00618234	0.00172587	0.00270817	0.0149089	0.0751596	0.0519304	0.0702159	0.0492358	-0.00155563	-0.0163467	-0.0389415	-0.0466105	-0.0467747	-0.0417117	-0.0655806	-0.0684277	-0.0803873	-0.0822932
-0.0953867	-0.122508	-0.0682644	-0.107909	-0.217271	-0.103392	-0.16055	-0.177811	-0.203995	-0.171782	-0.00809715	0.0104469	0.127863	0.0330491	-0.0265248	-0.0677366	-0.128694	-0.256051	-0.13202	0.084937	0.091444	-0.0637579	-0.12054	-0.129904	-0.225359	-0.295552	-0.19162	-0.243804	-0.246716	-0.184494	-0.182771	-0.207951	-0.235149	-0.23054	-0.220393	-0.197819	-0.165579	-0.155758	-0.15092	-0.159725	-0.158598	-0.170328	-0.184468	-0.178922	-0.150986	-0.140279	-0.151153	-0.143606	-0.140663	-0.129378
-0.100406	-0.0697566	-0.063756	-0.0517536	-0.0936676	-0.0590677	-0.113092	-0.103795	-0.0426104	0.0831731	0.231925	0.250589	0.206708	0.0599727	-0.0091252	-0.0403748	-0.0693937	0.0087241	0.0353429	0.0456466	0.0127364	-0.141273	-0.110102	-0.10284	-0.110095	-0.140943	-0.0977611	-0.162641	-0.138178	-0.115348	-0.0857876	-0.0893915	-0.0930248	-0.0929683	-0.101206	-0.101743	-0.0799068	-0.0732147	-0.0563842	-0.0597121	-0.0568353	-0.0807924	-0.0998772	-0.104702	-0.0818498	-0.0754065	-0.0877854	-0.083866	-0.0722053	-0.0547516
0.0963342	0.118587	0.101498	-0.0358242	0.0934978	0.13822	0.100093	0.0467786	0.162908	0.23868	0.232683	0.142853	0.193565	0.114739	0.083837	0.0919849	0.10802	0.148188	0.180198	0.113001	0.0800652	0.119309	0.138689	0.127661	0.0635134	0.108779	0.188604	0.159333	0.218701	0.233212	0.270412	0.247082	0.245593	0.245462	0.224837	0.212417	0.169759	0.164553	0.143989	0.160297	0.186125	0.172104	0.156534	0.132639	0.140775	0.138715	0.122394	0.120337	0.161659	0.183544
0.14384	0.144966	0.118294	-0.0379178	0.179517	0.272743	0.255962	0.192788	0.245559	0.250023	0.0701221	0.0125276	0.18137	0.146519	0.128803	0.151469	0.230545	0.227158	0.198124	-0.00840476	-0.0195281	0.12003	0.236982	0.258108	0.225716	0.234785	0.272353	0.263521	0.339975	0.367112	0.396358	0.387047	0.399611	0.41156	0.386102	0.359279	0.305151	0.313894	0.293663	0.319057	0.34684	0.323458	0.307655	0.285274	0.290266	0.300577	0.29803	0.295564	0.332577	0.356326
0.0760014	0.0992399	0.122573	0.0333554	0.244457	0.347645	0.208441	0.16433	0.0819634	0.113176	-0.219484	-0.302684	-0.119893	0.0180863	0.0751336	0.148327	0.329963	0.364527	0.207196	-0.202297	-0.349833	-0.156641	0.138826	0.357038	0.450819	0.40826	0.317378	0.266832	0.303599	0.353001	0.347689	0.346356	0.359161	0.429739	0.413123	0.378035	0.363023	0.405663	0.406743	0.410781	0.415647	0.39521	0.388694	0.380427	0.378946	0.390343	0.386423	0.391508	0.402576	0.402677
0.025396	0.122221	0.126361	0.115981	0.28777	0.323451	0.219786	0.163702	0.0390276	0.0773108	-0.246829	-0.29817	-0.124819	0.0368857	0.11942	0.20544	0.336042	0.231925	0.0560454	-0.25415	-0.345851	-0.105576	0.174526	0.367302	0.435976	0.384949	0.309704	0.279131	0.300986	0.370207	0.329582	0.3009	0.293766	0.358402	0.34597	0.326589	0.312294	0.353948	0.336522	0.339619	0.349664	0.32912	0.319757	0.309127	0.308696	0.322992	0.323347	0.32452	0.312649	0.304103
0.117772	0.211765	0.234779	0.171004	0.349929	0.394112	0.339324	0.187204	0.0831992	0.0591702	-0.148349	-0.133601	0.191688	0.285637	0.3371	0.391324	0.440497	0.0654099	-0.12472	-0.301651	-0.179085	0.217933	0.463876	0.510694	0.28609	0.289962	0.256195	0.336627	0.348925	0.475321	0.419188	0.350102	0.339992	0.37205	0.400551	0.394255	0.411378	0.432163	0.416287	0.415571	0.421299	0.390291	0.362576	0.343863	0.346618	0.375863	0.376969	0.372347	0.358832	0.348593
0.0691961	0.140596	0.19977	0.179637	0.333244	0.364282	0.33565	0.219916	0.183012	0.141892	-0.00430297	-0.050857	0.203576	0.238517	0.220296	0.283654	0.300798	0.0702741	-0.0500272	-0.0853212	0.0305121	0.211931	0.380331	0.439825	0.256558	0.299027	0.271789	0.349343	0.288655	0.388348	0.350977	0.330595	0.300867	0.304575	0.327978	0.343071	0.390571	0.410242	0.406789	0.408472	0.398894	0.377334	0.34243	0.320295	0.311469	0.336266	0.328342	0.319901	0.295022	0.272086
-0.0661299	0.0737419	0.144734	0.282331	0.44031	0.437128	0.340666	0.196934	0.164697	0.156206	0.0356701	-0.0182139	0.226714	0.290099	0.283981	0.358181	0.344311	0.0446812	-0.0999728	-0.0828706	0.0706883	0.269096	0.426996	0.45043	0.246932	0.315433	0.3071	0.384365	0.33159	0.442143	0.423154	0.390596	0.34903	0.346456	0.378177	0.404329	0.458578	0.4809	0.47415	0.47298	0.441101	0.426865	0.396018	0.374726	0.359	0.369133	0.355354	0.347655	0.323157	0.297312
-0.315715	-0.200503	-0.1061	0.218964	0.331345	0.330476	0.256027	0.124262	0.0827925	0.157125	0.264959	0.224552	0.362568	0.354178	0.284906	0.304007	0.185086	-0.141984	-0.225466	-0.100863	0.0950017	0.214192	0.304623	0.293907	0.121743	0.166651	0.138976	0.202245	0.174809	0.261403	0.273501	0.253809	0.228254	0.195952	0.226821	0.257343	0.326436	0.321656	0.336852	0.324885	0.259812	0.24888	0.215701	0.199357	0.186327	0.185843	0.175534	0.164226	0.131161	0.0979479
-0.436068	-0.304682	-0.238021	0.11367	0.242899	0.302718	0.29314	0.226809	0.272773	0.331993	0.193188	0.154967	0.177853	0.136488	0.0939555	0.0859157	-0.0326449	-0.157214	-0.0943706	0.0722579	0.242138	0.277923	0.186502	0.0992152	-0.0201054	0.0603961	0.170478	0.168663	0.147114	0.204024	0.229482	0.175997	0.147661	0.0921363	0.0911773	0.126922	0.143282	0.107836	0.0768249	0.0635628	0.0142759	0.0139272	-0.00125434	-0.0340797	-0.0471766	-0.060309	-0.0851561	-0.0968872	-0.0942129	-0.0948439
-0.490944	-0.401735	-0.370974	-0.00765994	0.0766459	0.124461	0.133269	0.15894	0.124531	0.198468	0.0226383	0.00722928	-0.111878	-0.0992115	-0.0632453	-0.0326711	-0.0652535	-0.01242	-0.0427223	-0.119172	-0.0999307	-0.0503454	-0.00704814	0.0111599	0.0241483	0.0335746	0.000186284	-0.00754675	-0.0188061	-0.0290521	-0.0163229	-0.0434571	-0.064184	-0.0977484	-0.0835468	-0.0709668	-0.0596214	-0.102079	-0.118951	-0.140953	-0.205714	-0.206957	-0.216738	-0.239451	-0.25199	-0.270094	-0.285057	-0.290161	-0.288189	-0.286419
-0.43219	-0.321132	-0.295142	0.0304515	0.0839049	0.0916776	0.0726465	0.0710938	0.0712976	0.174852	0.0835699	0.0407689	-0.10368	-0.0842884	-0.069416	-0.0477272	-0.0811633	0.0090292	-0.0255307	-0.0901347	-0.0869548	-0.0317227	0.020109	0.0314158	0.0565878	0.0645787	0.0457654	0.027414	0.0301987	0.0212799	0.0395599	0.00873452	-0.0159437	-0.043782	-0.0428293	-0.0539854	-0.0697616	-0.102693	-0.12622	-0.134459	-0.191208	-0.194431	-0.207999	-0.231092	-0.25468	-0.267962	-0.282271	-0.282693	-0.274484	-0.270569
-0.448149	-0.380204	-0.342921	-0.0229115	0.0645347	0.0976791	0.0469935	0.0356152	0.00802686	0.11526	0.0216149	-0.00134837	-0.0833776	-0.052344	-0.043238	-0.0281929	-0.062832	-0.0174714	-0.053528	-0.1218	-0.112449	-0.0450053	0.00780221	0.0195138	0.0163515	0.00973894	0.00849763	-0.0158292	0.011408	0.00764171	0.0368316	-0.00498193	-0.0258901	-0.0316031	-0.0364229	-0.0497631	-0.0735756	-0.0826235	-0.0976048	-0.101956	-0.160509	-0.16709	-0.182472	-0.193135	-0.213779	-0.228872	-0.234756	-0.231956	-0.217377	-0.21466
-0.37323	-0.286125	-0.290807	0.0342304	0.184765	0.201296	0.126598	0.0630799	0.0560078	0.187745	0.0555632	0.0326811	0.0390406	0.0672215	0.0622749	0.0735509	0.0231163	-0.0290964	-0.0742263	-0.115279	-0.0549192	0.0677359	0.11443	0.0840587	0.0719576	0.0868428	0.121283	0.117829	0.170281	0.1763	0.219299	0.164554	0.150926	0.139854	0.124358	0.104084	0.0539989	0.0440955	0.0162035	0.0373711	0.000708263	-0.00276918	-0.0198387	-0.0405454	-0.0625743	-0.0824653	-0.0904928	-0.0948514	-0.0752181	-0.0684236
-0.215382	-0.201288	-0.214743	-0.027538	0.122334	0.177383	0.120967	0.0917133	0.0648907	0.109918	-0.268527	-0.236124	-0.132999	-0.0748422	-0.0248025	0.0039673	0.106838	0.0798023	-0.00497256	-0.199624	-0.237466	-0.115251	0.0162137	0.0925946	0.172847	0.163052	0.110834	0.0744368	0.0987363	0.107492	0.13458	0.114618	0.0943005	0.0691164	0.0480899	0.0612847	0.033596	0.0233698	-0.00980556	0.00308782	-0.0238559	-0.0366545	-0.0520546	-0.0803382	-0.0992226	-0.108113	-0.109913	-0.110331	-0.111074	-0.103824
0.0841454	0.146886	0.168678	0.205831	0.291685	0.267848	0.213364	0.110141	0.106631	0.238951	-0.00961282	0.0277979	0.112502	0.15212	0.145921	0.146713	0.218981	0.0736788	-0.102747	-0.263803	-0.26751	-0.13257	0.0658316	0.170673	0.341524	0.320023	0.213664	0.190375	0.213777	0.235897	0.258234	0.26972	0.29851	0.25418	0.224306	0.214322	0.185095	0.167123	0.146251	0.182406	0.195769	0.181719	0.162371	0.129057	0.0928445	0.106035	0.107362	0.103313	0.0944628	0.093129
0.0799879	0.121067	0.156202	0.133951	0.174875	0.139703	0.109142	0.0806479	0.0620823	0.144981	-0.0726706	-0.0607118	-0.0466927	-0.0834017	-0.0461769	-0.00213818	0.196161	0.17044	0.0164778	-0.196011	-0.273199	-0.278884	-0.120482	0.0112486	0.238234	0.261488	0.121721	0.0779981	0.0728222	0.0546161	0.0489761	0.0973669	0.11214	0.0824169	0.0886988	0.082526	0.0907182	0.0571604	0.0520799	0.0751874	0.0873489	0.0756431	0.0649146	0.0434636	0.0179548	0.0349157	0.0352641	0.0296479	0.0130861	0.0112844
0.0885499	0.151408	0.165053	0.184817	0.221735	0.205392	0.120497	0.0675285	0.0161164	0.0569059	-0.107269	-0.141588	-0.0619402	-0.0122251	0.0492616	0.15474	0.35395	0.250277	-0.0555706	-0.333486	-0.392259	-0.284948	0.0710164	0.298963	0.463599	0.41458	0.170689	0.154887	0.171575	0.159741	0.132946	0.177665	0.192266	0.177791	0.161294	0.141937	0.147415	0.129904	0.131112	0.15425	0.168556	0.16822	0.15377	0.131645	0.0886074	0.106611	0.10447	0.0975607	0.0821558	0.0710082
-0.243465	-0.191709	-0.116368	0.110666	0.150561	0.188527	0.123286	0.0759694	-0.0658126	0.0194351	-0.000990387	-0.00699249	-0.0215634	0.00875076	-0.0222466	0.0105946	0.14591	0.0734922	-0.0508278	-0.181219	-0.232316	-0.200493	-0.00588411	0.181818	0.216635	0.225517	0.122867	0.0869057	0.0568299	0.0795305	0.042397	0.0499068	0.0740449	0.0633128	0.0472216	0.0280732	0.0624102	0.0430109	0.0487379	0.0564167	0.0314154	0.0279999	-0.000241062	-0.0141755	-0.0411167	-0.0234264	-0.0247444	-0.0263409	-0.047955	-0.0712949
-0.01225	0.0221157	0.0779925	0.163746	0.251441	0.204757	0.149041	0.0800325	-0.0236647	0.0481121	0.0599589	0.0779693	0.139694	0.189461	0.186882	0.234592	0.31941	0.218187	-0.0508853	-0.301166	-0.368984	-0.221501	0.138512	0.369598	0.464228	0.433359	0.191845	0.17068	0.185709	0.193547	0.177744	0.224651	0.249531	0.230802	0.192718	0.153165	0.170028	0.160588	0.187428	0.191177	0.158274	0.133866	0.105859	0.0796386	0.0407446	0.0587803	0.0666017	0.0665442	0.037617	-0.000174333
-0.162304	-0.0779352	0.0177553	0.208556	0.29484	0.294811	0.219582	0.132917	0.0866229	0.17613	0.0945764	0.0463984	0.121438	0.208063	0.246349	0.293142	0.264435	0.164784	-0.0190064	-0.170253	-0.198117	-0.0721094	0.211864	0.336732	0.372244	0.360904	0.239128	0.214187	0.229655	0.227493	0.236598	0.270704	0.276936	0.25589	0.260911	0.241192	0.268906	0.252956	0.280365	0.258057	0.190854	0.171851	0.155839	0.136126	0.0911528	0.0961705	0.0930813	0.0889503	0.0606211	0.0322021
-0.0352889	0.0427928	0.083121	0.19793	0.248866	0.204349	0.114143	0.0373341	0.0450735	0.118559	0.0494071	0.0377047	0.17226	0.244307	0.292266	0.351912	0.249062	0.129341	-0.0822439	-0.195952	-0.18934	-0.108171	0.182439	0.333333	0.437276	0.384816	0.195792	0.163197	0.196186	0.19428	0.2236	0.26815	0.263094	0.248541	0.234647	0.213876	0.225962	0.228407	0.26417	0.253516	0.201475	0.183657	0.18256	0.158942	0.115795	0.113145	0.102379	0.10106	0.0587233	0.033631
0.142006	0.265648	0.267076	0.288923	0.173233	0.0921618	-0.0754828	-0.138743	-0.0950665	-0.0251496	-0.0903993	-0.106183	0.0299696	0.104312	0.183976	0.235098	0.0972217	0.0421816	-0.0986751	-0.133615	-0.133058	-0.112838	0.0430637	0.116712	0.242932	0.190642	0.102534	0.0687883	0.078955	0.0940979	0.119621	0.129126	0.101279	0.0997039	0.111226	0.112166	0.11423	0.131711	0.141543	0.146535	0.128603	0.129614	0.13645	0.122267	0.0907723	0.0785707	0.0546738	0.0576626	0.013359	0.00750395
0.189086	0.36851	0.365549	0.340397	0.35435	0.263544	0.145243	0.064995	0.0459263	0.0500356	-0.122747	-0.137095	0.0530971	0.139665	0.270203	0.336611	0.298803	0.139462	-0.0362643	-0.107047	-0.116162	-0.0547255	0.0815439	0.11158	0.272896	0.247397	0.214934	0.197631	0.247671	0.244953	0.263443	0.285056	0.264596	0.275075	0.287451	0.285917	0.255849	0.265691	0.253881	0.277802	0.275043	0.260007	0.259256	0.238667	0.237159	0.23028	0.229151	0.232084	0.213358	0.214649
0.030588	0.245073	0.274206	0.368975	0.465201	0.392199	0.29565	0.127726	0.0601306	0.0576505	-0.0258148	-0.0246125	0.186953	0.319535	0.424116	0.462873	0.418704	0.0178043	-0.15459	-0.124106	-0.0331787	0.196845	0.292743	0.244535	0.213435	0.214245	0.260217	0.315047	0.365957	0.397911	0.409825	0.389373	0.388193	0.388135	0.406256	0.402679	0.348541	0.365413	0.335743	0.378165	0.367691	0.348283	0.328126	0.317704	0.31234	0.324675	0.344677	0.354708	0.362624	0.370639
0.0486374	0.199122	0.206902	0.281714	0.290717	0.246001	0.153435	0.00971554	-0.0304911	0.0174105	0.0630747	0.102033	0.266479	0.345695	0.335163	0.33859	0.304335	-0.0110331	-0.205368	-0.253075	-0.164707	0.119564	0.246571	0.249035	0.154568	0.137883	0.130772	0.185542	0.24363	0.315031	0.333865	0.294932	0.304454	0.30426	0.293933	0.257416	0.197168	0.226265	0.193481	0.25128	0.251069	0.242754	0.222932	0.214489	0.193861	0.203331	0.230887	0.252167	0.287738	0.275657
0.026228	0.166579	0.19486	0.329456	0.243315	0.165689	-0.00153333	-0.215568	-0.256924	-0.0927854	0.0392229	0.122233	0.420801	0.513365	0.475099	0.406156	0.198472	-0.20657	-0.371725	-0.396089	-0.291784	0.0289093	0.249133	0.265968	0.125727	0.0267409	-0.0117078	0.0575669	0.121426	0.232282	0.249372	0.205617	0.213392	0.20862	0.21178	0.191599	0.149156	0.191394	0.169623	0.208985	0.195152	0.193849	0.173074	0.167799	0.148354	0.144031	0.172238	0.190877	0.189442	0.172849
-0.0986184	0.0467182	0.0889361	0.347349	0.27098	0.20227	0.0569905	-0.0258023	0.0171062	0.109353	0.0545074	0.0675106	0.113677	0.155169	0.130333	0.128704	0.024956	-0.0705426	-0.162006	-0.106428	-0.0452433	0.0214362	0.0835385	0.0899144	0.0874558	0.121504	0.125127	0.115924	0.106594	0.143211	0.162605	0.12907	0.111746	0.0777534	0.075235	0.086409	0.080188	0.0736302	0.0439868	0.0624171	0.0361619	0.0463329	0.0344266	0.0150929	-0.0293754	-0.0342748	-0.0434971	-0.0381506	-0.049895	-0.0484537
-0.0136431	0.130304	0.195458	0.377118	0.39879	0.311569	0.211451	0.123913	0.16812	0.258164	0.196086	0.156986	0.173142	0.17195	0.155569	0.15221	0.0704053	0.0278108	-0.0328259	0.0179646	0.0818007	0.137194	0.133144	0.122288	0.170516	0.281356	0.332693	0.302733	0.29993	0.322737	0.352551	0.334758	0.32303	0.291787	0.270569	0.273541	0.247384	0.229074	0.196485	0.216242	0.205952	0.21082	0.203069	0.173932	0.121936	0.112389	0.0955131	0.0920832	0.0674512	0.05648
0.150127	0.316948	0.35118	0.475931	0.554326	0.423115	0.3413	0.257715	0.283136	0.263304	0.0241639	-0.0400606	0.0450355	0.14004	0.16347	0.215183	0.212484	0.209021	0.0568529	0.0206947	0.0300945	0.0475739	0.163941	0.263489	0.525047	0.565925	0.526136	0.488955	0.488123	0.471152	0.488905	0.523808	0.517498	0.499442	0.457999	0.45739	0.415022	0.406425	0.380713	0.417072	0.429081	0.441619	0.442217	0.407393	0.364194	0.351201	0.338619	0.332461	0.306254	0.298611
0.318073	0.451387	0.440146	0.476796	0.546463	0.395363	0.338688	0.244154	0.274923	0.239922	-0.057974	-0.130718	-0.0278954	0.11231	0.152473	0.208592	0.262245	0.251942	0.0894731	-0.0306815	-0.0586869	0.0760053	0.22935	0.317806	0.614215	0.628245	0.550328	0.548169	0.542266	0.524001	0.52844	0.568188	0.570662	0.556066	0.51348	0.501509	0.441605	0.442304	0.409581	0.454506	0.495665	0.519194	0.531614	0.502268	0.460771	0.445165	0.441946	0.438176	0.418531	0.415072
0.346815	0.423199	0.372889	0.323218	0.392761	0.287657	0.249057	0.160318	0.139619	0.0336096	-0.119969	-0.149424	0.0630518	0.137507	0.18673	0.247101	0.337368	0.2242	0.0630179	-0.0746634	-0.0814192	0.0395615	0.171148	0.266652	0.461876	0.464403	0.382426	0.410135	0.413871	0.426084	0.436505	0.480781	0.474263	0.455641	0.416974	0.414037	0.366047	0.368798	0.336613	0.384372	0.429233	0.434174	0.433636	0.404802	0.383653	0.369604	0.377643	0.382034	0.370388	0.354515
0.260361	0.35915	0.360605	0.351739	0.31136	0.253007	0.119971	-0.00332848	0.0250549	0.0469667	0.141472	0.0846017	0.192847	0.200167	0.186644	0.204392	0.303448	0.139767	-0.0293357	-0.10745	-0.0946526	0.0851258	0.232493	0.269734	0.355182	0.351398	0.307835	0.31025	0.356863	0.401838	0.43305	0.449734	0.441587	0.420807	0.388021	0.363514	0.316478	0.319367	0.28346	0.334903	0.37935	0.396603	0.39402	0.381889	0.338872	0.333555	0.331139	0.343701	0.359344	0.349496
0.102005	0.20596	0.242814	0.295776	0.366913	0.307395	0.175936	0.0431538	0.0126593	-0.0642029	-0.0675406	-0.0416912	0.173476	0.237881	0.28621	0.278606	0.374246	0.0378648	-0.0699694	-0.0433164	-0.0167196	0.138475	0.206228	0.226054	0.253065	0.246821	0.278416	0.307857	0.335351	0.379838	0.416856	0.413964	0.414503	0.39736	0.363734	0.382017	0.346099	0.360663	0.318831	0.359999	0.388817	0.387486	0.381018	0.37063	0.354822	0.353519	0.360525	0.374132	0.384042	0.379878
0.050554	0.241028	0.281775	0.424232	0.536935	0.474308	0.34998	0.157162	0.127355	0.0862284	0.0081277	0.020901	0.268261	0.379866	0.448847	0.467142	0.495889	0.0479708	-0.157464	-0.122173	-0.00612041	0.245862	0.365573	0.349913	0.37556	0.354863	0.356951	0.420259	0.457768	0.503415	0.553501	0.5572	0.562467	0.521359	0.515302	0.534274	0.497815	0.499895	0.469555	0.521634	0.532242	0.530419	0.52434	0.510312	0.490232	0.49334	0.500956	0.513982	0.529472	0.533713
0.12897	0.173361	0.154909	0.119872	0.21902	0.231175	0.150257	0.102568	0.131854	0.0833648	-0.193006	-0.178371	-0.00923805	0.0702188	0.110598	0.139289	0.240207	0.0964196	0.017675	-0.00211536	-0.0282551	-0.0338845	-0.0218537	-0.0124399	0.131834	0.137469	0.132124	0.108171	0.127062	0.129887	0.179024	0.202916	0.201923	0.194765	0.187286	0.210167	0.193675	0.21101	0.195421	0.228857	0.239267	0.222032	0.214933	0.201921	0.195446	0.200599	0.203796	0.212483	0.22081	0.226813
0.0402557	0.079186	0.0896451	0.0190618	0.0197224	0.0924665	0.105673	0.0895456	0.0378653	0.063977	0.0128582	0.0516958	0.107179	0.0565317	0.00164457	-0.0171437	0.191715	0.0830191	0.00846598	-0.132734	-0.205266	-0.195016	-0.114045	-0.0437363	0.0590674	-0.00469526	-0.0454761	-0.0691221	-0.0494182	0.00466849	0.0274179	0.0660779	0.057213	0.0663041	0.0391557	0.0349455	0.0309318	0.0379546	0.0108864	0.0448412	0.0703496	0.0627007	0.0454198	0.0437042	0.0537595	0.062878	0.0894935	0.100196	0.139078	0.116713
0.0583701	0.0459534	0.078456	-0.0647654	-0.108311	-0.0170064	0.0404238	0.103368	0.114751	0.175693	0.138623	0.151471	0.0901451	-0.0571237	-0.157779	-0.180286	-0.0283782	0.0586484	0.059336	-0.0423691	-0.0961029	-0.191815	-0.18534	-0.128259	-0.0645096	-0.083657	-0.0801869	-0.147226	-0.115436	-0.0745979	-0.0677381	-0.0441834	-0.0500516	-0.0276316	-0.0592051	-0.084662	-0.0856574	-0.0790013	-0.101362	-0.0866699	-0.0573639	-0.0654259	-0.0663688	-0.0717726	-0.0634008	-0.0592113	-0.0458889	-0.0405554	-0.00667664	-0.0313693
0.071267	0.0753367	0.11865	0.0129055	0.0371775	0.144517	0.126903	0.142133	0.0402121	0.0130716	0.0386861	-0.000936945	0.0401324	-0.09929	-0.139968	-0.121643	0.0587474	0.0894825	0.0869955	0.0105349	-0.0195768	-0.100649	-0.137318	-0.10415	0.0399319	0.0723594	0.0984053	0.0321039	0.0400491	0.0565817	0.0679467	0.106716	0.0914521	0.107424	0.106354	0.0790962	0.0761588	0.0649106	0.058663	0.0863378	0.100429	0.0974471	0.091892	0.0935216	0.0850654	0.0860733	0.0865902	0.095605	0.112045	0.0894691
0.26116	0.302345	0.326177	0.156876	0.285467	0.373259	0.373199	0.349553	0.24554	0.112482	-0.110068	-0.223558	0.00139849	-0.0394902	0.0229628	0.090787	0.197683	0.156636	0.139687	0.115859	0.158277	0.149045	0.141367	0.161444	0.322509	0.343814	0.431214	0.377993	0.426393	0.431036	0.417013	0.455753	0.439944	0.457302	0.459932	0.462572	0.435942	0.427964	0.412753	0.43846	0.468159	0.469165	0.479641	0.475253	0.478902	0.471288	0.4585	0.449962	0.431473	0.431484
0.0934171	0.168986	0.188631	0.18646	0.291338	0.303234	0.280495	0.257316	0.188747	0.138738	-0.0683791	-0.149122	-0.0363881	-0.0262876	0.03542	0.0843548	0.154345	0.132274	0.104935	0.0301424	0.0369098	0.0343522	0.0884292	0.158539	0.335675	0.3425	0.348043	0.322022	0.359269	0.355588	0.355637	0.372756	0.371738	0.378665	0.366635	0.379231	0.364703	0.344653	0.320533	0.331168	0.347901	0.351904	0.363176	0.338	0.343688	0.321031	0.301679	0.290446	0.266195	0.26048
0.0180075	0.116288	0.140061	0.151994	0.184042	0.156477	0.132388	0.124347	0.0846597	0.0865336	-0.0148111	-0.0603171	-0.0227303	-0.0441038	0.0191792	0.0528937	0.097044	0.0740041	0.0401734	-0.0541288	-0.071768	-0.0610216	-0.00085253	0.0469447	0.171817	0.162843	0.156221	0.14214	0.181791	0.181517	0.186414	0.193103	0.178306	0.193746	0.189359	0.197991	0.187433	0.172738	0.138066	0.141232	0.150867	0.155725	0.167614	0.146288	0.147449	0.123608	0.113941	0.107329	0.0930598	0.08114
0.0319646	0.127598	0.155549	0.171914	0.143613	0.110931	0.0567647	0.0537924	0.0785435	0.159677	0.0872171	0.0329794	-0.000567499	-0.0403482	-0.02121	0.00247155	0.0698593	0.0981826	0.054362	-0.0688268	-0.117379	-0.109879	-0.0400501	0.0208365	0.145231	0.163645	0.130485	0.10498	0.126236	0.128454	0.136509	0.150186	0.153231	0.163571	0.14929	0.136192	0.127689	0.118267	0.0839054	0.0930545	0.111586	0.122469	0.134402	0.114101	0.0955596	0.0822357	0.0694693	0.0627574	0.0492585	0.0321678
0.108291	0.152676	0.137331	0.0277805	0.130867	0.0969024	0.0858916	0.0634209	0.125264	0.225474	0.0311178	-0.00852933	0.0488668	0.00514982	0.0508409	0.0913208	0.184156	0.158367	0.0534981	-0.178346	-0.22228	-0.0985212	0.0358264	0.0756026	0.18	0.192884	0.111446	0.10493	0.164083	0.172697	0.179736	0.209142	0.21623	0.224181	0.238153	0.205861	0.179692	0.182852	0.161795	0.181308	0.202757	0.191784	0.204101	0.187608	0.173986	0.178284	0.178468	0.171672	0.164656	0.156176
0.202908	0.253588	0.270307	0.185976	0.3122	0.253882	0.229945	0.180743	0.174706	0.261017	-0.0604743	-0.0568263	0.10105	0.143357	0.181133	0.227418	0.229407	0.163705	-0.00447881	-0.256233	-0.273654	-0.107881	0.143114	0.234355	0.354805	0.323603	0.215955	0.207171	0.282321	0.292925	0.280938	0.293521	0.311448	0.329606	0.33896	0.315541	0.301363	0.310934	0.310978	0.328728	0.328689	0.309909	0.307999	0.284236	0.279201	0.284364	0.289917	0.278492	0.255573	0.245617
0.0872569	0.146166	0.187783	0.126288	0.153401	0.175025	0.1613	0.173544	0.240932	0.322024	0.0334441	0.0262463	0.0935301	0.0605936	0.051375	0.0753738	0.0273504	0.0368228	-0.0253038	-0.051025	-0.0596889	-0.134008	-0.0123125	0.0874435	0.198334	0.126584	0.14094	0.0463989	0.0894463	0.135729	0.138808	0.157008	0.157371	0.16071	0.140182	0.137886	0.134543	0.14857	0.143451	0.150542	0.166036	0.153717	0.162722	0.135768	0.144178	0.140273	0.128214	0.124648	0.115689	0.114636
0.047745	0.0860413	0.143033	0.137662	0.231453	0.239702	0.200093	0.186121	0.293471	0.426575	0.052561	0.0315571	0.0836255	0.0463633	0.0319424	0.0643064	0.0139816	0.0401944	0.0157953	-0.0203544	-0.00774811	-0.0950873	-0.0130243	0.0853	0.230738	0.248315	0.238992	0.143982	0.145307	0.161505	0.180776	0.196907	0.209488	0.194883	0.176114	0.182936	0.192023	0.192932	0.192396	0.194193	0.200041	0.187291	0.198175	0.164958	0.14245	0.139125	0.110737	0.0982405	0.0699606	0.0714006
0.126116	0.115407	0.130275	0.0815865	0.0808886	0.0618164	0.00646969	-0.00189935	0.123263	0.288688	-0.0418692	-0.015964	0.0576734	0.0394239	0.0159082	0.017892	-0.0844017	-0.0560174	-0.0725545	-0.118838	-0.109184	-0.159042	-0.0714132	-0.0104616	0.133025	0.107466	0.0504482	-0.0209997	0.00660397	0.0181021	0.0337402	0.0282616	0.0393852	0.0350256	0.0248535	0.0348907	0.0303887	0.0397717	0.0383797	0.0399081	0.0504044	0.0469141	0.0617366	0.0363238	0.0171651	0.00945295	-0.00939031	-0.0198614	-0.0518923	-0.0418629
-0.0458035	-0.0527159	-0.0294974	-0.0141487	0.0321723	0.034287	0.0550862	0.0523966	0.0233974	0.153024	0.14927	0.146395	0.0451529	-0.0405998	-0.0888166	-0.0896392	0.0518959	0.0172083	-0.00668887	-0.0657652	-0.0958105	-0.164309	-0.103564	-0.0343087	0.103453	0.116359	0.07455	0.052926	0.0578188	0.0218014	-0.000571405	0.0339851	0.0762657	0.0749508	0.0691439	0.0538127	0.0631465	0.0435534	0.0371918	0.0521602	0.0881973	0.0994819	0.101686	0.0948866	0.0792941	0.0871937	0.0792112	0.0632387	0.0617244	0.0464615
0.0284289	-0.0603306	-0.0971953	-0.141428	-0.162305	-0.163208	-0.198758	-0.190088	-0.206262	-0.0559942	0.073797	0.104048	-0.073587	-0.136879	-0.201448	-0.22281	0.00249054	-0.0207801	-0.0132278	-0.0613853	-0.157553	-0.238293	-0.249438	-0.224081	-0.153209	-0.130025	-0.161	-0.17917	-0.186636	-0.222165	-0.233588	-0.216298	-0.173808	-0.182927	-0.185158	-0.19842	-0.194817	-0.218622	-0.221805	-0.201091	-0.161917	-0.160219	-0.172707	-0.166453	-0.182544	-0.163781	-0.157536	-0.159944	-0.127334	-0.135199
-0.160462	-0.210913	-0.210831	-0.113799	-0.166281	-0.184494	-0.234788	-0.232477	-0.257901	-0.103427	0.0954945	0.116119	-0.0943252	-0.146711	-0.217355	-0.246804	0.0085793	-0.029093	-0.0359889	-0.072776	-0.174546	-0.247499	-0.227189	-0.179226	-0.140716	-0.140338	-0.174749	-0.192758	-0.205583	-0.225697	-0.227024	-0.209632	-0.186752	-0.193003	-0.2025	-0.226869	-0.224022	-0.238546	-0.257168	-0.239791	-0.215621	-0.213	-0.225136	-0.219613	-0.241204	-0.226561	-0.217991	-0.213165	-0.176716	-0.187639
-0.270072	-0.283793	-0.243515	-0.0660694	-0.0860238	-0.0761457	-0.116308	-0.115682	-0.0982839	0.0375916	0.0443162	0.0303306	-0.144451	-0.149136	-0.179487	-0.180896	0.0196817	-0.00381103	0.000339101	-0.0163933	-0.100086	-0.126583	-0.135833	-0.104003	-0.113525	-0.0956523	-0.0982648	-0.116729	-0.117823	-0.136554	-0.110954	-0.129416	-0.1164	-0.148976	-0.153606	-0.171819	-0.193589	-0.216509	-0.2493	-0.235085	-0.24084	-0.242927	-0.259217	-0.267436	-0.287191	-0.273054	-0.273202	-0.263075	-0.217545	-0.204326
-0.390155	-0.299167	-0.252435	0.0646604	0.0110764	-0.0307779	-0.106927	-0.118594	-0.153541	-0.03485	0.102841	0.0834826	-0.148899	-0.154579	-0.153649	-0.16722	0.0124111	-0.0124378	-0.0324984	-0.0289521	-0.0988252	-0.144133	-0.128047	-0.0958803	-0.0531536	-0.0522933	-0.046317	-0.0592455	-0.0557936	-0.0803896	-0.072457	-0.0863232	-0.0750003	-0.0987842	-0.0997176	-0.106131	-0.115067	-0.149368	-0.184573	-0.174027	-0.1811	-0.168662	-0.179176	-0.181155	-0.19814	-0.194783	-0.19728	-0.190481	-0.162876	-0.151734
-0.298062	-0.292786	-0.290202	-0.109936	-0.0853886	-0.0813837	-0.142904	-0.107571	-0.100055	0.00389123	0.0597018	0.0203653	-0.155965	-0.215638	-0.220692	-0.233767	-0.142482	0.00228169	0.0801714	0.0374397	-0.0625508	-0.213212	-0.261174	-0.218937	-0.126524	-0.0732892	-0.0693044	-0.117928	-0.138481	-0.162721	-0.156126	-0.151034	-0.127702	-0.14074	-0.136148	-0.130562	-0.113796	-0.150203	-0.15659	-0.159878	-0.16898	-0.161178	-0.164072	-0.171236	-0.189542	-0.194873	-0.212704	-0.218047	-0.231395	-0.236209
-0.127848	-0.0879188	-0.106877	0.0064388	-0.073776	-0.118011	-0.187944	-0.161465	-0.113294	0.0458119	0.163254	0.14537	-0.0786385	-0.156201	-0.204964	-0.235105	-0.18231	-0.0570803	0.00407431	0.0212624	-0.0433118	-0.205046	-0.27297	-0.264885	-0.125313	-0.0860227	-0.0873463	-0.137989	-0.152567	-0.171246	-0.170609	-0.16234	-0.143273	-0.150288	-0.151757	-0.156879	-0.142454	-0.169535	-0.180493	-0.171604	-0.158379	-0.14542	-0.143108	-0.153458	-0.176914	-0.18252	-0.200282	-0.205569	-0.217079	-0.229429
0.094704	0.127661	0.0733911	0.0288609	-0.0758595	-0.133322	-0.148628	-0.0751694	0.0892288	0.190292	-0.0146913	0.0174299	-0.149145	-0.204309	-0.21376	-0.232565	-0.177472	0.0397215	0.0955759	0.0953703	-0.00732372	-0.146918	-0.2931	-0.354746	-0.229733	-0.156672	-0.116198	-0.172222	-0.200683	-0.22969	-0.225391	-0.228826	-0.219424	-0.228635	-0.227348	-0.210167	-0.205122	-0.214696	-0.233685	-0.228654	-0.208766	-0.208687	-0.203652	-0.220626	-0.221329	-0.224058	-0.230394	-0.231303	-0.218867	-0.209476
0.0355013	0.0371354	-0.000406884	-0.0815362	-0.0852164	-0.0553822	-0.0238739	0.0190094	0.0389017	-0.0134087	-0.158161	-0.108233	0.0160036	-0.0336508	-0.0197617	-0.0278948	-0.0580597	-0.0564653	0.00144513	0.0213724	-0.0322336	-0.112651	-0.153621	-0.130898	-0.164386	-0.17596	-0.0968115	-0.108599	-0.104322	-0.114009	-0.138875	-0.138715	-0.13387	-0.13001	-0.119451	-0.0886084	-0.081398	-0.0800993	-0.102414	-0.106903	-0.0951738	-0.104432	-0.110289	-0.119675	-0.102785	-0.104156	-0.0951276	-0.100337	-0.102088	-0.0953851
0.321915	0.260403	0.209217	-0.0963678	-0.236751	-0.260511	-0.218874	-0.165014	-0.105523	-0.112413	0.0533258	0.112381	0.0313354	-0.0388528	-0.0842055	-0.11402	-0.0622319	0.0439482	0.137134	0.154937	0.0320135	-0.103497	-0.249896	-0.244119	-0.258444	-0.226398	-0.208631	-0.220906	-0.285281	-0.230092	-0.228216	-0.233303	-0.230116	-0.216858	-0.234778	-0.222274	-0.198131	-0.176384	-0.14797	-0.148717	-0.115407	-0.130645	-0.147842	-0.132275	-0.100618	-0.095925	-0.0795607	-0.072149	-0.0606337	-0.0795425
0.214874	0.161179	0.133649	-0.0850299	-0.175618	-0.209042	-0.127394	-0.060811	-0.0237072	-0.0569141	0.107549	0.143383	0.0295144	-0.0581643	-0.109829	-0.132875	-0.0511383	0.123065	0.210087	0.214361	0.0710808	-0.111759	-0.267111	-0.237077	-0.190316	-0.126446	-0.125773	-0.160582	-0.238547	-0.200088	-0.195567	-0.167165	-0.168153	-0.166261	-0.187409	-0.176325	-0.145747	-0.13811	-0.0997975	-0.10266	-0.0862372	-0.101971	-0.120845	-0.10708	-0.0795463	-0.0752295	-0.0540503	-0.0491419	-0.0457989	-0.0706345
0.365676	0.279703	0.273208	-0.0467921	-0.0386743	0.00647012	0.0741745	0.099393	0.111643	-0.0194456	-0.101733	-0.181289	-0.0867552	-0.104439	-0.0765694	-0.00252253	0.0905531	0.231796	0.23741	0.127684	0.0288243	-0.085631	-0.0878931	-0.00428045	0.123223	0.161883	0.0771729	0.0309171	0.00439501	-0.0100318	-0.0101214	0.068313	0.0537807	0.0815491	0.0924319	0.0729285	0.0700665	0.0822983	0.134869	0.139422	0.145901	0.146461	0.152273	0.164451	0.164996	0.163856	0.176399	0.180355	0.166831	0.155018
0.0750423	0.117318	0.0851842	0.0941992	0.305527	0.280662	0.312318	0.365705	0.291433	0.0674731	-0.0180834	-0.134539	-0.125207	-0.135135	-0.0960342	0.0179007	0.149878	0.35519	0.29234	0.181737	0.138024	0.0763824	0.0459426	0.118301	0.303388	0.419437	0.414558	0.392512	0.345828	0.282928	0.246372	0.322914	0.313927	0.335432	0.349711	0.342405	0.361339	0.357787	0.384503	0.390245	0.387499	0.39645	0.39288	0.402915	0.38989	0.39425	0.392713	0.384908	0.373186	0.365399
-0.261585	-0.232822	-0.199508	-0.0250113	0.066134	0.07053	0.0644295	0.0654646	0.0371084	0.0957855	-0.0130956	-0.0280211	-0.0348801	-0.0627007	-0.0808523	-0.0674012	-0.055212	0.0851234	0.100515	0.0414007	0.00732184	-0.00475881	-0.0220357	0.0134398	0.0461977	0.108279	0.140818	0.0834272	0.039421	0.0423679	0.0457225	0.0506078	0.0339828	0.0248567	0.0326847	0.0226787	0.0412921	0.0457707	0.0632316	0.058842	0.0207389	0.0154346	0.00587068	0.00639353	-0.0146151	-0.0191829	-0.0269617	-0.0268624	-0.0414381	-0.0559499
0.099585	0.0890538	0.143026	0.0686156	0.0889209	0.038022	0.0652731	0.113696	0.168091	0.196668	0.0249028	0.00115884	0.0124403	-0.0998296	-0.136979	-0.13245	-0.19209	0.0353209	0.118804	0.208124	0.215335	0.0644697	-0.0194157	-0.00605919	0.048524	0.139215	0.248419	0.162645	0.143537	0.131037	0.106823	0.11662	0.0896467	0.0735387	0.0574001	0.0652241	0.0595046	0.0689891	0.057461	0.0589698	0.0650369	0.0567062	0.0619337	0.0445255	0.0317493	0.0280698	0.00966541	-0.00124145	-0.046498	-0.0469074
0.218009	0.112002	0.12481	-0.0997629	-0.182764	-0.274195	-0.177858	-0.140352	-0.0129265	0.0707879	-0.00740578	0.0533987	0.0677655	0.046906	-0.0293701	-0.115926	-0.298008	-0.0354146	0.11666	0.12433	0.0356684	-0.0800982	-0.172568	-0.112517	-0.0888947	-0.0391782	-0.0347317	-0.064739	-0.105566	-0.112373	-0.128377	-0.135294	-0.0833973	-0.0645324	-0.0928844	-0.11785	-0.13747	-0.097377	-0.0862625	-0.0916394	-0.0652513	-0.0760228	-0.0621211	-0.0776754	-0.0744939	-0.0767324	-0.0796863	-0.0819395	-0.134732	-0.146851
0.348347	0.229944	0.245676	-0.0294292	-0.0992442	-0.12084	-0.0144334	0.0226299	0.0902204	0.0181781	-0.130265	-0.0851179	0.0222815	0.107501	0.055515	0.00984597	-0.147539	0.0484037	0.116492	0.105641	0.0573503	0.00337766	-0.0445933	0.0355599	0.0125646	0.0600565	0.0132827	0.0260099	-0.0203433	-0.0218045	-0.0427803	-0.04632	0.00210354	0.0326887	0.0158076	-0.00836853	-0.0190863	0.0244892	0.0473009	0.0404891	0.0507521	0.037953	0.0492204	0.0358629	0.0423893	0.0446331	0.0513174	0.0568658	0.0151852	-0.000709791
0.293266	0.224104	0.217181	-0.0572667	-0.144586	-0.159487	-0.0877227	-0.022758	0.00974623	-0.0696764	-0.167631	-0.141901	-0.0726088	-0.0615183	-0.054462	-0.0307988	-0.0291742	0.173408	0.181935	0.138962	0.0315887	-0.135397	-0.150471	-0.0533354	-0.0232365	0.0163963	-0.0434107	-0.0680657	-0.138053	-0.139135	-0.173246	-0.136636	-0.125714	-0.11022	-0.104378	-0.0992421	-0.068452	-0.0334261	0.00238576	-0.00543738	0.00292259	-0.0156519	-0.0165149	-0.02151	0.00484471	0.0115459	0.0141551	0.0172265	-0.0234082	-0.0344836
0.282645	0.208877	0.195693	-0.0802335	-0.101417	-0.0525894	0.0382184	0.0746242	0.0914136	0.0590601	-0.069252	-0.0725434	-0.00426538	-0.0294804	-0.0408685	-0.00989474	-0.0717548	0.0716224	0.0970689	0.0885799	0.0797277	-0.0316175	-0.0603695	-0.0355633	-0.0406113	0.000989706	-0.0251772	-0.0419886	-0.0835568	-0.0780632	-0.121361	-0.107829	-0.106698	-0.0993389	-0.074078	-0.0722544	-0.0490904	-0.0437994	-0.0085976	-0.0144359	-0.0114409	-0.0284479	-0.0369715	-0.0453429	-0.0241263	-0.0164634	-0.0217727	-0.0280782	-0.051973	-0.0549693
0.196622	0.142507	0.137099	-0.0769362	-0.117631	-0.0919887	-0.071784	-0.0506981	0.01351	0.120467	-0.0386989	-0.10903	-0.066067	-0.164689	-0.163965	-0.12019	-0.14137	0.0571082	0.177596	0.134769	0.0642665	-0.106012	-0.124465	-0.131219	-0.0850718	-0.0496527	-0.0261729	-0.0833259	-0.130652	-0.13973	-0.175875	-0.13776	-0.156156	-0.163341	-0.111209	-0.10846	-0.0838737	-0.0998336	-0.071596	-0.0752525	-0.0715324	-0.075391	-0.0752124	-0.0832055	-0.0651369	-0.0646352	-0.0821437	-0.0934147	-0.111942	-0.103764
0.265447	0.265156	0.282452	0.102696	0.0572091	0.0134641	0.0155274	0.0272133	0.106373	0.222486	0.0725447	-0.0350526	-0.0533659	-0.153944	-0.137299	-0.0896369	-0.100839	0.144885	0.261942	0.210292	0.122745	-0.037485	-0.0797802	-0.12701	0.00128356	0.0757761	0.120442	0.0538298	0.00173024	-0.0212507	-0.0447498	0.0037301	-0.018261	-0.0283705	0.0285871	0.0376713	0.0621907	0.0267325	0.0514156	0.0467017	0.0500844	0.0513844	0.0560547	0.0408389	0.0526006	0.0410142	0.0173534	0.0060155	-0.0149789	-0.00594172
0.373567	0.355825	0.397968	0.10939	0.0554455	0.0116133	0.0444268	0.0888683	0.210584	0.179924	0.00589667	-0.0482164	0.011549	-0.100188	-0.122292	-0.086037	-0.165636	0.0182887	0.121252	0.240348	0.274152	0.0706125	-0.0698365	-0.109859	-0.0562096	0.0173829	0.112336	0.0584509	0.0230161	0.0329118	0.0206165	0.0279522	-0.00212765	-0.000437944	0.0135663	0.0270851	0.0397867	0.0536229	0.0548994	0.058519	0.0767232	0.0737522	0.080078	0.0620477	0.0730805	0.0676876	0.0458489	0.0403303	0.0130471	0.0157856
0.283987	0.421048	0.462336	0.346457	0.39329	0.282775	0.26565	0.173457	0.180828	0.283921	0.335147	0.24619	0.168365	0.118436	0.117007	0.126853	0.17546	0.149128	0.105178	0.0723708	0.105016	0.187476	0.1811	0.115498	0.213647	0.321777	0.377785	0.388507	0.385996	0.40508	0.402413	0.399165	0.397736	0.393001	0.398805	0.39115	0.388575	0.365314	0.347202	0.369006	0.399394	0.396632	0.381059	0.360394	0.345217	0.34484	0.326629	0.31379	0.301467	0.279218
0.368539	0.502669	0.519755	0.347479	0.370702	0.252899	0.226006	0.127941	0.131349	0.212899	0.285187	0.208732	0.130658	0.10883	0.121538	0.130279	0.18338	0.129409	0.0809827	0.0379323	0.0705469	0.209511	0.216991	0.153481	0.204244	0.293617	0.363455	0.395395	0.396374	0.424828	0.409478	0.384486	0.383748	0.391696	0.391839	0.392238	0.388722	0.379861	0.356105	0.374958	0.416487	0.41852	0.404643	0.390875	0.38165	0.381481	0.366389	0.356356	0.351519	0.331168
0.498093	0.605869	0.585569	0.305224	0.344672	0.212835	0.211168	0.114865	0.131138	0.16178	0.248828	0.177307	0.137143	0.102722	0.129979	0.156052	0.242996	0.155985	0.115633	0.0710892	0.0963226	0.236515	0.245884	0.169337	0.209353	0.287156	0.35125	0.412825	0.430568	0.43445	0.417254	0.389919	0.378826	0.397666	0.396164	0.402983	0.372654	0.350947	0.31479	0.34366	0.405926	0.407883	0.393008	0.373293	0.373554	0.37	0.361218	0.349796	0.367189	0.355641
0.387304	0.346243	0.21416	-0.0789139	-0.157069	-0.180712	-0.154319	-0.145338	-0.154065	-0.170897	-0.180352	-0.136976	-0.122453	-0.122665	-0.0700945	-0.0413956	0.0156805	0.0255353	0.0128464	-0.112909	-0.14585	-0.0368476	0.0132134	-0.0393159	-0.00589967	-0.0923551	-0.0866885	-0.0500972	0.0263464	-0.0170912	-0.0420377	-0.0870164	-0.0949437	-0.0501893	-0.0424751	-0.0691809	-0.137122	-0.129354	-0.151694	-0.117899	-0.0515955	-0.0441673	-0.0351392	-0.0294722	-0.0087386	-0.0172478	-0.00649779	0.000650107	0.0445037	0.0692706
0.0395417	0.0828798	0.00764161	-0.0636895	0.0589395	0.025744	0.120133	0.116324	0.0940745	0.108192	0.00305354	0.0505309	-0.0302935	-0.0544764	0.0108591	0.0494092	0.164469	0.16255	0.116319	-0.0540909	-0.0762388	0.0654473	0.124753	0.0248843	0.0255595	0.0201657	0.0688088	0.115075	0.188016	0.116299	0.125317	0.0894298	0.0786197	0.105091	0.116109	0.091485	0.0309055	0.0148022	-0.0102471	0.01011	0.0290614	0.0145752	0.00992797	0.00220769	0.0181456	0.0116508	0.0297805	0.0311596	0.0969893	0.118784
-0.0955386	-0.052775	-0.162932	-0.0926255	-0.00645004	-0.04541	0.0271686	0.0194306	0.0105461	0.0279836	-0.109673	-0.0429173	-0.0423121	-0.0329194	0.0356875	0.0866221	0.171742	0.13291	0.0380025	-0.123453	-0.136016	0.0271368	0.122967	0.0491341	0.00604065	-0.0325314	-0.0156908	0.0266981	0.114366	0.0530551	0.0689963	0.0339445	0.0298121	0.0454714	0.0488568	0.0151269	-0.0588363	-0.0521317	-0.0673488	-0.0329858	-0.0202835	-0.0287605	-0.0241801	-0.02491	-0.00954477	-0.0174346	0.0106065	0.0205442	0.0811778	0.110829
-0.407439	-0.330246	-0.279422	0.0370872	-0.0948046	-0.0311652	-0.184119	-0.156295	-0.158098	-0.106506	-0.183498	-0.24364	-0.235731	-0.132027	-0.107922	-0.0956239	-0.20454	-0.0898272	-0.096781	-0.0926115	-0.145759	-0.249575	-0.150796	-0.041898	-0.00145432	-0.0906923	-0.152845	-0.243437	-0.244696	-0.221692	-0.215943	-0.2132	-0.231985	-0.223348	-0.201307	-0.197963	-0.150456	-0.132266	-0.107566	-0.14594	-0.214271	-0.18412	-0.164156	-0.146697	-0.160464	-0.169154	-0.186261	-0.179162	-0.213692	-0.198635
-0.0577487	-0.213985	-0.196506	-0.235701	-0.413844	-0.315375	-0.348555	-0.275624	-0.270452	-0.294368	-0.32479	-0.292202	-0.146042	-0.159083	-0.179972	-0.155331	-0.182997	-0.111866	-0.088246	-0.0767244	-0.147597	-0.293525	-0.250692	-0.144278	-0.145353	-0.238652	-0.364406	-0.432873	-0.450026	-0.431797	-0.4363	-0.396582	-0.413404	-0.40987	-0.384628	-0.3896	-0.339421	-0.301041	-0.251377	-0.272364	-0.301888	-0.285402	-0.264535	-0.240868	-0.240213	-0.239012	-0.237662	-0.223228	-0.248148	-0.256166
0.157024	-0.0278052	-0.0293091	-0.254088	-0.445487	-0.321236	-0.295161	-0.182072	-0.179499	-0.303865	-0.348571	-0.295358	-0.134173	-0.18529	-0.217712	-0.196382	-0.22238	-0.108921	-0.0536241	-0.00458076	-0.0484287	-0.208887	-0.251666	-0.176398	-0.204189	-0.281737	-0.345321	-0.410202	-0.41493	-0.390148	-0.409887	-0.381397	-0.398329	-0.38017	-0.372872	-0.381887	-0.354307	-0.311335	-0.278911	-0.290783	-0.294892	-0.287556	-0.258635	-0.241306	-0.226066	-0.225831	-0.219042	-0.196239	-0.205882	-0.211477
0.235175	0.0950932	0.119888	-0.17922	-0.259672	-0.151738	-0.123712	-0.0275894	0.00218876	-0.124799	-0.30214	-0.29166	-0.147774	-0.211153	-0.206958	-0.173797	-0.105545	0.0690348	0.134885	0.110898	0.0126261	-0.152632	-0.178571	-0.0917002	-0.0991621	-0.123823	-0.124929	-0.211269	-0.233798	-0.214962	-0.241058	-0.194822	-0.207774	-0.181103	-0.177866	-0.184923	-0.164208	-0.125539	-0.103222	-0.111952	-0.0986234	-0.105735	-0.0794495	-0.0682376	-0.0498677	-0.040071	-0.0375582	-0.016061	-0.0163591	-0.0126263
0.306386	0.11461	0.101387	-0.225245	-0.284693	-0.220396	-0.215473	-0.138922	-0.113038	-0.205734	-0.372084	-0.361391	-0.226617	-0.179021	-0.15162	-0.12813	-0.140404	0.0363868	0.10956	0.0656676	-0.0593672	-0.177418	-0.157905	-0.0357043	-0.017272	-0.0985453	-0.123329	-0.183348	-0.172781	-0.19247	-0.209285	-0.201736	-0.194856	-0.150627	-0.176512	-0.185389	-0.208195	-0.152027	-0.130955	-0.138254	-0.113778	-0.120844	-0.102027	-0.093014	-0.085353	-0.0862725	-0.0829105	-0.0671023	-0.0727803	-0.0681332
-0.0436828	-0.0970252	-0.154705	-0.0693567	-0.119379	-0.118148	-0.224248	-0.203089	-0.327818	-0.477174	-0.454283	-0.392391	-0.221988	-0.198489	-0.134201	-0.0933313	-0.0629837	-0.08687	-0.0452573	-0.00517952	-0.0130784	-0.0712505	-0.109403	-0.111236	-0.137185	-0.180811	-0.144578	-0.149959	-0.166344	-0.167256	-0.185494	-0.202692	-0.227259	-0.23169	-0.20231	-0.168417	-0.147577	-0.133499	-0.122174	-0.120254	-0.126909	-0.108239	-0.0986054	-0.0757375	-0.0517748	-0.0647915	-0.0674954	-0.0470524	-0.0541797	-0.025334
-0.0434443	-0.0493074	-0.0772368	0.0123769	-0.0328261	-0.0823075	-0.193138	-0.267066	-0.347699	-0.380025	-0.241493	-0.109813	0.123886	0.14143	0.178229	0.192223	0.202869	-0.195807	-0.2745	-0.208362	-0.0996517	0.00789124	0.0535372	-0.0047669	-0.118128	-0.215404	-0.222506	-0.175372	-0.124513	-0.0829807	-0.0616987	-0.0979992	-0.102613	-0.0863737	-0.066723	-0.0528277	-0.0494866	-0.00885858	-0.000781045	0.0227204	0.0351207	0.0411954	0.043605	0.0734623	0.0956266	0.0961731	0.110558	0.12684	0.132287	0.153029
0.1423	0.118351	0.0599059	0.0082004	-0.0630967	-0.163916	-0.257641	-0.3049	-0.270392	-0.31657	-0.311132	-0.175248	0.1082	0.148139	0.193159	0.214513	0.180122	-0.101062	-0.194229	-0.16418	-0.115727	-0.0384535	0.0194948	-0.0025998	-0.0590681	-0.155171	-0.202491	-0.17556	-0.127159	-0.100657	-0.0730687	-0.0932279	-0.0961582	-0.0709603	-0.0629987	-0.0572502	-0.0678632	-0.00688472	0.00975552	0.0354566	0.0579566	0.0550304	0.0648373	0.0867175	0.103881	0.10729	0.124309	0.139564	0.134076	0.155918
0.12881	0.100518	0.0238226	0.00374709	-0.125211	-0.238728	-0.315224	-0.296046	-0.280446	-0.374005	-0.372194	-0.279331	-0.0578614	-0.0392717	0.00444065	0.0224088	0.00736262	-0.00286282	-0.0251225	-0.0368929	-0.121641	-0.185084	-0.146824	-0.128997	-0.053625	-0.141961	-0.197289	-0.209109	-0.185184	-0.199356	-0.194882	-0.17744	-0.200621	-0.171493	-0.168453	-0.157317	-0.16658	-0.129289	-0.115284	-0.0975254	-0.0855196	-0.0789685	-0.067018	-0.0559886	-0.0305558	-0.0408785	-0.0218505	-0.00613141	-0.0153704	0.00435103
-0.0199865	-0.124013	-0.218553	-0.253902	-0.468309	-0.451498	-0.49941	-0.365524	-0.329863	-0.364013	-0.343735	-0.256476	-0.232289	-0.254082	-0.258669	-0.249139	-0.237859	-0.0254764	-0.0161753	-0.0309971	-0.194246	-0.431656	-0.43297	-0.376502	-0.24708	-0.36832	-0.44967	-0.542523	-0.505697	-0.548964	-0.559196	-0.531293	-0.534061	-0.495682	-0.497381	-0.517644	-0.520063	-0.490629	-0.456585	-0.456146	-0.451093	-0.445845	-0.428266	-0.40857	-0.391556	-0.392696	-0.377974	-0.359956	-0.347128	-0.333023
-0.158453	-0.344897	-0.469063	-0.51216	-0.667809	-0.561711	-0.527091	-0.30095	-0.270979	-0.276814	-0.289925	-0.2385	-0.42098	-0.506806	-0.535846	-0.516909	-0.452305	-0.0640284	0.0448913	0.0157629	-0.166075	-0.516574	-0.590999	-0.510887	-0.361042	-0.460173	-0.529557	-0.66017	-0.649328	-0.725231	-0.753558	-0.723856	-0.734821	-0.699046	-0.711178	-0.735845	-0.733513	-0.725632	-0.698672	-0.714393	-0.706708	-0.695714	-0.676782	-0.651875	-0.642848	-0.642755	-0.639632	-0.63423	-0.617708	-0.602098
-0.195915	-0.419126	-0.497555	-0.573371	-0.712096	-0.525	-0.498508	-0.294016	-0.30732	-0.253071	-0.172778	-0.113173	-0.288813	-0.398967	-0.472263	-0.475604	-0.382156	-0.0457935	0.0387055	-0.0443042	-0.236435	-0.589098	-0.630393	-0.509563	-0.380945	-0.497379	-0.576327	-0.726132	-0.693909	-0.743085	-0.74527	-0.702653	-0.682118	-0.645483	-0.660082	-0.7065	-0.70022	-0.684549	-0.64341	-0.65245	-0.647559	-0.650471	-0.637324	-0.612717	-0.600485	-0.597109	-0.588187	-0.57129	-0.539174	-0.534129
-0.207266	-0.37524	-0.434716	-0.445428	-0.441842	-0.344106	-0.423212	-0.2712	-0.252016	-0.159585	-0.141538	-0.150565	-0.341496	-0.43459	-0.486017	-0.494324	-0.266951	0.134698	0.225963	0.138454	-0.0964094	-0.447867	-0.535436	-0.451242	-0.26883	-0.268039	-0.253398	-0.394897	-0.377507	-0.453183	-0.445626	-0.419413	-0.409197	-0.37808	-0.413751	-0.451553	-0.46985	-0.456583	-0.459084	-0.455388	-0.432007	-0.432813	-0.43859	-0.429786	-0.431442	-0.422024	-0.430313	-0.423958	-0.377827	-0.368083
-0.281666	-0.427289	-0.411118	-0.306733	-0.150236	-0.111375	-0.181359	-0.156625	-0.185674	-0.155508	-0.146975	-0.100903	-0.0950721	-0.117958	-0.134593	-0.170835	0.0241686	0.115159	0.14736	0.08153	-0.0405003	-0.139306	-0.183758	-0.191758	-0.136893	-0.104092	-0.106143	-0.132882	-0.13351	-0.169492	-0.118667	-0.0961569	-0.0900157	-0.097746	-0.117884	-0.133025	-0.143589	-0.124264	-0.123246	-0.116734	-0.131084	-0.144662	-0.160969	-0.1512	-0.156887	-0.152751	-0.144146	-0.135601	-0.107227	-0.10204
0.08722	0.0163978	-0.00875078	-0.127808	-0.208293	-0.172112	-0.301732	-0.384954	-0.554798	-0.568482	-0.0950921	-0.0637044	0.103731	0.148282	0.144446	0.101769	0.0598208	-0.166539	-0.150675	-0.101213	-0.0983702	-0.10388	-0.0457324	0.0273384	-0.0186148	-0.119894	-0.167754	-0.124599	-0.108325	-0.0536757	-0.0525193	-0.0692952	-0.0662365	-0.019948	-0.0257023	-0.0386816	-0.0359396	-0.0146753	0.00247133	0.0119194	0.0315503	0.0446791	0.034106	0.0585231	0.062184	0.0548129	0.0537574	0.0559174	0.0311594	0.00107094
-0.0109018	-0.14531	-0.230066	-0.32778	-0.361291	-0.280841	-0.287461	-0.198309	-0.211211	-0.267038	-0.137669	-0.136377	-0.178949	-0.204815	-0.24223	-0.240379	-0.289935	-0.184558	-0.00890616	0.195152	0.220558	-0.0402829	-0.244901	-0.251297	-0.24145	-0.262192	-0.150975	-0.180431	-0.162503	-0.197413	-0.189138	-0.239778	-0.250945	-0.200398	-0.253214	-0.269768	-0.327381	-0.305352	-0.327689	-0.307443	-0.257739	-0.228254	-0.208396	-0.197919	-0.199985	-0.227764	-0.244981	-0.254224	-0.242117	-0.242368
-0.00185821	-0.18653	-0.306518	-0.470251	-0.497698	-0.390877	-0.389371	-0.254933	-0.157284	-0.165886	-0.293406	-0.27407	-0.298357	-0.309702	-0.315327	-0.284399	-0.263901	-0.0532416	0.0806091	0.142768	0.0510354	-0.210831	-0.348294	-0.293782	-0.242058	-0.273495	-0.243658	-0.324601	-0.292071	-0.346627	-0.32885	-0.358295	-0.354853	-0.315376	-0.379244	-0.414011	-0.485939	-0.445866	-0.459251	-0.439913	-0.387103	-0.369133	-0.338101	-0.332015	-0.337367	-0.354745	-0.365706	-0.367965	-0.342686	-0.330725
-0.00108915	-0.143821	-0.250225	-0.332022	-0.491058	-0.374933	-0.426282	-0.259542	-0.222929	-0.283246	-0.477684	-0.438145	-0.417216	-0.326173	-0.308442	-0.296971	-0.335515	-0.033401	0.0213229	-0.019284	-0.165852	-0.387379	-0.397137	-0.274246	-0.177737	-0.304156	-0.35403	-0.45027	-0.421662	-0.44882	-0.457428	-0.469362	-0.461851	-0.407002	-0.442123	-0.468785	-0.494947	-0.429405	-0.410765	-0.420065	-0.402508	-0.390816	-0.354274	-0.335611	-0.323008	-0.331608	-0.329883	-0.313144	-0.312913	-0.294282
0.318212	0.27116	0.192674	-0.0558664	-0.184842	-0.213882	-0.289816	-0.23641	-0.17095	-0.227836	-0.371932	-0.329898	-0.153375	-0.0392834	0.0217848	0.0213735	-0.0292657	0.0830397	0.0390987	-0.0874531	-0.208745	-0.187617	-0.132082	-0.0552958	0.0295098	-0.0527543	-0.151315	-0.167917	-0.138551	-0.116523	-0.115267	-0.122137	-0.119494	-0.0603155	-0.0624446	-0.0699112	-0.0810467	0.00368476	0.0165611	0.0130975	0.0380345	0.0335025	0.0575089	0.0713508	0.0918704	0.0878461	0.0939085	0.108916	0.0814776	0.0829021
0.247594	0.156514	0.13159	-0.0758681	-0.0757443	-0.13745	-0.116071	-0.050591	-0.059584	-0.249227	-0.455115	-0.378152	-0.167196	-0.0781906	0.0105251	0.0313362	0.049296	0.17391	0.11302	-0.0765113	-0.167457	-0.15469	-0.110733	-0.0393913	0.0549864	0.0388806	-0.0886235	-0.0385285	-0.0541476	-0.0858953	-0.0898192	-0.0772611	-0.0759253	-0.0205771	-0.000437707	0.00336552	0.00625293	0.0621033	0.0757868	0.0694038	0.0662977	0.0514822	0.0582145	0.0596773	0.0828317	0.0794462	0.0924568	0.100412	0.0721899	0.0747972
0.252568	0.156721	0.123934	-0.171451	-0.198558	-0.196029	-0.203084	-0.137921	-0.0826875	-0.186454	-0.343373	-0.351969	-0.147809	-0.154963	-0.0914327	-0.0648187	-0.0319891	0.11341	0.145482	0.0245527	-0.100263	-0.18003	-0.170493	-0.0787912	-0.0204643	-0.0496627	-0.0906304	-0.114675	-0.0962152	-0.0985221	-0.112461	-0.0988542	-0.113941	-0.0675032	-0.0661284	-0.0618984	-0.07595	-0.0368193	-0.0492364	-0.0524676	-0.0250948	-0.0329398	-0.0232248	-0.0339108	-0.00621348	-0.0124416	-0.0161156	-0.0140811	-0.0281961	-0.0242289
0.194399	0.0741488	-0.0577364	-0.269828	-0.373722	-0.342078	-0.359407	-0.277123	-0.302389	-0.444724	-0.541893	-0.50191	-0.32256	-0.282022	-0.206902	-0.171242	-0.0451655	0.0979068	0.121812	-0.0909007	-0.27242	-0.298807	-0.218724	-0.143103	-0.0741629	-0.195963	-0.249685	-0.260555	-0.216394	-0.269824	-0.307332	-0.294889	-0.295684	-0.255865	-0.241197	-0.247867	-0.280668	-0.24533	-0.257521	-0.242924	-0.199429	-0.186584	-0.173157	-0.151809	-0.124134	-0.127724	-0.104217	-0.0905944	-0.0739015	-0.0476899
0.0868973	-0.0682874	-0.172118	-0.331149	-0.332027	-0.209711	-0.185879	-0.108778	-0.241074	-0.344401	-0.41636	-0.321286	-0.327071	-0.318341	-0.306375	-0.331524	-0.0196932	0.0485311	0.0944176	-0.0161894	-0.166282	-0.238615	-0.287425	-0.267692	-0.161841	-0.220062	-0.184657	-0.220455	-0.210751	-0.25019	-0.270627	-0.266358	-0.2395	-0.222379	-0.264262	-0.292734	-0.332541	-0.312905	-0.338255	-0.310384	-0.25239	-0.258085	-0.258815	-0.242235	-0.231714	-0.206653	-0.178601	-0.159969	-0.116483	-0.0969972
0.170275	0.148489	0.0643142	-0.0350151	-0.00603883	-0.0421765	-0.0716941	-0.0879504	-0.25251	-0.437427	-0.37497	-0.31435	-0.181594	-0.124069	-0.0368627	-0.00905857	0.299089	0.183949	0.0443644	-0.156156	-0.2932	-0.130014	0.0132224	0.0493076	0.136941	0.0654864	0.00234519	0.0380836	0.086358	0.0412885	-0.00440075	0.0273713	0.0324752	0.0485207	0.0533578	0.0352035	0.0138203	0.0229443	0.00559261	0.0371962	0.0715708	0.0660158	0.0503441	0.0707857	0.0834846	0.115638	0.155668	0.170109	0.194721	0.21458
0.1656	0.104902	0.0729176	-0.0639442	-0.0412383	-0.071181	-0.114975	-0.153834	-0.28433	-0.425267	-0.308689	-0.248388	-0.148882	-0.0952939	-0.0163727	-0.0209998	0.318404	0.173219	0.0936747	0.00432951	-0.134291	-0.0597906	-0.0115136	0.0208937	0.0831104	0.0711603	0.0393409	0.0644798	0.0659599	0.0439329	0.0248048	0.0616408	0.0655429	0.064107	0.0419007	0.0311279	0.00689425	0.0165984	-0.00423668	0.022281	0.0634876	0.0581123	0.0417418	0.0604876	0.0606864	0.0882646	0.116509	0.127963	0.148103	0.153946
0.162696	0.0845665	0.06385	-0.0754982	-0.0463307	-0.0504612	-0.0840194	-0.0654545	-0.0790859	-0.283153	-0.473104	-0.444868	-0.159703	-0.0556556	0.00870822	0.0210927	0.101011	0.149065	0.129882	0.0796047	-0.0277871	-0.0423688	-0.017737	0.061024	0.102705	0.0762469	0.06148	0.0482017	0.0487761	0.0380418	0.0297472	0.0538579	0.0472172	0.0734753	0.0516907	0.04444	0.0149814	0.0671352	0.0614438	0.0711633	0.0855475	0.077446	0.0821017	0.086647	0.0943633	0.10563	0.121569	0.133826	0.122206	0.133923
0.175719	0.0894925	0.0512912	-0.0705752	-0.0901429	-0.0939282	-0.124036	-0.111328	-0.174984	-0.364378	-0.385541	-0.375689	-0.131445	-0.0342392	-0.00362791	-0.00683807	0.0466695	0.0911668	0.0907567	0.0618651	-0.0334512	-0.0513978	-0.0141161	0.0894848	0.131499	0.072821	0.043335	0.0397523	0.0396347	0.0437157	0.0169752	0.0331951	0.0252467	0.0747857	0.0482385	0.0319997	0.00476412	0.0571758	0.0583864	0.0660534	0.0882649	0.0850989	0.088222	0.0965105	0.11845	0.117989	0.130487	0.143319	0.131268	0.135288
0.0335134	0.0105928	0.0183492	0.0163346	-0.102408	-0.0886431	-0.175507	-0.167484	-0.266676	-0.383428	-0.141335	-0.199539	-0.173933	-0.093799	-0.106361	-0.134961	-0.0263286	0.00811121	0.0360516	0.0716384	-0.0196259	-0.0756342	-0.119171	-0.00427476	0.0241224	0.0224405	-0.0187527	-0.0188651	-0.0699373	-0.0236558	-0.0643064	-0.0608624	-0.066391	-0.0371211	-0.0441113	-0.0319665	0.00533603	0.0236959	0.0237741	0.00808444	0.0151799	0.0301023	0.0213557	0.0389781	0.0567953	0.0533226	0.0515733	0.0595092	0.0328276	0.0157291
0.0944209	0.0203505	0.00507351	-0.109623	-0.145483	-0.124321	-0.120567	-0.0995783	-0.224153	-0.329816	-0.227027	-0.212479	-0.208145	-0.140925	-0.122153	-0.141758	0.116824	0.13464	0.111555	-0.0272884	-0.166971	-0.124929	-0.107178	-0.0257852	0.0274734	0.0275753	-0.0449335	-0.00628056	-0.0102933	-0.0138092	-0.0463445	-0.0527639	-0.0498728	-0.00367752	-0.0100932	-0.0273825	-0.0295728	-0.00658904	-0.0165005	-0.018852	0.000145456	-0.00471022	-0.0196472	-0.00676881	0.015685	0.01912	0.0426564	0.0530334	0.0663092	0.047945
0.0814701	0.0293077	0.0292728	0.000738215	-0.0333473	-0.0797913	-0.090419	-0.0437415	-0.0629381	-0.176115	-0.29154	-0.30588	-0.353545	-0.257707	-0.210869	-0.19401	0.11337	0.304562	0.217087	0.0360185	-0.1811	-0.292774	-0.253482	-0.151056	0.109345	0.150483	-0.0193376	-0.0261126	-0.061487	-0.159275	-0.169718	-0.0879694	-0.0695022	-0.0696756	-0.0531067	-0.0694507	-0.0707506	-0.0843171	-0.0811771	-0.0678448	-0.0665728	-0.0663554	-0.0770345	-0.0739165	-0.0889913	-0.0661137	-0.0444878	-0.0360839	-0.0297333	-0.0232327
0.172457	0.130992	0.0748267	0.0098313	0.0272788	-0.0406398	-0.121306	-0.243225	-0.367993	-0.488975	-0.29892	-0.274535	-0.0377924	0.117919	0.22656	0.22566	0.376762	0.152553	-0.0061055	-0.177404	-0.273966	0.0055511	0.145979	0.151119	0.181299	0.132316	0.000517978	0.0901638	0.132153	0.113524	0.12456	0.154715	0.167662	0.162897	0.188143	0.159845	0.10864	0.106487	0.109731	0.141824	0.149366	0.144729	0.131534	0.146139	0.144575	0.147355	0.180027	0.197963	0.209563	0.218704
0.262765	0.214195	0.123557	-0.00579489	-0.0298726	-0.0870696	-0.132967	-0.266105	-0.394569	-0.523761	-0.320191	-0.230623	0.0774176	0.247703	0.345069	0.325034	0.362364	0.00821033	-0.155222	-0.301973	-0.302191	0.0885261	0.262717	0.234797	0.169202	0.0524058	-0.0799502	0.055507	0.120411	0.142321	0.146805	0.126596	0.135976	0.148761	0.166103	0.140056	0.0880133	0.106093	0.109072	0.133815	0.152841	0.14561	0.135005	0.152964	0.163161	0.160158	0.193753	0.208927	0.216408	0.217176
0.349064	0.323657	0.205591	0.0150399	0.0401451	-0.039719	0.0142117	-0.0891678	-0.147334	-0.286768	-0.287724	-0.145443	0.148403	0.211991	0.3278	0.326901	0.405527	0.0397326	-0.111563	-0.23664	-0.208855	0.204009	0.310862	0.142669	0.0630102	-0.00947066	-0.0623036	0.0711553	0.142256	0.138314	0.137211	0.123874	0.115452	0.0945518	0.137499	0.145079	0.0978023	0.0943434	0.0861254	0.117006	0.146527	0.127847	0.116455	0.125156	0.153151	0.159681	0.202592	0.214415	0.245134	0.268517
0.197717	0.0843623	-0.0224615	-0.208689	-0.259168	-0.225107	-0.0486203	0.0671293	0.166462	0.00301861	-0.0365299	-0.00524355	-0.0540866	-0.186396	-0.266562	-0.282441	-0.350107	-0.2234	0.0348685	0.339136	0.449737	0.242758	-0.149863	-0.301659	-0.333909	-0.310013	-0.0890214	-0.0787849	-0.126073	-0.154548	-0.142757	-0.180495	-0.20349	-0.213604	-0.263158	-0.230959	-0.294856	-0.29636	-0.344	-0.310691	-0.233336	-0.212736	-0.195446	-0.200497	-0.181244	-0.203108	-0.205623	-0.207826	-0.164336	-0.145974
-0.0892075	-0.127429	-0.176239	-0.0903064	-0.139243	-0.107823	0.00661462	0.100297	0.151344	0.168052	0.303315	0.231316	-0.113527	-0.279162	-0.383223	-0.390934	-0.313185	-0.0519688	0.15909	0.349218	0.366156	0.0831235	-0.24497	-0.335873	-0.279495	-0.168163	0.0125475	-0.0351766	-0.107304	-0.159753	-0.145976	-0.139044	-0.134908	-0.189172	-0.234053	-0.218651	-0.252379	-0.309457	-0.339475	-0.313161	-0.269192	-0.234008	-0.230025	-0.234352	-0.23953	-0.264131	-0.273665	-0.279174	-0.235758	-0.223431
-0.157832	-0.109083	-0.1474	0.0128226	0.111974	0.0996797	0.175847	0.200844	0.222216	0.278122	0.439232	0.353927	0.0183648	-0.134035	-0.233529	-0.238178	-0.115174	0.0657204	0.196221	0.274636	0.279593	0.161388	-0.0379045	-0.124044	-0.0587484	0.054417	0.213388	0.178453	0.142937	0.101414	0.115973	0.125374	0.127773	0.0719669	0.0233656	0.0242766	-0.0137447	-0.0811793	-0.116122	-0.0849461	-0.0586809	-0.0409153	-0.0541	-0.0688505	-0.0770795	-0.0899732	-0.0955173	-0.102992	-0.0491615	-0.0373663
0.280611	0.252021	0.262362	0.122688	0.157701	0.10436	-0.00498549	-0.118129	-0.135822	-0.0949741	-0.121136	-0.0769672	0.132622	0.240824	0.287654	0.263005	0.241431	0.0102764	-0.139949	-0.309938	-0.286843	0.0520944	0.248536	0.234642	0.164911	0.134221	0.0330768	0.0897675	0.171797	0.218517	0.213353	0.198614	0.233164	0.237141	0.269087	0.24094	0.241696	0.273451	0.284788	0.287126	0.281154	0.26238	0.262288	0.267242	0.259213	0.274404	0.286246	0.295054	0.275863	0.269851
0.0708969	0.0975274	0.139096	0.1156	0.162848	0.173842	0.247464	0.240948	0.361968	0.419417	0.135055	0.129625	0.0411893	0.0208341	0.0182343	0.0655649	0.0449055	0.0584808	0.0341728	0.0564979	0.131245	0.191735	0.147004	0.038475	-0.0271591	0.0767443	0.124281	0.133682	0.0948842	0.0695581	0.0841327	0.0717841	0.0752822	0.0254461	0.0600003	0.0576941	0.0654038	0.0482367	0.051952	0.0573578	0.0424719	0.0334905	0.0287953	0.0190017	0.000807751	0.0156556	0.00585986	0.00521406	0.0300588	0.0432891
0.0232394	-0.0278133	0.0377531	-0.0408769	0.00450056	0.0861459	0.0191267	0.0327636	0.0566407	0.129694	-0.122635	-0.136611	-0.12293	-0.0636624	-0.0165738	0.041545	0.04085	0.0222207	-0.0600797	-0.149653	-0.119058	-0.0848063	0.0226125	0.058522	-0.011029	0.0205454	-0.0582131	-0.0729447	-0.0874561	-0.0785664	-0.0991046	-0.102407	-0.0944077	-0.0770037	-0.0235274	-0.0365473	0.0261055	0.0548125	0.0903923	0.0588504	0.0265124	0.0178186	0.0248189	0.039938	0.0203228	0.0448903	0.0250518	0.0182098	-0.00796936	-0.0127927
-0.113807	-0.133371	-0.216931	-0.109746	0.132012	0.122152	0.256035	0.399317	0.401873	0.22226	-0.106954	-0.147646	-0.354267	-0.383627	-0.374386	-0.330964	-0.196024	0.292332	0.443864	0.373953	0.322667	0.115139	-0.111083	-0.174378	-0.0788583	0.140685	0.263792	0.237855	0.127883	0.0407476	0.0256269	0.0211458	-0.00347804	0.00968454	-0.0187228	-0.00624511	-0.0140965	-0.0367496	-0.0449987	-0.0543679	-0.0625241	-0.062631	-0.06523	-0.0818991	-0.0749586	-0.0908482	-0.0998847	-0.113737	-0.107375	-0.0878102
0.218872	0.179779	0.0809909	-0.0405781	0.135978	0.0604285	0.145573	0.227255	0.300633	0.230139	0.00937803	-0.0369108	-0.149576	-0.209707	-0.224258	-0.180831	-0.121362	0.175426	0.289063	0.230582	0.243537	0.152751	-0.0587647	-0.135584	-0.000672947	0.141756	0.233042	0.245821	0.268613	0.166929	0.185612	0.150271	0.140446	0.157723	0.130738	0.123097	0.0428674	0.022994	-0.0170786	0.0162981	0.0537013	0.054308	0.0506293	0.0245068	0.0326379	0.0125617	0.00515144	-0.00892803	0.0242583	0.0479754
0.303603	0.353398	0.282993	0.172796	0.228045	0.0869133	0.168405	0.213949	0.356	0.30319	0.140572	0.101113	-0.0171248	-0.0442942	-0.0396731	-0.00859197	-0.0524699	0.239938	0.22715	0.130079	0.142795	0.177649	0.153282	0.105154	0.29421	0.330082	0.326629	0.375662	0.391992	0.264009	0.276537	0.274677	0.283568	0.286858	0.285681	0.275046	0.228408	0.201861	0.189945	0.211342	0.242876	0.252141	0.262887	0.24264	0.234318	0.211187	0.193151	0.181755	0.210331	0.228456
0.225963	0.24508	0.345491	0.1939	0.36019	0.451077	0.505254	0.386496	0.281159	0.237838	0.234626	0.207517	0.415195	0.437506	0.428862	0.456278	0.336341	-0.0129599	-0.158505	-0.114449	0.0765407	0.240864	0.338473	0.365469	0.357518	0.371898	0.32466	0.37008	0.433401	0.441928	0.434979	0.463764	0.515229	0.515325	0.537259	0.510065	0.507448	0.503516	0.532981	0.546431	0.542413	0.522001	0.515149	0.504687	0.4876	0.508105	0.50953	0.501494	0.481691	0.455063
0.266216	0.267414	0.353735	0.16974	0.352194	0.444312	0.496651	0.39455	0.268385	0.208686	0.2321	0.199985	0.417505	0.414634	0.402854	0.434242	0.321946	-0.000485974	-0.138291	-0.101383	0.0918278	0.226783	0.326169	0.360175	0.37311	0.381689	0.341942	0.379747	0.451033	0.460016	0.447492	0.484331	0.530255	0.540647	0.5508	0.517353	0.508706	0.509031	0.538313	0.553816	0.55728	0.534479	0.530191	0.519237	0.504554	0.521268	0.521169	0.511487	0.492063	0.459914
0.0100432	0.162977	0.147746	0.204655	0.274261	0.157453	0.0264945	-0.0305659	-0.102271	-0.12306	0.0443803	-0.0621087	-0.0653446	-0.0456221	0.0391234	0.0873579	0.331538	0.35067	0.27016	0.131245	-0.015497	-0.0208999	0.0589872	0.0897965	0.25285	0.31748	0.323049	0.319757	0.324819	0.293485	0.281635	0.321684	0.317525	0.362554	0.368102	0.348298	0.343348	0.351001	0.338999	0.358741	0.383432	0.384081	0.372857	0.37705	0.380902	0.386077	0.375133	0.37466	0.376595	0.369771
0.00112024	0.116361	0.0437766	0.127205	0.120845	0.0348475	-0.142637	-0.161306	-0.198226	-0.164536	-0.00936234	-0.109081	-0.15945	-0.125082	-0.0610207	-0.00551021	0.230031	0.309482	0.229517	0.0803668	-0.0809095	-0.134312	-0.0539443	-0.0273341	0.182421	0.208037	0.19138	0.150363	0.164056	0.141708	0.143325	0.181935	0.178055	0.223871	0.217436	0.186372	0.175202	0.195383	0.190464	0.21461	0.249291	0.262984	0.269464	0.281783	0.278369	0.276538	0.265418	0.268515	0.275849	0.27221
-0.107365	0.0773121	0.157635	0.306128	0.338185	0.261373	0.0780962	0.0412659	0.0676804	0.261625	0.28627	0.184084	-0.0374022	-0.0466934	-0.00339872	0.0313473	0.246116	0.362762	0.305541	0.179115	0.0518755	-0.0431376	-0.0248151	0.0114528	0.193726	0.336263	0.360145	0.283877	0.219147	0.230646	0.250938	0.277425	0.289192	0.308029	0.316321	0.316995	0.375039	0.380027	0.402544	0.385273	0.391109	0.390318	0.394669	0.399517	0.38068	0.377242	0.344201	0.34127	0.33553	0.315344
0.0343004	0.127106	0.223013	0.236522	0.251853	0.218698	0.077438	0.0456567	0.0694287	0.288004	0.329618	0.253219	0.0416533	0.0147111	0.00170443	0.0276305	0.20064	0.290831	0.230412	0.0742591	-0.031286	-0.0507867	-0.0287772	0.0116936	0.131253	0.241738	0.2346	0.163308	0.0960327	0.146213	0.173531	0.187099	0.206385	0.228527	0.229039	0.222815	0.280365	0.297368	0.328331	0.310112	0.322544	0.315809	0.315655	0.323163	0.307412	0.306166	0.283575	0.288154	0.295076	0.270483
-0.0230563	0.0550406	0.0914096	0.139538	0.296618	0.246413	0.2604	0.213778	0.271208	0.298066	0.17101	0.0942765	0.0537811	0.102325	0.135777	0.15657	0.12371	0.139555	0.111026	0.0948966	0.106166	0.191799	0.168782	0.14285	0.1737	0.289594	0.311549	0.327456	0.315441	0.285528	0.304838	0.307124	0.314174	0.288368	0.287729	0.269572	0.234857	0.220003	0.191621	0.192773	0.172632	0.153119	0.144832	0.115607	0.0820807	0.0869105	0.0810462	0.0750196	0.0607338	0.0594134
0.198211	0.261917	0.280041	0.201647	0.369542	0.371894	0.318272	0.205994	0.162113	0.105881	0.0319889	-0.0745844	0.109841	0.201266	0.205711	0.224806	0.243939	0.137343	0.0810223	0.0598587	0.0956468	0.268576	0.323572	0.33605	0.369846	0.431196	0.440612	0.464784	0.471902	0.51091	0.484172	0.471764	0.484329	0.492975	0.494168	0.485887	0.478425	0.482555	0.472238	0.49179	0.504394	0.497096	0.469067	0.455197	0.444238	0.464044	0.445399	0.432116	0.401508	0.397235
0.109974	0.138144	0.195915	0.172254	0.3133	0.360019	0.302371	0.20578	0.0660515	-0.0222027	0.0464533	-0.0904916	0.0214083	0.107335	0.0857611	0.110987	0.227636	0.152532	0.10419	0.100022	0.11312	0.225656	0.284401	0.334643	0.358891	0.417751	0.421937	0.441438	0.42145	0.456494	0.415171	0.414498	0.422919	0.437115	0.433402	0.426608	0.44614	0.442519	0.451224	0.45748	0.463883	0.468934	0.442877	0.442659	0.437938	0.452048	0.437043	0.428011	0.406748	0.391014
-0.059429	-0.0949833	-0.0657182	0.033388	0.0579312	0.0967508	0.0513309	0.023384	-0.103643	-0.219508	-0.193068	-0.191311	-0.186191	-0.099889	-0.104441	-0.118396	0.108599	0.0863914	0.0882556	0.142757	0.067914	0.0325845	0.0141581	0.0454936	0.100696	0.145558	0.159578	0.145275	0.0925322	0.0785344	0.0496862	0.0643126	0.0667871	0.0580788	0.0335924	0.0452158	0.0592093	0.048639	0.0488578	0.0488714	0.0482339	0.0555139	0.0382537	0.0477788	0.0318859	0.0519099	0.0582632	0.0623072	0.0573008	0.0604489
-0.119422	-0.126836	-0.12265	0.0306421	0.0878013	0.0905391	0.0447962	-0.015421	-0.169247	-0.321707	-0.260487	-0.235718	-0.195091	-0.0926556	-0.00684301	0.0167225	0.338381	0.122512	0.0170471	-0.0227275	-0.103241	0.00532588	0.0708868	0.0861587	0.136472	0.139523	0.109794	0.139134	0.102595	0.0914746	0.0897236	0.11319	0.104466	0.0721296	0.0512676	0.0633918	0.0599419	0.0396271	0.019551	0.0325292	0.0312603	0.0379384	0.0168686	0.0295004	-0.000655357	0.0229558	0.045322	0.0573816	0.0785198	0.0762364
-0.110203	-0.12454	-0.097583	0.0259451	0.104323	0.0911952	0.110217	0.106358	0.0049245	-0.161699	-0.230837	-0.243538	-0.28104	-0.157639	-0.0322866	0.0039224	0.225346	0.123382	0.0883362	0.114375	0.0643318	0.0821882	0.0286749	0.0414902	0.0790204	0.162864	0.189454	0.22573	0.14451	0.10928	0.105202	0.105783	0.108846	0.0672876	0.0574103	0.0903608	0.0927627	0.0736467	0.0471423	0.0325265	0.0260179	0.0245413	0.0095061	0.0101035	-0.0140104	-0.00193561	0.0030867	0.00166067	-0.0080055	-0.00765019
0.190681	0.19228	0.138866	-0.0293054	-0.00174079	-0.0331989	-0.0287377	-0.00422676	0.114572	0.184885	0.24479	0.235159	0.0371221	-0.0566841	-0.153744	-0.185166	-0.0656413	0.0756773	0.148663	0.180674	0.155496	0.138262	0.0170203	-0.0750146	-0.10731	-0.0636275	0.104121	0.099354	0.124213	0.124936	0.141193	0.0828466	0.0778656	0.101807	0.0396521	0.0256002	-0.0359226	-0.0337603	-0.0853409	-0.0517125	0.0145816	0.0124689	-0.000348157	-0.00674951	-0.00929978	-0.0115999	-0.0146637	-0.0133604	0.0744516	0.0852675
0.221882	0.211077	0.180207	-0.0683165	-0.0205349	-0.00104857	-0.00392368	-0.0104333	-0.00861075	0.0284134	0.0918256	0.120391	0.157218	0.0303726	-0.0314528	-0.0653169	0.00298907	-0.0928443	-0.0437753	0.0378422	0.0905076	0.047291	-0.0275545	-0.0521763	-0.0682657	-0.0908221	0.0469474	0.0317245	0.107867	0.149294	0.139569	0.101687	0.0953203	0.131676	0.0815901	0.0734609	0.014246	0.0503387	-0.00606408	0.0360217	0.112977	0.0988183	0.0948841	0.0898074	0.109685	0.121076	0.127191	0.131994	0.165586	0.168547
0.295122	0.279644	0.243846	-0.0240374	-0.0124673	-0.0351041	-0.00133968	-0.0128059	0.0525242	0.064978	0.164458	0.1734	0.253	0.132474	0.0392693	0.00137977	-0.0780064	-0.158551	-0.0784693	0.0815462	0.184247	0.18588	0.0866042	0.00707514	-0.0654256	-0.0927283	0.0427936	0.0576784	0.136211	0.175419	0.163506	0.11276	0.0996	0.138518	0.0977681	0.0900996	0.0215587	0.0634756	0.0165872	0.0575582	0.128772	0.117901	0.113483	0.109499	0.128734	0.135551	0.141259	0.140608	0.165805	0.17359
0.272832	0.222393	0.216945	-0.0301692	-0.16246	-0.150056	-0.142863	-0.149547	-0.19957	-0.237438	-0.0385321	0.00970477	0.19321	0.130921	0.0716497	0.00809974	-0.114731	-0.263235	-0.261466	-0.133658	-0.0566995	-0.0414317	0.0402539	0.0872175	0.114274	-0.078337	-0.0795919	-0.0859634	0.013867	0.0585119	0.0369917	0.0255728	0.000330878	0.0459961	0.0156715	-0.00200485	-0.0389637	0.0151446	-0.0076846	0.0126937	0.066822	0.0775039	0.0940219	0.104477	0.123188	0.117583	0.121989	0.127382	0.113317	0.102263
0.105699	0.0654787	0.0447547	-0.0617383	-0.182668	-0.184241	-0.205123	-0.242733	-0.222035	-0.185171	0.0320353	0.0822717	0.288428	0.199962	0.123855	0.0508733	-0.205595	-0.394202	-0.337332	-0.158484	-0.0319432	-0.0295664	-0.00412829	-0.0337527	-0.034993	-0.231794	-0.211147	-0.22396	-0.112963	-0.0607348	-0.0382263	-0.049527	-0.0662151	-0.0541832	-0.06551	-0.0750011	-0.120129	-0.0863198	-0.0999861	-0.0710802	-0.0344573	-0.0184419	0.00317592	0.0106895	0.0309352	0.010675	0.0121731	0.0154312	-0.00011863	0.012727
0.0717698	0.0889223	0.0900503	0.120358	0.166919	0.119479	0.125547	0.0691795	0.11785	0.175741	0.0898406	0.149813	0.239579	0.180575	0.131355	0.110133	-0.0787328	-0.176	-0.170952	-0.0667747	0.0541447	0.0634278	0.0361856	-0.0239528	0.0699102	0.047771	0.04807	0.0202613	0.0389924	0.0462707	0.0715855	0.0930495	0.104035	0.0561696	0.0696925	0.0843576	0.0748074	0.0511179	0.068124	0.0939426	0.088402	0.0823068	0.084738	0.0701258	0.0611932	0.0618036	0.0551022	0.0528198	0.0305175	0.0525079
0.168136	0.248926	0.277704	0.269118	0.418761	0.297081	0.285293	0.182768	0.22144	0.307877	0.135978	0.157976	0.226733	0.234039	0.229327	0.228968	0.156597	0.0719447	-0.0235202	-0.125019	-0.0509995	0.131213	0.21896	0.16934	0.252292	0.314736	0.269472	0.291803	0.315433	0.313777	0.321199	0.330767	0.360963	0.337439	0.357843	0.35622	0.347094	0.327569	0.337182	0.357038	0.344076	0.321652	0.309831	0.286558	0.265125	0.280972	0.279656	0.27037	0.244764	0.253192
0.284951	0.374791	0.392622	0.3335	0.436072	0.306166	0.28794	0.169078	0.18498	0.248187	0.152036	0.16266	0.204934	0.281224	0.275768	0.259861	0.185113	0.11304	0.0163813	-0.112428	-0.0908538	0.143528	0.289169	0.282429	0.34213	0.384026	0.342953	0.380807	0.407916	0.395525	0.387195	0.391468	0.426545	0.411218	0.413083	0.401132	0.379011	0.367613	0.367645	0.384804	0.376991	0.351081	0.331398	0.307705	0.280766	0.300461	0.307919	0.302984	0.280898	0.278882
0.276382	0.237535	0.258479	0.128274	0.00837145	-0.0214152	-0.057042	-0.0802181	-0.116645	-0.0414928	0.115465	0.124791	0.102638	0.0875762	0.00649592	-0.0215383	-0.151475	-0.0874975	-0.0769581	-0.0516277	-0.0549897	-0.0799255	-0.0281188	0.0408552	0.0810005	0.0543145	0.0306825	0.0142798	-0.0240203	-0.016745	-0.0457865	-0.0541895	-0.0271924	-0.0238071	-0.0348423	-0.0503605	-0.0335803	-0.0243051	-0.00112526	0.0060075	0.0290704	0.0279998	0.0183187	0.0186174	0.00646474	0.00928394	-0.0067388	-0.00268533	-0.0330624	-0.0415352
0.225621	0.173083	0.166981	-0.00663176	-0.0565886	-0.0268584	-0.0578351	-0.0977273	-0.154072	-0.112592	-0.0225843	-0.0272802	0.103684	0.128968	0.134663	0.148439	0.0218358	-0.032254	-0.037116	-0.0180938	-0.0389955	-0.0912703	-0.000855885	0.0718248	0.0867253	0.0299922	-0.0117259	-0.0285562	0.00989211	-0.0123822	-0.0266716	-0.0269954	-0.000998423	0.0109639	0.00260378	-0.0249652	-0.0490636	-0.0432081	-0.0176044	-0.00437702	0.00781972	0.00141913	-0.00687819	-0.00719647	-0.000730447	0.00186434	-0.000208959	-0.00122075	-0.0249384	-0.0242161
0.110937	0.0348008	0.0262867	-0.0906344	-0.0819984	-0.0693895	-0.148282	-0.199789	-0.202264	-0.0949934	-0.0362315	-0.0759166	-0.0317593	0.0557051	0.0764919	0.0769784	0.00195801	-0.0232847	-0.0327139	-0.0366557	-0.0788274	-0.115754	-0.0402835	0.0668548	0.12374	0.104226	0.0260887	0.0153659	0.0553779	0.0177247	0.0270574	0.0126747	0.0494704	0.055159	0.033887	-0.00694092	-0.0529766	-0.0440221	-0.0402804	-0.0285561	-0.0178356	-0.0283534	-0.036031	-0.0476449	-0.0661556	-0.0638877	-0.0802141	-0.0861852	-0.116513	-0.119224
0.243674	0.218143	0.0961083	-0.0808002	0.0258848	-0.0151859	-0.0277756	0.00859916	0.12025	0.140443	0.0765379	-0.00839482	-0.156244	-0.130057	-0.118332	-0.0637943	0.000757004	0.272919	0.288691	0.135165	0.0617342	0.0743663	0.00244996	-0.0409958	0.0348077	0.138273	0.165258	0.174283	0.182898	0.116594	0.139566	0.106821	0.1077	0.154147	0.131095	0.0927011	0.0319712	0.0437145	0.0385907	0.0567737	0.0902889	0.0912462	0.0860391	0.0808153	0.0679522	0.051709	0.0393622	0.0318873	0.0814529	0.088048
0.149813	0.142066	0.0404174	-0.0495595	0.0696001	-9.1087e-05	0.00917272	0.0151917	0.121439	0.188555	0.136685	0.075061	-0.0556213	-0.0452595	-0.0441256	-0.0149191	-0.0187719	0.155138	0.167602	0.0890709	0.101014	0.156072	0.102618	0.0294652	0.0727028	0.162763	0.199838	0.241851	0.280701	0.20601	0.225514	0.174857	0.184103	0.215739	0.198358	0.157584	0.0869521	0.0914741	0.0735926	0.0957221	0.128601	0.129251	0.127465	0.116916	0.098337	0.080901	0.0639803	0.0466526	0.082205	0.0891618
0.238547	0.211532	0.10554	-0.0212181	0.0826408	0.00603628	0.0435556	0.0497648	0.129545	0.142246	0.106752	0.0769149	0.015986	-0.00236592	-0.0127624	0.0133871	0.00182839	0.110841	0.120637	0.0412086	0.07634	0.165619	0.142741	0.0489938	0.124043	0.159138	0.186299	0.241276	0.295646	0.22809	0.24904	0.211061	0.211312	0.248429	0.224984	0.184704	0.106796	0.119161	0.100401	0.134212	0.181927	0.193317	0.198825	0.195074	0.178246	0.159789	0.153374	0.141127	0.181396	0.183081
0.101887	0.0202756	0.0103846	-0.014013	-0.040544	-0.083873	-0.139618	-0.135306	-0.061622	-0.00967596	-0.0539614	-0.0671704	-0.0785803	-0.0258058	-0.0648781	-0.067646	-0.166459	-0.0793228	-0.108748	-0.100708	-0.0839451	-0.088305	-0.0535014	0.0136668	0.150793	0.133181	0.0189961	0.00421933	-0.00649528	-0.0295343	-0.0144316	-0.00269206	0.0193823	0.00853912	-0.0106666	-0.0358252	-0.0538732	-0.0178875	-0.00221077	0.0111064	0.0232303	0.0350963	0.0506798	0.0588115	0.00948683	0.0172387	0.00162181	0.00268494	-0.0365367	-0.0397228
0.072576	0.0286188	0.0788073	0.0175609	0.0236696	-0.0228881	-0.0847007	-0.08547	-0.0847328	-0.038007	-0.0194339	-0.0369688	-0.060639	-0.0627046	-0.0877564	-0.0886209	-0.00392548	0.0349331	-0.0398819	-0.133528	-0.151351	-0.129889	-0.0471229	0.0385201	0.176793	0.171683	0.0691674	0.056676	0.0551596	0.0612551	0.0679898	0.0838865	0.0971096	0.112909	0.0932062	0.0478703	0.0404078	0.0828765	0.0825935	0.0945149	0.120088	0.132295	0.149504	0.161346	0.132378	0.136827	0.127078	0.131741	0.119366	0.106218
0.0809251	0.0616374	0.112711	0.0354276	0.0294912	0.0165225	-0.0623636	-0.0980255	-0.219105	-0.236766	-0.113912	-0.121746	-0.103181	-0.0668721	-0.0420899	-0.0331464	0.199046	0.0584233	-0.0630602	-0.192607	-0.247313	-0.197494	-0.0464528	0.0921131	0.24263	0.197645	0.0868256	0.0925389	0.0931076	0.112579	0.0988026	0.126386	0.138122	0.149976	0.132101	0.0948067	0.0949585	0.116136	0.0923466	0.109021	0.148997	0.157887	0.160913	0.171965	0.145423	0.16209	0.162826	0.166989	0.156938	0.132073
0.05513	0.0298799	0.064197	0.0360155	0.0469088	0.0956964	0.00931141	-0.0688675	-0.3139	-0.500596	-0.281139	-0.276217	-0.0322368	0.0215551	0.0898095	0.0909768	0.275889	-0.0335612	-0.110662	-0.143286	-0.151694	-0.0759753	0.0332017	0.153261	0.202124	0.135028	0.0864026	0.124333	0.142703	0.163846	0.130804	0.158533	0.156718	0.150272	0.159085	0.15894	0.16917	0.155603	0.134633	0.148765	0.165765	0.170633	0.153401	0.166693	0.169446	0.182386	0.19016	0.194343	0.17983	0.165484
0.150497	0.0903701	0.114317	0.0275943	0.042583	0.0761227	0.0385015	-0.0248682	-0.201344	-0.379357	-0.171187	-0.210245	-0.0526626	0.0331127	0.0494145	0.0202502	0.100278	-0.0443213	-0.0328897	0.0236271	0.00642201	0.0376464	0.0667822	0.127686	0.163536	0.151789	0.145167	0.190551	0.196735	0.183774	0.139187	0.150012	0.157341	0.151311	0.147802	0.156716	0.153425	0.128306	0.115433	0.116553	0.126778	0.131637	0.107111	0.111195	0.109835	0.121934	0.125099	0.115017	0.0932631	0.0855087
0.268999	0.138292	0.0912248	-0.133026	-0.15573	-0.14915	-0.146854	-0.17276	-0.239742	-0.283193	-0.328467	-0.254365	-0.146441	-0.0207644	0.0681756	0.0716547	0.147398	0.0146586	-0.0952977	-0.2464	-0.294422	-0.109068	0.0347639	0.0908033	0.0962663	0.00685675	-0.104621	-0.0397168	0.0228315	-0.00768794	-0.0043659	-0.0404216	-0.0113538	0.00468714	-0.00209062	-0.03356	-0.0810608	-0.0564136	-0.0538475	-0.0432705	-0.0162234	-0.0254854	-0.0244767	-0.0186784	-0.0156753	-0.0147328	0.0009678	0.00893308	0.026208	0.0316289
0.375613	0.262548	0.172515	-0.116606	-0.111454	-0.164314	-0.102565	-0.0877562	-0.0226564	-0.102243	-0.171618	-0.215631	-0.220222	-0.187524	-0.148449	-0.125171	-0.0603233	0.0686933	0.146273	0.129524	0.0694397	0.0558033	-0.0653337	-0.0644877	0.0236994	0.055941	0.0849414	0.128645	0.131025	0.0735154	0.105127	0.0617815	0.0722108	0.0762196	0.0202293	0.00271939	-0.0936722	-0.0865203	-0.118941	-0.0781629	-0.00952205	0.00375752	0.00976607	-0.00242274	-0.00700113	-0.0237948	-0.0290829	-0.0295891	0.00329177	0.0183248
-0.0475925	-0.102333	-0.160083	-0.146052	-0.129075	-0.0963925	-0.13357	-0.0608871	-0.149657	-0.307128	-0.303671	-0.36912	-0.460263	-0.352226	-0.262852	-0.218976	0.029037	0.200009	0.163045	0.0532776	-0.0605381	-0.117979	-0.164382	-0.0947455	0.0246509	0.0717309	0.0170781	0.0348483	0.0317301	-0.0401955	-0.0584434	-0.0618761	-0.0620486	-0.0377955	-0.053955	-0.0728589	-0.105687	-0.128387	-0.15346	-0.1489	-0.139557	-0.120947	-0.120548	-0.112354	-0.125615	-0.126138	-0.127022	-0.129938	-0.109836	-0.106771
-0.0880343	-0.177201	-0.207973	-0.17481	-0.130606	-0.137169	-0.188277	-0.147359	-0.272046	-0.425727	-0.300732	-0.361455	-0.334503	-0.254533	-0.170001	-0.13503	0.0854003	0.146813	0.0945334	-0.0336803	-0.138955	-0.15141	-0.149961	-0.0502207	0.0547599	0.0669101	-0.0320454	0.00353192	0.00940718	-0.0357515	-0.0423418	-0.0260637	-0.0194449	0.00676878	-0.00746396	-0.0270346	-0.0574476	-0.0709642	-0.0940318	-0.0807228	-0.0643593	-0.0444666	-0.0418267	-0.0297643	-0.0466255	-0.0435297	-0.0405799	-0.0408225	-0.0464808	-0.0544948
0.034113	-0.0444609	-0.0487848	-0.0514693	-0.0778964	-0.147516	-0.224363	-0.255281	-0.357633	-0.381002	-0.227487	-0.230309	-0.219566	-0.145363	-0.0731886	-0.0737033	0.195655	0.133465	0.0715959	-0.121183	-0.283021	-0.21923	-0.151861	-0.067218	0.105486	0.089759	-0.0302483	-0.0119092	-0.0165951	-0.0383914	-0.0304438	0.00912913	0.048161	0.0597319	0.0434775	0.0103065	-0.0250575	-0.0274295	-0.0391132	-0.0156605	0.0279303	0.0501521	0.0605576	0.0809046	0.0574549	0.0673299	0.08	0.0878394	0.0815695	0.0786763
0.158445	0.0824823	0.0828282	-0.0654289	-0.0485803	-0.0952798	-0.112857	-0.101134	-0.130435	-0.166982	-0.0836957	-0.0963378	-0.0638898	-0.120063	-0.0874766	-0.0646769	0.0994251	0.0741334	0.0278679	-0.0435956	-0.0887677	-0.0919497	-0.120725	-0.0892898	0.0332059	0.0619001	-0.00757241	-0.00370054	-0.00949657	-0.0177267	-0.0211913	0.0162891	0.042722	0.055499	0.0567504	0.029649	0.0190905	0.0326349	0.0368033	0.0659382	0.11849	0.129437	0.149505	0.166701	0.158662	0.166078	0.165376	0.171314	0.159636	0.158287
0.142975	-0.0689404	-0.0730087	-0.276234	-0.34136	-0.383364	-0.301566	-0.218317	-0.146619	-0.115494	-0.0447613	0.0345736	-0.0619814	-0.135635	-0.17967	-0.258399	-0.264818	-0.0626764	0.0668872	0.165285	0.0954423	-0.0663957	-0.274025	-0.295137	-0.27119	-0.199498	-0.200528	-0.243061	-0.256316	-0.292121	-0.293002	-0.285622	-0.238078	-0.251195	-0.29573	-0.319468	-0.360237	-0.342099	-0.330381	-0.322928	-0.284043	-0.298967	-0.285046	-0.274173	-0.273958	-0.266728	-0.263186	-0.256542	-0.288032	-0.27154
0.00223853	-0.205637	-0.31888	-0.470383	-0.619926	-0.623926	-0.537075	-0.347543	-0.26493	-0.290723	-0.200002	-0.098171	-0.316328	-0.424252	-0.466216	-0.497152	-0.33919	-0.0352154	0.0851257	0.139986	-0.0187157	-0.27819	-0.514144	-0.51807	-0.480046	-0.458558	-0.479383	-0.546124	-0.551798	-0.604497	-0.609389	-0.619084	-0.602188	-0.606429	-0.644731	-0.658989	-0.687474	-0.677543	-0.680506	-0.664464	-0.61854	-0.634534	-0.6287	-0.620036	-0.595746	-0.583166	-0.574152	-0.557626	-0.545989	-0.513658
0.0968996	-0.103124	-0.223891	-0.371625	-0.605901	-0.619625	-0.611206	-0.525432	-0.500985	-0.411659	-0.0649167	0.0612903	-0.139642	-0.220424	-0.310625	-0.425892	-0.376717	-0.192291	-0.0646449	-0.0421986	-0.202548	-0.368533	-0.482995	-0.458433	-0.401085	-0.484551	-0.547051	-0.590871	-0.572548	-0.589432	-0.584691	-0.583207	-0.54835	-0.541139	-0.58496	-0.618548	-0.658173	-0.656941	-0.647969	-0.630208	-0.57972	-0.587711	-0.582449	-0.566276	-0.554763	-0.5637	-0.545271	-0.523087	-0.508204	-0.497306
0.171532	0.0100021	-0.0876698	-0.241459	-0.520927	-0.550653	-0.460375	-0.380533	-0.34087	-0.329607	-0.065899	0.0551904	-0.104916	-0.200121	-0.269312	-0.338954	-0.372832	-0.273901	-0.15512	-0.0148316	-0.0291467	-0.135624	-0.254389	-0.310236	-0.363087	-0.438791	-0.466067	-0.45233	-0.450545	-0.464408	-0.496283	-0.52159	-0.5165	-0.533968	-0.542436	-0.549067	-0.579341	-0.597011	-0.600686	-0.586972	-0.542129	-0.534641	-0.523545	-0.514921	-0.502447	-0.511103	-0.498908	-0.485078	-0.474267	-0.458845
0.0645264	-0.0789181	-0.174691	-0.231422	-0.437676	-0.438517	-0.456235	-0.384661	-0.371028	-0.297681	-0.0803126	0.00214481	-0.12206	-0.139082	-0.218735	-0.290386	-0.45259	-0.321294	-0.156661	-0.0266663	-0.0223891	-0.152583	-0.296901	-0.312969	-0.282073	-0.361941	-0.358517	-0.355713	-0.351208	-0.371451	-0.359799	-0.423361	-0.425137	-0.396267	-0.431353	-0.442149	-0.486387	-0.482282	-0.490703	-0.48399	-0.452942	-0.425258	-0.408088	-0.396229	-0.402977	-0.448859	-0.457899	-0.455169	-0.44518	-0.453551
0.149707	-0.0254773	-0.156926	-0.284474	-0.481776	-0.482094	-0.42716	-0.288209	-0.312501	-0.310235	-0.177477	-0.0423195	-0.266935	-0.314822	-0.411364	-0.475762	-0.34682	-0.099741	0.0128792	-0.0110133	-0.177205	-0.303956	-0.419913	-0.429488	-0.274539	-0.357273	-0.395082	-0.43227	-0.457328	-0.482832	-0.492659	-0.491546	-0.483483	-0.475076	-0.511572	-0.532331	-0.555868	-0.546446	-0.540653	-0.521949	-0.477401	-0.46555	-0.449724	-0.426853	-0.409523	-0.426034	-0.39979	-0.372827	-0.32276	-0.325044
0.124935	-0.00696297	-0.0794496	-0.21325	-0.295818	-0.297164	-0.222701	-0.0904564	-0.0400454	-0.104895	-0.0768951	-0.0429002	-0.317357	-0.365047	-0.400967	-0.418919	-0.117686	0.158842	0.229348	0.193671	0.0511929	-0.0965578	-0.284846	-0.348674	-0.224449	-0.152211	-0.148222	-0.184089	-0.221987	-0.286029	-0.288954	-0.25892	-0.232531	-0.2305	-0.259642	-0.296564	-0.320223	-0.313033	-0.317999	-0.300009	-0.250639	-0.246651	-0.227357	-0.207836	-0.206027	-0.197727	-0.180305	-0.160751	-0.110255	-0.0993719
0.262544	0.169066	0.115176	-0.143489	-0.176638	-0.20478	-0.133893	-0.0323423	0.0409217	-0.0518882	-0.0794022	-0.0749198	-0.215531	-0.280088	-0.27916	-0.262076	-0.00625447	0.224769	0.261527	0.193002	0.0774238	-0.0110473	-0.153649	-0.195997	-0.0985836	-0.0179288	-0.0103737	-0.0359196	-0.0636202	-0.0984445	-0.0974969	-0.0698809	-0.0618701	-0.0386157	-0.0568198	-0.0950746	-0.115473	-0.0887694	-0.0874389	-0.0700361	-0.0186885	-0.0192122	0.00387514	0.0202291	0.0274152	0.0341639	0.0440868	0.0622498	0.0967302	0.103281
0.282007	0.184527	0.120263	-0.19904	-0.118241	-0.117801	-0.111679	-0.0718164	0.0448213	0.0640754	0.120382	0.0545254	-0.0138605	-0.17569	-0.21158	-0.197166	-0.0501516	0.14653	0.290048	0.284604	0.175289	-0.0356367	-0.177321	-0.179565	-0.0313345	0.0252589	0.124101	0.0415785	0.0471032	0.0192244	0.0580638	0.0993916	0.10046	0.108131	0.0480399	0.0141207	-0.0486367	-0.0355179	-0.0492829	-0.00955951	0.0704491	0.0731892	0.0895181	0.0853175	0.0783567	0.0715531	0.0564223	0.0600815	0.0951091	0.0996588
0.203838	0.074623	0.00179521	-0.247264	-0.165443	-0.185867	-0.119099	-0.0385033	0.147837	0.19093	0.204434	0.136239	-0.0454976	-0.257162	-0.335505	-0.348942	-0.2242	0.136059	0.385795	0.448577	0.301425	-0.0556074	-0.28825	-0.329997	-0.102179	-0.0242894	0.10682	-0.000931648	-0.0210574	-0.108503	-0.0556963	0.00458037	0.00107349	-0.0257934	-0.0995203	-0.109481	-0.183325	-0.210138	-0.232615	-0.196943	-0.121459	-0.112889	-0.0987421	-0.118384	-0.125723	-0.145151	-0.161249	-0.166321	-0.119516	-0.101526
0.115496	0.0349412	-0.0316991	-0.12171	-0.226129	-0.33974	-0.249696	-0.0955278	0.160774	0.148718	0.167157	0.0941625	-0.259135	-0.436035	-0.491726	-0.497428	-0.387141	0.123432	0.402363	0.537547	0.39621	-0.0205272	-0.382586	-0.490769	-0.261586	-0.137195	-0.00181296	-0.0812589	-0.16513	-0.287602	-0.236731	-0.189975	-0.204122	-0.239108	-0.273917	-0.266674	-0.305513	-0.340416	-0.360906	-0.346356	-0.292848	-0.262633	-0.232392	-0.236033	-0.24436	-0.274753	-0.291772	-0.293364	-0.249822	-0.222478
-0.133885	-0.165044	-0.140177	-0.0856128	-0.137611	-0.169103	-0.169913	-0.0469656	0.0660518	0.027588	-0.107185	-0.162966	-0.32211	-0.277535	-0.248453	-0.237685	-0.0454821	0.326664	0.316264	0.222528	0.00303883	-0.234511	-0.30199	-0.238856	-0.0679082	0.0268676	-0.0276468	-0.103469	-0.145886	-0.223208	-0.207867	-0.143011	-0.115287	-0.1046	-0.118666	-0.162401	-0.159292	-0.132689	-0.114725	-0.128225	-0.139363	-0.140668	-0.125929	-0.114117	-0.123824	-0.111144	-0.106767	-0.097633	-0.0961436	-0.0856979
-0.140236	-0.198836	-0.144248	-0.0849466	-0.0261677	-0.0402336	-0.0732583	-0.0339417	-0.00126431	-0.0626079	-0.158752	-0.190779	-0.172152	-0.117404	-0.0892791	-0.0707411	0.103376	0.246815	0.199551	0.0829765	-0.0695856	-0.142521	-0.099189	-0.000600132	0.0761699	0.125371	0.0525856	0.0217418	-0.00353659	-0.0421399	-0.0194638	0.0308359	0.0479933	0.050436	0.0247783	-0.0122734	-0.0153616	0.0232515	0.0384206	0.0331809	0.0176526	0.0168428	0.0230765	0.0343716	0.0197881	0.0282015	0.0378948	0.0482236	0.049937	0.050694
-0.0495296	-0.14574	-0.117124	-0.139902	-0.152801	-0.135611	-0.247004	-0.223809	-0.304837	-0.360641	-0.0423436	-0.0900216	-0.135193	-0.11557	-0.125935	-0.15857	0.0178291	0.0650179	0.0542039	0.00667188	-0.111946	-0.156819	-0.22415	-0.176832	-0.0939277	-0.0835018	-0.134431	-0.146983	-0.140685	-0.156115	-0.130491	-0.104316	-0.0718131	-0.0533587	-0.0588767	-0.0846858	-0.0746269	-0.0593575	-0.0366482	-0.0365728	-0.0400952	-0.0347606	-0.0348722	-0.00501734	0.000362667	-0.00136193	0.00922324	0.0293799	0.0553753	0.0435694
0.185842	0.0610254	0.0253927	-0.0887513	-0.0918889	-0.145504	-0.180167	-0.125296	-0.11946	-0.218066	-0.131509	-0.101922	-0.214433	-0.22273	-0.189411	-0.205622	0.038838	0.150292	0.14937	0.0825765	-0.0531971	-0.0719413	-0.194116	-0.274011	-0.0948152	-0.0458081	-0.0837037	-0.103174	-0.110769	-0.173822	-0.133004	-0.0944804	-0.0908934	-0.100607	-0.104455	-0.101029	-0.112682	-0.112233	-0.0947011	-0.0915072	-0.0782653	-0.0826014	-0.0732424	-0.0504109	-0.0426492	-0.0491858	-0.0316898	-0.00926565	0.0303079	0.0505419
0.234395	0.0934363	0.0291258	-0.126201	-0.0835168	-0.171853	-0.0868465	-0.00247387	0.179976	0.0618292	0.0427575	-0.00509104	-0.249472	-0.27455	-0.301748	-0.320611	-0.157102	0.149149	0.342232	0.484484	0.381375	0.192392	-0.208072	-0.348853	-0.192343	-0.00970379	0.0841485	0.0566275	-0.0171082	-0.103813	-0.0332449	-0.0233373	-0.017457	-0.0528216	-0.112124	-0.0913879	-0.151108	-0.169743	-0.185198	-0.163609	-0.117357	-0.103679	-0.0935949	-0.0945838	-0.104479	-0.12452	-0.128856	-0.122708	-0.0805526	-0.0571162
-0.0432938	-0.0762567	-0.083044	-0.0194043	0.07501	0.065161	0.121781	0.14773	0.295106	0.258743	0.163422	-0.00379667	-0.209256	-0.205115	-0.239486	-0.224804	-0.143628	0.181744	0.396351	0.526447	0.446256	0.260756	-0.0713184	-0.140782	-0.0570361	0.160738	0.310972	0.270926	0.161259	0.10401	0.170888	0.163276	0.155489	0.102549	0.061732	0.0791839	0.0339338	-0.010342	-0.0335186	-0.0234522	-0.0159652	0.00303996	-0.00300562	-0.0242291	-0.0485243	-0.078949	-0.109083	-0.113115	-0.0799568	-0.0640707
-0.0327022	-0.0348503	-0.0475022	0.0708824	0.129872	0.105701	0.0989262	0.104176	0.161178	0.0313575	0.0541369	-0.102546	-0.169306	-0.109144	-0.127188	-0.114143	-0.143388	0.0843319	0.272134	0.468519	0.456942	0.261318	-0.00862833	-0.0221858	0.0417297	0.192124	0.340942	0.327429	0.245889	0.196649	0.242446	0.227156	0.223069	0.186148	0.14478	0.166351	0.125522	0.0945223	0.0721624	0.0830775	0.0893453	0.1137	0.112014	0.0944196	0.0737426	0.042582	0.0107475	0.00543003	0.00567251	0.0162417
-0.0171312	-0.0621422	-0.10068	0.00088889	0.0270789	0.0409493	-0.0449528	-0.0539376	-0.149245	-0.346147	-0.373324	-0.422414	-0.219765	-0.0308944	0.0438986	0.0765778	0.0211687	0.0598664	0.0278009	0.0248112	-0.0165709	-0.00979644	0.0326552	0.13669	0.155109	0.127544	0.110258	0.12575	0.117736	0.0843253	0.0845138	0.0822158	0.0901503	0.0842938	0.0796376	0.0758213	0.0504771	0.0608344	0.0663793	0.0664323	0.0441085	0.0424963	0.0387187	0.0382018	0.0306123	0.0217317	0.0197098	0.0287422	0.00747102	0.0218468
0.109122	-0.0730928	-0.02785	-0.13307	-0.145182	-0.0656372	-0.0374246	0.0105278	0.118069	0.117535	-0.248352	-0.21193	-0.109111	-0.0669013	-0.0963115	-0.099922	-0.165092	-0.0784842	-0.0359308	-0.0135465	-0.0122565	-0.0663237	-0.0600291	0.000663896	-0.000977983	-0.00960061	-0.0551688	-0.110266	-0.127544	-0.135721	-0.118857	-0.117264	-0.110083	-0.128724	-0.152768	-0.171132	-0.201623	-0.176093	-0.175416	-0.177072	-0.183989	-0.19969	-0.188044	-0.198047	-0.227292	-0.214465	-0.223509	-0.218427	-0.232129	-0.213715
0.215337	0.100379	0.0805431	-0.0899941	-0.0963341	-0.0611287	0.00646638	0.0648875	0.204771	0.302681	-0.0115599	0.0156192	-0.010777	-0.0652703	-0.112479	-0.104617	-0.197264	-0.0576364	-0.0400099	-0.0587885	-0.0373081	-0.117495	-0.088	-0.0476877	0.0233265	-0.0059392	-0.0538776	-0.128377	-0.125479	-0.125444	-0.114487	-0.092775	-0.0972851	-0.111908	-0.126474	-0.131361	-0.14705	-0.140572	-0.129401	-0.12808	-0.116187	-0.13081	-0.111768	-0.131549	-0.144145	-0.143857	-0.159548	-0.161052	-0.166009	-0.154355
0.227271	0.245238	0.230337	0.10704	0.116132	0.143563	0.135778	0.127028	0.181634	0.249019	0.0815957	0.0483369	0.0210473	0.0231932	0.0274629	0.039619	-0.0111476	-0.000271248	-0.00687695	-0.00126672	0.0206242	0.00811218	0.0419922	0.0588866	0.103396	0.118546	0.122247	0.082572	0.0885779	0.10221	0.0959306	0.0976005	0.0864895	0.0739686	0.0751772	0.0835968	0.080699	0.0591248	0.0568219	0.0536251	0.0588114	0.0388642	0.0326807	0.0185532	0.00190694	0.015515	-0.00212836	-0.0117311	-0.0199536	-0.0198737
0.403192	0.362228	0.334181	0.132522	0.0409986	-0.0107858	-0.0382139	-0.0221634	0.0660915	0.0042358	-0.220252	-0.187246	-0.0427844	0.00613136	0.0298297	0.0240051	-0.103841	-0.0959342	-0.0972075	-0.0362186	-0.0144438	0.000884293	0.0175507	0.028899	0.111416	0.059589	0.0448934	0.0174175	0.0355231	0.0515897	0.0476291	0.0481411	0.0267388	0.0319365	0.0235599	0.0373324	0.0280945	0.0524147	0.0514914	0.0487924	0.0634287	0.0614583	0.0774066	0.0749644	0.0646965	0.0611455	0.0492109	0.0480989	0.0181349	0.0209513
0.490774	0.408739	0.430889	0.122415	0.0091363	-0.0568136	-0.116457	-0.103958	-0.0306588	-0.138515	-0.270157	-0.244452	-0.083802	-0.0473234	-0.00421179	-0.00146091	-0.0195274	-0.0092675	-0.0172398	0.00972712	-0.0207379	-0.0154271	-0.0187907	-0.0049927	0.0885104	0.0588447	0.0375943	0.0187424	0.0566836	0.0464456	0.0477844	0.0480402	0.0504697	0.0837516	0.0658687	0.0702924	0.0530215	0.0952877	0.0944058	0.0976832	0.135073	0.141282	0.167748	0.176338	0.169802	0.158892	0.152761	0.159731	0.139952	0.144206
0.216449	0.112791	0.161179	0.0222918	0.0144407	-0.0126379	-0.0256637	0.00118627	0.0599961	-0.0693337	-0.293944	-0.269954	-0.192357	-0.120828	-0.110848	-0.115947	-0.0170478	0.0564586	0.0437642	0.0720862	0.0121503	-0.029691	-0.0274981	0.0304887	0.146379	0.148026	0.118809	0.084611	0.0814767	0.0393252	0.0455027	0.073086	0.0879969	0.0877459	0.0536803	0.0418363	0.0245409	0.060229	0.0541809	0.0608725	0.0785325	0.0915039	0.115856	0.121505	0.096031	0.103592	0.103905	0.112479	0.10616	0.114805
0.194837	0.154799	0.213202	0.0694165	0.0590122	0.0195254	0.0248654	-0.0281886	-0.0258308	-0.0477903	-0.14488	-0.102089	0.219156	0.198151	0.242878	0.261367	0.0853173	-0.229418	-0.244908	-0.068892	0.0926507	0.133799	0.138983	0.124419	0.0522375	0.0294297	0.0428868	0.0323946	0.0682988	0.135135	0.130297	0.128725	0.116009	0.115693	0.122159	0.130158	0.125657	0.186273	0.19476	0.194224	0.207114	0.196367	0.223758	0.225598	0.221657	0.231216	0.229692	0.230061	0.152008	0.139267
0.0384772	-0.150639	-0.185484	-0.327312	-0.301526	-0.392196	-0.291246	-0.212095	-0.126963	-0.088533	-0.134843	-0.0616452	-0.0667675	-0.158694	-0.17397	-0.209384	-0.322201	-0.122833	0.0761759	0.175356	0.145382	-0.0201092	-0.221642	-0.260355	-0.316426	-0.203647	-0.17526	-0.214226	-0.287193	-0.292959	-0.301781	-0.305371	-0.321659	-0.340288	-0.358388	-0.339207	-0.320719	-0.30378	-0.287841	-0.324837	-0.32989	-0.341734	-0.329602	-0.339131	-0.328523	-0.340716	-0.349962	-0.366359	-0.436149	-0.442398
0.0596593	-0.125228	-0.170989	-0.344486	-0.373312	-0.430943	-0.358815	-0.292205	-0.242056	-0.172407	-0.176779	-0.0465066	-0.0201313	-0.108017	-0.115852	-0.152968	-0.258163	-0.178594	-0.0526289	0.0157099	0.00495793	-0.0772682	-0.2068	-0.257094	-0.369029	-0.317669	-0.317025	-0.345368	-0.391999	-0.366553	-0.383237	-0.402452	-0.421074	-0.42066	-0.428339	-0.415311	-0.388058	-0.354563	-0.329951	-0.368643	-0.370987	-0.391317	-0.383076	-0.379178	-0.359883	-0.366009	-0.367843	-0.377987	-0.438516	-0.44386
0.015874	-0.195618	-0.307017	-0.494787	-0.61416	-0.644082	-0.594767	-0.412775	-0.303495	-0.258213	-0.248258	-0.103362	-0.251048	-0.339129	-0.369488	-0.384522	-0.377189	-0.0854436	0.0170955	-0.00328897	-0.104863	-0.315373	-0.442873	-0.463094	-0.530257	-0.518937	-0.567324	-0.597896	-0.614064	-0.64931	-0.65596	-0.682941	-0.698121	-0.654744	-0.658637	-0.660273	-0.638761	-0.590904	-0.569726	-0.59715	-0.597452	-0.618051	-0.616088	-0.597281	-0.577082	-0.576145	-0.570876	-0.570926	-0.584401	-0.579709
-0.0407703	-0.236525	-0.305893	-0.446312	-0.625373	-0.642615	-0.640514	-0.545596	-0.464853	-0.33443	-0.0818612	0.108546	0.0290501	-0.0957752	-0.171767	-0.239313	-0.267839	-0.190125	-0.117632	-0.0644192	-0.163462	-0.347151	-0.462306	-0.493001	-0.588974	-0.614285	-0.671974	-0.715378	-0.71547	-0.704649	-0.671741	-0.680573	-0.672029	-0.662962	-0.66783	-0.686329	-0.667025	-0.622406	-0.583758	-0.589097	-0.595719	-0.630087	-0.642528	-0.623016	-0.60478	-0.592977	-0.574462	-0.554827	-0.55403	-0.557362
-0.00294466	-0.129415	-0.199619	-0.226629	-0.405863	-0.49412	-0.551515	-0.482667	-0.324877	-0.183959	-0.0747767	0.0520075	-0.037561	-0.111672	-0.181201	-0.225856	-0.283536	-0.127817	-0.0409442	0.0487134	-0.0710098	-0.299312	-0.434711	-0.454592	-0.470944	-0.431026	-0.463585	-0.532647	-0.571833	-0.581396	-0.547779	-0.548858	-0.552785	-0.570152	-0.572289	-0.56187	-0.540353	-0.523478	-0.494237	-0.498633	-0.512818	-0.537011	-0.551978	-0.551589	-0.550541	-0.54942	-0.545682	-0.535028	-0.543748	-0.538799
0.289199	0.202995	0.204325	-0.0615963	-0.034409	-0.0764747	-0.0823681	-0.0683533	0.0862586	0.139931	0.0523365	0.0160249	0.0106678	-0.0763095	-0.0918581	-0.0710091	-0.0533082	0.0111104	0.0637869	0.155391	0.14532	0.0259922	-0.106708	-0.0824641	0.0304051	0.10971	0.138939	0.0912526	0.0608406	0.0518293	0.101335	0.0985316	0.1012	0.0791618	0.0167113	-0.000398668	-0.0434032	-0.0213436	-0.0453598	-0.010356	0.0508854	0.0601441	0.0716001	0.0577696	0.0239536	0.01456	-0.0188386	-0.0257017	-0.0338572	-0.0390808
0.279318	0.213204	0.185642	-0.0433558	-0.0324832	-0.0893456	-0.0816825	-0.0299398	0.130133	0.117982	-0.019906	-0.0483324	-0.0642907	-0.117542	-0.122452	-0.0932573	-0.0380832	0.0641007	0.0863739	0.13504	0.111648	0.00587769	-0.115169	-0.0864391	0.0663419	0.118173	0.122792	0.0833295	0.061261	0.0544621	0.105774	0.0990164	0.0988715	0.0937009	0.0181646	-0.00160922	-0.0541466	-0.0273908	-0.0561215	-0.0180561	0.046766	0.0615911	0.0817969	0.0700073	0.0417876	0.0300533	0.00469863	0.00168088	0.00987915	0.000754766
0.264947	0.179943	0.123947	-0.0926026	-0.0901738	-0.186375	-0.0830132	-0.081014	0.00061117	-0.00570325	0.0252874	0.100094	-0.0472649	-0.029878	-0.00515946	-0.0272212	0.131949	0.140067	0.0894407	-0.0275658	-0.0967993	0.0624858	-0.00571675	-0.0792054	-0.00257713	0.0617123	0.00227342	0.0456572	0.049325	0.00501289	0.0527793	0.0458198	0.0802186	0.0496247	0.0193436	-0.0298193	-0.0991943	-0.103382	-0.121399	-0.091866	-0.0518362	-0.0535088	-0.0418893	-0.0439357	-0.0557073	-0.0643419	-0.0448023	-0.0310204	0.0187328	0.0181408
0.0405309	0.0472429	0.025874	-0.00189537	-0.0383896	0.00305891	-0.0118115	0.00713503	-0.025962	-0.018904	0.0129825	0.0658082	0.0131372	-0.00268513	-0.0384248	-0.057397	0.0169803	-0.0254911	-0.101984	-0.221484	-0.217899	-0.147911	-0.0722428	-0.0450668	0.0849638	0.0346122	-0.0646372	-0.0524244	-0.0592093	-0.0290847	-0.0184696	-0.0136926	-0.0163717	-0.0118456	-0.02435	-0.0566638	-0.0509086	-0.0482566	-0.0591174	-0.0437546	-0.0248909	-0.00688932	0.00433835	0.0153418	-0.0122437	-0.0145327	-0.0114129	-0.00342968	0.0272493	-0.00670896
0.0914853	0.0309187	0.0322527	-0.0991451	-0.212197	-0.112359	-0.0964488	-0.0397195	-0.0849017	-0.0781218	-0.00134156	0.0600163	-0.0132452	-0.0540552	-0.119407	-0.164079	-0.142836	-0.103533	-0.0866372	-0.146169	-0.154833	-0.195895	-0.197969	-0.194462	-0.12315	-0.159784	-0.204818	-0.211601	-0.232012	-0.205386	-0.22376	-0.217407	-0.208021	-0.179192	-0.165402	-0.202813	-0.180619	-0.169879	-0.168192	-0.173289	-0.153191	-0.134085	-0.116384	-0.0970941	-0.111079	-0.112704	-0.109032	-0.101086	-0.077603	-0.108986
0.0857191	0.103697	0.164164	0.149642	-0.0210996	-0.117124	-0.134129	-0.118971	-0.151426	-0.162232	0.0754195	0.138169	0.0161457	-0.0427366	-0.0780831	-0.10977	0.0691779	0.0525393	0.0147727	0.0667116	-0.0297831	-0.154593	-0.214885	-0.211757	-0.145726	-0.0927348	-0.126233	-0.159617	-0.250986	-0.228074	-0.254146	-0.188058	-0.16749	-0.168449	-0.155628	-0.15912	-0.093158	-0.0985071	-0.0641956	-0.0687	-0.0587261	-0.0600971	-0.0648276	-0.0347779	-0.0390174	-0.0101897	0.0077926	0.0237814	0.0198852	0.00441348
0.131335	0.169565	0.144302	0.137203	-0.0309414	-0.211291	-0.198142	-0.0970339	-0.0354638	0.00923179	0.179875	0.212978	-0.0374387	-0.174435	-0.217659	-0.19698	-0.138068	0.13129	0.118785	0.0966069	0.026181	-0.201633	-0.329335	-0.370539	-0.2018	-0.0987188	-0.159803	-0.186106	-0.269343	-0.317775	-0.336352	-0.282164	-0.262411	-0.252235	-0.214232	-0.216764	-0.146013	-0.1529	-0.100931	-0.1003	-0.0932892	-0.0875788	-0.0818191	-0.0623253	-0.0531635	-0.0470419	-0.0480673	-0.0423113	-0.0537989	-0.059941
0.0407396	0.0710309	0.0429019	0.0808745	-0.085019	-0.274675	-0.269247	-0.162834	-0.0770736	0.0235352	0.217974	0.257173	-0.0225075	-0.166328	-0.219665	-0.206844	-0.152235	0.131358	0.125743	0.10201	0.00895627	-0.232518	-0.352556	-0.381685	-0.246726	-0.134089	-0.200391	-0.235101	-0.317198	-0.363563	-0.380236	-0.326556	-0.298993	-0.292716	-0.260194	-0.264092	-0.189797	-0.191496	-0.139083	-0.142523	-0.137703	-0.135377	-0.13198	-0.113468	-0.102931	-0.0970947	-0.100149	-0.0985734	-0.120723	-0.125607
-0.0385994	-0.0558703	-0.0316992	-0.00427363	-0.202088	-0.307362	-0.287498	-0.232746	-0.145757	0.0214667	0.214354	0.28273	0.0616089	-0.0496837	-0.125631	-0.150485	-0.036258	0.0941556	0.0157938	-0.0482459	-0.150635	-0.295149	-0.307579	-0.295368	-0.278911	-0.213291	-0.343145	-0.372385	-0.440654	-0.43413	-0.432857	-0.36855	-0.339502	-0.345605	-0.324932	-0.34065	-0.262588	-0.252384	-0.203811	-0.214813	-0.218402	-0.221272	-0.222985	-0.20273	-0.202358	-0.18846	-0.172173	-0.166339	-0.178742	-0.197698
0.0133725	-0.0693662	-0.0574831	-0.119205	-0.278584	-0.409325	-0.393278	-0.354436	-0.216529	-0.0812864	0.137149	0.21037	0.08201	-0.0158277	-0.0722748	-0.0993372	0.0297951	0.148228	0.0777625	0.0188657	-0.112869	-0.203948	-0.223987	-0.175702	-0.267464	-0.189213	-0.281031	-0.317189	-0.367599	-0.334567	-0.315104	-0.271083	-0.230605	-0.244793	-0.272375	-0.308757	-0.281588	-0.237468	-0.201449	-0.204175	-0.187557	-0.208289	-0.210945	-0.194469	-0.199387	-0.180516	-0.164982	-0.152032	-0.171082	-0.178382
0.217054	0.267025	0.346027	0.20402	0.265301	0.240796	0.253745	0.186394	0.167989	-0.0218135	-0.165502	-0.218103	0.0248437	0.0725533	0.169942	0.22284	0.420957	0.25304	0.139067	0.0790389	0.0318573	0.199547	0.229065	0.202546	0.168789	0.234896	0.245972	0.257112	0.251581	0.283776	0.274791	0.317331	0.316801	0.307208	0.315965	0.3134	0.305863	0.31691	0.31377	0.327161	0.336261	0.319895	0.319219	0.327002	0.327063	0.372553	0.398958	0.414689	0.415858	0.431688
0.321415	0.327361	0.354416	0.145017	0.210332	0.159382	0.142672	0.101251	0.107907	-0.0686855	-0.207595	-0.271065	-0.0536098	-0.0617938	0.0664461	0.143069	0.315528	0.230416	0.175065	0.0969584	0.0484605	0.148904	0.126582	0.0924072	0.125501	0.199475	0.234347	0.250309	0.250433	0.239745	0.240158	0.285477	0.288498	0.288285	0.31519	0.324031	0.312542	0.32534	0.328677	0.346775	0.376604	0.380568	0.398636	0.4125	0.414683	0.430662	0.439904	0.451834	0.447519	0.469999
0.389782	0.333993	0.308517	0.0307196	-0.0753071	-0.227087	-0.219156	-0.189133	-0.0680208	-0.11313	-0.0418737	-0.0447554	-0.00178251	-0.0794924	-0.0195819	0.0168934	0.015852	0.0943665	0.107469	0.12123	0.0379832	-0.0356435	-0.144373	-0.192227	-0.146329	-0.10731	-0.11595	-0.122804	-0.145745	-0.183789	-0.1775	-0.124485	-0.108105	-0.095794	-0.0702281	-0.0575634	-0.0596641	-0.0440481	-0.0111876	0.00428585	0.0411967	0.0398709	0.0545029	0.0728216	0.0857585	0.08465	0.0888482	0.0963133	0.0795118	0.0982881
0.0863652	0.0238039	-0.0432289	-0.149554	-0.30003	-0.40092	-0.321813	-0.185379	-0.00213411	0.00975549	0.0680665	0.0630387	-0.159443	-0.282831	-0.315675	-0.301863	-0.311372	0.0173014	0.202827	0.316336	0.20334	-0.106764	-0.397956	-0.463384	-0.45405	-0.372259	-0.294102	-0.341974	-0.415062	-0.486831	-0.48465	-0.454513	-0.430623	-0.432663	-0.419715	-0.408397	-0.408333	-0.422455	-0.40691	-0.392303	-0.360702	-0.358227	-0.346633	-0.339626	-0.31993	-0.322059	-0.321077	-0.313268	-0.300914	-0.273189
0.125427	-0.0460132	-0.146491	-0.335761	-0.544518	-0.632509	-0.504746	-0.326667	-0.112361	-0.0916287	0.0251233	0.102444	-0.273383	-0.39582	-0.479409	-0.512785	-0.447848	-0.0892233	0.133148	0.271225	0.143799	-0.176791	-0.54168	-0.607833	-0.614576	-0.547454	-0.490688	-0.53233	-0.601073	-0.667673	-0.637177	-0.651641	-0.630786	-0.64596	-0.684334	-0.68109	-0.714664	-0.715682	-0.72337	-0.70008	-0.649002	-0.647587	-0.639946	-0.633179	-0.620877	-0.626705	-0.613102	-0.595881	-0.553497	-0.530939
0.0821261	-0.151701	-0.230598	-0.445634	-0.539244	-0.546431	-0.419792	-0.283135	-0.0936974	-0.0753618	-0.122444	-0.0785595	-0.333215	-0.449738	-0.48512	-0.497317	-0.39372	-0.0960909	0.154146	0.235095	0.112319	-0.139818	-0.372846	-0.434517	-0.509488	-0.461098	-0.378724	-0.426153	-0.510414	-0.5629	-0.545292	-0.539242	-0.571702	-0.604968	-0.62126	-0.602875	-0.627736	-0.634468	-0.650072	-0.648975	-0.615747	-0.607832	-0.595322	-0.588589	-0.59616	-0.60335	-0.598672	-0.591069	-0.550947	-0.533132
0.113669	-0.0312536	-0.0924771	-0.213497	-0.101854	-0.203426	-0.075251	0.0775505	0.168774	0.070432	-0.16729	-0.158865	-0.370417	-0.412702	-0.35912	-0.296168	-0.152447	0.23393	0.31115	0.233939	0.12543	-0.0747484	-0.210378	-0.222246	-0.10013	0.0821501	0.0636345	0.0527475	-0.0521669	-0.162847	-0.179751	-0.146948	-0.171446	-0.180618	-0.200484	-0.186932	-0.184555	-0.19317	-0.191411	-0.213778	-0.211994	-0.220001	-0.214766	-0.230262	-0.262254	-0.263232	-0.272219	-0.291756	-0.313298	-0.328515
0.0710873	0.0485315	0.0108199	0.0473359	-0.0372265	-0.211292	-0.247706	-0.148417	-0.09142	-0.170824	-0.183654	-0.216806	-0.415967	-0.326061	-0.245187	-0.20299	-0.00930217	0.301923	0.257455	0.113813	-0.0701499	-0.176022	-0.244288	-0.168755	-0.0515455	0.0926509	-0.00726845	0.0159361	-0.106402	-0.162135	-0.172483	-0.140061	-0.134798	-0.141533	-0.129419	-0.101134	-0.0508576	-0.0435869	-0.0394914	-0.0653225	-0.0689783	-0.0529255	-0.0462384	-0.0394352	-0.0547388	-0.0653495	-0.0681392	-0.0700316	-0.105703	-0.124472
0.092048	0.108946	0.0773019	0.154525	0.0266001	-0.112463	-0.243153	-0.320964	-0.370304	-0.366671	-0.123628	-0.100174	-0.0625397	0.104374	0.167612	0.154323	0.201296	0.127888	0.0224129	-0.0869016	-0.197676	-0.0620089	0.0541822	0.0647194	0.0736386	0.0791308	-0.0511821	0.00104748	-0.0527207	-0.03698	-0.0468694	-0.0231343	0.00215902	0.0142627	0.0536328	0.0534383	0.102911	0.127098	0.177284	0.158582	0.135671	0.13903	0.133029	0.164727	0.157494	0.169555	0.185258	0.19537	0.152822	0.144111
0.0323538	0.0325008	0.0586954	0.0841375	-0.0259218	-0.050228	-0.0854131	-0.140527	-0.213185	-0.337417	-0.0616427	-0.0987076	-0.0591679	0.0478233	0.0741779	0.0749041	0.12222	0.0384538	0.0372094	0.132269	0.0697823	0.0712518	0.038796	0.0412018	-0.00815149	0.0130288	-0.0232147	0.0212957	-0.0812222	-0.0667107	-0.0831896	-0.0438445	-0.0412013	-0.0428481	-0.0144653	-0.00271939	0.048416	0.0480096	0.0887286	0.0767632	0.054038	0.0636408	0.0490602	0.0796272	0.0780209	0.0960476	0.105414	0.114535	0.0894794	0.084964
-0.01814	-0.0280495	0.0400484	0.0527159	-0.0359899	-0.023507	-0.0202708	0.00114322	-0.0843758	-0.178337	0.0104577	-0.0299075	-0.116849	-0.0862354	-0.109208	-0.123428	0.0259775	0.100442	0.123534	0.158564	0.0599027	-0.0727243	-0.125905	-0.0520012	-0.0384388	0.033031	-0.00712845	-0.0085763	-0.154405	-0.120387	-0.166855	-0.115509	-0.100841	-0.0872755	-0.0851391	-0.0785941	0.00898443	0.0054271	0.0372764	0.00941811	0.00371914	0.0189036	0.00851686	0.0317141	0.0307157	0.0522021	0.0531432	0.0518101	0.0153576	-0.0115181
-0.0816074	-0.0884242	-0.008906	0.097002	0.0374725	0.0750586	0.0832338	0.113245	0.0576539	-0.0582056	-0.0494807	-0.0996296	-0.168864	-0.127333	-0.141158	-0.127248	-0.0338904	0.0975199	0.134911	0.191518	0.131115	-0.00795886	-0.108998	-0.0515167	-0.061676	0.0592473	0.0313446	0.0221533	-0.157204	-0.133946	-0.169057	-0.127172	-0.127652	-0.147047	-0.121834	-0.0925482	0.00596044	-0.0177341	0.0187643	-0.0138146	-0.0529651	-0.0445304	-0.0612583	-0.0474208	-0.0580125	-0.0386188	-0.0473638	-0.0466297	-0.0845554	-0.0960823
0.0243397	0.00513976	-0.0122343	0.0108209	-0.0602656	-0.0253954	-0.0770542	-0.0923804	-0.0811456	-0.0605966	0.0318298	0.00364874	-0.000287578	-0.0488025	-0.118474	-0.126847	-0.176532	-0.121551	0.00869334	0.170708	0.165693	0.014259	-0.0614578	-0.0799016	-0.068515	-0.0643957	0.0305816	-0.0384992	-0.116133	-0.104625	-0.109495	-0.0877285	-0.101931	-0.128979	-0.139228	-0.128284	-0.102991	-0.107878	-0.0912645	-0.0887505	-0.0773907	-0.0658575	-0.0606377	-0.0503316	-0.0669559	-0.054653	-0.0705697	-0.0626623	-0.0776248	-0.0652447
-0.00542736	-0.0341332	-0.0758467	-0.1068	-0.129451	-0.156409	-0.1432	-0.0784269	0.0203379	0.0265717	0.0576401	-0.042907	-0.208712	-0.315499	-0.333855	-0.306529	-0.304837	-0.0127375	0.218828	0.378198	0.297555	0.0398514	-0.170346	-0.190285	-0.115813	-0.0619033	0.085697	-0.000697166	-0.0767853	-0.126234	-0.124966	-0.117014	-0.16302	-0.200187	-0.231836	-0.191637	-0.197023	-0.213409	-0.225848	-0.230999	-0.203151	-0.179007	-0.174274	-0.174579	-0.179857	-0.189992	-0.221318	-0.224832	-0.22218	-0.204041
-0.0441601	-0.159506	-0.185719	-0.194701	-0.216008	-0.288982	-0.260654	-0.118766	-0.0874687	-0.130876	0.0761294	0.0498409	-0.253896	-0.39789	-0.425349	-0.451885	-0.351038	0.00391304	0.194463	0.325091	0.227384	-0.0621543	-0.285158	-0.339907	-0.176374	-0.126123	-0.0237871	-0.0807369	-0.11789	-0.22311	-0.217607	-0.19576	-0.213474	-0.233139	-0.270814	-0.255064	-0.262911	-0.273106	-0.29019	-0.290543	-0.257672	-0.233665	-0.22413	-0.212611	-0.207474	-0.223013	-0.243971	-0.248665	-0.237122	-0.22061
-0.120475	-0.220883	-0.185003	-0.145461	-0.238201	-0.280743	-0.284002	-0.159976	-0.0941883	-0.0206854	0.065932	0.0484812	-0.239444	-0.361549	-0.354825	-0.406414	-0.4407	-0.147665	0.0519211	0.219413	0.160587	-0.102752	-0.313494	-0.409647	-0.255475	-0.217612	-0.127338	-0.199597	-0.226117	-0.328322	-0.323366	-0.30064	-0.329848	-0.371466	-0.360841	-0.321726	-0.304083	-0.332024	-0.341468	-0.375315	-0.384205	-0.363155	-0.344646	-0.332408	-0.344667	-0.363765	-0.387746	-0.398208	-0.407491	-0.397766
0.0230082	-0.0367591	-0.00716122	-0.0758315	-0.111777	-0.119138	-0.0707265	0.00740094	0.12038	0.117052	0.053141	0.012542	-0.229769	-0.290591	-0.263802	-0.26862	-0.198876	0.0242473	0.194508	0.237045	0.184875	0.0958115	-0.083289	-0.197601	-0.222392	-0.119037	0.00759422	-0.0093173	-0.0523662	-0.103185	-0.0817121	-0.0898872	-0.125066	-0.138591	-0.140189	-0.118819	-0.134099	-0.14675	-0.178743	-0.2055	-0.200289	-0.186138	-0.163952	-0.156037	-0.175807	-0.191805	-0.204523	-0.205641	-0.177382	-0.171686
0.0806563	0.0452972	0.0438252	-0.0692122	-0.0300802	-0.0576967	0.00678161	0.0469963	0.264187	0.379809	0.121826	0.0224379	-0.171941	-0.197425	-0.149089	-0.0988694	-0.176498	0.0570724	0.210402	0.204705	0.174289	0.0692232	-0.0509417	-0.141339	-0.122572	-0.00929437	0.0379904	0.00987571	-0.0476057	-0.106595	-0.0829486	-0.077504	-0.101638	-0.135066	-0.0983977	-0.0690988	-0.0710564	-0.100532	-0.0898004	-0.121347	-0.134619	-0.130613	-0.115817	-0.126161	-0.145252	-0.159388	-0.183459	-0.203007	-0.201482	-0.19016
0.103326	0.0712601	0.0787881	0.00164915	0.0568428	-0.00488635	0.0484743	0.144505	0.20378	0.195825	0.0191205	-0.0485607	-0.203056	-0.335038	-0.303486	-0.219565	-0.142844	0.187073	0.368911	0.325345	0.232587	-0.0469435	-0.160692	-0.161764	-0.0126116	0.108328	0.182227	0.115404	-0.00264442	-0.0643732	-0.0765172	-0.0139755	-0.0617491	-0.0838146	-0.0616433	-0.0245731	0.0162962	-0.00858843	0.0195088	-0.010333	-0.014826	-0.0125616	-0.000427511	-0.00540104	-0.00459519	-0.0178038	-0.0391491	-0.0503667	-0.0603733	-0.060495
0.0751443	0.0229471	-0.000474867	-0.0882059	0.0341498	-0.0206177	0.087365	0.24779	0.29612	0.156785	-0.179705	-0.24683	-0.428683	-0.518344	-0.415174	-0.279932	-0.0729774	0.333759	0.445776	0.331628	0.215727	-0.0143707	-0.170509	-0.139383	0.00775548	0.187516	0.223534	0.178727	0.0580558	-0.048088	-0.0738136	-0.0319653	-0.0681719	-0.0930971	-0.0671313	-0.0432285	-0.0214476	-0.0516203	-0.0453734	-0.066184	-0.0664947	-0.0651409	-0.0536619	-0.066028	-0.063909	-0.067412	-0.091076	-0.100926	-0.106093	-0.0857722
-0.0049944	-0.0275184	-0.0412341	-0.0934747	0.0103176	-0.00263012	0.118587	0.245514	0.297748	0.139701	-0.0991036	-0.19213	-0.345309	-0.439229	-0.369388	-0.248167	-0.0184983	0.294695	0.419043	0.416935	0.277054	0.0606721	-0.147053	-0.161367	-0.0773189	0.111582	0.191067	0.128118	0.0131417	-0.0667987	-0.0753168	-0.0212192	-0.05279	-0.104376	-0.0680022	-0.0475604	-0.0174319	-0.0536758	-0.0425488	-0.0547212	-0.0698369	-0.0740963	-0.0673859	-0.0803435	-0.0710008	-0.0608423	-0.0742892	-0.0669562	-0.0506628	-0.0251959
0.129621	0.0289168	0.00341873	-0.0834248	-0.171151	-0.231169	-0.168191	-0.154636	-0.071628	-0.133996	-0.144466	-0.0532256	0.0336826	-0.0119383	0.00831408	-0.00544747	-0.171492	-0.225081	-0.133268	0.0521375	0.135848	0.12424	0.00945093	-0.105743	-0.222605	-0.206398	-0.189449	-0.178176	-0.201619	-0.199251	-0.192004	-0.214991	-0.226014	-0.285823	-0.258011	-0.232933	-0.233904	-0.245702	-0.239517	-0.242952	-0.24971	-0.256803	-0.242729	-0.244503	-0.24369	-0.244119	-0.251513	-0.242537	-0.271629	-0.246546
0.0184924	0.0170302	0.0260148	0.0666764	0.0574859	0.026896	0.0320268	-0.0184677	0.0631067	0.103232	-0.0215231	-0.0134381	-0.0179922	-0.02648	0.0258659	0.0584486	0.11138	-0.00948388	0.0165538	0.0746422	0.0778278	0.110759	0.0320745	-0.0744151	-0.0569672	-0.00442494	0.00602717	0.00309323	-0.0340782	-0.0697749	-0.0321622	-0.00956699	0.00340016	-0.0791968	-0.0333293	-0.0127018	-0.00541813	-0.0550984	-0.0428514	-0.0297578	-0.0387756	-0.0388163	-0.0336008	-0.0350774	-0.0441711	-0.029776	-0.0326345	-0.0262323	-0.0175301	0.0230209
0.217171	0.170822	0.120466	-0.00271057	-0.201014	-0.310482	-0.374751	-0.345676	-0.364904	-0.297053	0.0891755	0.100745	-0.0719816	-0.181642	-0.197275	-0.21934	-0.0201661	0.102867	0.161764	0.153314	-0.0627479	-0.277935	-0.384164	-0.409608	-0.230373	-0.200026	-0.216459	-0.266293	-0.313909	-0.357188	-0.356027	-0.28156	-0.251106	-0.266327	-0.241132	-0.244282	-0.209437	-0.242494	-0.205653	-0.186443	-0.147368	-0.13769	-0.140164	-0.117114	-0.0888284	-0.0850133	-0.0775888	-0.0621259	-0.0444659	-0.0342039
0.107116	0.110441	0.122583	0.0906333	-0.0439808	-0.145701	-0.118817	-0.0915378	-0.0687708	-0.123709	0.0288962	-0.0353364	-0.156139	-0.265769	-0.250698	-0.244108	-0.0709738	0.127801	0.296916	0.337307	0.170507	-0.0362911	-0.187892	-0.23537	-0.0863274	-0.0311876	0.0461416	-0.00190187	-0.087996	-0.14251	-0.151898	-0.0773822	-0.0766239	-0.113078	-0.0771123	-0.0635081	-0.0376193	-0.0818048	-0.0640697	-0.0603984	-0.0380956	-0.014342	-0.00128808	0.010905	0.0427151	0.0374739	0.0363667	0.0475369	0.055984	0.0932867
0.170322	0.135097	0.089014	-0.0494078	-0.242353	-0.391671	-0.313172	-0.205937	-0.11767	-0.197036	-0.0772042	-0.0751323	-0.220077	-0.334907	-0.297009	-0.279641	-0.134314	0.184273	0.330108	0.298485	0.0923307	-0.125524	-0.295677	-0.333338	-0.209275	-0.172897	-0.146896	-0.200872	-0.285027	-0.327148	-0.332538	-0.274857	-0.302839	-0.31151	-0.289558	-0.282646	-0.264918	-0.277619	-0.25413	-0.257705	-0.236484	-0.227355	-0.215691	-0.200497	-0.153699	-0.164068	-0.153673	-0.138664	-0.130674	-0.102675
0.0287389	0.0064682	-0.0152653	-0.1281	-0.187859	-0.211842	-0.131594	-0.0513923	0.0731051	0.00187181	-0.158839	-0.127219	-0.104043	-0.164014	-0.103371	-0.0207655	0.0317055	0.0953446	0.107677	0.0890024	0.0629236	-0.0290437	-0.0756106	-0.098695	-0.174505	-0.175271	-0.160041	-0.190968	-0.200421	-0.211986	-0.186925	-0.173892	-0.204337	-0.202562	-0.171457	-0.191243	-0.188501	-0.165729	-0.152914	-0.151544	-0.153068	-0.158655	-0.133933	-0.127633	-0.0993037	-0.0956948	-0.0891869	-0.0740596	-0.0512961	-0.0217406
0.019822	-0.0146366	-0.0876692	-0.161125	-0.181441	-0.256497	-0.139645	-0.0432286	0.0683016	-0.0189701	-0.131419	-0.138706	-0.200075	-0.254393	-0.199192	-0.107282	0.0320064	0.195037	0.246122	0.170742	0.0754006	-0.0243876	-0.108213	-0.155448	-0.203823	-0.152384	-0.143236	-0.149773	-0.199016	-0.23616	-0.230917	-0.208146	-0.227688	-0.215862	-0.191207	-0.208416	-0.209732	-0.206781	-0.198506	-0.18972	-0.172753	-0.173892	-0.159294	-0.155262	-0.121729	-0.116667	-0.108985	-0.103509	-0.0791112	-0.0515475
-0.218748	-0.227083	-0.266929	-0.118508	-0.138342	-0.184642	-0.0715506	-0.017735	-0.016847	-0.0937656	-0.0987247	-0.0903436	-0.252859	-0.297062	-0.247582	-0.196835	0.0262243	0.0359725	0.0927695	0.136088	0.0710173	-0.039223	-0.13993	-0.200331	-0.178698	-0.118674	-0.10484	-0.106583	-0.150809	-0.231779	-0.228215	-0.190694	-0.213861	-0.259509	-0.226984	-0.224375	-0.219557	-0.274204	-0.285867	-0.279272	-0.289174	-0.279152	-0.276078	-0.26994	-0.270533	-0.258261	-0.242798	-0.241742	-0.218924	-0.198205
-0.108426	-0.134933	-0.180283	-0.118245	-0.169507	-0.254466	-0.146436	-0.0958273	-0.162455	-0.202742	-0.018125	0.0173701	-0.106726	-0.181939	-0.16617	-0.179986	-0.0712277	-0.0901291	-0.0451679	0.0282523	-0.00426043	-0.0713256	-0.176131	-0.191827	-0.137429	-0.115422	-0.129898	-0.123034	-0.153359	-0.19918	-0.223041	-0.190539	-0.199955	-0.231213	-0.217018	-0.214926	-0.190334	-0.221302	-0.22916	-0.239017	-0.23781	-0.230982	-0.22938	-0.222079	-0.212556	-0.21566	-0.202145	-0.206705	-0.228172	-0.237468
-0.0960898	-0.00958776	0.00366367	0.071787	-0.00216075	0.0520045	0.0830887	0.118577	-0.00608581	-0.110839	0.140058	0.13913	0.0583797	-0.035578	-0.0158878	-0.0133193	0.071606	-0.00409712	-0.00286429	-0.00698353	0.0445414	0.0125242	-0.0588573	-0.0957489	-0.047668	-0.0438318	-0.0389314	-0.042126	-0.0316575	-0.0374247	-0.0589117	-0.0157779	-0.0185593	-0.00915914	0.0536636	0.0522666	0.120116	0.0899925	0.110339	0.086237	0.0751591	0.0904434	0.10014	0.125913	0.153151	0.14886	0.150001	0.154264	0.151345	0.143046
0.133867	0.0197257	-0.0202248	-0.244653	-0.341269	-0.283784	-0.272001	-0.154246	-0.1016	-0.175199	-0.129146	-0.0917184	-0.157787	-0.282353	-0.290149	-0.302466	-0.248172	-0.0846075	0.0529647	0.185139	0.175425	-0.0957208	-0.287714	-0.309775	-0.262839	-0.288843	-0.169192	-0.239183	-0.248509	-0.240365	-0.21227	-0.229905	-0.249755	-0.21664	-0.260554	-0.253535	-0.250642	-0.204169	-0.207595	-0.21066	-0.155602	-0.145565	-0.114628	-0.0980056	-0.0776275	-0.0900735	-0.109065	-0.0978599	-0.0860885	-0.0725874
0.18981	0.13124	0.0800195	-0.116145	-0.148322	-0.151701	-0.100784	-0.0215916	0.0371554	-0.0389121	-0.150771	-0.203561	-0.295673	-0.428402	-0.364314	-0.290958	-0.112879	0.0640024	0.246732	0.318979	0.256201	0.0917175	-0.132902	-0.252329	-0.23985	-0.157249	0.0349875	0.00704776	-0.0532901	-0.114686	-0.123117	-0.123235	-0.163911	-0.16443	-0.128339	-0.108526	-0.121912	-0.127244	-0.14309	-0.134481	-0.0863942	-0.0660167	-0.0434972	-0.0269534	-0.0121572	-0.019854	-0.0346648	-0.0262151	0.0129805	0.0567922
0.16476	0.133878	0.0765535	-0.042012	-0.0391568	-0.0879097	-0.0429327	-0.0126755	0.0406695	0.00213707	-0.102446	-0.146543	-0.218236	-0.311294	-0.260026	-0.186318	-0.0428597	0.0993163	0.234836	0.253039	0.176413	0.0844485	-0.0706705	-0.163931	-0.14251	-0.0502814	0.0898601	0.0678333	0.0106342	-0.0655808	-0.0794407	-0.0620615	-0.0879032	-0.0995967	-0.0475873	-0.0339211	-0.0395463	-0.0541379	-0.0510213	-0.0404974	-0.0161082	-0.0107315	-0.00268974	0.0073369	0.0160606	0.0150483	0.0095502	0.0178053	0.0447193	0.0860791
0.304758	0.301238	0.232012	0.0189442	-0.0506158	-0.107481	-0.0554067	-0.0893021	-0.12999	-0.228343	-0.0855213	-0.0233579	0.142207	0.0799969	0.132196	0.158231	0.124736	-0.0490646	-0.0483494	-0.02915	0.0391412	0.193759	0.141728	0.0387365	-0.0923252	-0.107355	-0.0621168	-0.00385808	0.00164429	0.0298071	0.0029433	-0.0193999	-0.0318738	6.64008e-05	0.0561276	0.0521236	0.055849	0.0780393	0.0937893	0.104627	0.136049	0.132781	0.14121	0.163635	0.206794	0.207741	0.221275	0.237269	0.235881	0.261158
0.151782	0.151521	0.083408	0.00269778	-0.100016	-0.20532	-0.171873	-0.133392	-0.203233	-0.329877	-0.0927476	-0.00757505	-0.0140406	-0.0747467	-0.0425279	-0.0393111	0.054043	0.038174	0.0517098	0.0111437	-0.0562049	-0.0719803	-0.128739	-0.159208	-0.100366	-0.11486	-0.106455	-0.0737077	-0.0965703	-0.142617	-0.178815	-0.16001	-0.142757	-0.12099	-0.0941567	-0.0974153	-0.0860584	-0.0799683	-0.0745414	-0.0597255	-0.0158662	-0.000164539	0.00387496	0.0350071	0.0699003	0.0801516	0.0986503	0.10919	0.117817	0.138387
0.0453806	-0.00129079	-0.0864638	-0.159244	-0.104492	-0.161206	-0.0308944	0.103887	0.0704372	-0.11886	-0.0316946	-0.0443178	-0.256531	-0.422166	-0.398545	-0.322261	-0.0527851	0.172853	0.277421	0.265347	0.186285	-0.0156648	-0.20619	-0.235813	-0.0815786	0.0142619	0.0772201	0.0644488	-0.000905849	-0.116808	-0.148358	-0.104505	-0.126471	-0.124413	-0.114234	-0.111735	-0.111775	-0.143206	-0.158405	-0.137584	-0.0920971	-0.0715187	-0.0661958	-0.0547733	-0.0380712	-0.0334832	-0.0368378	-0.0382047	-0.0139096	0.00962357
-0.0976284	-0.136167	-0.222454	-0.14446	-0.129854	-0.159255	-0.0665201	0.112302	0.108455	-0.0427507	-0.0694919	-0.123527	-0.495718	-0.607492	-0.615825	-0.548245	-0.211264	0.166232	0.288912	0.338364	0.194318	-0.148391	-0.344296	-0.336085	-0.0731146	0.0123729	0.0855282	-0.00534366	-0.0645204	-0.199629	-0.236298	-0.178389	-0.217603	-0.233146	-0.24896	-0.247195	-0.25215	-0.302642	-0.333421	-0.320172	-0.293108	-0.268695	-0.265307	-0.260721	-0.270029	-0.263012	-0.268448	-0.270662	-0.229426	-0.209796
-0.17718	-0.172875	-0.266602	-0.157283	-0.155792	-0.142881	-0.118487	0.00943337	0.0528693	-0.00134967	-0.0960154	-0.139373	-0.350847	-0.444442	-0.45434	-0.417227	-0.235509	0.0221369	0.145027	0.207674	0.159457	-0.0721411	-0.254531	-0.289358	-0.0992165	-0.0928103	0.0202579	-0.0589845	-0.0432022	-0.12539	-0.123803	-0.115508	-0.146092	-0.147784	-0.159532	-0.171924	-0.218648	-0.230923	-0.278287	-0.250521	-0.217152	-0.195319	-0.174672	-0.168344	-0.165063	-0.167252	-0.177263	-0.170099	-0.123026	-0.0781418
-0.27735	-0.30848	-0.360437	-0.158897	-0.11199	-0.0703689	-0.100323	0.0183082	0.0341051	0.00854131	-0.0820433	-0.10743	-0.379644	-0.406315	-0.397233	-0.392217	-0.166909	0.148664	0.205411	0.162517	0.0178534	-0.163688	-0.19967	-0.178407	0.0215422	0.0083901	0.0690298	-0.0240707	-0.00164416	-0.108555	-0.105995	-0.0791319	-0.0713306	-0.0867512	-0.130442	-0.144129	-0.179385	-0.204364	-0.224588	-0.219907	-0.20619	-0.186364	-0.170179	-0.159913	-0.180358	-0.178534	-0.186332	-0.182772	-0.131469	-0.0956838
-0.216198	-0.259402	-0.312306	-0.173433	-0.163955	-0.169054	-0.226549	-0.164389	-0.0349133	0.0818915	-0.0591219	-0.0445262	-0.251752	-0.286995	-0.267635	-0.275812	-0.168026	0.00358666	0.0675053	0.0977345	0.0206488	-0.0534028	-0.176297	-0.28268	-0.238417	-0.216057	-0.125786	-0.198328	-0.16731	-0.232837	-0.192194	-0.215692	-0.222436	-0.26588	-0.287718	-0.285407	-0.334986	-0.351887	-0.377644	-0.365024	-0.360909	-0.36351	-0.357165	-0.350575	-0.365971	-0.361244	-0.365066	-0.356857	-0.298445	-0.247939
-0.272676	-0.366822	-0.332627	-0.242456	-0.246806	-0.314822	-0.352708	-0.282603	-0.165099	0.0540157	0.00717662	0.0323927	-0.242385	-0.310592	-0.310022	-0.342443	-0.109686	0.209059	0.283596	0.145273	-0.124811	-0.312274	-0.361067	-0.338046	-0.213633	-0.131564	-0.162639	-0.24283	-0.29621	-0.371987	-0.325548	-0.296925	-0.286685	-0.324608	-0.343623	-0.351321	-0.345792	-0.357216	-0.354209	-0.373978	-0.390887	-0.411811	-0.424248	-0.430417	-0.438287	-0.427414	-0.430949	-0.426882	-0.400688	-0.383853
-0.20033	-0.273633	-0.284028	-0.241564	-0.262939	-0.329451	-0.384004	-0.280108	-0.120516	0.0329087	0.0804219	0.125663	-0.210585	-0.333373	-0.374142	-0.431464	-0.252689	0.100105	0.233953	0.20437	0.000115326	-0.243221	-0.405881	-0.421764	-0.306498	-0.226363	-0.18197	-0.279568	-0.321573	-0.383143	-0.32508	-0.314922	-0.312489	-0.342209	-0.396893	-0.395087	-0.406448	-0.406599	-0.428116	-0.43506	-0.426736	-0.441895	-0.442101	-0.44826	-0.459735	-0.457388	-0.468876	-0.458722	-0.423377	-0.401213
-0.0964252	-0.285307	-0.242393	-0.375899	-0.388118	-0.295054	-0.275762	-0.191179	-0.0966585	0.0234924	0.120822	0.0655959	-0.188896	-0.312591	-0.409776	-0.479201	-0.307286	0.0149338	0.284166	0.364884	0.208102	-0.081615	-0.319809	-0.303081	-0.339293	-0.209154	-0.0942824	-0.19131	-0.278515	-0.275121	-0.261482	-0.271779	-0.268525	-0.278997	-0.340184	-0.341717	-0.352598	-0.36596	-0.389623	-0.406822	-0.377207	-0.380549	-0.382517	-0.389362	-0.408829	-0.409166	-0.433143	-0.434873	-0.422832	-0.432748
-0.0724385	-0.235998	-0.191923	-0.336727	-0.325328	-0.218594	-0.165036	-0.0728841	-0.0122918	0.0675919	0.138219	0.0788412	-0.181979	-0.317486	-0.422616	-0.486328	-0.280497	0.00680537	0.234737	0.28887	0.167232	-0.11042	-0.332026	-0.30199	-0.257518	-0.146648	-0.0615368	-0.135044	-0.212338	-0.219686	-0.211866	-0.213423	-0.205264	-0.204265	-0.2669	-0.269907	-0.27324	-0.28832	-0.321227	-0.33309	-0.288565	-0.278879	-0.277954	-0.284664	-0.30151	-0.30769	-0.331185	-0.33833	-0.321218	-0.340225
-0.0160486	-0.12547	-0.173395	-0.302925	-0.267363	-0.229552	-0.16897	-0.0611258	0.0547624	0.179328	0.181591	0.0838549	-0.216131	-0.436737	-0.490636	-0.47559	-0.367978	-0.0709772	0.230742	0.355719	0.25699	-0.0711529	-0.326417	-0.389086	-0.262153	-0.192408	-0.0234559	-0.119803	-0.146905	-0.221892	-0.208224	-0.205861	-0.2373	-0.257858	-0.298245	-0.288674	-0.341483	-0.389671	-0.436849	-0.417037	-0.355676	-0.333126	-0.323665	-0.336455	-0.350698	-0.366218	-0.398526	-0.413323	-0.374665	-0.36118
-0.0164251	-0.110622	-0.126524	-0.218439	-0.170782	-0.153941	-0.104691	-0.0233939	0.0815433	0.119198	0.137274	0.117276	-0.0548942	-0.215195	-0.236373	-0.251634	-0.286346	-0.20339	-0.0102619	0.179176	0.237905	0.0127356	-0.265141	-0.365024	-0.26559	-0.202233	-0.110726	-0.144732	-0.138052	-0.199551	-0.147083	-0.156505	-0.168307	-0.194441	-0.200702	-0.161937	-0.17845	-0.20673	-0.23272	-0.220751	-0.192175	-0.181926	-0.168846	-0.173786	-0.183444	-0.202241	-0.231505	-0.24658	-0.247551	-0.238689
-0.0796744	-0.162965	-0.196724	-0.229423	-0.140792	-0.132864	-0.110625	-0.0147493	0.0685543	0.087513	0.0404756	-0.032781	-0.174762	-0.344542	-0.335368	-0.308556	-0.272971	-0.0498797	0.183075	0.285066	0.252114	-0.0538483	-0.293809	-0.350912	-0.171592	-0.0986219	0.0121467	-0.0608639	-0.0648798	-0.157492	-0.115386	-0.0884573	-0.109231	-0.129023	-0.125552	-0.0998661	-0.11888	-0.14613	-0.161784	-0.1511	-0.126719	-0.110408	-0.0902221	-0.0920239	-0.0925338	-0.111735	-0.143343	-0.157765	-0.160183	-0.134664
-0.173703	-0.174178	-0.195429	-0.147039	0.0130166	0.0525003	0.102982	0.23464	0.307869	0.188228	-0.0372878	-0.106098	-0.283618	-0.383246	-0.329106	-0.283912	-0.0894105	0.16597	0.297854	0.342246	0.314734	0.0377018	-0.25842	-0.33394	-0.200949	-0.0256391	0.122286	0.0607659	0.0435669	-0.0449607	-0.0103227	0.0061233	0.000780429	0.00306908	0.0135502	0.0307938	0.0184306	-0.000548198	-0.0309407	-0.0265067	-0.0116304	-0.0143455	0.0016457	-0.00368946	-0.000837132	0.000664051	-0.017467	-0.0231312	-0.00822807	0.024147
-0.10833	-0.252731	-0.299037	-0.359956	-0.38918	-0.277375	-0.2858	-0.134662	-0.0941827	-0.12767	-0.121858	-0.155765	-0.338129	-0.425956	-0.503163	-0.522703	-0.2621	0.110456	0.345859	0.308818	0.103751	-0.259617	-0.506395	-0.468039	-0.356777	-0.276648	-0.187093	-0.277601	-0.331352	-0.388145	-0.364014	-0.346179	-0.332392	-0.292991	-0.317539	-0.325848	-0.322043	-0.317401	-0.323971	-0.320975	-0.290199	-0.280098	-0.273199	-0.258675	-0.25341	-0.256572	-0.258428	-0.250632	-0.205162	-0.20453
0.0452308	-0.113338	-0.182871	-0.361953	-0.31999	-0.191585	-0.190731	-0.096954	-0.132319	-0.191663	-0.148382	-0.159585	-0.238388	-0.322077	-0.383259	-0.415958	-0.202559	0.000144988	0.244186	0.235869	0.0807395	-0.142725	-0.362684	-0.358249	-0.325046	-0.282212	-0.110822	-0.163981	-0.184781	-0.212363	-0.209861	-0.219986	-0.215402	-0.168923	-0.194108	-0.200286	-0.23063	-0.230324	-0.263383	-0.246592	-0.191377	-0.186616	-0.18754	-0.178042	-0.163494	-0.174774	-0.173171	-0.16833	-0.107323	-0.10635
0.0852927	-0.155266	-0.184141	-0.423947	-0.387049	-0.232641	-0.199266	-0.0978775	-0.12652	-0.135179	-0.0897976	-0.103351	-0.232616	-0.30587	-0.419616	-0.476859	-0.289594	-0.0330397	0.250224	0.252979	0.0837551	-0.165293	-0.402055	-0.363054	-0.310887	-0.248671	-0.133907	-0.188428	-0.239654	-0.270679	-0.268514	-0.286298	-0.261767	-0.220244	-0.258079	-0.26007	-0.275452	-0.276895	-0.290697	-0.28445	-0.236098	-0.2346	-0.246526	-0.239754	-0.23783	-0.241819	-0.247444	-0.248123	-0.205552	-0.220668
0.216589	0.0616011	-0.00990654	-0.236803	-0.20251	-0.136468	-0.156945	-0.14199	-0.16607	-0.22708	-0.0910285	-0.139485	-0.222916	-0.230985	-0.266598	-0.302949	-0.0912653	0.0255472	0.202085	0.228014	0.0924187	0.00198176	-0.155662	-0.169121	-0.0592109	-0.0317391	0.0711813	0.059127	0.0246363	-0.0246998	-0.0219384	-0.0212378	-0.00689084	-0.00508097	-0.0378628	-0.0482179	-0.098964	-0.121766	-0.150145	-0.119698	-0.0500751	-0.0318632	-0.0330689	-0.0256792	-0.0361818	-0.0435503	-0.0512384	-0.048855	0.00384562	0.00511615
0.253166	0.0924596	0.0114355	-0.226245	-0.309477	-0.275202	-0.285923	-0.206932	-0.1906	-0.169439	-0.08713	-0.0805346	-0.316692	-0.310258	-0.319267	-0.345636	-0.127557	0.125287	0.171564	0.0392067	-0.12231	-0.214871	-0.257017	-0.240908	-0.0670473	-0.0875571	-0.127791	-0.150627	-0.172405	-0.230232	-0.22562	-0.213412	-0.192056	-0.158922	-0.181631	-0.202437	-0.219224	-0.210629	-0.196704	-0.195449	-0.144278	-0.128221	-0.116211	-0.0910663	-0.0996665	-0.1104	-0.111216	-0.102561	-0.05263	-0.0608335
0.280245	0.0421132	-0.0842299	-0.420512	-0.470182	-0.433348	-0.364829	-0.2486	-0.210481	-0.273999	-0.179858	-0.117438	-0.190876	-0.292903	-0.304471	-0.292181	-0.0972147	0.100665	0.18962	0.0761392	-0.0142554	-0.142505	-0.299064	-0.326119	-0.294771	-0.263998	-0.305353	-0.309187	-0.336626	-0.37149	-0.356635	-0.348035	-0.340399	-0.303711	-0.307318	-0.328959	-0.336648	-0.321321	-0.294919	-0.283943	-0.223571	-0.218679	-0.197519	-0.176177	-0.15234	-0.163988	-0.160323	-0.15011	-0.112341	-0.112663
0.201045	-0.0957228	-0.172085	-0.543978	-0.595656	-0.505945	-0.396201	-0.307452	-0.236652	-0.236432	-0.134781	-0.0743483	-0.0678239	-0.194742	-0.222504	-0.241036	-0.129695	0.0481051	0.18359	0.127165	0.0157062	-0.168127	-0.304001	-0.303914	-0.384117	-0.352815	-0.379293	-0.39359	-0.439847	-0.45659	-0.436577	-0.405298	-0.378739	-0.374421	-0.373751	-0.402113	-0.405467	-0.393732	-0.353667	-0.355222	-0.312714	-0.324135	-0.306259	-0.290285	-0.266686	-0.268193	-0.261267	-0.251849	-0.231435	-0.226081
0.157674	0.140796	0.128463	-0.049464	0.0428362	0.0574904	0.148282	0.239679	0.338618	0.146958	0.00745511	-0.0799694	-0.0754635	-0.217792	-0.198632	-0.152609	-0.0216037	0.207829	0.384749	0.49487	0.444308	0.17493	-0.142154	-0.234368	-0.183632	-0.00255514	0.180066	0.131954	0.0796949	0.0388097	0.0384318	0.0760042	0.0714345	0.0585407	0.0718272	0.103368	0.100786	0.0796102	0.0658287	0.0763377	0.113077	0.104585	0.1054	0.0999013	0.125917	0.140682	0.129711	0.126952	0.133522	0.164984
0.0145914	0.106265	0.0746345	0.00593808	0.113382	0.163611	0.186573	0.21225	0.264872	0.165075	0.0551214	-0.0190751	0.0172895	-0.0969384	-0.0798858	-0.0405564	0.0536365	0.104432	0.220828	0.348999	0.350498	0.203653	-0.010938	-0.144632	-0.162404	-0.0906718	0.153939	0.108113	0.132782	0.132714	0.137833	0.141511	0.113661	0.118857	0.134063	0.163691	0.132565	0.116038	0.0770211	0.105275	0.139503	0.131774	0.126673	0.123713	0.157378	0.173057	0.169382	0.173889	0.223508	0.267605
-0.00326953	-0.037372	-0.0640594	-0.20405	-0.190115	-0.0932822	-0.0510987	-0.0295727	-0.0146904	-0.0607072	-0.174645	-0.134595	0.0481677	-0.0619276	-0.0665258	-0.0527436	-0.0508882	-0.197955	-0.0767595	0.0978978	0.148941	0.0524701	-0.0676623	-0.175269	-0.265998	-0.352444	-0.176414	-0.228932	-0.1718	-0.12507	-0.111793	-0.127548	-0.184036	-0.17413	-0.160308	-0.140824	-0.172702	-0.14835	-0.173508	-0.150986	-0.122538	-0.127997	-0.11548	-0.103792	-0.0531085	-0.0514245	-0.0405394	-0.0261819	0.0206263	0.055258
-0.0452811	-0.161852	-0.242463	-0.396645	-0.446862	-0.349114	-0.248705	-0.175709	-0.127836	-0.0814529	-0.178684	-0.0821314	-0.107609	-0.215355	-0.261828	-0.279536	-0.238388	-0.18334	-0.0238565	0.0265203	-0.0396255	-0.155112	-0.264811	-0.350944	-0.374005	-0.482075	-0.386629	-0.430209	-0.388569	-0.407321	-0.390447	-0.411175	-0.445572	-0.439811	-0.429682	-0.4341	-0.48328	-0.471806	-0.493807	-0.471151	-0.444098	-0.452463	-0.447626	-0.445014	-0.40076	-0.400593	-0.380606	-0.360676	-0.287376	-0.249596
0.0428272	-0.207767	-0.264799	-0.508851	-0.538082	-0.51981	-0.280798	-0.0907347	0.106068	0.148008	0.109724	0.156251	-0.209679	-0.417235	-0.520375	-0.572689	-0.476501	0.0119492	0.304427	0.334818	0.203361	-0.0740254	-0.389119	-0.50323	-0.3975	-0.326618	-0.262748	-0.31241	-0.355506	-0.483911	-0.433386	-0.427165	-0.425282	-0.446015	-0.47029	-0.482916	-0.521878	-0.546447	-0.550812	-0.549359	-0.516871	-0.5139	-0.492677	-0.499143	-0.481844	-0.506208	-0.51071	-0.507251	-0.441369	-0.418882
-0.100332	-0.301635	-0.366769	-0.4623	-0.589404	-0.667547	-0.515759	-0.279988	-0.055822	0.0244799	0.157268	0.219281	-0.260906	-0.47291	-0.590077	-0.644248	-0.543117	0.0593654	0.345351	0.452973	0.250964	-0.192366	-0.606135	-0.690205	-0.590791	-0.43869	-0.379504	-0.444243	-0.55703	-0.678746	-0.640963	-0.632855	-0.618192	-0.649	-0.672267	-0.665639	-0.655828	-0.680889	-0.670213	-0.675598	-0.65849	-0.662445	-0.658512	-0.663182	-0.648428	-0.656455	-0.666682	-0.66406	-0.627342	-0.610215
-0.170838	-0.40608	-0.456801	-0.517055	-0.658929	-0.646018	-0.508424	-0.302923	-0.169027	-0.140722	0.0245604	0.120945	-0.213206	-0.404192	-0.511194	-0.578977	-0.543706	-0.149777	0.133695	0.244538	0.143403	-0.141536	-0.491931	-0.603375	-0.682613	-0.609103	-0.532361	-0.558357	-0.656875	-0.709614	-0.692253	-0.714373	-0.696355	-0.728212	-0.726682	-0.705557	-0.671377	-0.681017	-0.665351	-0.682106	-0.675991	-0.673032	-0.665401	-0.646991	-0.626129	-0.624711	-0.627942	-0.618107	-0.591665	-0.573403
-0.257657	-0.417476	-0.46295	-0.432768	-0.536322	-0.560062	-0.507674	-0.383016	-0.318142	-0.18447	0.0641502	0.173318	-0.123584	-0.277725	-0.366552	-0.443066	-0.357688	-0.157083	0.0491727	0.0989474	-0.0182514	-0.165784	-0.408384	-0.510413	-0.629031	-0.557772	-0.499864	-0.50679	-0.582381	-0.594731	-0.59343	-0.623592	-0.609981	-0.634513	-0.612231	-0.596401	-0.549923	-0.555481	-0.546778	-0.560791	-0.564845	-0.572845	-0.57988	-0.560974	-0.5405	-0.533847	-0.52704	-0.517677	-0.49466	-0.493039
-0.386941	-0.627479	-0.625235	-0.598077	-0.590358	-0.505006	-0.378277	-0.232933	-0.143996	-0.0259445	0.185352	0.251015	-0.0431773	-0.253861	-0.416775	-0.494695	-0.507179	-0.31533	-0.0301111	0.214186	0.200592	-0.103219	-0.410981	-0.477208	-0.617072	-0.532202	-0.430206	-0.483126	-0.533598	-0.558331	-0.541437	-0.567706	-0.562739	-0.590387	-0.614417	-0.620085	-0.612272	-0.628539	-0.635645	-0.646765	-0.650872	-0.64971	-0.651296	-0.645313	-0.653303	-0.652975	-0.665548	-0.672075	-0.647602	-0.657894
-0.304835	-0.535473	-0.525051	-0.558998	-0.625915	-0.494643	-0.408524	-0.323771	-0.215756	-0.069195	0.188269	0.263787	0.121707	-0.0454719	-0.234916	-0.358522	-0.523956	-0.459242	-0.17453	0.121367	0.156338	-0.0219317	-0.264057	-0.372825	-0.612369	-0.625796	-0.490741	-0.535822	-0.522554	-0.493831	-0.462926	-0.517815	-0.518892	-0.537255	-0.569225	-0.574877	-0.592524	-0.589564	-0.604781	-0.612186	-0.61756	-0.60958	-0.60968	-0.596519	-0.599378	-0.606159	-0.61183	-0.614805	-0.582828	-0.587426
-0.374715	-0.440148	-0.419259	-0.282223	-0.436214	-0.374247	-0.390509	-0.357001	-0.253214	-0.0519677	0.223241	0.308696	0.129554	0.00442679	-0.140353	-0.267698	-0.411384	-0.419489	-0.243439	0.0276081	0.085191	-0.0448532	-0.199802	-0.320557	-0.527387	-0.578924	-0.434477	-0.464818	-0.447483	-0.40512	-0.363993	-0.422606	-0.433128	-0.457565	-0.481328	-0.487171	-0.495685	-0.486718	-0.513587	-0.516756	-0.529071	-0.519354	-0.520629	-0.504929	-0.507701	-0.51562	-0.520833	-0.514588	-0.468252	-0.466193
-0.469454	-0.580335	-0.585978	-0.416205	-0.477785	-0.422897	-0.420268	-0.345937	-0.224047	0.026597	0.190144	0.239168	-0.000506361	-0.159718	-0.278834	-0.378265	-0.524161	-0.32319	-0.0359807	0.142228	0.124218	-0.125053	-0.333156	-0.429063	-0.578085	-0.550225	-0.404934	-0.480075	-0.510169	-0.496532	-0.45111	-0.494504	-0.515601	-0.550837	-0.564222	-0.555026	-0.548161	-0.559138	-0.564099	-0.593042	-0.627529	-0.628005	-0.631788	-0.626219	-0.629418	-0.649969	-0.668454	-0.672643	-0.652575	-0.652948
-0.596351	-0.524933	-0.546717	-0.0936602	-0.057903	-0.0545438	-0.0985309	-0.097546	-0.154371	-0.0160494	0.189237	0.184989	-0.0358473	-0.0933648	-0.10769	-0.145092	-0.137342	-0.125663	-0.0432312	-0.0161485	-0.0101091	-0.0344954	-0.10606	-0.176083	-0.196928	-0.164101	-0.107507	-0.100851	-0.115163	-0.142553	-0.126469	-0.141833	-0.139154	-0.182258	-0.157856	-0.143965	-0.125662	-0.179319	-0.188565	-0.19554	-0.235832	-0.222522	-0.231591	-0.224858	-0.232916	-0.245368	-0.254956	-0.262144	-0.251125	-0.247128
-0.409073	-0.452688	-0.450125	-0.272152	-0.306369	-0.307467	-0.274243	-0.205826	-0.20651	-0.0679268	0.215404	0.239874	0.0306724	-0.142531	-0.252144	-0.341028	-0.396009	-0.248702	-0.0557859	0.103744	0.0996266	-0.146383	-0.344335	-0.372129	-0.424194	-0.395988	-0.276263	-0.333788	-0.340285	-0.326158	-0.32921	-0.342915	-0.354514	-0.357778	-0.381648	-0.379168	-0.379674	-0.401149	-0.420368	-0.432964	-0.440834	-0.442151	-0.452676	-0.45034	-0.444191	-0.456047	-0.458061	-0.468958	-0.478389	-0.487726
-0.310168	-0.324362	-0.339183	-0.174734	-0.200055	-0.192837	-0.225732	-0.184588	-0.202521	-0.0817147	0.12975	0.14207	-0.0771426	-0.20372	-0.241804	-0.304804	-0.1945	-0.118219	-0.017801	-0.00332768	-0.0520369	-0.197409	-0.350055	-0.39417	-0.317701	-0.268863	-0.233125	-0.262062	-0.28259	-0.28706	-0.275781	-0.265555	-0.245033	-0.257966	-0.24684	-0.2475	-0.228714	-0.267477	-0.282453	-0.285849	-0.277349	-0.265671	-0.264149	-0.253095	-0.259467	-0.267047	-0.273355	-0.277988	-0.273077	-0.277237
-0.193354	-0.247153	-0.262955	-0.19177	-0.3047	-0.289216	-0.274399	-0.20355	-0.197668	-0.168676	0.0392134	0.100468	-0.0503213	-0.145017	-0.201267	-0.308998	-0.411657	-0.25113	-0.0796333	0.0352697	0.0324596	-0.135124	-0.361105	-0.45544	-0.45371	-0.417136	-0.34998	-0.36284	-0.40438	-0.380754	-0.371276	-0.38564	-0.381011	-0.402165	-0.38218	-0.370931	-0.338888	-0.371779	-0.379178	-0.409	-0.428167	-0.419156	-0.415267	-0.409128	-0.397184	-0.4096	-0.416447	-0.417274	-0.431453	-0.426588
-0.231224	-0.367635	-0.394136	-0.366109	-0.439683	-0.371006	-0.310347	-0.198972	-0.205619	-0.222803	-0.0153265	0.0858901	-0.0911578	-0.171211	-0.219399	-0.321772	-0.458145	-0.293347	-0.0538859	0.129575	0.0869731	-0.159849	-0.373988	-0.460822	-0.524875	-0.550772	-0.459082	-0.48411	-0.508222	-0.523868	-0.516393	-0.530995	-0.522338	-0.541086	-0.53408	-0.50191	-0.47157	-0.500344	-0.486005	-0.522525	-0.549423	-0.555545	-0.558425	-0.549328	-0.515349	-0.523888	-0.524415	-0.523621	-0.524082	-0.510701
-0.176803	-0.202299	-0.223104	-0.253692	-0.371422	-0.33007	-0.287326	-0.251505	-0.228825	-0.0909208	0.208946	0.290207	0.190191	-0.00321376	-0.0618109	-0.11912	-0.3025	-0.352771	-0.216286	-0.0223677	0.0407826	-0.13586	-0.203503	-0.266368	-0.399422	-0.490379	-0.371377	-0.420053	-0.356365	-0.330844	-0.325593	-0.353542	-0.372524	-0.37338	-0.384564	-0.37364	-0.376521	-0.385642	-0.390397	-0.401912	-0.397847	-0.400118	-0.39607	-0.390834	-0.367385	-0.38137	-0.385233	-0.389361	-0.383986	-0.381171
-0.223234	-0.213179	-0.252974	-0.261087	-0.336571	-0.255576	-0.236295	-0.165277	-0.161236	-0.0739897	0.0928195	0.148971	0.0831423	-0.10604	-0.157195	-0.171897	-0.214708	-0.210985	-0.0950692	-0.0227679	-0.0338447	-0.221123	-0.264404	-0.291531	-0.348427	-0.447253	-0.325736	-0.393018	-0.333088	-0.312114	-0.301706	-0.323102	-0.347922	-0.326548	-0.331235	-0.336593	-0.347382	-0.349188	-0.362438	-0.356509	-0.347732	-0.356708	-0.354669	-0.347587	-0.319703	-0.320744	-0.317588	-0.309099	-0.268288	-0.257348
0.0346043	0.0412436	0.0106222	-0.0741074	-0.272611	-0.163052	-0.299033	-0.317946	-0.295345	-0.17294	-0.0448997	-0.000947504	0.126466	0.0426344	-0.0346434	-0.0608318	-0.121086	-0.261947	-0.218245	-0.0969328	-0.0631091	-0.15417	-0.193502	-0.196621	-0.30317	-0.435113	-0.336681	-0.400925	-0.331036	-0.240148	-0.21495	-0.26328	-0.278252	-0.254683	-0.254809	-0.251278	-0.264116	-0.233953	-0.245089	-0.216017	-0.182875	-0.176075	-0.170871	-0.156067	-0.122576	-0.135489	-0.134087	-0.110457	-0.0603651	-0.0447564
0.173281	0.168848	0.091041	-0.0535786	-0.171778	-0.0980098	-0.255117	-0.220989	-0.253433	-0.18514	-0.172427	-0.172586	-0.039485	-0.0863975	-0.0995234	-0.061866	-0.057801	-0.0792354	-0.10534	-0.105474	-0.1349	-0.29243	-0.283931	-0.210774	-0.159911	-0.255467	-0.229255	-0.308083	-0.238713	-0.183362	-0.197768	-0.214829	-0.218747	-0.169235	-0.155511	-0.148321	-0.142729	-0.107743	-0.0965131	-0.0710336	-0.026566	-0.0357068	-0.0335718	-0.0201965	0.0191239	0.0195959	0.0133501	0.023861	0.0343482	0.0497202
0.343757	0.293156	0.2225	-0.0381486	-0.0932402	-0.0936929	-0.184176	-0.208603	-0.203692	-0.189886	-0.191132	-0.126307	0.0754245	0.0850803	0.102122	0.118028	0.0818375	-0.0486691	-0.0852855	-0.110129	-0.131975	-0.137833	-0.143388	-0.135272	-0.0968926	-0.166187	-0.189888	-0.19844	-0.171179	-0.132101	-0.130226	-0.119322	-0.0904722	-0.0466867	-0.0237601	-0.0183609	-0.01681	0.0263749	0.0620171	0.0884208	0.132227	0.124515	0.139807	0.159918	0.183806	0.186874	0.197566	0.213303	0.219897	0.221687
0.300309	0.216471	0.151497	-0.0677934	-0.109449	-0.0972405	-0.187596	-0.204639	-0.211342	-0.182634	-0.190364	-0.14921	-0.0138974	-0.0332122	-0.0202017	-0.0051839	0.0771842	-0.0400587	-0.0375584	-0.0708637	-0.114532	-0.129406	-0.19592	-0.205643	-0.178809	-0.189447	-0.194087	-0.207448	-0.203947	-0.188476	-0.196682	-0.183227	-0.151018	-0.121983	-0.0845563	-0.0723676	-0.0568923	-0.045014	-0.0222367	0.000986519	0.0479823	0.0455242	0.0526537	0.0743995	0.0907928	0.100337	0.109656	0.117784	0.128868	0.137302
0.074185	-0.0143551	-0.0152014	-0.125301	-0.137673	-0.0716399	-0.118331	-0.115855	-0.167383	-0.159589	-0.0781787	0.00885079	0.0698095	-0.00932678	-0.0481459	-0.0606558	0.0831959	-0.113852	-0.138562	-0.163838	-0.159723	-0.161293	-0.179576	-0.174574	-0.16166	-0.210469	-0.235191	-0.233454	-0.233636	-0.203082	-0.186104	-0.172511	-0.145103	-0.135121	-0.113899	-0.118452	-0.0858804	-0.0816635	-0.0704863	-0.0506009	-0.0206179	-0.0255756	-0.0238878	-0.0075068	-0.00316478	0.0100841	0.0176008	0.0330459	0.0732404	0.0592823
-0.151177	-0.239131	-0.165675	-0.185316	-0.234564	-0.13905	-0.102112	-0.0642536	-0.10208	-0.0296406	0.0413428	0.121716	0.125799	-0.0389496	-0.101859	-0.143589	-0.10455	-0.233693	-0.182002	-0.130415	-0.0800028	-0.170048	-0.22168	-0.221163	-0.307996	-0.341767	-0.321967	-0.357507	-0.328581	-0.284653	-0.268558	-0.275274	-0.285209	-0.299743	-0.295395	-0.280263	-0.253536	-0.27696	-0.290593	-0.293175	-0.296027	-0.306594	-0.312027	-0.308907	-0.297464	-0.29675	-0.291562	-0.293503	-0.279534	-0.295569
-0.081517	-0.083268	-0.0439343	-0.0398694	-0.152735	-0.223703	-0.14612	-0.0719151	0.0940694	0.251216	0.497496	0.545812	0.238603	0.0185815	-0.134217	-0.231668	-0.315089	-0.135432	0.00781962	0.144745	0.162255	-0.0406687	-0.236128	-0.313854	-0.320429	-0.242795	-0.162036	-0.206893	-0.208391	-0.19305	-0.134332	-0.158899	-0.152381	-0.175189	-0.228713	-0.23608	-0.234735	-0.254482	-0.269438	-0.2685	-0.256429	-0.257741	-0.26275	-0.269889	-0.277236	-0.289281	-0.301919	-0.309651	-0.295168	-0.316525
0.0763135	0.0583529	0.0458302	-0.096091	-0.11287	-0.178452	-0.0791975	-0.0211484	0.178301	0.219121	0.403772	0.365731	0.135287	-0.0252845	-0.106884	-0.187257	-0.456316	-0.23762	0.0527747	0.40467	0.526876	0.300944	-0.103482	-0.311702	-0.393095	-0.248898	-0.0178275	-0.0228107	-0.0258286	-0.0435485	-0.00125592	-0.0739771	-0.102073	-0.101619	-0.141593	-0.107261	-0.140845	-0.148135	-0.175751	-0.188625	-0.169411	-0.167099	-0.165767	-0.17723	-0.176488	-0.200823	-0.233753	-0.252574	-0.260422	-0.265785
0.0440333	0.0150064	-0.0319624	-0.168604	-0.102353	-0.120724	-0.0764778	-0.0307878	0.0406228	0.0228308	0.179317	0.234804	0.140523	0.0588607	0.0253325	-0.0370732	-0.170635	-0.00381971	0.126317	0.157643	0.194426	0.109173	-0.0395988	-0.132518	-0.188813	-0.147123	-0.0398892	-0.0347617	-0.0118946	-0.0169471	0.0139619	-0.0247376	-0.0160013	0.030279	0.00981105	0.00729977	0.00907177	0.0434252	0.0653179	0.0407266	0.0465459	0.0331203	0.033338	0.0425132	0.0687155	0.0617265	0.051417	0.0490571	0.0525066	0.0529449
-0.163694	-0.158195	-0.199248	-0.0621159	-0.000265641	0.0644183	-0.00159188	-0.0167338	-0.139851	-0.117789	0.114247	0.135796	0.0431895	0.0275408	0.0187115	-0.0418975	-0.102604	-0.136006	-0.0610908	-0.0590107	0.00385469	0.000967888	-0.067229	-0.139367	-0.0332358	-0.073964	-0.0324816	-0.0256577	0.0156014	-0.0162995	0.0105703	0.00312649	0.0129649	0.0383447	0.051439	0.0527753	0.067286	0.0590278	0.0755543	0.0649255	0.0565726	0.0797808	0.086848	0.109556	0.116903	0.0897361	0.0783742	0.0765637	0.0887568	0.0766467
-0.219675	-0.168188	-0.220735	-0.0245259	0.00503606	-0.00327632	-0.0409152	-0.0328948	-0.0860709	-0.0440657	0.262627	0.276581	0.0954109	0.0380608	0.0281982	-0.0315419	-0.123948	-0.116874	-0.0891836	-0.0624055	0.000225488	0.00536171	-0.0360449	-0.153872	-0.0553641	-0.0961479	-0.0620398	-0.0432866	0.0389291	-0.0265462	0.00797693	-0.00238939	-0.00135736	0.00247781	0.0149221	0.013793	0.00882744	-0.018262	-0.0207959	-0.0245317	-0.0415063	-0.0232007	-0.0256773	-0.0147695	-0.0148525	-0.0388945	-0.0450538	-0.0525421	-0.0331008	-0.033267
-0.197913	-0.185292	-0.228697	-0.0270474	-0.0300107	-0.0142753	-0.104579	-0.102789	-0.172595	-0.152309	0.147137	0.167086	0.0378726	0.038827	0.044571	-0.0222474	-0.131227	-0.147173	-0.122283	-0.059313	-0.0150482	-0.00645923	-0.0460213	-0.151562	-0.0699912	-0.119059	-0.108077	-0.0906544	-0.0331481	-0.0712428	-0.0339785	-0.0442139	-0.0341472	-0.0442407	-0.0282451	-0.016869	0.000684791	-0.0229567	-0.009758	-0.0239606	-0.0499352	-0.0353122	-0.0319029	-0.0180384	-0.0145046	-0.0380548	-0.0484006	-0.0496524	-0.0471175	-0.0454471
-0.0126222	-0.0569507	-0.0735311	-0.110185	-0.042649	-0.124779	-0.0810063	-0.0684086	0.0660257	0.0876964	0.199485	0.218049	0.0357603	-0.0236294	-0.00349249	-0.0786774	-0.154738	-0.0622892	0.115681	0.29368	0.305002	0.152422	-0.0809206	-0.222616	-0.191737	-0.0964529	0.0340625	0.040852	0.0463173	-0.0292623	0.0405172	0.0270709	0.0457007	0.00219805	-0.03047	-0.00447558	-0.0443713	-0.0773403	-0.0962142	-0.101389	-0.0916723	-0.0963752	-0.0928106	-0.104342	-0.109646	-0.126662	-0.141178	-0.154413	-0.149401	-0.127107
0.116558	-0.0285216	0.0117065	-0.221409	-0.107865	-0.0390091	0.000333812	0.00467583	-0.00874091	-0.118914	-0.165742	-0.130699	0.0136958	0.0288845	0.0972264	0.0507682	0.0874691	0.0709514	0.167791	0.122852	0.062778	0.0408294	-0.00733073	-0.0157401	-0.0658691	-0.064524	-0.0192474	0.000700615	0.0246362	-0.00823701	0.0236081	0.0383135	0.0794199	0.0891244	0.0789771	0.081076	0.0608083	0.0815884	0.084387	0.0719467	0.0859333	0.0651968	0.0780028	0.0809419	0.114826	0.114856	0.126351	0.132124	0.136327	0.158928
0.0711744	-0.0354597	-0.0275543	-0.128976	-0.0615178	-0.0886435	-0.0433701	0.0102644	0.168998	0.17882	0.102579	0.118422	-0.012511	-0.0860797	-0.153051	-0.222358	-0.236083	0.016275	0.256001	0.35377	0.293792	0.107813	-0.17603	-0.265986	-0.25121	-0.110576	0.0122056	-0.0354859	-0.0691888	-0.117835	-0.0557584	-0.0692289	-0.0531185	-0.0651288	-0.103849	-0.0945693	-0.131856	-0.157093	-0.168004	-0.1687	-0.162035	-0.17282	-0.163596	-0.180507	-0.17673	-0.194043	-0.202303	-0.200342	-0.17108	-0.145125
0.0758202	-0.0702716	-0.0875202	-0.311125	-0.21299	-0.16988	-0.149675	-0.0858665	0.00308334	0.0335117	-0.0315674	-0.0482527	-0.0428181	-0.14952	-0.162684	-0.158872	-0.0579864	0.188366	0.340025	0.250516	0.104423	-0.114331	-0.229163	-0.192362	-0.167607	-0.0878063	-0.0452972	-0.10783	-0.0966111	-0.153787	-0.128682	-0.10984	-0.0943372	-0.0674802	-0.0816586	-0.0879027	-0.123975	-0.133938	-0.129298	-0.12589	-0.104495	-0.13205	-0.136974	-0.145837	-0.131637	-0.129927	-0.137266	-0.140569	-0.119099	-0.101088
0.0063333	-0.162663	-0.22036	-0.405652	-0.296549	-0.25308	-0.233088	-0.126646	-0.0346692	0.0054039	-0.0672994	-0.0793278	-0.151938	-0.300615	-0.319839	-0.307864	-0.194876	0.166573	0.36592	0.278128	0.109444	-0.194834	-0.334235	-0.293236	-0.246144	-0.168316	-0.108502	-0.205678	-0.215919	-0.282944	-0.261565	-0.244547	-0.249214	-0.227706	-0.246666	-0.244222	-0.263522	-0.281555	-0.269086	-0.273284	-0.259608	-0.286156	-0.294389	-0.301997	-0.284959	-0.288656	-0.304022	-0.309623	-0.287842	-0.267559
-0.0696806	-0.231068	-0.261591	-0.354291	-0.365626	-0.310273	-0.253862	-0.17759	-0.184025	-0.26847	-0.173451	-0.109596	-0.0334799	-0.144767	-0.144543	-0.173671	-0.332363	-0.271864	-0.0274819	0.179671	0.232177	0.0258415	-0.202343	-0.29909	-0.390689	-0.417211	-0.288899	-0.310414	-0.28518	-0.340087	-0.329271	-0.355386	-0.369268	-0.364107	-0.337054	-0.310103	-0.316037	-0.326035	-0.316453	-0.328531	-0.338428	-0.343995	-0.336453	-0.323645	-0.289673	-0.303539	-0.31378	-0.313188	-0.319655	-0.292396
-0.139882	-0.336134	-0.31927	-0.396398	-0.505694	-0.454134	-0.366917	-0.252989	-0.20234	-0.132295	0.0611161	0.166791	0.0511977	-0.11078	-0.185497	-0.299928	-0.563161	-0.387068	-0.119591	0.115394	0.143954	-0.124354	-0.364902	-0.456742	-0.485013	-0.526085	-0.450843	-0.508533	-0.479672	-0.531073	-0.499249	-0.517318	-0.509426	-0.518196	-0.509133	-0.493329	-0.484769	-0.489505	-0.461617	-0.489784	-0.519676	-0.529345	-0.521	-0.507351	-0.48381	-0.501405	-0.512389	-0.514549	-0.539853	-0.528118
-0.259473	-0.316467	-0.307742	-0.186488	-0.341527	-0.361639	-0.338675	-0.273875	-0.182249	-0.0477726	0.121442	0.207963	0.00808137	-0.0856055	-0.107897	-0.20349	-0.426539	-0.330299	-0.148029	0.114398	0.129334	-0.0884058	-0.303961	-0.42375	-0.454383	-0.459726	-0.362687	-0.427867	-0.415574	-0.454104	-0.426093	-0.454552	-0.431626	-0.472781	-0.463986	-0.442602	-0.433013	-0.457094	-0.429859	-0.456048	-0.487231	-0.496344	-0.48609	-0.473838	-0.46648	-0.469892	-0.480789	-0.48005	-0.495486	-0.471464
-0.267101	-0.385374	-0.358343	-0.270884	-0.394471	-0.383578	-0.358025	-0.258979	-0.132727	0.0446844	0.124159	0.162233	-0.0853578	-0.198965	-0.274464	-0.377828	-0.519138	-0.283215	-0.0496423	0.14718	0.119035	-0.135773	-0.385284	-0.447831	-0.477829	-0.407639	-0.319737	-0.390371	-0.408497	-0.43115	-0.423905	-0.461619	-0.418661	-0.454167	-0.455569	-0.444694	-0.425034	-0.451188	-0.442217	-0.479798	-0.497558	-0.493022	-0.473096	-0.473824	-0.474809	-0.491451	-0.515232	-0.523584	-0.54375	-0.538537
-0.1694	-0.352988	-0.382057	-0.379415	-0.368003	-0.314991	-0.184746	-0.0793962	0.0561083	0.154695	0.0374012	0.101782	-0.150979	-0.280676	-0.366318	-0.427246	-0.443588	-0.182803	0.0931289	0.193706	0.164792	-0.0339457	-0.353864	-0.501747	-0.566691	-0.43349	-0.320138	-0.36611	-0.413862	-0.462929	-0.448011	-0.481216	-0.441982	-0.473794	-0.463603	-0.461626	-0.460969	-0.502249	-0.497534	-0.511568	-0.506976	-0.504839	-0.492876	-0.493302	-0.492611	-0.496581	-0.507353	-0.512273	-0.490139	-0.462183
-0.0335815	-0.281996	-0.305238	-0.43456	-0.388413	-0.313293	-0.141251	-0.038672	0.0774797	0.0957493	-0.0273184	0.0626086	-0.0829504	-0.203147	-0.303354	-0.380447	-0.352975	-0.160941	0.114085	0.21754	0.217496	0.0686811	-0.297954	-0.460132	-0.562608	-0.406491	-0.28662	-0.297088	-0.348564	-0.384286	-0.366648	-0.400839	-0.344777	-0.362177	-0.36301	-0.36844	-0.379332	-0.39611	-0.403078	-0.407844	-0.38099	-0.379939	-0.364591	-0.361221	-0.355913	-0.355785	-0.357861	-0.361067	-0.341962	-0.320255
0.00562042	-0.21661	-0.272125	-0.382935	-0.412132	-0.420856	-0.255509	-0.139004	0.000897331	0.0135466	-0.0497363	0.0732316	-0.170668	-0.276009	-0.354577	-0.446899	-0.355018	-0.111244	0.1467	0.232197	0.165433	0.00250517	-0.362079	-0.531498	-0.558707	-0.423762	-0.335379	-0.330043	-0.394949	-0.457837	-0.431166	-0.455188	-0.405173	-0.430158	-0.437336	-0.436214	-0.452465	-0.47369	-0.48539	-0.485403	-0.453926	-0.450857	-0.436611	-0.431196	-0.421066	-0.423664	-0.417041	-0.413163	-0.383747	-0.35356
0.051744	-0.0124434	-0.0921649	-0.163911	-0.244934	-0.335336	-0.295828	-0.172857	-0.0600891	-0.0444685	-0.0278896	-0.0268222	-0.308486	-0.415215	-0.391815	-0.362891	-0.0969735	0.146821	0.242458	0.226115	0.0989066	-0.0988371	-0.28311	-0.375661	-0.279957	-0.187146	-0.146278	-0.173998	-0.200609	-0.276998	-0.276577	-0.265088	-0.258555	-0.254489	-0.246767	-0.257431	-0.250485	-0.257449	-0.260043	-0.258495	-0.215053	-0.205119	-0.182426	-0.172757	-0.150907	-0.153546	-0.1582	-0.156527	-0.117685	-0.0925387
-0.0530538	-0.12833	-0.162135	-0.199652	-0.237553	-0.243519	-0.175769	-0.0935296	-0.0796228	-0.0584303	0.0423359	0.0354304	-0.204664	-0.320956	-0.329621	-0.306724	-0.0500673	0.101975	0.196415	0.127027	0.0323139	-0.0965608	-0.203207	-0.245663	-0.243534	-0.192793	-0.155442	-0.161935	-0.197248	-0.23452	-0.241035	-0.234922	-0.212727	-0.202091	-0.189446	-0.20565	-0.190183	-0.200551	-0.191385	-0.187753	-0.151796	-0.137143	-0.118941	-0.104624	-0.0761605	-0.084761	-0.0808427	-0.0743564	-0.0307176	-0.0165046
-0.0375851	-0.0945001	-0.112918	-0.157636	-0.184656	-0.212455	-0.17542	-0.147358	-0.163822	-0.100489	0.170553	0.170934	-0.0346796	-0.152853	-0.185843	-0.183092	0.0296894	0.0802286	0.140486	0.0730459	-0.00926183	-0.0891523	-0.147895	-0.156366	-0.183313	-0.134173	-0.127619	-0.115593	-0.15297	-0.15334	-0.157291	-0.152936	-0.116619	-0.101229	-0.0954037	-0.122002	-0.0945356	-0.100046	-0.077248	-0.0729022	-0.0359991	-0.0262396	-0.0201142	-0.00393553	0.016534	0.0108573	0.0117884	0.0166961	0.0461917	0.0362652
0.0632195	-0.0580192	-0.116422	-0.208039	-0.306572	-0.354297	-0.237917	-0.1641	-0.164996	-0.213678	0.0132089	0.0936149	-0.135826	-0.236217	-0.271521	-0.26749	-0.0097832	0.0584082	0.12957	0.156829	0.0895698	-0.0296179	-0.2539	-0.329666	-0.416959	-0.291167	-0.286941	-0.256921	-0.353147	-0.366918	-0.377697	-0.382821	-0.357385	-0.361261	-0.356982	-0.361645	-0.329644	-0.337378	-0.311429	-0.30096	-0.266991	-0.269491	-0.273307	-0.256251	-0.227742	-0.216282	-0.197384	-0.181159	-0.146331	-0.147422
0.191374	0.057466	0.0248264	-0.116752	-0.298885	-0.325565	-0.321592	-0.332712	-0.301256	-0.233087	-0.0185042	0.0552572	-0.032227	-0.0439767	-0.0755033	-0.125505	-0.0533638	-0.121651	-0.0361077	0.0498346	0.0204553	-0.0214224	-0.18751	-0.279306	-0.422336	-0.339902	-0.365285	-0.32237	-0.403746	-0.363585	-0.366975	-0.38574	-0.359792	-0.369512	-0.322179	-0.31125	-0.258169	-0.262541	-0.224476	-0.238508	-0.22572	-0.235003	-0.239773	-0.223828	-0.201112	-0.191962	-0.184105	-0.173541	-0.177304	-0.177239
0.0758603	-0.0713882	-0.0981068	-0.148693	-0.247967	-0.250677	-0.252042	-0.222102	-0.18324	-0.169956	-0.097671	0.00233484	-0.0108558	0.0683489	0.0607044	-0.0128515	-0.160848	-0.159544	-0.0815603	0.0337943	0.0415441	-0.0100593	-0.121165	-0.211383	-0.319378	-0.292043	-0.350054	-0.305411	-0.34876	-0.340019	-0.34502	-0.367402	-0.325167	-0.329109	-0.294758	-0.256637	-0.19607	-0.193666	-0.140043	-0.179994	-0.20205	-0.21507	-0.215752	-0.203239	-0.185483	-0.181869	-0.184145	-0.190346	-0.232453	-0.234698
0.0691118	-0.0142719	0.0067859	0.00485592	-0.0663916	-0.154578	-0.172717	-0.157344	-0.0150049	0.0709053	0.033601	0.0974977	-0.00381404	0.0396237	0.0421362	-0.0260983	-0.147846	-0.110087	-0.0557169	0.0584343	0.0897608	0.0802956	-0.0268428	-0.133308	-0.163871	-0.0929911	-0.156711	-0.140606	-0.178647	-0.184519	-0.165222	-0.176628	-0.147154	-0.17397	-0.150981	-0.118394	-0.0671756	-0.0617827	-0.0295818	-0.0714254	-0.0869955	-0.0877649	-0.0685326	-0.0637203	-0.0678056	-0.0672963	-0.0861161	-0.0946642	-0.1498	-0.144347
0.0446676	-0.122409	-0.22486	-0.316978	-0.44648	-0.464637	-0.419974	-0.309306	-0.128055	-0.047655	-0.0941499	0.0116398	-0.209153	-0.242638	-0.273096	-0.322768	-0.355431	-0.1042	0.0523087	0.151698	0.0538919	-0.18951	-0.32559	-0.410456	-0.349904	-0.368532	-0.376034	-0.430314	-0.44487	-0.517158	-0.489474	-0.482127	-0.462817	-0.485178	-0.513918	-0.51674	-0.52821	-0.524923	-0.502022	-0.514827	-0.49203	-0.484119	-0.454956	-0.44961	-0.453586	-0.457746	-0.462107	-0.460471	-0.446817	-0.426084
0.106676	-0.170995	-0.228063	-0.434762	-0.612447	-0.648422	-0.520555	-0.38994	-0.199741	-0.107937	0.0804846	0.163072	-0.103697	-0.256665	-0.349033	-0.433706	-0.463734	-0.112198	0.160645	0.292727	0.163598	-0.167625	-0.447763	-0.572401	-0.55126	-0.470356	-0.485286	-0.519475	-0.589826	-0.673441	-0.641256	-0.607494	-0.58164	-0.621713	-0.620275	-0.614234	-0.589554	-0.61072	-0.564156	-0.588149	-0.579955	-0.576495	-0.561617	-0.55525	-0.545604	-0.552324	-0.556572	-0.561033	-0.570478	-0.560572
-0.0571113	-0.30308	-0.328198	-0.480913	-0.628317	-0.604159	-0.462842	-0.342376	-0.24869	-0.201689	0.0886427	0.192642	-0.0562452	-0.221723	-0.299161	-0.415441	-0.439041	-0.173604	0.124537	0.270095	0.182103	-0.0548857	-0.389818	-0.566323	-0.69213	-0.600233	-0.517219	-0.523028	-0.580708	-0.631938	-0.622015	-0.623679	-0.597883	-0.619369	-0.605233	-0.605894	-0.588125	-0.6156	-0.593302	-0.623853	-0.619303	-0.619333	-0.609193	-0.588465	-0.570642	-0.575249	-0.570153	-0.567216	-0.55805	-0.548377
-0.0584341	-0.328488	-0.352047	-0.504436	-0.698586	-0.642627	-0.53572	-0.435183	-0.309332	-0.221209	0.107229	0.238591	0.0780736	-0.108256	-0.217722	-0.329487	-0.452688	-0.341309	-0.0800453	0.132585	0.136774	-0.0688514	-0.370898	-0.527387	-0.774806	-0.719418	-0.657941	-0.661554	-0.674432	-0.68196	-0.658332	-0.692058	-0.665758	-0.696001	-0.679201	-0.671199	-0.650224	-0.666911	-0.64102	-0.667885	-0.673722	-0.682368	-0.677744	-0.659526	-0.64201	-0.645861	-0.641782	-0.638336	-0.632419	-0.625551
-0.0767041	-0.358914	-0.372772	-0.515024	-0.634202	-0.562389	-0.437765	-0.326525	-0.240177	-0.192339	-0.0074254	0.11299	0.0109622	-0.148194	-0.232835	-0.338358	-0.455137	-0.315273	-0.0139404	0.161845	0.165291	-0.0120644	-0.335583	-0.495093	-0.729248	-0.639266	-0.538472	-0.5525	-0.568298	-0.578679	-0.572543	-0.616943	-0.587919	-0.598893	-0.577346	-0.56709	-0.545548	-0.560124	-0.539079	-0.579585	-0.584746	-0.589112	-0.571936	-0.554265	-0.53463	-0.542146	-0.541935	-0.544036	-0.554729	-0.545269
-0.128796	-0.330308	-0.336167	-0.388424	-0.524067	-0.528	-0.380751	-0.215667	-0.0764074	-0.0532504	0.0792147	0.151073	-0.147491	-0.337336	-0.430103	-0.51619	-0.455576	-0.0872613	0.202865	0.313834	0.226597	-0.115054	-0.461088	-0.579359	-0.639961	-0.483944	-0.432032	-0.458713	-0.556267	-0.60381	-0.592867	-0.592859	-0.574886	-0.600554	-0.591892	-0.571868	-0.527715	-0.563408	-0.546224	-0.585231	-0.588704	-0.586324	-0.576654	-0.570033	-0.546321	-0.550614	-0.5552	-0.559446	-0.560012	-0.543452
-0.00208049	-0.208785	-0.221342	-0.370527	-0.497854	-0.561826	-0.421964	-0.259384	-0.0767139	-0.0455711	0.0815398	0.154096	-0.124066	-0.315481	-0.39522	-0.479302	-0.406151	-0.0161121	0.253867	0.366344	0.2382	-0.12532	-0.475752	-0.582754	-0.612531	-0.422609	-0.397649	-0.424439	-0.519781	-0.575949	-0.570551	-0.555663	-0.532912	-0.557457	-0.544816	-0.520443	-0.471949	-0.49935	-0.476594	-0.512937	-0.509279	-0.517684	-0.51171	-0.513258	-0.483835	-0.482317	-0.486449	-0.495265	-0.512985	-0.501103
-0.0133856	-0.210562	-0.260316	-0.385867	-0.489475	-0.554301	-0.437819	-0.224208	-0.0812284	-0.0510007	0.132939	0.159653	-0.232268	-0.427908	-0.5391	-0.598491	-0.490661	0.0915296	0.39074	0.492344	0.274297	-0.23316	-0.639675	-0.667544	-0.53024	-0.347476	-0.311049	-0.400388	-0.525815	-0.595807	-0.583089	-0.550416	-0.531749	-0.54045	-0.559685	-0.53687	-0.488333	-0.513953	-0.477253	-0.505366	-0.492646	-0.500672	-0.500365	-0.505203	-0.469767	-0.480743	-0.494296	-0.497045	-0.503652	-0.50159
0.0325703	-0.221921	-0.248877	-0.44885	-0.525139	-0.507742	-0.359994	-0.165017	-0.0511046	-0.043532	0.089391	0.154128	-0.148775	-0.331994	-0.443955	-0.518333	-0.530233	-0.116896	0.198828	0.400356	0.319265	-0.138364	-0.521495	-0.595353	-0.528083	-0.442587	-0.367541	-0.44663	-0.513749	-0.563814	-0.539506	-0.534942	-0.517191	-0.52261	-0.546724	-0.523421	-0.493831	-0.507646	-0.472736	-0.500088	-0.483623	-0.490796	-0.477789	-0.47534	-0.432214	-0.443463	-0.456278	-0.458991	-0.460924	-0.447349
0.0049953	-0.232245	-0.255995	-0.42614	-0.541208	-0.503434	-0.357939	-0.219261	-0.0963523	-0.0851582	0.129711	0.19495	-0.0574517	-0.230707	-0.337627	-0.43643	-0.52169	-0.26798	0.0749942	0.33088	0.336561	-0.00812021	-0.370602	-0.521403	-0.562543	-0.506402	-0.414774	-0.437616	-0.481027	-0.529591	-0.505119	-0.520956	-0.509126	-0.51917	-0.527321	-0.504659	-0.489254	-0.513844	-0.494579	-0.521216	-0.506997	-0.499964	-0.482701	-0.472137	-0.440541	-0.452975	-0.465592	-0.472955	-0.470658	-0.451956
0.00695761	-0.245569	-0.288776	-0.466906	-0.603254	-0.52843	-0.396025	-0.246167	-0.10938	-0.106524	0.00909219	0.0733998	-0.149202	-0.302096	-0.388439	-0.46551	-0.52185	-0.266426	0.0716076	0.333034	0.317247	-0.0177619	-0.386152	-0.566379	-0.615675	-0.558127	-0.458064	-0.50045	-0.531739	-0.596431	-0.580197	-0.588626	-0.589562	-0.606497	-0.590107	-0.573416	-0.564612	-0.587913	-0.567475	-0.592776	-0.588936	-0.583159	-0.563078	-0.546397	-0.520784	-0.524763	-0.532521	-0.534319	-0.520047	-0.492626
-0.0378611	-0.314566	-0.376822	-0.503337	-0.620151	-0.537699	-0.425991	-0.27478	-0.165815	-0.198847	-0.0335356	0.0268131	-0.161045	-0.296298	-0.384015	-0.457088	-0.520174	-0.260249	0.0377955	0.274833	0.268279	-0.032851	-0.367722	-0.525192	-0.605865	-0.548493	-0.483564	-0.511645	-0.517196	-0.603254	-0.592877	-0.601458	-0.599916	-0.615666	-0.597569	-0.586092	-0.588293	-0.623258	-0.603919	-0.623639	-0.626737	-0.617515	-0.600898	-0.584461	-0.568966	-0.578224	-0.584965	-0.587272	-0.571221	-0.547548
-0.187591	-0.464486	-0.501833	-0.550158	-0.646044	-0.568153	-0.450179	-0.257119	-0.164821	-0.175393	-0.0636114	-0.0195635	-0.306286	-0.435458	-0.52477	-0.595948	-0.551448	-0.135704	0.177488	0.336342	0.235332	-0.143727	-0.514461	-0.619295	-0.655557	-0.544253	-0.463475	-0.518372	-0.554641	-0.665387	-0.653669	-0.654729	-0.643207	-0.65363	-0.643292	-0.647523	-0.652463	-0.685353	-0.678027	-0.701262	-0.710253	-0.703509	-0.688548	-0.676746	-0.666868	-0.67411	-0.6775	-0.675539	-0.649469	-0.627838
-0.13741	-0.386187	-0.435796	-0.536138	-0.625504	-0.603469	-0.495884	-0.319921	-0.203541	-0.162807	0.0244786	0.081583	-0.187066	-0.343503	-0.4142	-0.502291	-0.472548	-0.072589	0.186816	0.275288	0.114402	-0.248762	-0.512113	-0.574662	-0.53958	-0.489695	-0.446451	-0.504117	-0.515012	-0.625547	-0.598667	-0.576508	-0.554019	-0.564349	-0.579604	-0.590676	-0.604649	-0.633227	-0.621899	-0.643499	-0.642268	-0.646188	-0.637644	-0.629629	-0.616498	-0.623257	-0.621944	-0.625054	-0.600633	-0.580746
-0.122401	-0.372137	-0.417877	-0.548814	-0.646459	-0.599215	-0.472583	-0.287247	-0.16964	-0.12979	0.0372027	0.0953609	-0.188517	-0.347153	-0.421663	-0.506885	-0.483204	-0.0877099	0.18853	0.286993	0.149007	-0.216064	-0.494863	-0.57305	-0.587248	-0.535856	-0.470979	-0.525858	-0.543972	-0.636947	-0.615988	-0.61017	-0.587535	-0.591127	-0.604373	-0.611292	-0.618772	-0.64303	-0.629987	-0.657544	-0.652597	-0.656277	-0.644525	-0.634575	-0.612837	-0.618996	-0.617306	-0.61872	-0.589213	-0.567958
-0.0958154	-0.274926	-0.334258	-0.412311	-0.53901	-0.532476	-0.397732	-0.19155	-0.0871553	-0.041549	0.165109	0.186923	-0.177919	-0.384317	-0.487728	-0.537397	-0.571377	-0.114628	0.203726	0.371608	0.281998	-0.163656	-0.518577	-0.627816	-0.583644	-0.504197	-0.400701	-0.46554	-0.503076	-0.605315	-0.601264	-0.600089	-0.591059	-0.584487	-0.572594	-0.569346	-0.547927	-0.581638	-0.554727	-0.58038	-0.579319	-0.572559	-0.561601	-0.550596	-0.512943	-0.525282	-0.536469	-0.540907	-0.517824	-0.496227
-0.0330464	-0.210543	-0.251525	-0.378878	-0.507092	-0.491005	-0.359883	-0.205426	-0.0727345	-0.0555266	0.111348	0.185206	-0.0477362	-0.221193	-0.310399	-0.370848	-0.495847	-0.2558	0.058234	0.310488	0.35727	0.0824793	-0.310938	-0.522123	-0.689501	-0.596381	-0.446348	-0.457357	-0.501905	-0.532165	-0.525167	-0.581466	-0.581925	-0.573812	-0.543466	-0.520898	-0.484642	-0.491208	-0.466246	-0.502141	-0.50608	-0.508823	-0.495588	-0.47565	-0.437475	-0.440982	-0.45303	-0.452632	-0.440302	-0.419022
-0.0714919	-0.269815	-0.287424	-0.422088	-0.553695	-0.522558	-0.393078	-0.248162	-0.0981703	-0.0436289	0.0976477	0.18953	-0.0297721	-0.204436	-0.283451	-0.36073	-0.514553	-0.314948	0.0118761	0.303399	0.356849	0.0933208	-0.309111	-0.528022	-0.760762	-0.660657	-0.497347	-0.514596	-0.55432	-0.572113	-0.568985	-0.633338	-0.628773	-0.629267	-0.596726	-0.568643	-0.531685	-0.535244	-0.508196	-0.551187	-0.560186	-0.568555	-0.554675	-0.533154	-0.495232	-0.496009	-0.506256	-0.507648	-0.504036	-0.482311
-0.0563742	-0.253192	-0.29756	-0.42055	-0.587219	-0.581531	-0.477708	-0.318979	-0.173164	-0.143905	0.0166016	0.117308	-0.129423	-0.291225	-0.363108	-0.441296	-0.556431	-0.299335	0.0192284	0.269754	0.270211	-0.0163013	-0.393465	-0.580637	-0.7759	-0.691284	-0.541582	-0.562807	-0.611019	-0.64064	-0.645621	-0.701431	-0.701117	-0.704764	-0.677679	-0.643631	-0.604839	-0.610967	-0.589452	-0.631056	-0.636522	-0.636879	-0.624096	-0.600846	-0.565742	-0.567875	-0.574492	-0.573824	-0.563269	-0.539014
-0.00914225	-0.233879	-0.289475	-0.457412	-0.604772	-0.58933	-0.491291	-0.318682	-0.190215	-0.163608	-0.00400227	0.0969223	-0.149174	-0.310417	-0.405745	-0.490873	-0.577523	-0.274102	0.0565573	0.26732	0.233622	-0.0481018	-0.417982	-0.584684	-0.770589	-0.688617	-0.524999	-0.555204	-0.59885	-0.629166	-0.640552	-0.693949	-0.688066	-0.675006	-0.656269	-0.633748	-0.600538	-0.59346	-0.575439	-0.614395	-0.608957	-0.608056	-0.594575	-0.568169	-0.533339	-0.535271	-0.536752	-0.534567	-0.51528	-0.494698
0.0521232	-0.202172	-0.262397	-0.482378	-0.657022	-0.672941	-0.530899	-0.333133	-0.211974	-0.222743	0.0109113	0.150308	-0.149854	-0.327726	-0.43554	-0.549802	-0.60162	-0.247164	0.0791338	0.299462	0.230572	-0.103023	-0.519743	-0.689747	-0.771632	-0.693014	-0.56681	-0.594944	-0.637768	-0.696838	-0.698774	-0.72809	-0.707132	-0.697774	-0.69505	-0.678081	-0.660779	-0.661346	-0.645107	-0.669946	-0.649189	-0.648792	-0.632743	-0.607546	-0.570856	-0.571338	-0.566716	-0.560949	-0.542496	-0.523943
0.00225792	-0.204736	-0.301522	-0.437341	-0.62029	-0.647136	-0.525025	-0.321469	-0.205231	-0.230023	-0.0416185	0.0793953	-0.21802	-0.386045	-0.470364	-0.553957	-0.54384	-0.142792	0.158197	0.30881	0.218853	-0.103936	-0.516766	-0.675509	-0.719015	-0.630669	-0.528036	-0.563064	-0.618231	-0.667105	-0.667457	-0.696397	-0.684219	-0.675542	-0.674385	-0.661908	-0.647089	-0.647824	-0.631602	-0.649745	-0.623424	-0.616277	-0.595913	-0.569899	-0.524205	-0.532938	-0.528184	-0.517966	-0.4965	-0.471017
0.01922	-0.232202	-0.310797	-0.499068	-0.665948	-0.654826	-0.52218	-0.333346	-0.205982	-0.19288	-0.0376632	0.0725784	-0.179846	-0.385695	-0.478607	-0.555498	-0.606881	-0.251862	0.105161	0.316455	0.267855	-0.0696824	-0.473345	-0.659334	-0.758244	-0.683101	-0.542513	-0.585748	-0.632073	-0.680346	-0.681897	-0.712554	-0.721082	-0.723248	-0.709471	-0.689503	-0.679028	-0.689484	-0.678467	-0.70049	-0.678593	-0.672005	-0.648757	-0.629507	-0.59015	-0.603251	-0.607894	-0.603395	-0.585705	-0.55814
-0.0527633	-0.298614	-0.35153	-0.506139	-0.618814	-0.545415	-0.417763	-0.255058	-0.136063	-0.102812	0.0297363	0.0993311	-0.122219	-0.331817	-0.428495	-0.501058	-0.629806	-0.337759	0.0458964	0.318046	0.358316	0.048357	-0.373984	-0.579354	-0.77504	-0.681345	-0.485977	-0.51328	-0.554067	-0.588777	-0.587539	-0.6434	-0.654946	-0.667141	-0.640833	-0.606708	-0.58726	-0.600695	-0.5902	-0.622686	-0.618853	-0.613699	-0.594804	-0.578876	-0.546885	-0.564498	-0.580843	-0.583318	-0.56903	-0.545674
-0.198456	-0.405775	-0.415645	-0.492865	-0.569686	-0.436834	-0.310932	-0.115493	-0.0241246	0.0164803	0.0362428	0.0817204	-0.211443	-0.397918	-0.482912	-0.537767	-0.62097	-0.277596	0.0964751	0.354305	0.383834	-0.00143826	-0.441151	-0.618039	-0.783587	-0.668147	-0.463343	-0.518319	-0.582942	-0.622951	-0.628622	-0.679906	-0.682304	-0.676945	-0.643	-0.609256	-0.564629	-0.574726	-0.554581	-0.599678	-0.613693	-0.61746	-0.602276	-0.584271	-0.549369	-0.556419	-0.576005	-0.578563	-0.564316	-0.542525
-0.242132	-0.451033	-0.45918	-0.521206	-0.60916	-0.481504	-0.339052	-0.125824	-0.0373183	0.00901051	0.0507487	0.109198	-0.206536	-0.402103	-0.510192	-0.57023	-0.63626	-0.274146	0.0951326	0.36601	0.367913	-0.078108	-0.513797	-0.652722	-0.790924	-0.686865	-0.498057	-0.569096	-0.645201	-0.685557	-0.695516	-0.734252	-0.73067	-0.720664	-0.699178	-0.674576	-0.625932	-0.631296	-0.606094	-0.648705	-0.660872	-0.667731	-0.654332	-0.636322	-0.598339	-0.598163	-0.612265	-0.612251	-0.594874	-0.579755
-0.177596	-0.383314	-0.391894	-0.499689	-0.605649	-0.543983	-0.398007	-0.234503	-0.120457	-0.0794337	0.0534513	0.148475	-0.0528458	-0.248525	-0.359171	-0.446208	-0.541345	-0.275432	0.0634254	0.30473	0.294193	-0.0612259	-0.403268	-0.534178	-0.69525	-0.638007	-0.49121	-0.535699	-0.587027	-0.605209	-0.598973	-0.622592	-0.633646	-0.632078	-0.617204	-0.600355	-0.559347	-0.549115	-0.519605	-0.56146	-0.577041	-0.58219	-0.56877	-0.547981	-0.503759	-0.510281	-0.510233	-0.509649	-0.494506	-0.487343
0.0186489	-0.178731	-0.227962	-0.388543	-0.548522	-0.549542	-0.458958	-0.337057	-0.285745	-0.309276	-0.0495855	0.0576416	-0.0764892	-0.217526	-0.291433	-0.3745	-0.411404	-0.21842	0.040547	0.223537	0.175747	-0.0905251	-0.333073	-0.421538	-0.52504	-0.524893	-0.432681	-0.448849	-0.477748	-0.499411	-0.505664	-0.527783	-0.539702	-0.532488	-0.529398	-0.511899	-0.486151	-0.478236	-0.452421	-0.480706	-0.473216	-0.470011	-0.461586	-0.435899	-0.389328	-0.401731	-0.394508	-0.389552	-0.371159	-0.360862
0.0459377	-0.148439	-0.205002	-0.366193	-0.533859	-0.560973	-0.463095	-0.335765	-0.273907	-0.296011	-0.0178534	0.0823088	-0.130002	-0.261169	-0.335481	-0.435668	-0.451429	-0.203175	0.0775273	0.259792	0.19276	-0.0812065	-0.376908	-0.48938	-0.548833	-0.525757	-0.417538	-0.437229	-0.463864	-0.502546	-0.503976	-0.527805	-0.528888	-0.519315	-0.521308	-0.507325	-0.4979	-0.498466	-0.479958	-0.503258	-0.486525	-0.479985	-0.468312	-0.441905	-0.398835	-0.413144	-0.404875	-0.3984	-0.374264	-0.359016
0.0743198	-0.146262	-0.210477	-0.41555	-0.590224	-0.621266	-0.512123	-0.35229	-0.233515	-0.25145	-0.0347858	0.0549	-0.200953	-0.339348	-0.40892	-0.498508	-0.518943	-0.19255	0.116412	0.312486	0.218253	-0.0917661	-0.433699	-0.544978	-0.607024	-0.558784	-0.441355	-0.471595	-0.519074	-0.576083	-0.575261	-0.5932	-0.5901	-0.58764	-0.594424	-0.580581	-0.576246	-0.573976	-0.556483	-0.582364	-0.561706	-0.557111	-0.53896	-0.514856	-0.481889	-0.490285	-0.486389	-0.478632	-0.457548	-0.435362
0.0118378	-0.206499	-0.27007	-0.471506	-0.602973	-0.580193	-0.450688	-0.258843	-0.139583	-0.167429	-0.0136587	0.0789575	-0.148334	-0.334973	-0.416508	-0.487884	-0.542852	-0.222114	0.103415	0.324883	0.288519	-0.0605697	-0.440701	-0.588691	-0.683267	-0.623212	-0.481369	-0.519613	-0.555478	-0.601963	-0.604538	-0.630894	-0.636254	-0.619728	-0.60839	-0.586851	-0.563728	-0.554211	-0.531283	-0.564384	-0.552098	-0.551987	-0.53117	-0.507339	-0.461827	-0.469296	-0.468498	-0.465564	-0.448052	-0.425067
-0.0107554	-0.21885	-0.275792	-0.46604	-0.586679	-0.539441	-0.39519	-0.19153	-0.0587296	-0.0765234	0.00401102	0.0844952	-0.155258	-0.35275	-0.442665	-0.510592	-0.589431	-0.245547	0.102478	0.370599	0.373599	-0.0307027	-0.451592	-0.60989	-0.691145	-0.618023	-0.451062	-0.505046	-0.541369	-0.592696	-0.598557	-0.628407	-0.631181	-0.617438	-0.604645	-0.579268	-0.553515	-0.548151	-0.527924	-0.561797	-0.54807	-0.549461	-0.525629	-0.507123	-0.458258	-0.46437	-0.47146	-0.47265	-0.460673	-0.43349
-0.171082	-0.345114	-0.380347	-0.439316	-0.593603	-0.57147	-0.429304	-0.23346	-0.104177	-0.0767017	0.102838	0.163873	-0.166213	-0.378448	-0.468018	-0.531021	-0.606425	-0.257665	0.0828351	0.359507	0.355769	-0.0339924	-0.447463	-0.615009	-0.720271	-0.648963	-0.481585	-0.534516	-0.58607	-0.643372	-0.644025	-0.672147	-0.683218	-0.689955	-0.672185	-0.645642	-0.613824	-0.628597	-0.607946	-0.643163	-0.645399	-0.638037	-0.619214	-0.595734	-0.554961	-0.565046	-0.573285	-0.573796	-0.553141	-0.525574
-0.100383	-0.279451	-0.322586	-0.425122	-0.591909	-0.568532	-0.416321	-0.233566	-0.110746	-0.0980992	0.109725	0.174239	-0.149768	-0.352182	-0.437329	-0.504399	-0.564668	-0.248945	0.0907521	0.362408	0.357272	0.00359371	-0.413405	-0.592048	-0.722686	-0.640295	-0.470594	-0.513018	-0.566319	-0.610468	-0.611861	-0.644267	-0.65339	-0.662907	-0.643109	-0.61829	-0.586337	-0.602804	-0.580527	-0.615619	-0.613148	-0.607762	-0.590245	-0.564917	-0.521943	-0.532133	-0.537342	-0.536396	-0.514452	-0.490382
-0.129421	-0.334274	-0.366893	-0.475424	-0.570611	-0.517561	-0.374796	-0.20608	-0.0885708	-0.0921713	0.0485561	0.111581	-0.127053	-0.307395	-0.385217	-0.460559	-0.534523	-0.235964	0.123911	0.372245	0.372442	0.0472622	-0.378113	-0.578068	-0.7505	-0.6416	-0.460342	-0.488168	-0.535752	-0.567525	-0.562992	-0.603989	-0.606992	-0.605588	-0.573668	-0.543463	-0.506706	-0.511304	-0.484041	-0.526913	-0.537311	-0.541473	-0.528537	-0.503667	-0.455146	-0.463568	-0.467255	-0.468557	-0.456593	-0.433416
-0.10246	-0.318924	-0.346168	-0.487631	-0.566959	-0.505574	-0.368965	-0.213477	-0.0833999	-0.0663959	0.0790112	0.140858	-0.0836337	-0.268048	-0.349891	-0.432989	-0.532678	-0.25803	0.100762	0.368473	0.383833	0.0650788	-0.35326	-0.561972	-0.747731	-0.635105	-0.454053	-0.47966	-0.525326	-0.552722	-0.545567	-0.584084	-0.586107	-0.585513	-0.549799	-0.519076	-0.478489	-0.480383	-0.45121	-0.496725	-0.508194	-0.516932	-0.505381	-0.482557	-0.43846	-0.443924	-0.452344	-0.456482	-0.451534	-0.430629
-0.179006	-0.364114	-0.397063	-0.462045	-0.604013	-0.579888	-0.494075	-0.331741	-0.215857	-0.151212	0.0969756	0.161582	-0.116139	-0.297652	-0.396574	-0.499623	-0.643126	-0.343879	0.0119013	0.29111	0.303386	-0.0493798	-0.412151	-0.577501	-0.695097	-0.654901	-0.486199	-0.519024	-0.531521	-0.580072	-0.569434	-0.619157	-0.628373	-0.614202	-0.602849	-0.587845	-0.567838	-0.56049	-0.548981	-0.588952	-0.594511	-0.587447	-0.569414	-0.546074	-0.51654	-0.53288	-0.544815	-0.54919	-0.541654	-0.529172
-0.103119	-0.315759	-0.338789	-0.457274	-0.567186	-0.540647	-0.426685	-0.262161	-0.143011	-0.122306	0.0418509	0.0776603	-0.194445	-0.336363	-0.41986	-0.511583	-0.600895	-0.250403	0.0919792	0.309704	0.284911	-0.0259538	-0.381572	-0.505935	-0.586976	-0.537218	-0.381953	-0.414228	-0.43223	-0.487553	-0.462967	-0.509639	-0.511115	-0.507757	-0.521288	-0.516701	-0.526213	-0.517121	-0.516113	-0.548658	-0.545328	-0.535848	-0.514356	-0.498837	-0.474296	-0.492648	-0.502848	-0.50314	-0.487421	-0.469419
-0.0747033	-0.278938	-0.312272	-0.441169	-0.570514	-0.567916	-0.454833	-0.289873	-0.156315	-0.137525	0.0150304	0.0417684	-0.250905	-0.375765	-0.437512	-0.516014	-0.563096	-0.2063	0.114281	0.315353	0.269106	-0.0398658	-0.404725	-0.527696	-0.602458	-0.536814	-0.397822	-0.426238	-0.451547	-0.509776	-0.487045	-0.531553	-0.530705	-0.528358	-0.538798	-0.53313	-0.54593	-0.539504	-0.54021	-0.569311	-0.558959	-0.548697	-0.525734	-0.51003	-0.483446	-0.499852	-0.508261	-0.506154	-0.487637	-0.465741
-0.0239819	-0.24107	-0.284162	-0.454195	-0.6043	-0.572578	-0.417919	-0.245091	-0.146307	-0.159139	0.0374151	0.11337	-0.154593	-0.324134	-0.416609	-0.509808	-0.552629	-0.250228	0.0760531	0.288923	0.27773	-0.0263627	-0.413918	-0.567066	-0.678217	-0.613209	-0.470598	-0.486817	-0.516709	-0.558776	-0.557806	-0.595081	-0.586358	-0.5754	-0.567376	-0.558761	-0.546545	-0.54759	-0.536605	-0.567477	-0.552578	-0.544977	-0.524119	-0.498966	-0.458649	-0.470733	-0.468285	-0.466164	-0.444163	-0.426529
-0.0523214	-0.245149	-0.292338	-0.428709	-0.561999	-0.555458	-0.393385	-0.219538	-0.12946	-0.144272	0.0843609	0.158872	-0.153695	-0.322944	-0.422847	-0.513096	-0.538812	-0.201413	0.126822	0.34713	0.314198	-0.0159543	-0.40179	-0.554703	-0.6753	-0.581673	-0.429448	-0.453792	-0.490338	-0.534421	-0.545668	-0.587589	-0.586526	-0.574844	-0.576552	-0.563232	-0.547677	-0.56004	-0.549408	-0.583147	-0.574211	-0.5713	-0.562708	-0.542986	-0.49815	-0.50854	-0.505265	-0.507834	-0.487173	-0.471129
-0.161534	-0.352424	-0.393925	-0.437421	-0.530178	-0.544963	-0.43582	-0.288479	-0.200083	-0.185651	0.0416324	0.112954	-0.151053	-0.297845	-0.362134	-0.453325	-0.522387	-0.209478	0.126672	0.360246	0.326618	0.0174024	-0.361776	-0.525318	-0.657574	-0.561878	-0.39994	-0.426758	-0.459841	-0.513565	-0.505461	-0.547437	-0.549049	-0.5536	-0.549432	-0.527352	-0.514444	-0.527053	-0.510152	-0.547909	-0.558459	-0.558066	-0.549431	-0.528997	-0.491871	-0.507098	-0.511278	-0.514291	-0.508921	-0.485723
-0.113096	-0.339719	-0.37928	-0.460655	-0.574153	-0.557096	-0.454832	-0.314859	-0.222497	-0.230039	0.00558765	0.0888557	-0.128476	-0.273269	-0.35006	-0.448862	-0.506337	-0.234719	0.0924198	0.338316	0.314134	0.0149489	-0.37415	-0.546654	-0.702192	-0.61332	-0.458175	-0.480341	-0.513685	-0.552582	-0.533595	-0.574974	-0.570618	-0.580374	-0.578371	-0.559094	-0.548967	-0.555578	-0.535656	-0.566625	-0.573275	-0.575923	-0.568453	-0.545624	-0.509765	-0.521405	-0.521724	-0.518629	-0.504508	-0.481624
-0.170681	-0.409817	-0.435664	-0.517127	-0.671389	-0.621988	-0.499411	-0.321449	-0.217277	-0.185658	0.0249233	0.108059	-0.204881	-0.361802	-0.459885	-0.570765	-0.567346	-0.221964	0.114603	0.328569	0.257699	-0.0842699	-0.472038	-0.618218	-0.736782	-0.656705	-0.517124	-0.558314	-0.60048	-0.64801	-0.638354	-0.667372	-0.655227	-0.660938	-0.663741	-0.657669	-0.644283	-0.648473	-0.638654	-0.671318	-0.670403	-0.669202	-0.656673	-0.633422	-0.601251	-0.607184	-0.606135	-0.602405	-0.581138	-0.563988
-0.127609	-0.348101	-0.378185	-0.466083	-0.639965	-0.611424	-0.501773	-0.318216	-0.20079	-0.159788	0.0333693	0.11114	-0.227563	-0.38619	-0.476965	-0.584031	-0.597728	-0.230252	0.113902	0.338491	0.273156	-0.0889136	-0.493002	-0.652041	-0.749171	-0.662231	-0.511886	-0.560571	-0.605951	-0.655938	-0.648621	-0.680039	-0.672653	-0.677455	-0.675093	-0.662559	-0.644988	-0.652647	-0.643269	-0.679838	-0.67792	-0.67495	-0.658015	-0.635508	-0.602776	-0.611657	-0.612975	-0.609135	-0.589184	-0.570001
-0.133871	-0.335792	-0.377281	-0.429586	-0.58047	-0.53299	-0.437018	-0.270403	-0.198122	-0.167334	0.0426501	0.106333	-0.204028	-0.352953	-0.461199	-0.567062	-0.617808	-0.288418	0.0718059	0.313146	0.293844	-0.0316063	-0.424083	-0.595333	-0.702318	-0.637124	-0.46755	-0.50435	-0.536535	-0.573481	-0.578976	-0.630117	-0.628889	-0.62599	-0.62421	-0.60436	-0.59127	-0.602167	-0.599845	-0.634511	-0.628685	-0.614568	-0.596278	-0.572932	-0.535624	-0.554416	-0.55606	-0.553977	-0.531637	-0.51335
-0.0911231	-0.339119	-0.386178	-0.502917	-0.655397	-0.647785	-0.54813	-0.356706	-0.210649	-0.149099	-0.00304533	0.0874679	-0.201135	-0.38262	-0.493718	-0.606274	-0.661798	-0.253391	0.135553	0.369106	0.292135	-0.105524	-0.534709	-0.681128	-0.779072	-0.678481	-0.519763	-0.584603	-0.641185	-0.677716	-0.675652	-0.715168	-0.70578	-0.707952	-0.710847	-0.6881	-0.669547	-0.669867	-0.658215	-0.694482	-0.684752	-0.686439	-0.668521	-0.65211	-0.61223	-0.626255	-0.631392	-0.629928	-0.624616	-0.603443
-0.0568121	-0.283947	-0.356928	-0.491161	-0.659681	-0.677769	-0.5467	-0.336092	-0.190858	-0.153494	0.0026428	0.0894186	-0.243285	-0.426045	-0.520312	-0.608678	-0.603437	-0.138369	0.211323	0.380693	0.252387	-0.157579	-0.56766	-0.689627	-0.742718	-0.630009	-0.509034	-0.582655	-0.653468	-0.702043	-0.70849	-0.727983	-0.715212	-0.715249	-0.712934	-0.702685	-0.676031	-0.685858	-0.66049	-0.693777	-0.681723	-0.685654	-0.67064	-0.653163	-0.610063	-0.616312	-0.618576	-0.614945	-0.60642	-0.585289
-0.0682697	-0.332561	-0.389819	-0.553857	-0.720203	-0.696605	-0.545551	-0.326786	-0.165858	-0.122155	0.0154446	0.0886448	-0.241829	-0.437548	-0.546783	-0.633083	-0.642763	-0.180434	0.193979	0.394249	0.275965	-0.159162	-0.581937	-0.691098	-0.758999	-0.655035	-0.531174	-0.609292	-0.683612	-0.735636	-0.735773	-0.754537	-0.742451	-0.747467	-0.752471	-0.739498	-0.718403	-0.728575	-0.707401	-0.73955	-0.723781	-0.722988	-0.706604	-0.69052	-0.653941	-0.661396	-0.668306	-0.66725	-0.656721	-0.63693
-0.0425023	-0.299689	-0.343857	-0.532669	-0.719901	-0.70532	-0.558774	-0.365905	-0.227452	-0.189085	0.0183253	0.129351	-0.164533	-0.337115	-0.446548	-0.557767	-0.608659	-0.259158	0.0771039	0.295865	0.225832	-0.144491	-0.515433	-0.64772	-0.740527	-0.696331	-0.589765	-0.635372	-0.66666	-0.714421	-0.70728	-0.735454	-0.723412	-0.711792	-0.716868	-0.709851	-0.697631	-0.690776	-0.670543	-0.701569	-0.689146	-0.69064	-0.673029	-0.651324	-0.609056	-0.615881	-0.613608	-0.610266	-0.595239	-0.577584
-0.0483681	-0.305494	-0.348524	-0.53469	-0.700364	-0.669118	-0.518522	-0.323731	-0.201512	-0.185285	0.0126638	0.109105	-0.180355	-0.355402	-0.456752	-0.552374	-0.582916	-0.237294	0.0983392	0.311641	0.243702	-0.125765	-0.498153	-0.631872	-0.725375	-0.676695	-0.564582	-0.608453	-0.642895	-0.694955	-0.689218	-0.714079	-0.706443	-0.695106	-0.693581	-0.681237	-0.664119	-0.661625	-0.640372	-0.671929	-0.662534	-0.662883	-0.645997	-0.624308	-0.578599	-0.58735	-0.585298	-0.582222	-0.563602	-0.54311
-0.00445376	-0.231377	-0.282622	-0.467503	-0.643933	-0.644138	-0.514175	-0.330559	-0.18963	-0.157902	0.0389415	0.111601	-0.19783	-0.3822	-0.469808	-0.553386	-0.556478	-0.184618	0.150514	0.358237	0.278305	-0.103374	-0.491986	-0.639473	-0.713147	-0.635173	-0.507492	-0.556015	-0.598364	-0.655929	-0.650357	-0.67027	-0.668066	-0.659049	-0.649358	-0.634476	-0.616913	-0.621445	-0.601238	-0.631055	-0.617603	-0.617929	-0.601487	-0.581467	-0.536841	-0.548413	-0.548951	-0.546156	-0.525712	-0.502223
-0.00736821	-0.234581	-0.30154	-0.480397	-0.668488	-0.657769	-0.53173	-0.341001	-0.178041	-0.107812	0.0624887	0.156738	-0.210986	-0.404963	-0.504329	-0.592788	-0.586651	-0.204708	0.12842	0.328506	0.243007	-0.134524	-0.519186	-0.688866	-0.745042	-0.679587	-0.54744	-0.60223	-0.643025	-0.706935	-0.695127	-0.715836	-0.711608	-0.709764	-0.6994	-0.68708	-0.672277	-0.683386	-0.665188	-0.689567	-0.673324	-0.673684	-0.656492	-0.63607	-0.601489	-0.611052	-0.612142	-0.607151	-0.570901	-0.547103
-0.0212089	-0.268905	-0.332104	-0.501637	-0.701563	-0.676526	-0.536841	-0.361684	-0.209381	-0.123208	0.112521	0.229702	-0.100412	-0.317659	-0.450512	-0.566874	-0.644083	-0.314021	0.0399469	0.286381	0.254307	-0.104695	-0.497732	-0.682674	-0.785734	-0.738547	-0.599379	-0.640472	-0.673116	-0.71544	-0.699579	-0.732974	-0.725228	-0.730346	-0.726598	-0.717679	-0.707463	-0.719679	-0.702255	-0.724795	-0.706408	-0.705351	-0.689359	-0.668782	-0.635545	-0.647032	-0.648395	-0.644625	-0.614804	-0.594093
-0.126535	-0.364967	-0.426105	-0.52392	-0.731597	-0.695721	-0.564679	-0.393119	-0.275903	-0.217273	0.0638027	0.196408	-0.0814599	-0.284229	-0.426068	-0.541682	-0.652772	-0.380681	-0.0357602	0.229872	0.226815	-0.0903969	-0.482456	-0.648948	-0.834865	-0.803724	-0.663529	-0.693152	-0.74201	-0.746037	-0.738285	-0.790888	-0.786752	-0.792858	-0.792872	-0.778359	-0.756131	-0.755337	-0.738696	-0.763121	-0.753606	-0.751733	-0.74238	-0.716579	-0.678617	-0.6848	-0.68296	-0.67502	-0.653677	-0.636683
-0.254616	-0.435851	-0.463569	-0.444644	-0.629272	-0.612636	-0.466153	-0.295778	-0.199805	-0.153143	0.087435	0.188239	-0.101657	-0.292061	-0.418431	-0.52683	-0.67569	-0.382715	-0.0363626	0.26695	0.293336	-0.0419433	-0.44074	-0.614503	-0.80719	-0.738239	-0.57744	-0.603294	-0.661563	-0.678161	-0.692013	-0.739457	-0.743514	-0.760097	-0.739435	-0.717038	-0.67899	-0.692724	-0.68112	-0.718924	-0.736163	-0.733594	-0.727446	-0.708425	-0.671132	-0.674834	-0.676756	-0.677226	-0.677	-0.65945
-0.301327	-0.458043	-0.474904	-0.402455	-0.590447	-0.606776	-0.460191	-0.281393	-0.161942	-0.109898	0.105372	0.194888	-0.152031	-0.319568	-0.432452	-0.545558	-0.689635	-0.344178	0.0131117	0.315712	0.313417	-0.0574598	-0.463046	-0.63	-0.785248	-0.700131	-0.54723	-0.576015	-0.643501	-0.682706	-0.690253	-0.730897	-0.7313	-0.749747	-0.734167	-0.708776	-0.672676	-0.694265	-0.684819	-0.726876	-0.750544	-0.746984	-0.737984	-0.722557	-0.688495	-0.695177	-0.698248	-0.701488	-0.708627	-0.687986
-0.269848	-0.478541	-0.495638	-0.477683	-0.643887	-0.624134	-0.508964	-0.345146	-0.234606	-0.175013	0.0222782	0.117774	-0.14664	-0.311077	-0.399779	-0.501382	-0.639086	-0.345544	0.00624602	0.273946	0.260745	-0.0784483	-0.452714	-0.613319	-0.785096	-0.718139	-0.581715	-0.613885	-0.663854	-0.703747	-0.699595	-0.740032	-0.737706	-0.757788	-0.736055	-0.703313	-0.668667	-0.680565	-0.663292	-0.708106	-0.733646	-0.731798	-0.721498	-0.701738	-0.669306	-0.677418	-0.682792	-0.684502	-0.692638	-0.670122
-0.122615	-0.36054	-0.377264	-0.45153	-0.633974	-0.639859	-0.512265	-0.33232	-0.182111	-0.154086	0.00980406	0.116009	-0.135391	-0.306201	-0.427396	-0.538418	-0.689906	-0.313909	0.0548062	0.326199	0.301064	-0.0618876	-0.460845	-0.616927	-0.771118	-0.683153	-0.542977	-0.586057	-0.641272	-0.685099	-0.679877	-0.716126	-0.717102	-0.727847	-0.715276	-0.687933	-0.655721	-0.651967	-0.629532	-0.674206	-0.694912	-0.694676	-0.680707	-0.66225	-0.630019	-0.640303	-0.641578	-0.640266	-0.647943	-0.626986
-0.067189	-0.319528	-0.354725	-0.478837	-0.64719	-0.659867	-0.529179	-0.334494	-0.173549	-0.154505	0.0115716	0.104552	-0.156631	-0.327917	-0.444806	-0.545909	-0.661591	-0.257955	0.103863	0.365425	0.312045	-0.060884	-0.466626	-0.619848	-0.757206	-0.659969	-0.530602	-0.577921	-0.632067	-0.6834	-0.684344	-0.712151	-0.711506	-0.714774	-0.703694	-0.676655	-0.646093	-0.643028	-0.617944	-0.658599	-0.669141	-0.669752	-0.655998	-0.63679	-0.6002	-0.608055	-0.610282	-0.611315	-0.615618	-0.594758
-0.0732382	-0.293842	-0.339773	-0.46685	-0.625661	-0.617401	-0.502095	-0.323136	-0.183745	-0.176537	-0.0460956	0.0270224	-0.208846	-0.347157	-0.407025	-0.486793	-0.58078	-0.240939	0.103794	0.357702	0.305912	-0.0398014	-0.426506	-0.591341	-0.722189	-0.655025	-0.511685	-0.553793	-0.598742	-0.649465	-0.651431	-0.685347	-0.692102	-0.692046	-0.67236	-0.63752	-0.61567	-0.615199	-0.595249	-0.636346	-0.639764	-0.640445	-0.624741	-0.602892	-0.557862	-0.567072	-0.570809	-0.571062	-0.56838	-0.536777
-0.161121	-0.365481	-0.408855	-0.481001	-0.665153	-0.613547	-0.516181	-0.333863	-0.22222	-0.190181	0.0187066	0.0900641	-0.173729	-0.336343	-0.425296	-0.515256	-0.628885	-0.28453	0.067329	0.311767	0.269728	-0.100757	-0.455765	-0.598401	-0.717185	-0.695445	-0.557609	-0.608592	-0.645823	-0.685465	-0.682372	-0.715331	-0.725453	-0.716163	-0.700815	-0.672436	-0.639663	-0.642563	-0.615462	-0.656934	-0.665702	-0.657492	-0.640147	-0.614223	-0.568898	-0.585713	-0.592677	-0.590823	-0.576416	-0.555509
-0.188012	-0.359877	-0.407054	-0.452705	-0.615551	-0.574647	-0.462187	-0.267451	-0.128456	-0.0664177	0.0659633	0.144693	-0.198831	-0.3875	-0.470393	-0.549426	-0.630701	-0.262596	0.0724819	0.312535	0.290706	-0.0902741	-0.464626	-0.630511	-0.731165	-0.680778	-0.528278	-0.582288	-0.625692	-0.678711	-0.676555	-0.713288	-0.723876	-0.724345	-0.70621	-0.675366	-0.639249	-0.653413	-0.633132	-0.672993	-0.677935	-0.671671	-0.653301	-0.632251	-0.590869	-0.605642	-0.617651	-0.61874	-0.594675	-0.568114
-0.210625	-0.405469	-0.419481	-0.439727	-0.530375	-0.505525	-0.369003	-0.188005	-0.0791167	-0.0171849	0.121384	0.182885	-0.157155	-0.335337	-0.433118	-0.524104	-0.624987	-0.240688	0.108286	0.338072	0.32005	-0.0546095	-0.423496	-0.557155	-0.684321	-0.572549	-0.423272	-0.469738	-0.531598	-0.584399	-0.595913	-0.625403	-0.614658	-0.623542	-0.607461	-0.581854	-0.535345	-0.562019	-0.535782	-0.586878	-0.607421	-0.608523	-0.598417	-0.586927	-0.553909	-0.560882	-0.576096	-0.586956	-0.591343	-0.574981
-0.200969	-0.37714	-0.388201	-0.404767	-0.507153	-0.498184	-0.363391	-0.193378	-0.0909037	-0.0570752	0.0791209	0.139493	-0.176303	-0.334161	-0.409879	-0.49919	-0.570937	-0.227873	0.102365	0.340921	0.320767	-0.0298301	-0.410379	-0.550588	-0.679191	-0.556978	-0.414824	-0.446031	-0.509818	-0.556543	-0.573592	-0.606052	-0.591485	-0.606977	-0.585666	-0.548552	-0.499397	-0.527545	-0.507113	-0.556435	-0.573634	-0.573104	-0.564048	-0.551342	-0.514651	-0.519353	-0.53225	-0.542285	-0.553326	-0.535448
-0.18563	-0.390628	-0.395152	-0.448366	-0.546381	-0.540384	-0.375597	-0.188206	-0.0267182	0.0625196	0.187778	0.270833	-0.0861422	-0.317319	-0.444727	-0.558064	-0.695465	-0.302043	0.0955962	0.381259	0.393399	-0.00628311	-0.444665	-0.626774	-0.757387	-0.615713	-0.43426	-0.489738	-0.544663	-0.595883	-0.596982	-0.63557	-0.62903	-0.64269	-0.630728	-0.603248	-0.568029	-0.596245	-0.583912	-0.63175	-0.64422	-0.645572	-0.629719	-0.623673	-0.594111	-0.606442	-0.624154	-0.636888	-0.644905	-0.627028
-0.157449	-0.38348	-0.409069	-0.501024	-0.656954	-0.63398	-0.474592	-0.286544	-0.128699	-0.063448	0.104556	0.223344	-0.0864812	-0.293715	-0.418524	-0.532772	-0.699375	-0.360381	0.0177546	0.289995	0.298251	-0.0527171	-0.451332	-0.619839	-0.802696	-0.7307	-0.564897	-0.601954	-0.646172	-0.685164	-0.681717	-0.733165	-0.734653	-0.73791	-0.732211	-0.706649	-0.681615	-0.689685	-0.680734	-0.725791	-0.734872	-0.736574	-0.722172	-0.707521	-0.677726	-0.690043	-0.697424	-0.7001	-0.692002	-0.674813
-0.185892	-0.392126	-0.417293	-0.459624	-0.675261	-0.688947	-0.561865	-0.379811	-0.221308	-0.139386	0.108226	0.236819	-0.0830216	-0.279471	-0.408206	-0.533879	-0.700909	-0.363853	-0.00221487	0.277072	0.253168	-0.123139	-0.500336	-0.654195	-0.78911	-0.741513	-0.612338	-0.652761	-0.705359	-0.742809	-0.730835	-0.770353	-0.774729	-0.784867	-0.78156	-0.754412	-0.721216	-0.727167	-0.713534	-0.757574	-0.770517	-0.770378	-0.757925	-0.742107	-0.71212	-0.722872	-0.727847	-0.727362	-0.726169	-0.710903
-0.157856	-0.374004	-0.398916	-0.472283	-0.667349	-0.668291	-0.572659	-0.402275	-0.279324	-0.210411	0.0646086	0.181178	-0.102546	-0.28002	-0.39055	-0.507548	-0.627611	-0.321534	0.0219065	0.271505	0.223592	-0.130085	-0.476266	-0.614113	-0.762249	-0.718808	-0.593294	-0.629283	-0.675329	-0.706764	-0.702056	-0.74016	-0.737873	-0.734218	-0.726685	-0.702287	-0.664119	-0.662148	-0.640321	-0.684476	-0.694099	-0.695328	-0.684154	-0.66125	-0.623307	-0.632479	-0.636269	-0.634191	-0.630175	-0.615512
-0.178031	-0.383608	-0.407724	-0.467317	-0.639652	-0.632594	-0.53215	-0.35441	-0.244631	-0.190281	0.0921732	0.179898	-0.113377	-0.310153	-0.424137	-0.523641	-0.593363	-0.264466	0.0693262	0.326681	0.276051	-0.127717	-0.480255	-0.612875	-0.732116	-0.673259	-0.549317	-0.595544	-0.647033	-0.68198	-0.683595	-0.705618	-0.710226	-0.705185	-0.693287	-0.668181	-0.622887	-0.624726	-0.597403	-0.639288	-0.647808	-0.650486	-0.643423	-0.620954	-0.577675	-0.584007	-0.589842	-0.590423	-0.58567	-0.571854
-0.128436	-0.346334	-0.38278	-0.483132	-0.652807	-0.659784	-0.532722	-0.363069	-0.264794	-0.233192	0.0729023	0.172896	-0.095812	-0.287718	-0.385749	-0.48916	-0.537793	-0.229146	0.0930321	0.315795	0.252947	-0.0983915	-0.448499	-0.605965	-0.720334	-0.665154	-0.558479	-0.585691	-0.631007	-0.672125	-0.669244	-0.684515	-0.687289	-0.684379	-0.6666	-0.648611	-0.613176	-0.616249	-0.587509	-0.624205	-0.63049	-0.634293	-0.626496	-0.601148	-0.552539	-0.557976	-0.555069	-0.552622	-0.542031	-0.526244
-0.0977888	-0.360213	-0.406991	-0.54508	-0.713169	-0.710911	-0.557874	-0.374291	-0.250825	-0.227488	-0.00594181	0.0997695	-0.159806	-0.342704	-0.443896	-0.550481	-0.586431	-0.214643	0.130711	0.320426	0.221625	-0.137102	-0.489494	-0.619569	-0.703588	-0.654487	-0.569881	-0.603361	-0.656816	-0.714916	-0.707354	-0.721065	-0.722173	-0.731878	-0.725743	-0.711296	-0.6935	-0.698693	-0.675663	-0.708673	-0.71102	-0.716751	-0.709504	-0.691626	-0.647223	-0.653295	-0.648863	-0.645377	-0.634088	-0.613497
-0.0507507	-0.280575	-0.333493	-0.483389	-0.686071	-0.669648	-0.520684	-0.360151	-0.254922	-0.211167	0.0516097	0.162265	-0.117766	-0.289493	-0.394691	-0.497283	-0.603126	-0.322059	0.0168623	0.25689	0.232367	-0.0601073	-0.419465	-0.577435	-0.732528	-0.698758	-0.587317	-0.601857	-0.658964	-0.684211	-0.687299	-0.733862	-0.739382	-0.742143	-0.730146	-0.707484	-0.680584	-0.687612	-0.665132	-0.702568	-0.702063	-0.702528	-0.695168	-0.673719	-0.630378	-0.637545	-0.636689	-0.633585	-0.622052	-0.602696
-0.0792116	-0.302086	-0.37158	-0.509499	-0.657592	-0.633549	-0.477859	-0.310184	-0.198633	-0.169127	0.0340974	0.126997	-0.153802	-0.318315	-0.410451	-0.497057	-0.617697	-0.332783	0.00271097	0.248398	0.256543	-0.0200822	-0.373463	-0.5337	-0.709927	-0.662499	-0.537433	-0.54628	-0.582268	-0.627168	-0.639958	-0.696864	-0.709115	-0.70792	-0.695628	-0.672367	-0.657352	-0.671349	-0.663146	-0.70048	-0.701228	-0.699989	-0.691519	-0.675174	-0.640677	-0.646856	-0.650684	-0.655822	-0.645849	-0.624434
-0.0189869	-0.260451	-0.319658	-0.509983	-0.666828	-0.626092	-0.476549	-0.322108	-0.225072	-0.168285	0.0573736	0.162657	-0.0936387	-0.269314	-0.370457	-0.469353	-0.606802	-0.371193	-0.0439216	0.20423	0.232103	-0.028364	-0.382124	-0.555425	-0.751769	-0.699177	-0.574707	-0.580364	-0.602788	-0.631509	-0.646828	-0.710648	-0.713263	-0.702883	-0.683703	-0.662944	-0.643529	-0.652346	-0.639912	-0.677711	-0.671886	-0.673265	-0.664377	-0.645617	-0.609489	-0.615987	-0.61877	-0.625265	-0.62148	-0.60513
-0.0171211	-0.270969	-0.322748	-0.52446	-0.664333	-0.626465	-0.469963	-0.303473	-0.197231	-0.138492	0.0712286	0.170424	-0.1125	-0.311779	-0.431132	-0.53437	-0.623835	-0.334693	0.0251672	0.273591	0.265548	-0.0570895	-0.447434	-0.618462	-0.781416	-0.704446	-0.561426	-0.587075	-0.621217	-0.657786	-0.66997	-0.719854	-0.718987	-0.713338	-0.701715	-0.682733	-0.668152	-0.688179	-0.681012	-0.713311	-0.701524	-0.707249	-0.70072	-0.687802	-0.653278	-0.65797	-0.662275	-0.667875	-0.65806	-0.638394
0.0496314	-0.194023	-0.225094	-0.465481	-0.640716	-0.61935	-0.442716	-0.279298	-0.167457	-0.147469	0.115897	0.197852	-0.094179	-0.290467	-0.409268	-0.509935	-0.583114	-0.272368	0.0904138	0.352363	0.331014	-0.0100381	-0.41461	-0.576474	-0.728054	-0.628485	-0.494339	-0.509973	-0.576466	-0.607884	-0.620585	-0.659024	-0.660114	-0.650477	-0.641223	-0.62011	-0.589071	-0.602361	-0.58148	-0.62197	-0.610599	-0.608491	-0.60061	-0.581494	-0.544884	-0.553341	-0.557108	-0.563289	-0.55998	-0.552468
-0.0804847	-0.304999	-0.334873	-0.460525	-0.680339	-0.682257	-0.528316	-0.346524	-0.196768	-0.160368	0.0990127	0.197469	-0.113953	-0.29989	-0.421287	-0.534104	-0.658702	-0.311791	0.0438944	0.330982	0.306135	-0.051159	-0.451434	-0.614098	-0.745673	-0.681867	-0.558922	-0.586845	-0.651963	-0.692989	-0.691391	-0.725942	-0.725525	-0.736047	-0.727898	-0.706288	-0.675084	-0.681622	-0.657875	-0.697714	-0.700642	-0.69427	-0.679399	-0.657374	-0.621221	-0.632005	-0.636976	-0.635361	-0.627283	-0.611937
-0.0697323	-0.313599	-0.351819	-0.461683	-0.66137	-0.658811	-0.53553	-0.352205	-0.195373	-0.161192	0.0309847	0.104062	-0.207693	-0.351072	-0.461988	-0.570728	-0.671208	-0.258974	0.095491	0.34899	0.283671	-0.0785482	-0.454656	-0.594503	-0.682794	-0.620794	-0.507065	-0.546858	-0.605688	-0.666482	-0.661401	-0.690243	-0.68815	-0.70393	-0.705154	-0.687003	-0.672127	-0.680149	-0.661413	-0.697364	-0.698607	-0.689657	-0.674021	-0.656292	-0.628769	-0.641348	-0.647729	-0.646198	-0.635159	-0.61601
-0.0609132	-0.318645	-0.378527	-0.521432	-0.725386	-0.737065	-0.59455	-0.388371	-0.222979	-0.1568	0.0447944	0.152992	-0.195191	-0.354407	-0.486909	-0.609259	-0.725496	-0.275543	0.0802232	0.312496	0.229832	-0.164631	-0.532537	-0.652802	-0.725234	-0.67656	-0.5738	-0.629991	-0.670944	-0.734863	-0.732076	-0.76215	-0.750543	-0.748733	-0.763004	-0.759631	-0.752307	-0.752269	-0.73413	-0.769099	-0.76296	-0.761628	-0.744679	-0.7295	-0.700039	-0.711528	-0.71602	-0.716028	-0.709023	-0.692012
0.00582729	-0.240131	-0.295984	-0.455861	-0.648566	-0.650081	-0.5072	-0.303332	-0.148268	-0.105339	0.00906273	0.0890405	-0.221671	-0.362011	-0.467731	-0.562623	-0.682831	-0.258456	0.083675	0.320993	0.261978	-0.135499	-0.489478	-0.601159	-0.645478	-0.587039	-0.503138	-0.560501	-0.600033	-0.672528	-0.686745	-0.706708	-0.697842	-0.689699	-0.68798	-0.676008	-0.657434	-0.659378	-0.63172	-0.671871	-0.667324	-0.66254	-0.639171	-0.622935	-0.59017	-0.602401	-0.609268	-0.615801	-0.624399	-0.606673
0.0470198	-0.182591	-0.240438	-0.420141	-0.624531	-0.628745	-0.504925	-0.308763	-0.173276	-0.14517	-0.0163097	0.0522565	-0.229828	-0.368258	-0.458816	-0.543313	-0.640012	-0.231523	0.104416	0.322669	0.255749	-0.127343	-0.478348	-0.592497	-0.632779	-0.574321	-0.489148	-0.542594	-0.59324	-0.655498	-0.676561	-0.694881	-0.690514	-0.677426	-0.667056	-0.649705	-0.622867	-0.62252	-0.592997	-0.633198	-0.623921	-0.616852	-0.59353	-0.573588	-0.533787	-0.544222	-0.551506	-0.556221	-0.566051	-0.546172
0.0470713	-0.172112	-0.23968	-0.447798	-0.674709	-0.683126	-0.582652	-0.389127	-0.244188	-0.187543	0.0537903	0.128504	-0.165681	-0.335749	-0.433207	-0.52126	-0.612124	-0.228455	0.0886383	0.295509	0.212295	-0.168812	-0.503973	-0.61861	-0.679002	-0.641695	-0.563182	-0.614108	-0.660861	-0.700945	-0.716792	-0.73405	-0.730071	-0.707737	-0.697467	-0.684368	-0.652557	-0.64611	-0.612879	-0.648256	-0.630792	-0.626936	-0.609019	-0.584169	-0.542078	-0.547718	-0.555076	-0.556057	-0.557322	-0.542044
-0.0319888	-0.249524	-0.306281	-0.464591	-0.703326	-0.702664	-0.575752	-0.370151	-0.208692	-0.157389	0.0605811	0.147938	-0.162776	-0.334807	-0.440824	-0.529022	-0.682403	-0.290794	0.0551671	0.282176	0.22478	-0.158887	-0.507621	-0.623131	-0.739855	-0.698821	-0.607334	-0.65166	-0.708489	-0.748719	-0.761363	-0.792357	-0.791122	-0.781683	-0.769294	-0.747777	-0.710677	-0.714839	-0.68815	-0.731906	-0.729531	-0.723526	-0.706243	-0.686573	-0.650585	-0.658093	-0.666986	-0.670381	-0.675585	-0.661925
-0.07927	-0.296389	-0.346445	-0.474667	-0.710834	-0.705851	-0.562891	-0.366842	-0.206701	-0.140027	0.0672419	0.186184	-0.0902804	-0.26991	-0.395398	-0.50366	-0.723184	-0.36911	-0.0237815	0.222301	0.206628	-0.133834	-0.460963	-0.58949	-0.754224	-0.737184	-0.640569	-0.669845	-0.716646	-0.745354	-0.761122	-0.808167	-0.812338	-0.806656	-0.796975	-0.774239	-0.742246	-0.746807	-0.729662	-0.776385	-0.780968	-0.779247	-0.766785	-0.752156	-0.717111	-0.72436	-0.731934	-0.736926	-0.74357	-0.728815
-0.0903228	-0.32384	-0.345962	-0.482553	-0.692706	-0.66147	-0.503591	-0.335169	-0.189662	-0.109328	0.116559	0.24433	-0.00267294	-0.203085	-0.356074	-0.482533	-0.693647	-0.406981	-0.0408925	0.238501	0.262149	-0.0529207	-0.403564	-0.556379	-0.797667	-0.752478	-0.61945	-0.633175	-0.689677	-0.693677	-0.70794	-0.769698	-0.775047	-0.773195	-0.764577	-0.739533	-0.703002	-0.709956	-0.697569	-0.744079	-0.749925	-0.751974	-0.746441	-0.734547	-0.699142	-0.70727	-0.712061	-0.718979	-0.718172	-0.711241
-0.12455	-0.35415	-0.363389	-0.471894	-0.614111	-0.582675	-0.406784	-0.228148	-0.098271	-0.0345372	0.163545	0.275242	-0.0481188	-0.234605	-0.397489	-0.530468	-0.701678	-0.35906	0.0128325	0.30131	0.309174	-0.0378736	-0.412991	-0.565063	-0.745975	-0.67005	-0.518073	-0.546701	-0.60061	-0.628843	-0.641386	-0.696969	-0.697846	-0.696184	-0.699153	-0.677701	-0.645359	-0.659684	-0.649295	-0.697615	-0.707526	-0.713817	-0.714106	-0.704604	-0.674487	-0.678146	-0.682829	-0.693501	-0.688463	-0.682415
-0.0684742	-0.305471	-0.333417	-0.456736	-0.582758	-0.548285	-0.419917	-0.254768	-0.106939	-0.0556379	0.0534986	0.145581	-0.163634	-0.293001	-0.406563	-0.52508	-0.659529	-0.288232	0.0987388	0.370956	0.347411	0.00199858	-0.417645	-0.602902	-0.740698	-0.631988	-0.470053	-0.505883	-0.560747	-0.615982	-0.610641	-0.663611	-0.659873	-0.663622	-0.655271	-0.629162	-0.608928	-0.619079	-0.603226	-0.649232	-0.662244	-0.666156	-0.656877	-0.644123	-0.614487	-0.624137	-0.631615	-0.634388	-0.624953	-0.605913
-0.0724841	-0.296623	-0.346717	-0.460787	-0.59078	-0.568091	-0.436895	-0.256454	-0.10658	-0.0316437	0.0587447	0.143546	-0.204009	-0.333154	-0.443731	-0.561597	-0.698111	-0.272756	0.109571	0.363028	0.311337	-0.0642387	-0.4681	-0.62787	-0.697777	-0.606188	-0.452799	-0.50482	-0.542391	-0.619777	-0.619335	-0.669034	-0.658454	-0.660139	-0.661851	-0.641998	-0.636027	-0.653832	-0.642439	-0.684235	-0.688548	-0.690443	-0.678985	-0.67071	-0.643114	-0.656451	-0.667275	-0.673645	-0.665072	-0.64281
-0.0972451	-0.324239	-0.384861	-0.475512	-0.671725	-0.663159	-0.525986	-0.343298	-0.209014	-0.139407	0.0975706	0.195703	-0.1274	-0.276518	-0.406071	-0.528914	-0.723003	-0.332027	0.0325025	0.295695	0.259379	-0.102433	-0.468014	-0.602518	-0.724235	-0.672662	-0.561005	-0.595916	-0.633863	-0.687308	-0.696185	-0.74514	-0.734534	-0.733235	-0.735789	-0.721789	-0.709293	-0.726181	-0.706662	-0.746491	-0.751207	-0.7486	-0.737676	-0.725165	-0.694955	-0.710537	-0.717202	-0.721524	-0.721155	-0.707291
-0.0530184	-0.284593	-0.343389	-0.477812	-0.700605	-0.721679	-0.591558	-0.402225	-0.246746	-0.162366	0.0893569	0.209318	-0.121833	-0.305547	-0.438668	-0.563188	-0.748896	-0.353429	0.02006	0.274741	0.232367	-0.155186	-0.531725	-0.652593	-0.755756	-0.700724	-0.596733	-0.639326	-0.682443	-0.732591	-0.737029	-0.784831	-0.773532	-0.768423	-0.775471	-0.760071	-0.744576	-0.755993	-0.739224	-0.776256	-0.770556	-0.767019	-0.752946	-0.740252	-0.712798	-0.728068	-0.738422	-0.742768	-0.749887	-0.736483
-0.0363259	-0.265983	-0.285772	-0.432737	-0.66193	-0.649538	-0.512849	-0.340989	-0.205644	-0.121025	0.126128	0.243744	-0.0855617	-0.270543	-0.420793	-0.549848	-0.738872	-0.416539	-0.0449869	0.258394	0.264014	-0.107377	-0.495197	-0.636193	-0.776354	-0.720407	-0.603135	-0.637293	-0.69029	-0.72216	-0.737058	-0.785745	-0.775668	-0.76872	-0.76516	-0.745674	-0.719581	-0.734849	-0.718544	-0.75532	-0.751266	-0.746838	-0.735132	-0.718809	-0.694056	-0.701621	-0.709153	-0.71355	-0.716337	-0.704805
0.00115117	-0.225079	-0.227718	-0.410503	-0.616479	-0.572129	-0.415138	-0.272177	-0.153722	-0.086129	0.147312	0.252365	0.00276931	-0.195032	-0.353526	-0.476538	-0.683964	-0.45069	-0.0795054	0.232091	0.289884	-0.0150014	-0.392882	-0.562165	-0.776029	-0.711839	-0.576344	-0.589897	-0.637493	-0.647118	-0.670498	-0.727088	-0.726509	-0.721097	-0.696227	-0.670997	-0.633518	-0.654766	-0.640529	-0.680961	-0.681712	-0.681074	-0.676301	-0.66364	-0.632999	-0.636831	-0.643361	-0.652258	-0.655988	-0.646401
-0.150974	-0.357832	-0.34266	-0.432617	-0.609449	-0.563731	-0.39175	-0.234097	-0.154368	-0.137264	0.12753	0.220808	-0.0447097	-0.220825	-0.351458	-0.469153	-0.641182	-0.38718	-0.0348389	0.248487	0.264258	-0.0624852	-0.38557	-0.507286	-0.693844	-0.649507	-0.538359	-0.547108	-0.61129	-0.637479	-0.663603	-0.698186	-0.698232	-0.698721	-0.682691	-0.65811	-0.611326	-0.637424	-0.622407	-0.672307	-0.690097	-0.688568	-0.687666	-0.67321	-0.646237	-0.645106	-0.650227	-0.660393	-0.670038	-0.665602
-0.154404	-0.373899	-0.368047	-0.466434	-0.630068	-0.57879	-0.411905	-0.24354	-0.152106	-0.131954	0.0937302	0.183558	-0.0868255	-0.247936	-0.38307	-0.497322	-0.64731	-0.344796	0.00387149	0.262471	0.252365	-0.0997451	-0.401776	-0.488212	-0.657084	-0.619489	-0.516372	-0.540361	-0.60385	-0.630475	-0.652757	-0.686132	-0.688317	-0.684472	-0.685033	-0.666768	-0.624522	-0.637732	-0.622301	-0.674604	-0.690089	-0.691435	-0.688739	-0.676701	-0.649838	-0.648974	-0.655185	-0.663306	-0.670972	-0.667802
-0.110203	-0.351797	-0.370773	-0.482706	-0.666786	-0.674137	-0.503589	-0.300986	-0.124583	-0.051834	0.121565	0.203997	-0.166678	-0.337029	-0.466387	-0.578923	-0.723042	-0.281019	0.0934456	0.326393	0.263744	-0.129954	-0.482945	-0.592836	-0.698716	-0.628824	-0.530926	-0.573073	-0.641801	-0.703025	-0.707262	-0.736605	-0.731341	-0.737264	-0.741192	-0.71978	-0.693106	-0.706737	-0.690116	-0.740353	-0.748125	-0.745866	-0.732604	-0.723537	-0.698185	-0.70921	-0.718326	-0.726827	-0.731537	-0.717418
0.0104028	-0.241555	-0.299427	-0.49707	-0.696274	-0.690925	-0.543942	-0.356663	-0.16848	-0.0982288	0.0757494	0.170349	-0.171003	-0.325941	-0.440958	-0.548869	-0.673254	-0.2675	0.087589	0.303856	0.225369	-0.137311	-0.492737	-0.632069	-0.721902	-0.665677	-0.574696	-0.610092	-0.662942	-0.725294	-0.721569	-0.750655	-0.744571	-0.746368	-0.743733	-0.730286	-0.717767	-0.72803	-0.709911	-0.748005	-0.742789	-0.742914	-0.729719	-0.716679	-0.692271	-0.701072	-0.705684	-0.707989	-0.695578	-0.675717
-0.0161097	-0.262471	-0.335338	-0.504056	-0.728794	-0.762668	-0.611993	-0.419333	-0.200579	-0.0988753	0.0788388	0.193975	-0.149679	-0.31863	-0.436885	-0.552415	-0.724219	-0.315698	0.0513944	0.280799	0.219717	-0.116413	-0.474673	-0.621567	-0.741723	-0.695689	-0.594373	-0.631091	-0.670563	-0.726181	-0.721632	-0.771876	-0.767352	-0.769858	-0.777028	-0.767997	-0.771156	-0.774333	-0.766129	-0.801148	-0.788686	-0.78615	-0.765236	-0.755487	-0.730937	-0.744921	-0.752177	-0.753591	-0.745754	-0.722764
-0.0781915	-0.328745	-0.389298	-0.516823	-0.760975	-0.786587	-0.64963	-0.453706	-0.240722	-0.111236	0.0803207	0.195095	-0.149667	-0.321763	-0.46161	-0.582376	-0.76853	-0.353006	0.00569431	0.225464	0.169876	-0.163651	-0.496685	-0.607944	-0.753715	-0.720497	-0.634453	-0.681155	-0.723932	-0.760213	-0.759168	-0.81463	-0.807953	-0.811658	-0.823853	-0.82073	-0.81776	-0.816593	-0.808518	-0.843707	-0.837191	-0.832772	-0.813334	-0.802711	-0.782873	-0.793709	-0.802309	-0.802635	-0.800082	-0.782664
-0.041317	-0.290523	-0.357007	-0.499732	-0.760238	-0.760275	-0.640018	-0.435995	-0.233027	-0.127865	0.0338066	0.128743	-0.210659	-0.373617	-0.513002	-0.615415	-0.754324	-0.305428	0.0407655	0.242121	0.167322	-0.203655	-0.538697	-0.627544	-0.748795	-0.7149	-0.62695	-0.689772	-0.738261	-0.778957	-0.781805	-0.826162	-0.816632	-0.812733	-0.824146	-0.82365	-0.817721	-0.816859	-0.803095	-0.833187	-0.820538	-0.81112	-0.789537	-0.775561	-0.752669	-0.765672	-0.773686	-0.770998	-0.759863	-0.740504
-0.0065914	-0.266428	-0.321614	-0.508112	-0.760861	-0.741788	-0.625625	-0.426254	-0.26529	-0.171143	0.0346341	0.12855	-0.203159	-0.377004	-0.51094	-0.611403	-0.688008	-0.262041	0.0739866	0.254754	0.147346	-0.282007	-0.598074	-0.661639	-0.709238	-0.680272	-0.631014	-0.694445	-0.749805	-0.805019	-0.807446	-0.818989	-0.807723	-0.798495	-0.805729	-0.800703	-0.78053	-0.787011	-0.763018	-0.794088	-0.778498	-0.771316	-0.75337	-0.736537	-0.71294	-0.723039	-0.727477	-0.728174	-0.722307	-0.710803
-0.0438777	-0.276605	-0.34173	-0.503136	-0.727073	-0.730374	-0.584013	-0.381032	-0.212143	-0.142848	0.0972044	0.214156	-0.131447	-0.318533	-0.450903	-0.559824	-0.673568	-0.252014	0.0815503	0.280704	0.196286	-0.210255	-0.533783	-0.643871	-0.707335	-0.67501	-0.608684	-0.645792	-0.694157	-0.760419	-0.759945	-0.78254	-0.777175	-0.768477	-0.776521	-0.770665	-0.756672	-0.768129	-0.749636	-0.781134	-0.770996	-0.768548	-0.757564	-0.744488	-0.715836	-0.724837	-0.728707	-0.731921	-0.717225	-0.703333
-0.122483	-0.356064	-0.39674	-0.532098	-0.733778	-0.702249	-0.558533	-0.361773	-0.189279	-0.0784182	0.128399	0.240822	-0.10293	-0.301434	-0.447234	-0.552754	-0.67474	-0.294941	0.042301	0.24071	0.197661	-0.160854	-0.485895	-0.602327	-0.764384	-0.715826	-0.622243	-0.654468	-0.704245	-0.743362	-0.746013	-0.795982	-0.791608	-0.782247	-0.783032	-0.776193	-0.753848	-0.760494	-0.750257	-0.788537	-0.785928	-0.786123	-0.776469	-0.764278	-0.737006	-0.743457	-0.75036	-0.75472	-0.735474	-0.722878
-0.13209	-0.365019	-0.418565	-0.53483	-0.747182	-0.707131	-0.58713	-0.391842	-0.208374	-0.0857787	0.102391	0.216151	-0.112375	-0.281708	-0.434903	-0.553177	-0.726717	-0.33466	0.0161216	0.233424	0.189181	-0.141517	-0.472419	-0.595533	-0.778307	-0.747637	-0.628776	-0.668795	-0.712268	-0.735518	-0.734743	-0.800413	-0.795532	-0.785149	-0.797497	-0.794235	-0.783236	-0.77621	-0.7698	-0.805424	-0.803154	-0.802115	-0.79195	-0.779069	-0.754343	-0.76276	-0.771449	-0.771996	-0.752057	-0.738763
-0.130258	-0.391722	-0.433444	-0.568577	-0.783687	-0.715354	-0.584908	-0.388019	-0.2129	-0.0844898	0.0627189	0.177731	-0.122491	-0.28695	-0.440627	-0.550583	-0.721765	-0.360085	-0.0135122	0.188404	0.147855	-0.182466	-0.48574	-0.58936	-0.777209	-0.758162	-0.673598	-0.722132	-0.765818	-0.780532	-0.785004	-0.8385	-0.833625	-0.823234	-0.829452	-0.826167	-0.803954	-0.791526	-0.775694	-0.817584	-0.821931	-0.821197	-0.806367	-0.791687	-0.766411	-0.773509	-0.779317	-0.780894	-0.771898	-0.762163
-0.145486	-0.394106	-0.440471	-0.541003	-0.791108	-0.770345	-0.640605	-0.439326	-0.246375	-0.0999466	0.0825741	0.210235	-0.136229	-0.314134	-0.470014	-0.58945	-0.739611	-0.325388	0.0150227	0.212498	0.137334	-0.25016	-0.5599	-0.656061	-0.783862	-0.75856	-0.694404	-0.750945	-0.799751	-0.837216	-0.829632	-0.867793	-0.860337	-0.857673	-0.868571	-0.868328	-0.848953	-0.845467	-0.825725	-0.863727	-0.868766	-0.867726	-0.853434	-0.841018	-0.818838	-0.82935	-0.832945	-0.832877	-0.823328	-0.813642
-0.107301	-0.3695	-0.407821	-0.554731	-0.781063	-0.763476	-0.621596	-0.423693	-0.221938	-0.0809897	0.0591082	0.193847	-0.108566	-0.280336	-0.427111	-0.544475	-0.735824	-0.339437	0.0182273	0.224668	0.167113	-0.208407	-0.52266	-0.610301	-0.77881	-0.748861	-0.670115	-0.719976	-0.767426	-0.795001	-0.789721	-0.843189	-0.832265	-0.824017	-0.835231	-0.831398	-0.815089	-0.802346	-0.782032	-0.823655	-0.826128	-0.832707	-0.816904	-0.80753	-0.779387	-0.790598	-0.796726	-0.797376	-0.795542	-0.785914
-0.089966	-0.349982	-0.382265	-0.560531	-0.731722	-0.673595	-0.54783	-0.35565	-0.182325	-0.0748374	0.0224959	0.13595	-0.0998133	-0.265511	-0.397637	-0.500844	-0.677152	-0.32315	0.0315966	0.234582	0.19143	-0.176756	-0.484406	-0.55846	-0.743084	-0.711683	-0.615441	-0.669444	-0.710359	-0.722838	-0.728525	-0.782856	-0.772434	-0.751628	-0.754881	-0.738149	-0.709285	-0.69264	-0.669461	-0.717037	-0.718274	-0.728974	-0.71432	-0.704085	-0.665177	-0.672173	-0.681415	-0.685391	-0.688189	-0.676992
-0.101476	-0.364137	-0.39355	-0.576623	-0.716807	-0.640119	-0.513537	-0.327427	-0.179242	-0.086438	0.0302897	0.138414	-0.0740852	-0.253183	-0.383466	-0.481346	-0.654789	-0.333203	0.030068	0.245596	0.217606	-0.14751	-0.46218	-0.542851	-0.738189	-0.708101	-0.595438	-0.647749	-0.689269	-0.693626	-0.699912	-0.755669	-0.749702	-0.729252	-0.728313	-0.706089	-0.672115	-0.658918	-0.633889	-0.681266	-0.682878	-0.694728	-0.682685	-0.671092	-0.628883	-0.634278	-0.64539	-0.649377	-0.649591	-0.639047
-0.230346	-0.473636	-0.48046	-0.565846	-0.707647	-0.614221	-0.473106	-0.283258	-0.150385	-0.0387482	0.0956991	0.198469	-0.105645	-0.306071	-0.458624	-0.562511	-0.684098	-0.341186	0.0352877	0.268575	0.246411	-0.144746	-0.493031	-0.595894	-0.797232	-0.73502	-0.604701	-0.662517	-0.7261	-0.738696	-0.745207	-0.794226	-0.794175	-0.788708	-0.783373	-0.7635	-0.723302	-0.731804	-0.715706	-0.763125	-0.776928	-0.785409	-0.779034	-0.769328	-0.737085	-0.739054	-0.74889	-0.752368	-0.741129	-0.730082
-0.255323	-0.486602	-0.499398	-0.53376	-0.701239	-0.637364	-0.484892	-0.285938	-0.147387	-0.0463204	0.116276	0.207142	-0.153525	-0.338105	-0.494796	-0.600593	-0.726127	-0.351863	0.0229658	0.266221	0.232424	-0.150649	-0.501191	-0.599935	-0.772644	-0.704099	-0.594054	-0.647885	-0.717741	-0.746574	-0.760945	-0.806149	-0.803129	-0.806814	-0.805863	-0.792391	-0.755125	-0.774354	-0.762956	-0.80979	-0.825564	-0.826576	-0.820813	-0.810763	-0.790033	-0.790177	-0.799758	-0.806803	-0.804135	-0.793494
-0.246618	-0.501888	-0.527053	-0.55051	-0.756074	-0.720174	-0.581154	-0.391863	-0.239468	-0.117506	0.059221	0.190661	-0.121462	-0.279163	-0.430367	-0.547171	-0.719883	-0.366992	-0.0463389	0.155017	0.113301	-0.222712	-0.498153	-0.566168	-0.743673	-0.718316	-0.680058	-0.722375	-0.777402	-0.806785	-0.81312	-0.852157	-0.83863	-0.845086	-0.850641	-0.850578	-0.819571	-0.825431	-0.801964	-0.846928	-0.867351	-0.869945	-0.858826	-0.848392	-0.830647	-0.835165	-0.839001	-0.84138	-0.847223	-0.838945
-0.229462	-0.505027	-0.532928	-0.583253	-0.784944	-0.746232	-0.606964	-0.433232	-0.295674	-0.174991	0.00160728	0.151218	-0.10782	-0.251327	-0.381999	-0.4993	-0.666094	-0.375395	-0.0769446	0.109697	0.0623334	-0.240292	-0.490396	-0.549951	-0.730767	-0.726001	-0.711471	-0.743863	-0.790476	-0.817142	-0.816965	-0.854435	-0.836395	-0.846561	-0.854859	-0.853819	-0.82749	-0.827651	-0.799923	-0.842978	-0.862795	-0.868512	-0.858054	-0.845531	-0.826245	-0.83006	-0.829892	-0.830675	-0.838829	-0.831915
-0.224984	-0.492298	-0.52016	-0.575073	-0.772078	-0.73185	-0.600755	-0.419343	-0.268278	-0.13693	0.00682565	0.135368	-0.138332	-0.28354	-0.412429	-0.522889	-0.677119	-0.346889	-0.0326478	0.152906	0.0919316	-0.250116	-0.515973	-0.57494	-0.737375	-0.713231	-0.685633	-0.730557	-0.777828	-0.811447	-0.812875	-0.848707	-0.831129	-0.839234	-0.842417	-0.836858	-0.806548	-0.807042	-0.779456	-0.82539	-0.847205	-0.853819	-0.843493	-0.833168	-0.811734	-0.814638	-0.817223	-0.820331	-0.831206	-0.823085
-0.0766507	-0.371238	-0.405477	-0.59019	-0.770877	-0.701815	-0.550671	-0.359994	-0.175171	-0.0475728	-0.00752286	0.119328	-0.111328	-0.283367	-0.422277	-0.519792	-0.70249	-0.367844	-0.00523932	0.212644	0.189617	-0.158938	-0.488657	-0.594285	-0.800686	-0.753352	-0.660369	-0.713698	-0.763982	-0.783061	-0.787038	-0.839186	-0.828284	-0.826046	-0.818215	-0.802132	-0.773613	-0.764588	-0.739967	-0.784459	-0.78939	-0.799303	-0.783263	-0.773211	-0.743384	-0.746502	-0.752763	-0.757408	-0.76564	-0.750079
-0.0472731	-0.336621	-0.37571	-0.571423	-0.759628	-0.680477	-0.547778	-0.359511	-0.18173	-0.061745	-0.000672455	0.133791	-0.0928453	-0.262355	-0.416205	-0.517682	-0.718556	-0.384659	-0.0268507	0.186146	0.1759	-0.154352	-0.476808	-0.575795	-0.800975	-0.760519	-0.662504	-0.715135	-0.766632	-0.77213	-0.783254	-0.845002	-0.834212	-0.820266	-0.815131	-0.799284	-0.767219	-0.75438	-0.730307	-0.772902	-0.774019	-0.782128	-0.767343	-0.75437	-0.727694	-0.730006	-0.737493	-0.740693	-0.745265	-0.731805
-0.117199	-0.377487	-0.392948	-0.539889	-0.70704	-0.626318	-0.487098	-0.302815	-0.128661	-0.0272909	0.0816914	0.190435	-0.0659194	-0.261705	-0.427541	-0.534791	-0.728917	-0.397781	-0.00406002	0.27599	0.296268	-0.0678309	-0.444989	-0.573652	-0.807061	-0.732695	-0.59185	-0.64069	-0.706975	-0.708566	-0.719358	-0.782939	-0.783547	-0.771214	-0.764909	-0.739955	-0.699045	-0.695762	-0.678911	-0.725917	-0.728989	-0.73	-0.716157	-0.704533	-0.67789	-0.684242	-0.700036	-0.708307	-0.712593	-0.703751
-0.134736	-0.389479	-0.399461	-0.516408	-0.688341	-0.647113	-0.484636	-0.294823	-0.103729	0.0091112	0.153529	0.243259	-0.07761	-0.289518	-0.466208	-0.575569	-0.758781	-0.371365	0.0526608	0.333576	0.321909	-0.0597536	-0.450843	-0.582589	-0.784939	-0.693205	-0.552787	-0.601297	-0.674132	-0.702948	-0.71181	-0.766809	-0.765562	-0.766026	-0.762265	-0.741223	-0.707611	-0.719854	-0.704474	-0.749337	-0.755338	-0.753292	-0.741516	-0.734671	-0.708715	-0.717166	-0.732568	-0.742212	-0.742205	-0.728385
-0.141579	-0.395037	-0.410675	-0.522263	-0.684859	-0.656235	-0.480322	-0.29442	-0.0974981	0.00701633	0.149815	0.251902	-0.0567202	-0.267691	-0.433118	-0.546988	-0.741323	-0.381761	0.0373845	0.324489	0.32898	-0.0447183	-0.437896	-0.578745	-0.776591	-0.689795	-0.554807	-0.59236	-0.65784	-0.69547	-0.697248	-0.753523	-0.751036	-0.755431	-0.754988	-0.733615	-0.708191	-0.722755	-0.710972	-0.755791	-0.76059	-0.759711	-0.744421	-0.740384	-0.714934	-0.72614	-0.739377	-0.75002	-0.750243	-0.736476
-0.198631	-0.445193	-0.464758	-0.540457	-0.710107	-0.673109	-0.52722	-0.333326	-0.122523	-0.00129296	0.0991835	0.195452	-0.0801408	-0.262058	-0.424945	-0.530362	-0.749874	-0.340953	0.0489352	0.297359	0.263316	-0.145892	-0.48277	-0.561521	-0.740673	-0.677374	-0.574322	-0.636137	-0.69754	-0.729336	-0.727221	-0.774468	-0.765699	-0.764436	-0.776781	-0.766034	-0.74164	-0.737547	-0.71589	-0.759879	-0.771754	-0.772528	-0.756697	-0.753364	-0.729393	-0.741514	-0.756712	-0.76439	-0.77182	-0.761966
-0.136501	-0.391532	-0.420419	-0.542717	-0.735153	-0.666333	-0.523911	-0.337263	-0.149413	-0.0208786	0.0849375	0.189999	-0.0452972	-0.229905	-0.398713	-0.499161	-0.771461	-0.430877	-0.0447816	0.211758	0.227799	-0.112479	-0.443333	-0.533402	-0.774458	-0.744811	-0.632677	-0.68367	-0.736597	-0.735041	-0.742296	-0.814374	-0.815051	-0.804821	-0.805895	-0.78701	-0.758926	-0.750757	-0.730102	-0.775819	-0.786293	-0.788854	-0.774355	-0.766667	-0.736909	-0.748782	-0.761141	-0.766444	-0.76993	-0.760409
-0.182047	-0.434449	-0.472218	-0.565006	-0.772214	-0.713988	-0.644261	-0.467013	-0.310633	-0.124586	0.0643226	0.178789	-0.0947745	-0.266319	-0.425095	-0.532565	-0.702254	-0.350988	-0.0230054	0.175873	0.120619	-0.270163	-0.541634	-0.576879	-0.744471	-0.729402	-0.666383	-0.738305	-0.786932	-0.787627	-0.786585	-0.838615	-0.823335	-0.807492	-0.820428	-0.817559	-0.780611	-0.761843	-0.727563	-0.767896	-0.773692	-0.778922	-0.767647	-0.754084	-0.72573	-0.735521	-0.749343	-0.749867	-0.75386	-0.75221
-0.140416	-0.414719	-0.445336	-0.587122	-0.774249	-0.669363	-0.558654	-0.387937	-0.264404	-0.121503	0.076183	0.191397	-0.0581548	-0.232035	-0.405647	-0.516751	-0.69167	-0.382624	-0.0409004	0.163331	0.14867	-0.187836	-0.472283	-0.532053	-0.754531	-0.740525	-0.666217	-0.710935	-0.758039	-0.746589	-0.755729	-0.819387	-0.809089	-0.785855	-0.792504	-0.785724	-0.748364	-0.737557	-0.707303	-0.752189	-0.758913	-0.765312	-0.759824	-0.745696	-0.713867	-0.721116	-0.729988	-0.732916	-0.728083	-0.727863
-0.197284	-0.462717	-0.463141	-0.565355	-0.716136	-0.626601	-0.491912	-0.333574	-0.202805	-0.0792084	0.123107	0.227061	-0.0298599	-0.199335	-0.368933	-0.479889	-0.652883	-0.382584	-0.0379633	0.179149	0.172686	-0.146695	-0.423775	-0.476616	-0.713138	-0.679717	-0.611773	-0.64081	-0.697364	-0.696366	-0.699756	-0.754627	-0.743955	-0.737008	-0.744999	-0.730574	-0.691357	-0.693452	-0.670241	-0.71849	-0.734819	-0.739965	-0.737049	-0.728333	-0.705115	-0.708541	-0.717826	-0.724984	-0.723632	-0.725044
-0.216781	-0.472812	-0.46661	-0.556349	-0.690234	-0.586522	-0.443806	-0.292547	-0.174322	-0.0681645	0.0976911	0.204496	-0.0152664	-0.180891	-0.337622	-0.446144	-0.643352	-0.42453	-0.0746932	0.169356	0.201498	-0.0880488	-0.373887	-0.447828	-0.726077	-0.691637	-0.598374	-0.616767	-0.668777	-0.660541	-0.671564	-0.737899	-0.732163	-0.726812	-0.727541	-0.706406	-0.667463	-0.670465	-0.654674	-0.70515	-0.723471	-0.72894	-0.724415	-0.716026	-0.689881	-0.692792	-0.701853	-0.710863	-0.712032	-0.71004
-0.221338	-0.471885	-0.462819	-0.547115	-0.680936	-0.619575	-0.467028	-0.310078	-0.182792	-0.0815603	0.108779	0.227506	-0.00489656	-0.189689	-0.340202	-0.453144	-0.654513	-0.417603	-0.0543401	0.20764	0.234218	-0.0717562	-0.376698	-0.461439	-0.743611	-0.690629	-0.584903	-0.604867	-0.661272	-0.658963	-0.671423	-0.737489	-0.736524	-0.737307	-0.739374	-0.714938	-0.675217	-0.681414	-0.668958	-0.721365	-0.739967	-0.749251	-0.746963	-0.741128	-0.713534	-0.715673	-0.726057	-0.737135	-0.748365	-0.74564
-0.213494	-0.485971	-0.49546	-0.608469	-0.745627	-0.658227	-0.496753	-0.330445	-0.216768	-0.122616	0.0537542	0.190532	-0.0299927	-0.203201	-0.35338	-0.463457	-0.640729	-0.406376	-0.0729552	0.142447	0.14419	-0.147046	-0.407285	-0.469211	-0.732061	-0.716033	-0.648745	-0.673504	-0.713583	-0.714097	-0.726192	-0.785821	-0.780337	-0.77714	-0.786041	-0.775231	-0.746913	-0.749035	-0.736551	-0.782375	-0.797961	-0.810633	-0.809345	-0.802835	-0.774223	-0.772718	-0.776175	-0.783875	-0.788351	-0.782884
-0.141766	-0.440433	-0.463335	-0.629758	-0.778905	-0.693045	-0.542369	-0.376547	-0.256955	-0.148758	-0.0132889	0.138053	-0.0397622	-0.189424	-0.326152	-0.436622	-0.637837	-0.392538	-0.0783105	0.083316	0.0627709	-0.19674	-0.416784	-0.460819	-0.713674	-0.709018	-0.678957	-0.707464	-0.734107	-0.736084	-0.749347	-0.807509	-0.793906	-0.778935	-0.790432	-0.79656	-0.7797	-0.765863	-0.745901	-0.791394	-0.804938	-0.820591	-0.812027	-0.805622	-0.780232	-0.781452	-0.781538	-0.785654	-0.798204	-0.79546
-0.122517	-0.429655	-0.455061	-0.624995	-0.779895	-0.711335	-0.571957	-0.411834	-0.283159	-0.174748	-0.0222318	0.132636	-0.0391759	-0.188975	-0.323722	-0.435018	-0.631123	-0.385667	-0.0754804	0.0881756	0.061167	-0.202119	-0.419671	-0.462722	-0.714671	-0.705414	-0.680344	-0.707383	-0.734536	-0.743903	-0.75502	-0.81081	-0.793737	-0.781913	-0.794799	-0.801293	-0.783998	-0.769733	-0.745889	-0.789417	-0.800123	-0.815131	-0.806167	-0.799158	-0.776587	-0.778465	-0.77967	-0.783514	-0.797267	-0.795378
-0.136489	-0.439804	-0.427542	-0.568425	-0.768505	-0.695399	-0.570335	-0.420056	-0.265242	-0.114432	0.0806136	0.208708	-0.0228684	-0.181338	-0.352461	-0.476704	-0.661318	-0.393589	-0.0661652	0.144522	0.126096	-0.181672	-0.441037	-0.4891	-0.734389	-0.695802	-0.666916	-0.700657	-0.754858	-0.75788	-0.761648	-0.811087	-0.787779	-0.782295	-0.790985	-0.796399	-0.764878	-0.756235	-0.726445	-0.770844	-0.781883	-0.787015	-0.777004	-0.76567	-0.752779	-0.75578	-0.763187	-0.767284	-0.777577	-0.781998
-0.188792	-0.475548	-0.453244	-0.551579	-0.729368	-0.647968	-0.517736	-0.356525	-0.193733	-0.0403557	0.149971	0.248946	-0.0276632	-0.204163	-0.39753	-0.516938	-0.697139	-0.385466	-0.0325944	0.205276	0.187414	-0.168915	-0.452377	-0.502423	-0.71378	-0.655121	-0.614758	-0.662139	-0.723272	-0.736525	-0.740894	-0.782163	-0.761289	-0.757813	-0.770636	-0.778009	-0.747137	-0.747946	-0.721106	-0.764101	-0.777924	-0.779361	-0.769696	-0.762844	-0.753609	-0.756724	-0.769015	-0.776488	-0.786043	-0.788213
-0.202965	-0.474804	-0.46962	-0.55466	-0.73133	-0.661673	-0.519956	-0.338399	-0.1658	-0.00907571	0.14838	0.23829	-0.0836512	-0.271804	-0.452851	-0.557918	-0.719123	-0.336541	0.0123672	0.217672	0.177807	-0.197894	-0.479959	-0.53287	-0.711245	-0.643952	-0.607955	-0.66523	-0.731721	-0.761191	-0.768424	-0.805069	-0.79295	-0.787262	-0.798735	-0.805654	-0.775169	-0.783891	-0.757209	-0.802	-0.818161	-0.817209	-0.806527	-0.801189	-0.793395	-0.799167	-0.812895	-0.822045	-0.829014	-0.828863
-0.210676	-0.482105	-0.488583	-0.562947	-0.746286	-0.677631	-0.540303	-0.348974	-0.177154	-0.0302789	0.116404	0.206006	-0.114285	-0.302719	-0.480417	-0.580573	-0.727867	-0.328876	0.0206677	0.224927	0.171116	-0.22162	-0.510657	-0.561295	-0.717744	-0.652995	-0.619285	-0.682841	-0.751895	-0.785308	-0.793146	-0.825814	-0.818348	-0.816643	-0.826691	-0.828141	-0.794606	-0.80571	-0.780455	-0.82406	-0.840675	-0.839163	-0.82968	-0.82535	-0.815532	-0.821768	-0.835462	-0.845178	-0.852864	-0.851863
-0.162905	-0.459044	-0.469466	-0.571372	-0.747445	-0.682281	-0.523967	-0.339608	-0.202543	-0.10376	0.0469448	0.162346	-0.120846	-0.286822	-0.470259	-0.582082	-0.703519	-0.34762	-0.00511893	0.183728	0.128057	-0.217046	-0.492903	-0.522687	-0.684211	-0.639027	-0.61891	-0.662562	-0.730286	-0.760617	-0.77344	-0.811611	-0.797644	-0.794978	-0.815186	-0.816194	-0.790278	-0.801502	-0.782821	-0.820418	-0.829274	-0.827398	-0.820678	-0.81647	-0.80365	-0.807758	-0.813002	-0.820456	-0.823844	-0.82441
-0.148704	-0.441496	-0.438785	-0.555597	-0.704238	-0.644559	-0.463635	-0.283539	-0.145349	-0.0616622	0.0740454	0.171008	-0.0963888	-0.268566	-0.439887	-0.543506	-0.674947	-0.334934	0.0248702	0.228021	0.183401	-0.148266	-0.441593	-0.477573	-0.674673	-0.601525	-0.555473	-0.59504	-0.669753	-0.696136	-0.716331	-0.755443	-0.73948	-0.742713	-0.756018	-0.752311	-0.723105	-0.740448	-0.722965	-0.766338	-0.776314	-0.778928	-0.77197	-0.771237	-0.755426	-0.758185	-0.765237	-0.775487	-0.785972	-0.785992
-0.0992445	-0.412413	-0.425209	-0.599904	-0.752321	-0.701338	-0.522663	-0.340244	-0.165401	-0.061754	0.0452527	0.157017	-0.0725457	-0.259838	-0.419976	-0.522647	-0.693252	-0.364339	0.00404021	0.207894	0.178308	-0.146299	-0.448024	-0.504378	-0.710346	-0.642739	-0.595089	-0.634503	-0.693145	-0.723559	-0.737683	-0.77952	-0.76404	-0.767741	-0.775311	-0.769635	-0.747781	-0.755319	-0.739851	-0.782346	-0.784877	-0.788793	-0.774748	-0.773729	-0.758206	-0.761263	-0.770937	-0.783086	-0.802272	-0.79728
-0.113935	-0.419913	-0.439379	-0.598211	-0.758074	-0.705527	-0.542726	-0.3581	-0.203635	-0.108043	0.0232661	0.144016	-0.0775825	-0.250903	-0.406589	-0.51335	-0.705336	-0.364709	0.000701917	0.200674	0.163229	-0.162914	-0.450395	-0.497104	-0.703844	-0.654932	-0.605616	-0.646578	-0.701046	-0.729469	-0.747137	-0.79367	-0.777719	-0.772464	-0.784154	-0.779528	-0.758121	-0.761412	-0.742815	-0.786681	-0.791517	-0.794705	-0.780477	-0.776398	-0.757411	-0.763393	-0.772107	-0.782198	-0.802122	-0.79774
-0.128105	-0.451587	-0.470504	-0.629052	-0.798199	-0.719216	-0.554183	-0.367676	-0.173915	-0.0486271	0.0288114	0.147648	-0.0903285	-0.255541	-0.417507	-0.521668	-0.709485	-0.358835	-0.00751055	0.172756	0.127608	-0.185801	-0.46542	-0.5165	-0.732956	-0.685547	-0.658789	-0.704715	-0.762765	-0.786955	-0.789153	-0.83518	-0.8172	-0.820384	-0.834161	-0.839141	-0.824302	-0.823539	-0.802144	-0.843897	-0.854422	-0.861361	-0.847565	-0.84526	-0.834632	-0.83932	-0.84631	-0.851604	-0.859328	-0.854292
-0.133029	-0.446393	-0.459154	-0.621158	-0.790923	-0.70353	-0.553375	-0.376356	-0.172301	0.000282273	0.101441	0.216421	-0.0468068	-0.235237	-0.413824	-0.523274	-0.718188	-0.373116	-0.00736215	0.208822	0.167629	-0.183757	-0.481762	-0.542543	-0.75782	-0.707879	-0.652339	-0.71445	-0.771279	-0.787132	-0.783665	-0.833742	-0.817447	-0.823684	-0.841447	-0.840541	-0.823801	-0.823785	-0.800333	-0.839553	-0.846688	-0.85756	-0.849374	-0.847898	-0.835122	-0.840224	-0.850876	-0.856699	-0.859175	-0.854774
-0.120536	-0.430276	-0.447546	-0.616401	-0.791897	-0.706189	-0.556737	-0.391103	-0.201758	-0.0326445	0.0961954	0.224377	-0.026054	-0.217501	-0.38928	-0.499773	-0.696465	-0.401281	-0.0438581	0.191129	0.169147	-0.16242	-0.465506	-0.545533	-0.777594	-0.735134	-0.673663	-0.727556	-0.779436	-0.789616	-0.7865	-0.839793	-0.828446	-0.83734	-0.848984	-0.841655	-0.821624	-0.824808	-0.800406	-0.839268	-0.847347	-0.859562	-0.854004	-0.850424	-0.833816	-0.838864	-0.847813	-0.853665	-0.854778	-0.849473
-0.0405242	-0.368403	-0.384437	-0.594797	-0.804991	-0.720512	-0.570132	-0.407294	-0.245214	-0.112143	0.0408371	0.176432	-0.0350092	-0.210223	-0.38545	-0.50029	-0.707348	-0.439882	-0.09488	0.158345	0.148866	-0.175322	-0.466435	-0.539892	-0.747744	-0.73062	-0.691866	-0.734843	-0.77142	-0.788032	-0.792289	-0.839435	-0.828514	-0.833081	-0.842284	-0.83745	-0.821004	-0.822286	-0.797486	-0.832077	-0.836532	-0.842355	-0.833066	-0.827657	-0.809481	-0.817031	-0.822364	-0.827523	-0.833612	-0.831375
-0.00469924	-0.341219	-0.362823	-0.598347	-0.828737	-0.745028	-0.631064	-0.478162	-0.32429	-0.190388	-0.0159907	0.11756	-0.0582163	-0.207232	-0.375335	-0.48862	-0.648253	-0.398376	-0.0860678	0.127597	0.0750372	-0.238364	-0.489474	-0.522414	-0.720226	-0.717255	-0.714484	-0.766365	-0.807421	-0.805432	-0.812024	-0.846609	-0.8288	-0.827125	-0.839214	-0.839745	-0.819031	-0.809036	-0.777248	-0.808409	-0.805828	-0.811589	-0.800529	-0.789166	-0.769771	-0.773891	-0.775851	-0.776294	-0.786212	-0.786406
-0.0619478	-0.384137	-0.398075	-0.59844	-0.810994	-0.723422	-0.611689	-0.453252	-0.321831	-0.202119	-0.0152883	0.116029	-0.0610511	-0.21442	-0.372693	-0.481505	-0.636827	-0.385132	-0.0697841	0.140826	0.093109	-0.22907	-0.488972	-0.515671	-0.723764	-0.713588	-0.697813	-0.749988	-0.799623	-0.795473	-0.803961	-0.840121	-0.821837	-0.814504	-0.822421	-0.819593	-0.788984	-0.778005	-0.742079	-0.778537	-0.779919	-0.785674	-0.77346	-0.759555	-0.734976	-0.739031	-0.742543	-0.742474	-0.754238	-0.754354
-0.110327	-0.425606	-0.457185	-0.618275	-0.799382	-0.725779	-0.583019	-0.40128	-0.256607	-0.167129	-0.00360856	0.120219	-0.0740313	-0.25925	-0.418116	-0.523142	-0.700345	-0.379911	-0.0137705	0.20362	0.174665	-0.157018	-0.475232	-0.542839	-0.763682	-0.728117	-0.660517	-0.702957	-0.758498	-0.771061	-0.779721	-0.828572	-0.814835	-0.814231	-0.819783	-0.809374	-0.784158	-0.781463	-0.755948	-0.794103	-0.794714	-0.795622	-0.781273	-0.770198	-0.740339	-0.748575	-0.756062	-0.758993	-0.765876	-0.755928
-0.163826	-0.467719	-0.502582	-0.616722	-0.804313	-0.737893	-0.612073	-0.435348	-0.311066	-0.192804	0.0202374	0.157308	-0.0854111	-0.281086	-0.441303	-0.547048	-0.661801	-0.366672	-0.0341705	0.13279	0.0910503	-0.202974	-0.486605	-0.543522	-0.765113	-0.740777	-0.68766	-0.724345	-0.777978	-0.785616	-0.792838	-0.845175	-0.829942	-0.829371	-0.842116	-0.836783	-0.810028	-0.810232	-0.791773	-0.826041	-0.822184	-0.818349	-0.807378	-0.79257	-0.769224	-0.778611	-0.782838	-0.784175	-0.778669	-0.773076
-0.159273	-0.454989	-0.485815	-0.591018	-0.806671	-0.743074	-0.601542	-0.416983	-0.272732	-0.148353	0.0676402	0.191766	-0.0950808	-0.295241	-0.465485	-0.575163	-0.69155	-0.34674	-0.0157781	0.151598	0.100563	-0.205664	-0.492936	-0.561233	-0.760127	-0.727444	-0.688718	-0.727522	-0.786073	-0.801839	-0.806882	-0.851064	-0.839596	-0.846238	-0.856216	-0.854582	-0.827995	-0.837648	-0.817057	-0.852742	-0.856599	-0.851693	-0.841704	-0.829775	-0.810127	-0.821047	-0.823787	-0.824966	-0.816126	-0.812097
-0.137156	-0.43775	-0.473226	-0.616977	-0.839844	-0.784815	-0.65759	-0.482799	-0.31374	-0.151569	0.0576303	0.192812	-0.055065	-0.249222	-0.421752	-0.532512	-0.678465	-0.34782	-0.0343518	0.126667	0.0674234	-0.24446	-0.484027	-0.516449	-0.722557	-0.715214	-0.697594	-0.744538	-0.794902	-0.796218	-0.79479	-0.845352	-0.836468	-0.842453	-0.865072	-0.869987	-0.849529	-0.84544	-0.823505	-0.857476	-0.857875	-0.861511	-0.853707	-0.848423	-0.828512	-0.838217	-0.844599	-0.846167	-0.844756	-0.846428
-0.167014	-0.476085	-0.509159	-0.64467	-0.846545	-0.76824	-0.638968	-0.46722	-0.309051	-0.15815	0.0292177	0.16316	-0.0501749	-0.231214	-0.400019	-0.50549	-0.667792	-0.368473	-0.0564101	0.118399	0.0711584	-0.23633	-0.469893	-0.496405	-0.727043	-0.727573	-0.707363	-0.75405	-0.802154	-0.796672	-0.795372	-0.846702	-0.839092	-0.847485	-0.870477	-0.874642	-0.855251	-0.847643	-0.82537	-0.860369	-0.866659	-0.873777	-0.867987	-0.863355	-0.84229	-0.849861	-0.855644	-0.85674	-0.857018	-0.857742
-0.104886	-0.44125	-0.475026	-0.65795	-0.848971	-0.749028	-0.603465	-0.436273	-0.298937	-0.18198	-0.013593	0.122725	-0.0642905	-0.22232	-0.375161	-0.474355	-0.657761	-0.39066	-0.084564	0.085527	0.0567684	-0.216053	-0.443456	-0.471147	-0.705469	-0.708942	-0.710918	-0.742076	-0.786369	-0.792351	-0.797202	-0.845619	-0.831505	-0.835498	-0.85004	-0.853426	-0.83516	-0.827843	-0.797842	-0.836457	-0.844302	-0.849603	-0.839295	-0.831027	-0.814534	-0.82225	-0.825452	-0.826728	-0.83229	-0.83395
-0.0795095	-0.419375	-0.43788	-0.654757	-0.843455	-0.735545	-0.571765	-0.390229	-0.229505	-0.122017	0.0198443	0.142292	-0.0687009	-0.23626	-0.393712	-0.492542	-0.668765	-0.364903	-0.0377758	0.137164	0.0962901	-0.20956	-0.458932	-0.490196	-0.709412	-0.699261	-0.691428	-0.733888	-0.780408	-0.793866	-0.794892	-0.834903	-0.819711	-0.81907	-0.836927	-0.842317	-0.825376	-0.81726	-0.787575	-0.827911	-0.833773	-0.83955	-0.826286	-0.817896	-0.802064	-0.80924	-0.812588	-0.815238	-0.818807	-0.819846
-0.0822029	-0.423908	-0.446136	-0.681024	-0.857692	-0.729598	-0.586688	-0.407819	-0.266291	-0.143421	0.0210897	0.137243	-0.0747531	-0.258503	-0.414754	-0.507636	-0.629359	-0.327021	-0.00705708	0.135098	0.0713573	-0.258174	-0.507917	-0.527334	-0.73154	-0.720136	-0.711679	-0.763801	-0.812352	-0.82095	-0.819851	-0.850183	-0.83103	-0.823527	-0.835382	-0.841965	-0.816765	-0.807942	-0.774561	-0.812094	-0.811535	-0.818289	-0.807729	-0.796	-0.773684	-0.779017	-0.782753	-0.783844	-0.78175	-0.781427
-0.124646	-0.452343	-0.465378	-0.681637	-0.825371	-0.677588	-0.542713	-0.366323	-0.244405	-0.134158	0.0279488	0.130908	-0.0750694	-0.260031	-0.415223	-0.508022	-0.609948	-0.322755	0.0154631	0.182924	0.129336	-0.218366	-0.496959	-0.530672	-0.760564	-0.726178	-0.672471	-0.726467	-0.774667	-0.77404	-0.777471	-0.816803	-0.799174	-0.789283	-0.796993	-0.798102	-0.766365	-0.758036	-0.729068	-0.769548	-0.772434	-0.782994	-0.778022	-0.766926	-0.739062	-0.740628	-0.746884	-0.749423	-0.744695	-0.746374
-0.207495	-0.531624	-0.540123	-0.692199	-0.799947	-0.639023	-0.508734	-0.34532	-0.240773	-0.123088	0.0453997	0.147607	-0.0513663	-0.229027	-0.396532	-0.499519	-0.630609	-0.39349	-0.0406944	0.154838	0.132602	-0.163303	-0.441931	-0.489291	-0.766929	-0.732455	-0.657009	-0.700323	-0.738228	-0.730633	-0.740804	-0.799017	-0.78234	-0.777385	-0.786339	-0.782744	-0.755557	-0.753858	-0.737201	-0.778122	-0.786509	-0.796079	-0.795496	-0.786497	-0.762975	-0.763443	-0.771194	-0.776959	-0.771412	-0.771646
-0.17442	-0.538466	-0.533142	-0.728749	-0.835049	-0.6582	-0.519666	-0.36236	-0.27395	-0.170347	-0.0242287	0.104677	-0.00777861	-0.174472	-0.343956	-0.444626	-0.611454	-0.425314	-0.0884232	0.0930074	0.0791195	-0.193516	-0.437563	-0.44931	-0.760557	-0.751312	-0.708206	-0.750017	-0.788939	-0.764124	-0.771475	-0.826814	-0.806494	-0.798881	-0.808221	-0.805786	-0.774795	-0.759253	-0.732111	-0.772154	-0.786255	-0.802335	-0.80049	-0.790543	-0.764311	-0.763574	-0.765156	-0.766088	-0.770441	-0.775589
-0.216181	-0.577093	-0.574923	-0.735517	-0.849398	-0.665411	-0.520583	-0.357144	-0.275219	-0.184514	-0.0503212	0.0754147	-0.051453	-0.213635	-0.379954	-0.483046	-0.629177	-0.411997	-0.0630028	0.103149	0.0687998	-0.214955	-0.466223	-0.481815	-0.761478	-0.756465	-0.71171	-0.758942	-0.798663	-0.785589	-0.787804	-0.835216	-0.817022	-0.81255	-0.820501	-0.819723	-0.794163	-0.784906	-0.761874	-0.800292	-0.816992	-0.82825	-0.824845	-0.814205	-0.79004	-0.791942	-0.791328	-0.791506	-0.793151	-0.793925
-0.241427	-0.578563	-0.58751	-0.714477	-0.849099	-0.690592	-0.564117	-0.384321	-0.282557	-0.189005	-0.0582447	0.0691912	-0.100325	-0.267551	-0.424503	-0.523458	-0.629554	-0.34765	-0.0204724	0.12418	0.0598108	-0.266401	-0.517412	-0.52533	-0.766776	-0.758971	-0.721735	-0.78081	-0.83212	-0.823006	-0.82004	-0.858539	-0.845451	-0.845703	-0.859806	-0.859131	-0.831915	-0.824286	-0.801784	-0.83965	-0.854843	-0.865911	-0.862028	-0.852372	-0.829693	-0.831867	-0.832251	-0.82961	-0.824829	-0.823373
-0.144754	-0.510776	-0.532688	-0.723302	-0.878749	-0.728641	-0.581125	-0.392235	-0.282292	-0.195982	-0.0731892	0.0773205	-0.0812974	-0.254463	-0.417702	-0.517808	-0.636724	-0.354191	-0.0445005	0.0869533	0.0251679	-0.293182	-0.538893	-0.543567	-0.755748	-0.762658	-0.755613	-0.813027	-0.859874	-0.855525	-0.848603	-0.881	-0.861932	-0.8638	-0.881236	-0.884965	-0.861082	-0.849119	-0.818781	-0.853836	-0.863154	-0.878047	-0.872019	-0.86223	-0.838679	-0.840558	-0.836778	-0.831891	-0.828621	-0.828508
-0.144139	-0.503579	-0.5298	-0.724574	-0.865062	-0.71654	-0.569235	-0.383601	-0.281839	-0.208711	-0.0757439	0.0704765	-0.0743552	-0.25726	-0.419899	-0.517658	-0.635577	-0.365041	-0.0421399	0.122383	0.0738233	-0.2575	-0.532301	-0.548527	-0.765692	-0.760198	-0.732024	-0.785703	-0.839656	-0.832991	-0.829388	-0.866399	-0.854954	-0.857245	-0.873837	-0.870922	-0.842007	-0.830486	-0.802889	-0.837283	-0.843702	-0.857746	-0.853546	-0.845136	-0.817148	-0.818941	-0.818602	-0.815903	-0.813495	-0.813625
-0.131439	-0.463441	-0.512633	-0.713081	-0.88474	-0.744823	-0.636613	-0.472264	-0.369752	-0.267413	-0.110605	0.0633217	-0.0286933	-0.190823	-0.34657	-0.448501	-0.581808	-0.375656	-0.101381	0.0307447	-0.0254537	-0.303984	-0.511689	-0.519865	-0.746641	-0.799234	-0.78693	-0.832603	-0.864174	-0.836024	-0.826044	-0.876955	-0.867221	-0.859561	-0.881084	-0.884361	-0.865305	-0.834696	-0.808465	-0.834149	-0.835924	-0.855235	-0.8563	-0.844205	-0.811193	-0.809982	-0.803507	-0.79482	-0.782391	-0.78302
-0.172793	-0.509645	-0.550918	-0.726088	-0.875749	-0.734548	-0.641201	-0.477905	-0.373381	-0.264096	-0.100844	0.0616164	-0.0403644	-0.195969	-0.349389	-0.447352	-0.563257	-0.333796	-0.0659705	0.0382415	-0.0404134	-0.320443	-0.500072	-0.486106	-0.710805	-0.76177	-0.7612	-0.813922	-0.846516	-0.823883	-0.810196	-0.855383	-0.842853	-0.838749	-0.866986	-0.873486	-0.854844	-0.82567	-0.797066	-0.824633	-0.831388	-0.851858	-0.855298	-0.844242	-0.816466	-0.81474	-0.811168	-0.802411	-0.789334	-0.790046
-0.143564	-0.522775	-0.535694	-0.743389	-0.846553	-0.665725	-0.568217	-0.415946	-0.302401	-0.159587	-0.0120719	0.110524	-0.0131338	-0.173581	-0.33918	-0.432271	-0.526139	-0.273949	-0.00922857	0.0431981	-0.0470507	-0.314301	-0.460981	-0.432393	-0.653978	-0.668259	-0.70559	-0.762385	-0.797119	-0.784784	-0.76699	-0.793855	-0.763113	-0.763885	-0.787854	-0.804738	-0.779809	-0.761367	-0.71783	-0.750598	-0.763959	-0.784138	-0.78635	-0.777781	-0.761708	-0.757992	-0.758718	-0.754931	-0.74516	-0.749648
-0.0820472	-0.478102	-0.464943	-0.706793	-0.809246	-0.63705	-0.504936	-0.345369	-0.205425	-0.0506309	0.0894649	0.199538	0.0317388	-0.148755	-0.35964	-0.466632	-0.592352	-0.280168	0.0207831	0.0966317	0.0174214	-0.273987	-0.450072	-0.425983	-0.640006	-0.615571	-0.650066	-0.714696	-0.763	-0.751512	-0.739383	-0.75925	-0.722715	-0.719834	-0.744645	-0.764309	-0.729257	-0.715318	-0.666751	-0.706234	-0.720133	-0.737354	-0.737279	-0.732635	-0.723486	-0.720583	-0.725802	-0.72798	-0.730487	-0.742411
-0.100307	-0.4745	-0.482618	-0.699511	-0.840311	-0.670475	-0.534908	-0.35868	-0.219833	-0.0664172	0.0516041	0.162513	-0.0239646	-0.196768	-0.3986	-0.498621	-0.635829	-0.311447	-0.00359703	0.0718868	-0.00952369	-0.290779	-0.471931	-0.459936	-0.676631	-0.669963	-0.70012	-0.762533	-0.807985	-0.797226	-0.796381	-0.826292	-0.794517	-0.786006	-0.805047	-0.824319	-0.795127	-0.78218	-0.741056	-0.778759	-0.791376	-0.805223	-0.801903	-0.795361	-0.782291	-0.779178	-0.781281	-0.781125	-0.780509	-0.785401
-0.0811225	-0.449339	-0.499903	-0.712481	-0.890046	-0.744829	-0.631386	-0.454395	-0.349574	-0.232032	-0.0670804	0.0792817	-0.0868247	-0.227986	-0.397923	-0.495371	-0.632947	-0.365391	-0.0852595	-0.00531333	-0.0792422	-0.307606	-0.499691	-0.498517	-0.732349	-0.760079	-0.783985	-0.826683	-0.858175	-0.843977	-0.847969	-0.899307	-0.871152	-0.857338	-0.872211	-0.887886	-0.868128	-0.849284	-0.815035	-0.846742	-0.851084	-0.864839	-0.860393	-0.845752	-0.827969	-0.826165	-0.822055	-0.81479	-0.806698	-0.808721
-0.0601602	-0.441205	-0.498386	-0.724201	-0.907775	-0.747184	-0.63993	-0.486664	-0.419351	-0.335029	-0.177527	-0.00795445	-0.0770549	-0.187571	-0.3178	-0.407151	-0.523526	-0.370331	-0.135451	-0.0932191	-0.168252	-0.335552	-0.46055	-0.442279	-0.674495	-0.756097	-0.818971	-0.8481	-0.856307	-0.84378	-0.841007	-0.882302	-0.853549	-0.847831	-0.860802	-0.876868	-0.865664	-0.846989	-0.812434	-0.838946	-0.841916	-0.854239	-0.847044	-0.829353	-0.806524	-0.805768	-0.792145	-0.780394	-0.769036	-0.768076
-0.0124344	-0.390341	-0.457384	-0.722172	-0.887384	-0.691616	-0.563942	-0.41707	-0.381426	-0.355388	-0.224099	-0.0508645	-0.0452282	-0.153622	-0.266041	-0.338586	-0.444568	-0.366542	-0.163257	-0.155628	-0.213418	-0.325999	-0.399605	-0.376768	-0.601507	-0.739566	-0.803044	-0.814999	-0.808254	-0.79326	-0.788384	-0.822082	-0.798341	-0.794876	-0.803884	-0.816636	-0.807225	-0.790376	-0.758832	-0.780549	-0.780562	-0.795872	-0.791875	-0.772813	-0.74523	-0.740796	-0.719913	-0.705747	-0.679026	-0.677018
-0.107197	-0.490728	-0.540789	-0.763531	-0.848934	-0.574752	-0.455908	-0.336327	-0.332707	-0.295074	-0.218282	-0.0452608	0.0413428	-0.057501	-0.18932	-0.251894	-0.393888	-0.437686	-0.260967	-0.216313	-0.193408	-0.268604	-0.316234	-0.288252	-0.602291	-0.743866	-0.792572	-0.79945	-0.772229	-0.72829	-0.721489	-0.77319	-0.751166	-0.74664	-0.753641	-0.765202	-0.750482	-0.729557	-0.699592	-0.720458	-0.734061	-0.758083	-0.761878	-0.747089	-0.72323	-0.715145	-0.696774	-0.686589	-0.65863	-0.664074
-0.153874	-0.489445	-0.47073	-0.614287	-0.64605	-0.397776	-0.30378	-0.18295	-0.115597	0.0433643	0.0788035	0.169199	0.0978879	-0.0365467	-0.261583	-0.347459	-0.516401	-0.352939	-0.122975	-0.0759273	-0.0730111	-0.286388	-0.351959	-0.274333	-0.461194	-0.495367	-0.555686	-0.616492	-0.626468	-0.588449	-0.581119	-0.61453	-0.564818	-0.547201	-0.575998	-0.610973	-0.58066	-0.561625	-0.516212	-0.541487	-0.55963	-0.576772	-0.574476	-0.578758	-0.582119	-0.575809	-0.583803	-0.584206	-0.584861	-0.611973
-0.240893	-0.595816	-0.568698	-0.671528	-0.629111	-0.333007	-0.214522	-0.0990112	-0.0883039	-0.0259932	0.0294751	0.094363	0.100252	-0.0309177	-0.221298	-0.278446	-0.442454	-0.324116	-0.0869091	-0.0852489	-0.0469259	-0.145626	-0.207288	-0.134807	-0.483141	-0.493247	-0.508922	-0.541215	-0.546139	-0.495884	-0.499131	-0.555225	-0.51591	-0.496975	-0.514431	-0.544305	-0.519597	-0.511466	-0.478511	-0.51317	-0.544738	-0.560299	-0.564564	-0.562402	-0.562626	-0.554773	-0.558247	-0.557306	-0.546122	-0.561186
-0.110459	-0.520739	-0.490803	-0.735412	-0.662673	-0.336303	-0.199384	-0.118486	-0.14926	-0.128539	-0.0813205	0.00931888	0.152708	0.0261673	-0.130177	-0.182436	-0.275189	-0.24693	-0.0696024	-0.119681	-0.121347	-0.190751	-0.180295	-0.0977958	-0.390044	-0.431225	-0.525439	-0.538949	-0.541147	-0.501884	-0.505688	-0.526664	-0.486443	-0.482334	-0.489782	-0.519294	-0.489988	-0.487107	-0.434113	-0.461852	-0.491264	-0.525043	-0.544803	-0.545421	-0.538114	-0.520816	-0.517029	-0.516798	-0.51281	-0.531498
-0.0701635	-0.486876	-0.425073	-0.695461	-0.663724	-0.333017	-0.199583	-0.135066	-0.20124	-0.196459	-0.0914888	0.0325891	0.201066	0.0872771	-0.0621504	-0.122477	-0.208149	-0.299672	-0.154568	-0.185442	-0.156267	-0.14234	-0.111865	-0.0507565	-0.40621	-0.471822	-0.571758	-0.555293	-0.545781	-0.491271	-0.494293	-0.529903	-0.490396	-0.483034	-0.488497	-0.512549	-0.479287	-0.468065	-0.415631	-0.445038	-0.477808	-0.5125	-0.534036	-0.525446	-0.515975	-0.494645	-0.480844	-0.476436	-0.467854	-0.490565
-0.0350065	-0.350239	-0.294416	-0.523043	-0.646061	-0.372713	-0.334173	-0.250402	-0.266022	-0.177688	-0.0708916	0.0474234	0.131652	0.0541461	-0.11219	-0.175437	-0.277659	-0.273531	-0.194101	-0.221773	-0.255084	-0.335216	-0.26282	-0.138189	-0.350511	-0.474889	-0.608347	-0.662573	-0.654734	-0.573279	-0.572917	-0.58779	-0.55214	-0.523994	-0.537523	-0.573754	-0.526217	-0.480954	-0.416413	-0.444418	-0.471131	-0.497889	-0.50284	-0.483181	-0.477735	-0.454769	-0.442179	-0.423177	-0.420643	-0.445086
0.0588677	-0.196561	-0.168173	-0.387057	-0.511629	-0.274009	-0.191607	-0.111456	-0.0754396	-0.00616936	0.0921041	0.156606	0.147295	0.0777564	-0.11584	-0.188215	-0.307646	-0.230817	-0.117203	-0.104024	-0.132971	-0.203171	-0.198945	-0.162783	-0.329585	-0.407555	-0.483136	-0.524661	-0.532489	-0.481228	-0.494717	-0.484212	-0.43801	-0.404182	-0.402735	-0.444917	-0.407534	-0.375948	-0.316217	-0.336117	-0.347108	-0.357103	-0.3526	-0.328145	-0.326138	-0.30219	-0.285365	-0.269636	-0.247982	-0.262221
0.125147	-0.131302	-0.127017	-0.420068	-0.4934	-0.293341	-0.236844	-0.154538	-0.0817765	-0.0363452	0.000764643	0.0698532	0.137386	0.0800019	-0.0613992	-0.117162	-0.266615	-0.182962	-0.0612048	-0.0870932	-0.119096	-0.186824	-0.198473	-0.155621	-0.343036	-0.409581	-0.470509	-0.506714	-0.512821	-0.443815	-0.443698	-0.44664	-0.39967	-0.350092	-0.347022	-0.376752	-0.336105	-0.281148	-0.218569	-0.243527	-0.247328	-0.260875	-0.248307	-0.22361	-0.20683	-0.190458	-0.181412	-0.166681	-0.158815	-0.171345
0.036731	-0.243336	-0.258017	-0.515587	-0.567714	-0.383911	-0.33962	-0.238876	-0.141897	-0.0272914	-0.0696285	0.0457728	0.12686	0.0484868	-0.0812325	-0.13798	-0.35209	-0.263935	-0.0784339	-0.0711194	-0.0725232	-0.165756	-0.232805	-0.208467	-0.481943	-0.524743	-0.529147	-0.57151	-0.579207	-0.493727	-0.492945	-0.542991	-0.507238	-0.46118	-0.459049	-0.469246	-0.433586	-0.363012	-0.314992	-0.345927	-0.348799	-0.374436	-0.361057	-0.34475	-0.318084	-0.311528	-0.31141	-0.300504	-0.308564	-0.318378
-0.0249944	-0.329311	-0.350033	-0.602064	-0.586099	-0.369675	-0.340685	-0.270567	-0.244792	-0.184365	-0.152294	-0.0322518	0.119023	0.05797	-0.0420225	-0.0910826	-0.231904	-0.213421	-0.0531334	-0.14249	-0.175088	-0.169194	-0.182119	-0.127303	-0.4701	-0.527128	-0.532638	-0.552349	-0.539847	-0.440218	-0.425895	-0.492045	-0.464878	-0.421705	-0.439565	-0.455196	-0.447393	-0.384709	-0.354606	-0.37908	-0.388601	-0.41977	-0.425232	-0.41153	-0.384461	-0.377362	-0.366673	-0.351427	-0.340242	-0.345171
-0.0450453	-0.323906	-0.343638	-0.535508	-0.532608	-0.245943	-0.159656	-0.119526	-0.295851	-0.401512	-0.207053	-0.0856135	0.0560209	0.0209829	-0.0934353	-0.155412	-0.200956	-0.403311	-0.228612	-0.181448	-0.115579	-0.03051	-0.123709	-0.13917	-0.458341	-0.563643	-0.516595	-0.468072	-0.4584	-0.380119	-0.405942	-0.483668	-0.476296	-0.432311	-0.427024	-0.417175	-0.403517	-0.401497	-0.399	-0.40911	-0.406724	-0.411833	-0.430598	-0.403041	-0.375882	-0.363463	-0.337787	-0.326811	-0.27942	-0.293288
-0.00904629	-0.249349	-0.291064	-0.454391	-0.562888	-0.389579	-0.296221	-0.248377	-0.348874	-0.395381	-0.114716	0.0248603	0.0390662	-0.0225128	-0.14915	-0.22187	-0.264048	-0.409831	-0.254678	-0.165691	-0.120632	-0.0855641	-0.203915	-0.239775	-0.489572	-0.59056	-0.581681	-0.533115	-0.531536	-0.479871	-0.491808	-0.556523	-0.557601	-0.535177	-0.535968	-0.526188	-0.518843	-0.525762	-0.523519	-0.527679	-0.522961	-0.522453	-0.537552	-0.512112	-0.492728	-0.485494	-0.455465	-0.442398	-0.394563	-0.40793
-0.0254488	-0.266317	-0.28072	-0.465361	-0.61126	-0.416843	-0.299155	-0.227795	-0.244919	-0.183613	-0.01477	0.117304	0.097405	-0.00261543	-0.164251	-0.242358	-0.356576	-0.438501	-0.302694	-0.247059	-0.205587	-0.211002	-0.257691	-0.2328	-0.452036	-0.565593	-0.617911	-0.603569	-0.598006	-0.545899	-0.560947	-0.605533	-0.591584	-0.578187	-0.580807	-0.592498	-0.578598	-0.582983	-0.573971	-0.58186	-0.57804	-0.57725	-0.580573	-0.567563	-0.566668	-0.55669	-0.535651	-0.530344	-0.501153	-0.527862
-0.081459	-0.316373	-0.276034	-0.368021	-0.507297	-0.344616	-0.263133	-0.219056	-0.241713	-0.175647	0.0621767	0.1604	0.175705	0.0577788	-0.105448	-0.174636	-0.23703	-0.367035	-0.315714	-0.283709	-0.24272	-0.19832	-0.154847	-0.0991568	-0.315679	-0.416504	-0.531752	-0.508991	-0.504883	-0.453832	-0.466477	-0.47696	-0.457229	-0.477005	-0.488839	-0.504535	-0.476671	-0.493337	-0.483181	-0.488625	-0.496595	-0.491197	-0.502139	-0.49343	-0.507987	-0.49143	-0.473865	-0.472273	-0.455963	-0.488007
-0.123076	-0.434413	-0.429211	-0.541636	-0.559826	-0.381047	-0.270438	-0.230942	-0.252831	-0.25607	-0.070738	0.0190634	0.155295	0.0565388	-0.0394911	-0.0869528	-0.22694	-0.327276	-0.188011	-0.140146	-0.0897751	-0.00315308	-0.0279709	-0.046773	-0.442033	-0.472346	-0.53029	-0.475298	-0.463006	-0.431363	-0.451465	-0.501777	-0.499095	-0.519442	-0.515965	-0.509374	-0.496451	-0.515389	-0.496682	-0.523858	-0.559302	-0.57466	-0.597465	-0.594286	-0.580084	-0.5709	-0.554404	-0.559964	-0.554433	-0.558971
0.0253347	-0.223177	-0.252064	-0.412911	-0.4098	-0.285648	-0.286103	-0.294071	-0.308869	-0.287991	-0.188198	-0.072909	0.178008	0.186331	0.144241	0.113565	-0.0733796	-0.20425	-0.14303	-0.171468	-0.165987	-0.0451584	0.04155	0.0694757	-0.25455	-0.337031	-0.408286	-0.38384	-0.345981	-0.283633	-0.279207	-0.333927	-0.326964	-0.312355	-0.325399	-0.327731	-0.335501	-0.293841	-0.256271	-0.275705	-0.301242	-0.330111	-0.342419	-0.332779	-0.314991	-0.310223	-0.292192	-0.281627	-0.289752	-0.287526
-0.0552355	-0.210312	-0.22783	-0.309117	-0.263992	-0.0786475	-0.122597	-0.131399	-0.187829	-0.197312	-0.2363	-0.13849	0.155015	0.22487	0.213118	0.203769	0.0183172	-0.136925	-0.129493	-0.19939	-0.197339	-0.077441	0.0494588	0.119265	-0.120268	-0.2259	-0.294711	-0.298029	-0.254489	-0.181516	-0.171225	-0.215996	-0.204928	-0.180797	-0.186442	-0.188125	-0.182919	-0.144158	-0.104789	-0.122468	-0.163471	-0.196822	-0.211097	-0.202723	-0.184532	-0.176868	-0.166411	-0.154604	-0.161515	-0.159525
0.0076143	-0.136725	-0.160373	-0.262487	-0.269686	-0.118899	-0.131681	-0.116083	-0.116524	-0.0821433	-0.193412	-0.0900249	0.128278	0.20652	0.156205	0.138626	-0.0814017	-0.146441	-0.132196	-0.192695	-0.210143	-0.163209	-0.0249963	0.0802059	-0.0673237	-0.189377	-0.292539	-0.318407	-0.275693	-0.225034	-0.218085	-0.251822	-0.237417	-0.203389	-0.220596	-0.231077	-0.233284	-0.194865	-0.155206	-0.169775	-0.203257	-0.234586	-0.241729	-0.241975	-0.230359	-0.225502	-0.215282	-0.206998	-0.215261	-0.218934
0.0496019	-0.0773129	-0.073671	-0.194125	-0.175915	-0.11121	-0.128739	-0.0869342	-0.193324	-0.231338	-0.348045	-0.245505	-0.0400925	0.0554001	0.131368	0.152625	0.0539489	-0.0257392	-0.11002	-0.345175	-0.412563	-0.327125	-0.0677816	0.120545	0.0816925	-0.0295769	-0.245761	-0.245362	-0.20048	-0.185157	-0.218799	-0.217963	-0.18791	-0.135821	-0.12655	-0.134288	-0.101831	-0.0728119	-0.0299708	-0.0671387	-0.102023	-0.124325	-0.116919	-0.111737	-0.101053	-0.0882332	-0.0778359	-0.0796594	-0.141357	-0.153183
0.135017	-0.0629292	-0.035046	-0.275446	-0.212756	-0.0459895	-0.0221037	0.00206587	-0.148971	-0.176458	-0.253434	-0.171734	-0.00277242	0.0541744	0.0624129	0.0710643	0.00142773	-0.175175	-0.173499	-0.329005	-0.29629	-0.143756	0.0158002	0.120445	-0.0773711	-0.15139	-0.252752	-0.231061	-0.187671	-0.147901	-0.216647	-0.247191	-0.200878	-0.111588	-0.0787103	-0.0963023	-0.0516868	-0.0138651	0.0265521	-0.00758615	-0.0135117	-0.0235674	-0.0109709	0.017623	0.0308835	0.0548912	0.065294	0.0613052	0.0257827	0.0129004
0.238125	0.0255607	0.0708821	-0.206165	-0.1641	0.0257412	0.0378512	0.015346	-0.0809121	-0.152389	-0.0247159	-0.00510661	0.117295	0.110744	0.0323158	0.00291042	-0.0215619	-0.267571	-0.115024	-0.0392619	0.052276	0.219219	0.131727	0.081055	-0.213363	-0.196281	-0.12024	-0.0855495	-0.0829614	-0.0115894	-0.0527002	-0.102425	-0.0713169	-0.0163215	0.0048268	0.00948809	0.0402294	0.0595722	0.0757123	0.0616487	0.0897469	0.105427	0.117679	0.158143	0.163887	0.177802	0.180352	0.183184	0.193021	0.187035
0.202081	-0.137956	-0.125996	-0.4732	-0.391304	-0.146493	-0.0552652	-0.0864345	-0.160937	-0.26687	-0.12958	-0.0538566	0.190044	0.175594	0.0696721	0.00611875	-0.153668	-0.447509	-0.200538	-0.0700621	0.092259	0.332229	0.207005	0.101468	-0.372517	-0.389521	-0.270548	-0.180445	-0.149961	-0.0719739	-0.0988615	-0.211737	-0.179988	-0.133958	-0.131066	-0.134804	-0.155451	-0.124538	-0.120979	-0.131145	-0.104663	-0.09767	-0.0923279	-0.059162	-0.0493726	-0.0403748	-0.0303072	-0.0268875	-0.00255796	-0.000763101
0.0932498	-0.272902	-0.251553	-0.565092	-0.512803	-0.21523	-0.0957449	-0.108878	-0.152501	-0.225524	-0.190332	-0.0897579	0.183236	0.17339	0.0503422	-0.0261037	-0.270926	-0.558275	-0.272683	-0.0960536	0.0836704	0.322379	0.157536	0.0498512	-0.495041	-0.506255	-0.387545	-0.299308	-0.274865	-0.190071	-0.207987	-0.352459	-0.329634	-0.300841	-0.296104	-0.292982	-0.314357	-0.288326	-0.291908	-0.309388	-0.308594	-0.311459	-0.311812	-0.291465	-0.286206	-0.278915	-0.269186	-0.266025	-0.242158	-0.245879
0.0116853	-0.365792	-0.370493	-0.677343	-0.643709	-0.348737	-0.191785	-0.14797	-0.186621	-0.241338	-0.265377	-0.110978	0.119456	0.0920393	-0.0166454	-0.0869322	-0.285434	-0.522587	-0.280015	-0.17062	-0.0457398	0.142273	0.0070443	-0.0588964	-0.565584	-0.616935	-0.552445	-0.483445	-0.462973	-0.3826	-0.405859	-0.533078	-0.507771	-0.478374	-0.469262	-0.463493	-0.465935	-0.438813	-0.432612	-0.457172	-0.459674	-0.474145	-0.474602	-0.454346	-0.429271	-0.419754	-0.402673	-0.398152	-0.372598	-0.376065
-0.0316688	-0.370822	-0.392758	-0.647597	-0.676087	-0.434744	-0.262883	-0.166224	-0.178252	-0.228006	-0.206878	-0.0573462	0.026796	-0.0158282	-0.154832	-0.235307	-0.434742	-0.475242	-0.221252	-0.115158	-0.0369106	-0.0147573	-0.167042	-0.191212	-0.564977	-0.619168	-0.587271	-0.540462	-0.522138	-0.495852	-0.52445	-0.627348	-0.600414	-0.553067	-0.560821	-0.572128	-0.58308	-0.563125	-0.561677	-0.583076	-0.583323	-0.585406	-0.582794	-0.569645	-0.549191	-0.543865	-0.527333	-0.526906	-0.502825	-0.505812
0.056602	-0.194357	-0.220803	-0.465254	-0.573423	-0.445782	-0.361582	-0.296317	-0.318	-0.213567	-0.0840235	0.0446388	0.0237048	-0.0349358	-0.127372	-0.185176	-0.21066	-0.191515	-0.186322	-0.356151	-0.423125	-0.370902	-0.22159	-0.117629	-0.256236	-0.36171	-0.534762	-0.52081	-0.481014	-0.470862	-0.506134	-0.528236	-0.482101	-0.45844	-0.457545	-0.507455	-0.498103	-0.499378	-0.476736	-0.491552	-0.484725	-0.492792	-0.494861	-0.492268	-0.489007	-0.47694	-0.461182	-0.46119	-0.451532	-0.470491
0.0592826	-0.234508	-0.213987	-0.480449	-0.587087	-0.385279	-0.344311	-0.305296	-0.380626	-0.313444	-0.197646	-0.0677069	0.0297597	0.0108011	-0.0690744	-0.134977	-0.149544	-0.215189	-0.237631	-0.396073	-0.464544	-0.40755	-0.19899	-0.0515176	-0.218066	-0.358656	-0.558578	-0.561524	-0.528628	-0.481157	-0.516672	-0.512977	-0.471347	-0.456347	-0.444892	-0.483559	-0.444409	-0.435088	-0.398429	-0.426835	-0.441208	-0.458895	-0.46635	-0.457886	-0.459462	-0.433308	-0.416429	-0.410477	-0.42214	-0.447981
0.0937692	-0.156114	-0.136678	-0.378986	-0.493176	-0.282913	-0.269383	-0.22855	-0.313085	-0.251923	-0.153226	-0.0713321	-0.00585715	-0.0109058	-0.0872503	-0.134594	-0.107961	-0.184652	-0.216172	-0.349702	-0.398412	-0.361846	-0.18364	-0.0480382	-0.206897	-0.326802	-0.490601	-0.497722	-0.477426	-0.410224	-0.452354	-0.448132	-0.409452	-0.389527	-0.377269	-0.402765	-0.35044	-0.332215	-0.298839	-0.328059	-0.335117	-0.351677	-0.358479	-0.345808	-0.345933	-0.318508	-0.301859	-0.294324	-0.303019	-0.334656
0.280043	0.176025	0.097181	-0.0869724	-0.227746	-0.187528	-0.325913	-0.351265	-0.367592	-0.248156	-0.284796	-0.190563	0.0605843	0.173852	0.239142	0.251142	0.119934	-0.0419826	-0.231573	-0.440777	-0.494451	-0.330438	-0.0348642	0.0804519	0.0434791	-0.130624	-0.340387	-0.353866	-0.265374	-0.205679	-0.213559	-0.208456	-0.175653	-0.145017	-0.123307	-0.143106	-0.128927	-0.0587512	-0.00512664	-0.0152505	-0.0145956	-0.0270274	-0.00776454	0.0151779	0.0257825	0.0254773	0.0423325	0.0598583	0.0266283	0.0163972
0.145643	0.093664	0.0713644	-0.0349931	-0.0591344	-0.00427203	-0.0924198	-0.0915095	-0.0378361	0.0726671	-0.0559996	-0.0702959	0.0292614	0.126322	0.149787	0.198634	0.089094	0.110444	0.000153992	-0.195143	-0.295735	-0.24349	-0.0245055	0.104682	0.114532	0.0238175	-0.120302	-0.175008	-0.129591	-0.109017	-0.100246	-0.0693529	-0.0284233	0.00391085	-0.00213035	-0.0259101	-0.0264912	0.0273496	0.0841412	0.0776256	0.0704029	0.0643163	0.081549	0.0949834	0.0876707	0.0934678	0.102505	0.112748	0.0976171	0.0958328
0.24289	0.201103	0.179581	-0.0271377	-0.024308	0.0519788	-0.0324099	-0.0361474	-0.0249663	0.0943445	-0.0468773	-0.0630012	0.0430793	0.13242	0.154556	0.196707	0.0908646	0.121347	0.0390902	-0.154817	-0.271557	-0.261186	-0.0548547	0.0915112	0.137814	0.0492221	-0.0586737	-0.128854	-0.0820106	-0.0611942	-0.0727593	-0.0469748	0.00100194	0.058081	0.0576052	0.0348614	0.0402541	0.0936119	0.154121	0.148408	0.155738	0.142813	0.155284	0.16714	0.171807	0.179968	0.186186	0.19384	0.175397	0.170824
0.165044	0.115063	0.131582	-0.0903793	0.0507535	0.228154	0.225204	0.152856	0.079337	0.0409304	-0.165315	-0.123465	0.159074	0.224016	0.272161	0.291703	0.156364	-0.204215	-0.17852	-0.157239	-0.0383499	0.216904	0.271487	0.238461	-0.000796433	-0.07664	-0.00733916	0.0342223	0.0549592	0.141487	0.104158	0.0298699	0.0238418	0.0525445	0.0826323	0.13799	0.147719	0.16731	0.161853	0.146339	0.154169	0.127371	0.113785	0.123565	0.142267	0.157265	0.156906	0.153971	0.155902	0.163313
0.0503127	0.122833	0.146149	0.076702	0.274859	0.380788	0.381782	0.265476	0.242107	0.198157	0.0836078	0.0595245	0.250606	0.246097	0.26834	0.292016	0.198205	-0.191429	-0.149686	0.00553657	0.219482	0.424767	0.346984	0.208147	0.000857014	-0.0105272	0.153937	0.221035	0.242812	0.320382	0.32478	0.249842	0.220788	0.213059	0.231231	0.297085	0.280793	0.27148	0.238456	0.254993	0.267732	0.2495	0.222476	0.219607	0.235012	0.245899	0.240748	0.238087	0.276835	0.29074
-0.252268	-0.154828	-0.0858697	0.0625947	0.27534	0.378814	0.34462	0.242462	0.103659	-0.00156554	0.0999412	0.0692363	0.242414	0.205012	0.188028	0.184474	0.165498	-0.200537	-0.121604	0.0478178	0.257073	0.437299	0.327326	0.200939	-0.0665979	-0.0522422	0.175112	0.24605	0.246533	0.34962	0.352459	0.270967	0.242067	0.245561	0.258483	0.303746	0.31166	0.318739	0.277962	0.291501	0.289057	0.287421	0.261585	0.272525	0.296938	0.302033	0.300488	0.307932	0.344602	0.34815
-0.208389	-0.321847	-0.229529	-0.200455	-0.114374	0.00564311	-0.0510075	-0.0929027	-0.270634	-0.335436	-0.129487	-0.0965738	0.165347	0.207681	0.250299	0.235749	0.0757462	-0.242227	-0.237142	-0.269661	-0.151419	0.143805	0.262463	0.307803	-0.104209	-0.15875	-0.159844	-0.0956327	-0.0591649	0.0496892	0.0139407	-0.0486551	-0.0263325	0.0149206	0.0395489	0.0386881	0.0845157	0.131261	0.155743	0.108865	0.0683394	0.0619878	0.0675673	0.0992348	0.119622	0.124264	0.126402	0.128079	0.0770322	0.0711166
-0.161383	-0.295898	-0.226546	-0.220865	-0.228848	-0.186559	-0.216576	-0.269959	-0.334922	-0.354805	-0.128063	-0.0590076	0.185815	0.212554	0.275385	0.266461	0.10066	-0.242851	-0.280819	-0.308574	-0.203857	0.0717568	0.229562	0.289339	-0.134701	-0.194927	-0.285838	-0.198224	-0.17423	-0.0924812	-0.106222	-0.151201	-0.128172	-0.130588	-0.114378	-0.118453	-0.0827544	-0.0470262	-0.0198908	-0.0602979	-0.0973302	-0.104316	-0.0966871	-0.0722628	-0.0707036	-0.0601115	-0.0564789	-0.0547281	-0.103343	-0.112278
-0.155382	-0.256003	-0.152464	-0.0593959	-0.0875368	-0.0058873	0.0626919	0.0585076	-0.0377381	-0.206916	-0.131236	-0.0576706	0.153131	0.190639	0.18173	0.175337	0.0141799	-0.217232	-0.250367	-0.196939	-0.0680326	0.0987297	0.195531	0.255228	-0.00310607	-0.0687559	-0.175102	-0.098456	-0.123117	-0.0958961	-0.118082	-0.12258	-0.116188	-0.142562	-0.115039	-0.0955219	-0.0376313	-0.0336486	0.00199332	-0.0343958	-0.095422	-0.0929539	-0.0921388	-0.0717926	-0.0690349	-0.0581367	-0.0416431	-0.0345967	-0.0585914	-0.0688246
-0.177201	-0.181577	-0.114003	0.0508392	-0.0143555	0.0901182	0.0479036	0.0102838	-0.108673	-0.225697	-0.192639	-0.148175	0.151227	0.280722	0.304246	0.319473	0.134397	-0.0877108	-0.242874	-0.27411	-0.207487	-0.118506	0.0989857	0.250537	0.126463	0.0028961	-0.182746	-0.145722	-0.152378	-0.100817	-0.105757	-0.0696923	-0.0479363	-0.06556	-0.0279237	-0.018593	0.0591634	0.0862945	0.154085	0.124971	0.0511457	0.0484014	0.0459194	0.0652535	0.0731526	0.0852686	0.101402	0.114129	0.0647308	0.0432949
0.131421	0.0223017	0.0145188	-0.087161	-0.200239	-0.184535	-0.247432	-0.256697	-0.262846	-0.201365	-0.223547	-0.115671	0.111354	0.217721	0.223621	0.215724	0.0103811	-0.0162937	-0.163685	-0.379953	-0.440059	-0.343175	-0.0583363	0.12105	0.0794891	-0.0504554	-0.308755	-0.326499	-0.302651	-0.258506	-0.256397	-0.223558	-0.196568	-0.167337	-0.153393	-0.185337	-0.147306	-0.0835812	-0.00723789	-0.0342084	-0.0802273	-0.0966103	-0.0855911	-0.0729044	-0.0781736	-0.0733726	-0.0575319	-0.040613	-0.0939836	-0.115531
0.186629	0.144774	0.0947892	0.0303903	-0.052313	-0.0335669	-0.104777	-0.10151	-0.117742	-0.0124971	-0.158259	-0.127765	-0.0945818	0.0209291	0.0580465	0.0833622	0.118474	0.189753	0.00993942	-0.330909	-0.513446	-0.435539	-0.147292	0.0371391	0.154952	0.0806772	-0.16833	-0.219497	-0.197683	-0.192369	-0.21399	-0.151981	-0.114604	-0.100849	-0.0761841	-0.0946729	-0.0666021	-0.0624899	-0.00573061	-0.021372	-0.0433696	-0.0606743	-0.0606007	-0.0574156	-0.0666466	-0.0557058	-0.0325627	-0.0222911	-0.0430577	-0.0536255
0.346336	0.383379	0.316959	0.144861	0.0683646	0.0944238	-0.0397109	-0.0346977	-0.0279561	0.126123	-0.0308847	-0.0281331	-0.084832	-0.0204847	-0.050557	-0.0285592	0.0805673	0.156836	0.00229193	-0.261298	-0.388348	-0.357111	-0.148086	-0.0228292	0.178313	0.0914003	-0.0137005	-0.0984283	-0.0495768	-0.0209494	-0.0415717	-0.0141032	0.0195685	0.0870348	0.0688339	0.0293942	0.0278835	0.0680114	0.0908856	0.109556	0.15431	0.148501	0.159414	0.169619	0.15981	0.171007	0.181166	0.193373	0.217077	0.205726
0.0777504	0.147895	0.124769	0.116913	0.0800204	0.1345	-0.0144762	-0.00150615	0.0283062	0.208749	0.11595	0.0683165	-0.0287762	-0.0512643	-0.120397	-0.105131	0.0192794	0.086712	0.0331265	-0.0592405	-0.129743	-0.290026	-0.22685	-0.147269	0.0457752	0.0283548	0.0140015	-0.0921577	-0.064188	-0.034459	-0.0278177	0.00475462	0.0266854	0.0767218	0.063882	0.0421343	0.0630106	0.0957793	0.107172	0.127887	0.158149	0.154603	0.159613	0.162571	0.154719	0.167251	0.158837	0.164164	0.17858	0.164202
-0.0418227	0.0704119	0.078573	0.157571	0.105483	0.197057	0.109209	0.0972497	0.184277	0.290045	0.211534	0.162006	0.0998272	0.0590695	0.000398011	0.021258	0.00970694	-0.0260639	-0.0229434	0.0440318	0.0943137	0.0234155	0.00185473	-0.0490393	0.00657747	-0.0180228	0.0441963	0.00795558	-0.00540711	0.0241663	0.0542187	0.051749	0.0352127	0.0420103	0.050078	0.060196	0.0801694	0.0827294	0.0817183	0.0959288	0.104484	0.116173	0.120518	0.119507	0.108925	0.107107	0.0893536	0.0962334	0.151919	0.145611
-0.0653467	0.0413018	0.0449716	0.104971	0.0847128	0.199923	0.116502	0.110712	0.17485	0.262191	0.165916	0.127611	0.105795	0.0768594	0.0461819	0.0819743	0.0340235	-0.0334264	-0.0548353	-0.0216389	0.049886	0.0472206	0.0608555	0.026486	0.0211903	-0.0375839	0.0126312	-0.00818265	-0.00798152	0.0359178	0.0649856	0.0399008	0.0110122	0.0249955	0.0366149	0.0508127	0.0693545	0.0780049	0.0800694	0.0848063	0.0838008	0.091287	0.0953176	0.100056	0.0983078	0.0901176	0.0748696	0.0840315	0.149081	0.145281
0.176007	0.137069	0.139396	0.0208134	-0.041896	0.042953	-0.026242	-0.072576	0.00190045	0.0719674	-0.0498431	-0.00824434	0.155831	0.22653	0.236577	0.229585	-0.0399284	-0.190898	-0.192774	-0.170003	-0.0664481	0.102112	0.190545	0.118528	-0.0032903	-0.145628	-0.142358	-0.108869	-0.0811079	-0.033981	6.26771e-05	-0.053679	-0.0621244	-0.0505446	-0.0263634	-0.00957894	-0.00850512	0.0213315	0.0473573	0.0374002	0.0228613	0.021359	0.0327209	0.047523	0.0501803	0.0350922	0.0279172	0.0382534	0.0715639	0.0773142
0.305858	0.234174	0.237042	-0.00164047	0.0042753	0.108667	0.0377003	0.0234955	0.043075	0.0723474	0.0215563	0.0153835	0.148976	0.16689	0.115686	0.106721	-0.0616253	-0.0843912	-0.0198706	-0.00145271	0.0813594	0.117959	0.108823	0.0855015	-0.0169542	-0.0576541	0.0141511	-0.000519821	0.0223722	0.0909266	0.0985739	0.058272	0.0762793	0.13565	0.133661	0.130655	0.147603	0.211356	0.255308	0.245464	0.263389	0.265383	0.287133	0.315011	0.326321	0.314391	0.302101	0.31161	0.326033	0.312863
0.402646	0.372087	0.331557	0.106067	0.0133664	0.0334903	-0.0690354	-0.085407	-0.0458185	-0.0527083	-0.0663002	-0.0623582	0.0580201	0.122519	0.111659	0.11302	-0.0635757	-0.142277	-0.110158	-0.0394975	0.0314174	0.130752	0.0931225	0.0388825	-0.0670546	-0.112774	-0.0491609	-0.0491018	-0.0113153	0.0531821	0.0402207	-0.0120492	0.0036073	0.0521354	0.0543744	0.0646165	0.0626995	0.129856	0.156744	0.158533	0.192234	0.204814	0.234178	0.265509	0.280737	0.26953	0.266803	0.284125	0.291581	0.292432
0.188645	0.226533	0.237786	0.198327	0.0548323	0.0264957	-0.0776429	-0.156313	-0.236774	-0.323536	-0.0556717	-0.0419746	0.0987353	0.169791	0.171959	0.197236	0.217755	-0.0807271	-0.183129	-0.163155	-0.173582	-0.0199564	0.101433	0.181339	0.0487321	-0.0196868	-0.103931	-0.0470467	-0.0679444	-0.0239216	-0.0706398	-0.069454	-0.0402332	-0.0228474	-0.0156575	-0.010551	0.0127031	0.0189043	0.0420882	0.0610908	0.0840588	0.104264	0.0982597	0.127811	0.124256	0.150732	0.17046	0.188546	0.2006	0.195315
0.0469497	0.10552	0.102924	0.170483	0.171375	0.21711	0.0638912	-0.0552616	-0.312886	-0.444141	-0.262917	-0.250745	0.0361396	0.164495	0.329527	0.377144	0.508949	0.0525482	-0.195801	-0.402983	-0.425932	-0.0767231	0.227873	0.295625	0.282717	0.151764	0.00244456	0.10119	0.161837	0.161777	0.12863	0.146801	0.171829	0.179861	0.216647	0.228609	0.243687	0.223842	0.230316	0.238592	0.242755	0.260007	0.25075	0.281187	0.279946	0.291552	0.314003	0.3186	0.317267	0.316146
-0.139424	-0.0617263	-0.0327889	0.124642	0.182663	0.232366	0.130925	0.0366269	-0.232528	-0.311948	-0.188689	-0.17017	0.0137269	0.156865	0.260881	0.263256	0.380995	0.042338	-0.1955	-0.411813	-0.438857	-0.200671	0.119382	0.255578	0.306974	0.174291	0.00442448	0.0523771	0.134761	0.169222	0.134439	0.167991	0.196339	0.219623	0.228767	0.217014	0.226958	0.220554	0.224195	0.218599	0.193746	0.183484	0.165836	0.177573	0.179815	0.205898	0.236916	0.239985	0.208574	0.201398
-0.0717383	0.0147494	-0.0140475	0.123994	0.139896	0.11685	0.00889756	-0.0718216	-0.298924	-0.346897	-0.175489	-0.154798	-0.0608231	0.0626497	0.164617	0.160797	0.296017	0.03124	-0.18398	-0.388095	-0.447663	-0.224193	0.0585535	0.165484	0.265325	0.127166	-0.02087	0.0215295	0.112394	0.127964	0.0905965	0.113037	0.1331	0.156186	0.15294	0.139117	0.121207	0.107591	0.0909177	0.100333	0.1033	0.105418	0.0923456	0.102348	0.100623	0.119618	0.148471	0.151743	0.132734	0.134324
0.0897716	0.19108	0.154463	0.234744	0.231603	0.187675	0.188526	0.17966	0.110458	0.0917661	0.0330069	-0.015518	-0.0679672	-0.00922638	0.0425754	0.08319	0.0958232	0.000749782	-0.164621	-0.267554	-0.232684	-0.0771112	0.112925	0.134786	0.296543	0.204009	0.111899	0.114345	0.197248	0.155703	0.109556	0.149516	0.168413	0.164064	0.176766	0.151448	0.126739	0.0954398	0.0807629	0.0912682	0.104159	0.118877	0.1325	0.129938	0.113171	0.129471	0.142967	0.137002	0.126039	0.144923
0.153874	0.0742258	0.104227	-0.044683	-0.0153337	0.0273737	0.0790563	0.0283951	0.0403397	0.197368	0.113184	0.132051	0.220294	0.226184	0.145698	0.124335	-0.0582372	-0.148551	-0.234078	-0.335469	-0.261286	-0.0930713	0.153901	0.23978	0.142571	0.0637277	-0.0694905	-0.0740715	-0.0305212	0.0192448	-0.0181338	-0.0182385	0.00629888	0.0150672	0.0130688	-0.0317259	-0.0289406	-0.0209528	-0.0010562	-0.00864203	-0.0199759	-0.033096	-0.0363696	-0.0542248	-0.0799134	-0.0578033	-0.0518987	-0.0609748	-0.095606	-0.120978
-0.00717314	-0.0833609	0.0056744	-0.0708933	-0.0707665	0.0328055	0.0303876	0.0115076	-0.0207695	0.182701	0.183924	0.193968	0.235712	0.209676	0.0974364	0.0333634	-0.17262	-0.129564	-0.16182	-0.236756	-0.223946	-0.22151	-0.0294456	0.104057	0.101797	0.0422616	-0.0811563	-0.132426	-0.129563	-0.0680264	-0.0946085	-0.0694246	-0.0417894	-0.0379088	-0.0402903	-0.0717555	-0.0296861	-0.0167297	0.0214656	-0.0073834	-0.0452965	-0.066972	-0.0781104	-0.0923958	-0.119092	-0.104471	-0.113279	-0.122855	-0.182003	-0.226382
0.037403	-0.0250706	0.0503669	-0.0681598	-0.0556326	0.0602534	0.0884389	0.102923	0.094075	0.263811	0.187167	0.184556	0.165901	0.173597	0.0652143	0.0111999	-0.125618	-0.0220318	-0.0771929	-0.216338	-0.250186	-0.246891	-0.0361854	0.120959	0.151168	0.0877728	-0.0450883	-0.0894773	-0.0740883	-0.0303944	-0.0553749	-0.0324806	0.00694189	0.0301742	0.0185327	-0.0196621	0.0134908	0.0356832	0.067967	0.0413822	0.0155635	-0.0107532	-0.0224372	-0.0364122	-0.0536851	-0.0356727	-0.0397078	-0.0489103	-0.0852874	-0.128197
0.184217	0.192065	0.220124	0.0790021	0.155062	0.233078	0.172254	0.168939	0.238982	0.325831	0.0707611	0.0015883	0.0802223	0.109225	0.111207	0.137264	0.0638543	0.102047	0.0623861	-0.0727708	-0.084654	-0.0827773	0.0163331	0.0899127	0.155322	0.166138	0.13177	0.0814269	0.0990244	0.137998	0.150329	0.171454	0.20623	0.234197	0.237979	0.22224	0.233604	0.265433	0.284157	0.277292	0.285314	0.275292	0.289386	0.282373	0.267077	0.276794	0.260302	0.254819	0.231539	0.223474
0.132249	0.175669	0.191727	0.119994	0.144971	0.197993	0.100353	0.06948	0.0979814	0.14355	-0.0263324	-0.0382979	0.125727	0.186638	0.227442	0.268342	0.185522	0.0201464	-0.093194	-0.240348	-0.182598	-0.0180186	0.132622	0.185375	0.158557	0.106037	0.057392	0.0616493	0.108146	0.163372	0.183859	0.173555	0.202648	0.247364	0.251701	0.231444	0.236737	0.298408	0.307373	0.305074	0.322408	0.327854	0.358242	0.370782	0.356314	0.355299	0.34976	0.353772	0.340499	0.33221
0.323793	0.395184	0.347902	0.273822	0.236378	0.25763	0.0577426	-0.0864156	-0.194286	-0.259441	-0.157841	-0.158799	0.16713	0.353285	0.444565	0.496176	0.39329	-0.050363	-0.245669	-0.301275	-0.206888	0.15783	0.375205	0.380409	0.318252	0.161641	0.110043	0.179072	0.270746	0.330609	0.331269	0.295944	0.313856	0.360588	0.375438	0.368602	0.346123	0.405385	0.427477	0.44945	0.477061	0.492478	0.509463	0.543076	0.542221	0.534529	0.543939	0.564698	0.574846	0.579583
0.262153	0.344942	0.27211	0.250616	0.200091	0.216529	0.0699327	-0.0671356	-0.185582	-0.31386	-0.21209	-0.2233	0.0649351	0.243801	0.355999	0.403602	0.288577	-0.0701128	-0.223021	-0.227886	-0.134307	0.193491	0.32547	0.281678	0.243454	0.103153	0.081268	0.159192	0.240697	0.255289	0.259552	0.233394	0.230232	0.255236	0.2861	0.296294	0.269292	0.297627	0.322556	0.343831	0.346566	0.367085	0.37531	0.409875	0.415711	0.397403	0.411796	0.431955	0.452709	0.468856
0.283085	0.325892	0.240903	0.135594	0.0813887	0.14173	0.0466283	-0.0713594	-0.196673	-0.317063	-0.173818	-0.16169	0.1354	0.279982	0.335854	0.365588	0.227224	-0.135376	-0.297588	-0.316678	-0.211365	0.112143	0.283385	0.267466	0.226224	0.023158	-0.0321952	0.0536544	0.148367	0.179664	0.180475	0.158095	0.154125	0.191996	0.215661	0.216451	0.196014	0.237481	0.268875	0.291847	0.299436	0.318532	0.319877	0.355826	0.372402	0.354988	0.375647	0.393753	0.429525	0.430325
-0.0225025	-0.00598272	0.024905	0.133128	0.117554	0.141862	0.0893981	0.0595415	-0.139624	-0.284903	-0.193221	-0.24064	-0.0744553	0.0516686	0.105194	0.139187	0.106726	0.0133532	-0.117967	-0.203768	-0.166305	-0.020344	0.17362	0.337112	0.338511	0.277652	0.141143	0.192874	0.18382	0.193306	0.139477	0.146501	0.141121	0.167529	0.179823	0.179109	0.226078	0.235903	0.264217	0.234335	0.198633	0.218816	0.21838	0.233648	0.224886	0.219361	0.218709	0.212085	0.162674	0.134938
-0.127222	-0.118562	-0.0445714	0.109235	0.0948536	0.131041	0.118932	0.0945626	-0.0648044	-0.199309	-0.121945	-0.159031	-0.0237947	0.080916	0.107646	0.115697	0.0246752	-0.0751116	-0.183009	-0.199703	-0.110655	0.037026	0.205769	0.341748	0.239212	0.203908	0.0882977	0.15219	0.129502	0.154447	0.096274	0.0843898	0.0802265	0.0793388	0.0918429	0.0983178	0.149649	0.139151	0.153552	0.113941	0.0620892	0.0726634	0.0643916	0.0666739	0.0475092	0.0531411	0.0481492	0.0374297	-0.0171365	-0.0441263
-0.270614	-0.187384	-0.0724575	0.149433	0.170716	0.273232	0.233614	0.196107	-0.0135357	-0.0970652	-0.0087633	-0.0550925	0.0466911	0.0927177	0.0937258	0.0852877	0.00641112	-0.143201	-0.2029	-0.147498	0.0121258	0.0958268	0.167136	0.245	0.0860068	0.08065	0.096029	0.130309	0.113702	0.189484	0.131728	0.0935438	0.0798339	0.093817	0.122116	0.139526	0.207339	0.202831	0.208909	0.164267	0.107615	0.106893	0.0914462	0.0974849	0.0995054	0.107803	0.101479	0.0959402	0.0576282	0.0313411
-0.148064	-0.0335079	0.0515965	0.108219	0.181151	0.338847	0.332395	0.300596	0.125133	0.0914841	0.0335609	-0.013339	0.0984188	0.101764	0.0893696	0.0943335	0.00327891	-0.16288	-0.172214	-0.099985	0.084168	0.131167	0.157332	0.189176	0.00570275	-0.00327851	0.121181	0.132756	0.146545	0.238472	0.178901	0.120341	0.106387	0.152091	0.170989	0.188487	0.245529	0.257525	0.252297	0.221278	0.192705	0.192209	0.18381	0.18579	0.206383	0.210652	0.201425	0.192198	0.180029	0.150514
0.0357584	0.138153	0.171725	0.127031	0.135156	0.249759	0.186584	0.154623	0.014162	0.0739754	0.0371498	0.0541566	0.16584	0.136703	0.124866	0.13966	0.0648937	-0.156394	-0.220498	-0.241032	-0.0570058	0.0690081	0.150017	0.171265	-0.00544058	-0.0618073	0.0396057	0.0395404	0.0965814	0.211354	0.163692	0.0903926	0.0860147	0.163787	0.175657	0.171864	0.211983	0.265931	0.266521	0.253997	0.266699	0.2684	0.278147	0.299236	0.323272	0.321938	0.315579	0.317615	0.318293	0.293088
0.244576	0.259417	0.300672	0.113146	0.0631149	0.137496	0.0783358	0.0509752	0.083753	0.160723	0.139504	0.12098	0.175445	0.130564	0.0882342	0.0910008	-0.0669984	-0.200061	-0.140589	-0.07229	0.101404	0.215026	0.170505	0.0947038	-0.134635	-0.116766	0.0179077	0.0236014	0.0369099	0.133663	0.103429	0.0313102	0.0368208	0.0892107	0.117828	0.130893	0.173393	0.223604	0.23473	0.214757	0.237812	0.247474	0.268859	0.295827	0.298187	0.301784	0.283852	0.283817	0.279105	0.26721
0.245822	0.32412	0.35876	0.266773	0.254733	0.329173	0.300814	0.270791	0.242968	0.163162	0.0588399	-0.00775201	0.102138	0.160939	0.176682	0.223345	0.0722137	-0.0730582	-0.0950948	-0.0650423	0.117154	0.297006	0.335636	0.281351	0.156733	0.121331	0.209196	0.243967	0.262819	0.310307	0.278573	0.239971	0.239004	0.288546	0.315401	0.326593	0.353263	0.387493	0.403448	0.385966	0.395875	0.421868	0.451189	0.481339	0.4811	0.478559	0.469743	0.470642	0.47853	0.472157
0.338269	0.443003	0.410578	0.267269	0.327488	0.365638	0.332031	0.223492	0.0670942	-0.115955	-0.147743	-0.185229	0.0815753	0.263612	0.384909	0.450678	0.430853	0.107926	-0.106809	-0.196746	-0.0991278	0.180676	0.386023	0.427767	0.444911	0.311816	0.27874	0.356854	0.415848	0.435452	0.41448	0.427696	0.44419	0.47263	0.481844	0.479176	0.469263	0.500852	0.52061	0.533047	0.555603	0.562497	0.571257	0.593451	0.610691	0.614496	0.632267	0.640603	0.654348	0.64865
0.374368	0.442501	0.371214	0.176337	0.266638	0.243793	0.179112	0.0539872	-0.107529	-0.268081	-0.222595	-0.203754	0.0330526	0.175784	0.296584	0.344959	0.573687	0.201903	-0.0705042	-0.225811	-0.244178	-0.0227066	0.19816	0.302407	0.461054	0.338733	0.235789	0.287751	0.36808	0.366981	0.372633	0.423584	0.446926	0.465406	0.434894	0.409787	0.36496	0.397483	0.396772	0.441963	0.498433	0.490578	0.490332	0.504005	0.509809	0.527738	0.562543	0.580259	0.609557	0.603287
0.206061	0.205773	0.160788	0.0408079	0.101941	0.0830849	0.0404576	0.0227589	-0.0718673	-0.221772	-0.23336	-0.204428	-0.123703	-0.00654601	0.0679327	0.0768119	0.319518	0.239002	0.0700402	-0.107747	-0.247699	-0.234734	-0.0852088	0.0501327	0.32018	0.260042	0.125049	0.116032	0.174592	0.124959	0.13854	0.218322	0.250523	0.271472	0.228396	0.200705	0.164214	0.181047	0.179727	0.202671	0.235181	0.228642	0.234743	0.243015	0.23153	0.251837	0.281869	0.29114	0.298852	0.293706
0.0762742	0.166378	0.178385	0.253524	0.312812	0.305847	0.171176	0.122192	-0.0420359	-0.15533	-0.149617	-0.222566	-0.251788	-0.0780223	0.0252757	0.0479245	0.386102	0.360429	0.14615	-0.138891	-0.322945	-0.216128	0.00876412	0.147756	0.492763	0.466519	0.298214	0.286806	0.317755	0.25452	0.247822	0.348041	0.378653	0.393885	0.395875	0.37073	0.373825	0.358633	0.361777	0.368151	0.367092	0.383061	0.388868	0.403687	0.376207	0.392421	0.412151	0.422704	0.428824	0.423414
0.0585032	-0.00241112	5.46719e-05	-0.0162275	0.0222708	0.147025	0.13868	0.139468	0.012652	-0.111912	-0.205471	-0.235431	-0.146456	-0.0123291	0.0897263	0.126436	0.112832	0.0338497	0.00289991	-0.111173	-0.110912	-0.0296447	0.0182237	0.048675	0.0485572	0.034643	-0.0520325	-0.0165628	-0.01325	-0.0438703	-0.0700134	-0.0465423	-0.0153582	0.00911987	0.0692516	0.0865224	0.120561	0.105105	0.146097	0.121744	0.0976518	0.113739	0.126976	0.156882	0.163817	0.160821	0.171154	0.17057	0.158356	0.161007
0.0758901	-0.0395768	-0.0275076	-0.148178	-0.188188	-0.0955551	-0.00254137	0.041252	-0.00531544	-0.150444	-0.227433	-0.193988	-0.0707959	-0.0151751	0.0661921	0.0820046	-0.0842831	-0.128506	-0.0604648	-0.0250365	0.0392924	0.0605584	0.00250638	-0.0218246	-0.175556	-0.170904	-0.216131	-0.155098	-0.178205	-0.213356	-0.256233	-0.267966	-0.25684	-0.251914	-0.18099	-0.14161	-0.0989184	-0.112593	-0.0781654	-0.121509	-0.15394	-0.150609	-0.139526	-0.121617	-0.0988428	-0.095929	-0.0889873	-0.0946945	-0.126989	-0.115332
0.335566	0.260169	0.153016	-0.112115	-0.153384	-0.11594	-0.0901434	-0.0776518	-0.0780479	-0.181107	-0.141692	-0.0965093	0.0559299	0.0418347	0.0654408	0.0840084	-0.0646226	-0.154349	-0.115957	-0.0356528	0.0664207	0.155352	0.0849866	-0.0107368	-0.180801	-0.234896	-0.173945	-0.125167	-0.0925767	-0.0823954	-0.126033	-0.175062	-0.189357	-0.168423	-0.126303	-0.0886556	-0.0858983	-0.0766952	-0.064086	-0.0637585	-0.0341963	-0.0317747	-0.0323191	-0.0100995	0.0301616	0.0327798	0.0397219	0.039759	0.0555715	0.0844639
0.229559	0.233639	0.154267	0.00567536	-0.00586031	0.0489589	0.0575424	0.0579167	0.0464942	-0.0774237	-0.104376	-0.127557	-0.0227083	0.00923189	0.0512925	0.0883322	-0.0543348	-0.152174	-0.0861111	0.0658627	0.212499	0.303208	0.177236	0.0546325	-0.120017	-0.162261	-0.00369923	0.0389287	0.0514154	0.0735354	0.0402222	-0.0314465	-0.0569895	-0.0367302	-0.00158924	0.038973	0.0306573	0.0485849	0.0458895	0.0449863	0.0719671	0.0820861	0.0898706	0.113738	0.152565	0.150177	0.147145	0.154659	0.188537	0.224184
0.321975	0.360009	0.279491	0.124281	0.114194	0.116991	0.0123401	-0.0521143	-0.0823971	-0.136362	-0.193752	-0.139454	0.0795701	0.17683	0.242787	0.264558	0.120233	-0.130384	-0.181114	-0.168002	-0.0206367	0.225228	0.268991	0.187087	0.0353933	-0.0637584	0.0246325	0.0826917	0.139177	0.214398	0.208879	0.121781	0.106112	0.161152	0.175308	0.201721	0.1952	0.270302	0.274062	0.273643	0.304515	0.308506	0.328876	0.357638	0.388739	0.375849	0.379742	0.396959	0.416099	0.431616
0.35605	0.344151	0.298891	0.13143	0.0869442	0.0297573	-0.0809826	-0.160472	-0.19023	-0.188286	-0.101536	-0.0303424	0.210365	0.287935	0.315485	0.309473	0.0965084	-0.123108	-0.182283	-0.195772	-0.0637539	0.159234	0.273854	0.269459	0.107363	0.021678	0.0217557	0.0869657	0.136714	0.22214	0.217822	0.14199	0.141403	0.193871	0.192398	0.20979	0.220747	0.302641	0.328408	0.312632	0.332553	0.331143	0.347305	0.366558	0.394207	0.372835	0.369672	0.37765	0.350984	0.345962
0.2472	0.268095	0.303647	0.180777	0.124088	-0.0117264	-0.00599934	-0.111806	-0.0960707	-0.161464	0.0687783	0.0820889	0.305523	0.329279	0.394206	0.357566	0.0793946	-0.179171	-0.142476	0.0453592	0.212682	0.372898	0.349809	0.260862	0.0706972	0.0770089	0.113276	0.223509	0.237721	0.26512	0.260481	0.219	0.222592	0.229433	0.259196	0.284265	0.294915	0.330275	0.357188	0.328516	0.321327	0.315484	0.328618	0.338056	0.360412	0.346371	0.335708	0.329707	0.2661	0.26435
0.20438	0.228393	0.225958	0.11874	0.15039	0.0466458	0.130154	-0.00207341	-0.0479757	-0.205151	-0.101286	-0.0540039	0.176675	0.288024	0.412067	0.389228	0.284542	-0.0485185	-0.106567	-0.0853997	0.0110867	0.338325	0.397562	0.301399	0.129117	0.129281	0.106814	0.271224	0.291152	0.289074	0.278604	0.241595	0.250289	0.218517	0.253312	0.271457	0.248828	0.23293	0.226711	0.217931	0.208987	0.193519	0.178202	0.170219	0.186755	0.191928	0.206835	0.203136	0.184309	0.192682
0.135765	0.161958	0.162633	0.082167	0.114656	0.0113741	0.129696	0.0309614	0.00555003	-0.129426	-0.0466699	-0.0246307	0.145082	0.241829	0.344935	0.310162	0.200357	-0.0126341	-0.0353842	-0.00631078	0.0383361	0.277818	0.28173	0.192436	0.136028	0.145081	0.116117	0.250048	0.262634	0.236789	0.244101	0.225315	0.240256	0.20042	0.222365	0.230632	0.194011	0.167885	0.155869	0.151094	0.14103	0.125578	0.110907	0.0917223	0.103304	0.102358	0.114061	0.108834	0.0832255	0.0892549
-0.0158665	0.0688146	0.0813761	0.0672018	0.125036	0.221028	0.243522	0.233108	0.134887	0.130186	0.238116	0.145181	0.075382	0.0452564	0.0528334	0.0759921	0.146041	0.217999	0.179606	0.055442	-0.0400842	-0.0622222	0.0207821	0.0907206	0.200797	0.180929	0.18309	0.147997	0.136248	0.13176	0.131375	0.181168	0.181071	0.181667	0.162495	0.147067	0.141628	0.106009	0.109743	0.1136	0.111577	0.110354	0.0940527	0.0899297	0.0933289	0.0915502	0.0958265	0.0988309	0.126508	0.118225
0.163922	0.152525	0.11572	-0.048594	0.0489277	0.153736	0.162752	0.144486	0.0244119	-0.0667171	-0.0985379	-0.105506	0.0324859	0.0764598	0.126015	0.141	0.125446	0.0475038	0.0353797	-0.0846819	-0.095017	0.00758056	0.100689	0.166913	0.123019	0.0644607	0.0975953	0.107912	0.142052	0.16294	0.13272	0.124924	0.134239	0.153133	0.156491	0.170774	0.167559	0.168586	0.171541	0.162424	0.171182	0.164744	0.15655	0.16566	0.196635	0.205785	0.214123	0.214207	0.227911	0.238262
0.433799	0.385063	0.339196	-0.00273832	0.0421667	0.126932	0.136602	0.100469	0.00814327	-0.129324	-0.144045	-0.139886	0.109706	0.177204	0.238321	0.261242	0.15628	-0.0138283	-0.0224061	-0.0622854	0.00904472	0.170644	0.219563	0.2014	0.0646551	-0.00134973	0.0418182	0.0955519	0.142032	0.183067	0.141944	0.112516	0.124843	0.172837	0.1965	0.213134	0.209972	0.238122	0.256845	0.249917	0.281119	0.271927	0.274148	0.293038	0.337959	0.344134	0.353158	0.354742	0.357038	0.36892
0.496859	0.508521	0.518284	0.185984	0.20181	0.233821	0.257673	0.208831	0.222087	0.166029	0.096801	0.0265753	0.134653	0.156472	0.18134	0.207508	0.185145	0.0101524	0.0212922	0.058687	0.152245	0.292418	0.258326	0.179025	0.10211	0.1311	0.209431	0.232334	0.255687	0.299374	0.260266	0.250819	0.270568	0.316232	0.346371	0.353815	0.361458	0.381943	0.391214	0.386637	0.437698	0.437251	0.454525	0.472012	0.490649	0.509081	0.508806	0.50402	0.499362	0.506689
0.452292	0.421935	0.451014	0.143976	0.0452861	0.0735794	0.0882732	0.0917933	0.134115	0.129509	0.0974283	0.0623584	0.0962075	0.0809468	0.0782701	0.105529	0.0424874	-0.0157574	-0.0395606	-0.0565419	0.0123747	0.0485925	0.0809199	0.0710962	0.0529176	0.0574986	0.016428	0.012104	0.0287794	0.049175	0.0109362	0.0331811	0.0640385	0.113062	0.153858	0.145308	0.184702	0.208985	0.250818	0.231246	0.25888	0.265773	0.297364	0.316341	0.323168	0.334633	0.332577	0.329209	0.300177	0.297474
0.341002	0.259933	0.280936	0.0276109	-0.103407	-0.0756534	-0.0777652	-0.0407163	0.0359923	0.107427	0.0743409	0.082403	0.0889917	0.0476886	0.0130065	0.0304864	-0.0845607	-0.0618738	-0.0776883	-0.123144	-0.0879239	-0.111562	-0.0463175	0.00758344	-0.0152101	-0.026472	-0.12818	-0.157737	-0.149268	-0.130045	-0.160598	-0.134338	-0.101605	-0.0633949	-0.0387189	-0.044374	0.00917316	0.0423638	0.0930338	0.0665576	0.0813306	0.0852184	0.117449	0.133487	0.130142	0.138079	0.129487	0.124562	0.0773965	0.0659559
0.207437	0.134893	0.208962	0.0799603	-0.131164	-0.0785096	-0.13321	-0.111812	-0.0946554	-0.0130521	0.0875648	0.0966232	0.0770357	0.0645029	-0.0179298	-0.0447723	-0.0822827	-0.0595418	-0.0710369	-0.0971951	-0.100182	-0.166129	-0.10626	-0.023539	-0.0503489	-0.062481	-0.164407	-0.191825	-0.219925	-0.174905	-0.197949	-0.168799	-0.128908	-0.0848	-0.0809382	-0.102129	-0.0429259	-0.00310161	0.0440779	0.0184729	0.0275675	0.0468713	0.0775073	0.10317	0.0902322	0.0918301	0.0923773	0.098128	0.0695003	0.0378438
0.333035	0.354809	0.33048	0.16629	0.0919065	0.0933947	0.0137336	-0.0266027	-0.0845598	-0.144852	-0.0911694	-0.110114	0.0507454	0.119487	0.182348	0.214995	0.215833	0.042623	-0.067304	-0.153912	-0.107457	0.0128079	0.117596	0.157418	0.157366	0.1042	0.02931	0.0842685	0.1003	0.124707	0.0905625	0.10869	0.142932	0.184769	0.217797	0.217637	0.250859	0.281348	0.310287	0.309094	0.34791	0.365773	0.393661	0.423098	0.436286	0.440091	0.440504	0.443102	0.4298	0.418985
0.364288	0.398016	0.37048	0.174953	0.129034	0.170656	0.120131	0.0669853	0.0101533	-0.0849579	-0.0196721	-0.0619462	0.1132	0.162974	0.196539	0.225731	0.16291	-0.0520247	-0.102181	-0.122068	-0.0288177	0.123807	0.178224	0.173284	0.149154	0.0855074	0.0684001	0.122354	0.150907	0.181245	0.146347	0.156192	0.186001	0.230943	0.266787	0.264171	0.282245	0.300362	0.319521	0.328151	0.372744	0.400555	0.430089	0.458314	0.473492	0.471485	0.470167	0.473532	0.476488	0.47089
0.254865	0.331865	0.324088	0.285205	0.216296	0.282515	0.207046	0.144725	0.0469205	-0.0830867	-0.0120148	-0.078962	0.0770312	0.1913	0.226096	0.259368	0.189758	-0.027513	-0.0876013	-0.0988714	0.00642188	0.189495	0.254509	0.23673	0.165198	0.107758	0.0966695	0.161777	0.182916	0.221314	0.184308	0.183586	0.207308	0.244405	0.290584	0.294864	0.325257	0.323515	0.348987	0.350741	0.365239	0.398374	0.418108	0.450126	0.464777	0.456715	0.46075	0.464973	0.475229	0.465789
0.359697	0.45838	0.474355	0.383521	0.290619	0.248032	0.22507	0.167234	0.117595	-0.0913548	-0.0357893	-0.108792	0.0274284	0.153813	0.231155	0.248867	0.191506	0.0814436	-0.0115024	0.0243931	0.0719719	0.181214	0.26362	0.276629	0.34094	0.302547	0.255905	0.309998	0.313995	0.302685	0.26804	0.31167	0.327039	0.320832	0.346052	0.359326	0.378832	0.373465	0.39579	0.389689	0.397029	0.425423	0.445114	0.458118	0.467496	0.46706	0.473321	0.477109	0.454747	0.457309
0.197308	0.287298	0.184289	0.197416	0.0733445	-0.0761839	-0.0751247	-0.058011	-0.0923844	-0.242177	-0.102643	-0.0973688	-0.151848	-0.0484678	0.0296182	0.0197741	0.0115955	0.095349	0.0560384	0.0261498	-0.0637471	-0.00444416	0.0296337	0.0368751	0.13479	0.0822739	0.0468297	0.0884445	0.0809902	0.0415777	-0.00533874	0.0134912	0.0220592	0.0139946	0.00643817	0.0318552	0.0350539	0.0231909	0.0289519	0.0227311	0.0365651	0.0568681	0.0573846	0.0705046	0.100317	0.0968767	0.114922	0.116852	0.100594	0.116988
0.0733809	0.095093	-0.0130261	-0.0259736	-0.0452357	-0.134234	-0.183527	-0.132976	-0.157261	-0.187311	-0.197734	-0.17836	-0.212643	-0.19216	-0.0965285	-0.0808495	0.0134404	0.0670208	0.0193066	-0.111772	-0.194776	-0.220956	-0.185167	-0.165756	0.012864	-0.0346162	-0.0572282	-0.0633987	-0.0212086	-0.0620358	-0.0714909	-0.0459608	-0.0228613	-0.00557489	-0.00604721	-0.0108782	-0.0209683	-0.00515152	-0.0147947	-0.0047912	0.0301101	0.0434887	0.0622645	0.0731563	0.0865508	0.0870347	0.0897867	0.0876058	0.0738954	0.0897942
0.0917409	0.104102	0.0533194	0.0143978	0.0168092	0.0259999	-0.0501819	-0.0827869	-0.19902	-0.231614	-0.214156	-0.17684	0.00678671	0.0476988	0.143837	0.153728	0.191701	-0.0228829	-0.150667	-0.306078	-0.303769	-0.175891	-0.0203516	0.0254217	0.0880237	-0.0122405	-0.0753769	-0.0559623	0.032602	0.0494267	0.035245	0.0583187	0.0951239	0.105709	0.133174	0.123617	0.129794	0.150462	0.15572	0.162278	0.177329	0.17379	0.184641	0.196468	0.214599	0.226608	0.24045	0.245202	0.223457	0.226995
0.0621818	0.106997	0.082091	0.0801882	-0.0165193	0.00122828	-0.0648244	-0.135229	-0.303128	-0.342984	-0.195834	-0.0983182	0.206783	0.324065	0.437084	0.429113	0.316507	-0.0999578	-0.400102	-0.540789	-0.483176	-0.222595	0.0909188	0.197431	0.205005	-0.0157719	-0.216089	-0.163901	-0.0310168	0.0259566	0.022624	0.0497614	0.0919335	0.102048	0.117113	0.0930119	0.100466	0.14854	0.178211	0.177177	0.161282	0.140187	0.147207	0.165956	0.185177	0.200833	0.234681	0.250369	0.207049	0.189337
-0.0636456	0.10024	0.102561	0.284156	0.212761	0.162076	0.0796145	-0.0128677	-0.046031	0.00404667	0.0514661	0.110179	0.270477	0.374296	0.436574	0.446181	0.224968	-0.0733518	-0.280157	-0.345573	-0.242601	-0.0125826	0.192637	0.196463	0.109264	-0.00574034	-0.0985545	-0.0583203	0.00666884	0.066623	0.0766732	0.0696274	0.0891965	0.0937677	0.127914	0.134993	0.157187	0.182105	0.216354	0.206375	0.164622	0.153969	0.155296	0.172055	0.186325	0.190993	0.215829	0.22841	0.207298	0.217765
0.0344576	0.227464	0.257041	0.372883	0.374005	0.352624	0.275858	0.165275	0.0854809	0.0485045	0.0792243	0.0684572	0.28353	0.393478	0.462652	0.503269	0.348236	0.0676725	-0.113413	-0.218563	-0.100367	0.164383	0.358184	0.340024	0.268159	0.195801	0.132995	0.203229	0.220215	0.284128	0.280696	0.28746	0.295178	0.332814	0.388766	0.391714	0.435746	0.464744	0.510689	0.501524	0.469688	0.47344	0.479781	0.50861	0.525684	0.529944	0.543799	0.553096	0.540572	0.536657
0.255243	0.320088	0.311646	0.130705	0.252938	0.34086	0.307168	0.25266	0.0458392	-0.22384	-0.18537	-0.265369	0.012281	0.0936743	0.19356	0.264796	0.328843	0.10808	0.0848681	0.0492642	0.128084	0.259963	0.267488	0.266359	0.231008	0.212192	0.303395	0.373176	0.373818	0.419145	0.376559	0.361277	0.351747	0.42345	0.45814	0.477489	0.498939	0.52331	0.527969	0.532327	0.561075	0.573588	0.574097	0.602831	0.643376	0.644718	0.643288	0.642709	0.645448	0.637753
0.169584	0.225443	0.27357	0.0932946	0.253153	0.430814	0.414411	0.36527	0.212842	0.0349797	-0.08468	-0.210555	0.0274335	0.0989239	0.14432	0.223035	0.265866	0.0962938	0.0955265	0.0869532	0.185876	0.254014	0.272994	0.303327	0.238057	0.24442	0.342515	0.384609	0.369551	0.418851	0.374379	0.356756	0.350323	0.428145	0.455211	0.46795	0.499289	0.530359	0.537536	0.533247	0.549788	0.556959	0.552265	0.569683	0.589	0.597511	0.584888	0.575255	0.579856	0.555602
-0.0707018	-0.0544702	0.0174904	0.053981	-0.0375578	0.100476	0.0193619	-0.0448453	-0.143138	-0.15389	-0.0463201	-0.102283	0.0504549	0.111313	0.105604	0.11128	0.17171	-0.0240636	-0.0773602	-0.151033	-0.140059	-0.0713737	0.0780362	0.190704	0.0400593	0.00389747	-0.0477258	-0.0101027	-0.0410135	0.0363665	0.0130217	0.0144801	0.0385558	0.0697728	0.0867281	0.0766353	0.139293	0.152483	0.178365	0.159875	0.146429	0.162879	0.155669	0.177598	0.164013	0.177648	0.177439	0.175337	0.168924	0.128497
0.0224717	-0.0691314	-0.0279549	-0.0513536	-0.187962	-0.0824193	-0.0881879	-0.0852872	-0.0937916	-0.0207607	0.0295896	0.0294877	0.0470298	0.0416494	-0.0250485	-0.0448758	-0.0940631	-0.111232	-0.179478	-0.251942	-0.221841	-0.185098	-0.0564866	0.0277081	0.0231931	-0.0661945	-0.198894	-0.200634	-0.197718	-0.16851	-0.160861	-0.134059	-0.100097	-0.0950924	-0.0799353	-0.113008	-0.0668335	-0.0570828	-0.0114081	-0.0229013	-0.0351932	-0.0118311	0.0052018	0.0225317	-0.00186409	-0.00865187	-0.0125121	-0.00903116	-0.0107784	-0.0442957
-0.0395994	-0.0189754	0.0064194	0.116409	-0.0382654	-0.0442084	-0.0854317	-0.0365607	-0.0554646	0.0217827	0.0662548	0.0269563	-0.175419	-0.145612	-0.161751	-0.170946	-0.112302	0.104498	0.000165598	-0.15456	-0.256803	-0.349835	-0.217771	-0.0993069	0.169981	0.116921	-0.0511439	-0.096322	-0.117022	-0.167065	-0.158582	-0.0780438	-0.0494689	-0.0419165	-0.0351826	-0.0762519	-0.0338454	-0.0437365	-0.00265882	-0.0140668	-0.0350109	-0.00203551	0.020157	0.0337866	-0.00475176	-0.0155055	-0.019857	-0.0174254	-0.0281695	-0.057668
0.0562531	0.0259979	-0.00650611	0.0249636	-0.176357	-0.238791	-0.278426	-0.186791	-0.237493	-0.169701	-0.0670611	-0.0626996	-0.294039	-0.201681	-0.222852	-0.252985	-0.125331	0.182288	0.0823346	-0.108118	-0.343843	-0.541843	-0.409469	-0.193618	0.194177	0.100425	-0.138148	-0.206223	-0.233349	-0.29185	-0.294785	-0.197597	-0.157339	-0.131795	-0.175398	-0.219427	-0.201244	-0.178248	-0.140487	-0.1395	-0.134305	-0.112395	-0.0964815	-0.0843409	-0.0989797	-0.108753	-0.0953465	-0.0881365	-0.112203	-0.148158
0.262322	0.306287	0.208849	0.114927	0.0835793	0.0645098	-0.0618025	-0.135105	-0.307612	-0.269477	-0.291922	-0.227016	-0.0452015	0.111638	0.181872	0.179621	0.307432	0.152091	-0.0615768	-0.353903	-0.490476	-0.378852	-0.0888844	0.0701068	0.342633	0.176517	-0.0123418	-0.0137068	0.0671032	0.0645733	0.0359083	0.0923231	0.12889	0.183233	0.177064	0.150901	0.140172	0.170796	0.190992	0.211061	0.239766	0.233726	0.231688	0.242813	0.259956	0.266217	0.303115	0.309709	0.304411	0.287403
0.134746	0.25066	0.19892	0.110741	0.259582	0.321929	0.227843	0.223168	0.0353832	-0.127299	-0.296255	-0.3551	-0.225179	-0.11602	0.0494536	0.1613	0.401653	0.249734	0.0857147	-0.051224	-0.09293	-0.134246	-0.0420999	0.043934	0.291555	0.225435	0.187564	0.174903	0.215333	0.188302	0.160775	0.204264	0.201165	0.255866	0.266576	0.298047	0.312996	0.330023	0.334139	0.3483	0.37627	0.367832	0.359945	0.375863	0.411765	0.436191	0.443059	0.441647	0.446658	0.459145
0.134808	0.213347	0.206117	0.102815	0.223787	0.279279	0.333565	0.336921	0.208305	-0.0224733	-0.109919	-0.10142	-0.0361008	-0.0255024	0.0808999	0.163542	0.245256	0.0335661	0.00919207	-0.0105381	0.103356	0.282505	0.238673	0.087886	-0.00779748	-0.0186147	0.106758	0.199829	0.175291	0.173855	0.147987	0.113007	0.0778906	0.112466	0.180883	0.231362	0.268799	0.269169	0.265935	0.25838	0.254202	0.250982	0.237472	0.267696	0.301899	0.326757	0.341361	0.348461	0.398744	0.425646
0.279431	0.244692	0.2577	0.031097	-0.0109323	0.0168067	0.156652	0.172311	0.184556	0.0294755	0.0664592	0.114004	0.100628	0.0500305	0.0364214	0.0490756	-0.00630953	-0.103157	-0.0193888	0.019911	0.162644	0.339667	0.242552	0.0541866	-0.207858	-0.186617	-0.0764594	0.0437758	-0.00805362	0.00580626	-0.0203177	-0.0721907	-0.0979736	-0.0648873	-7.47827e-05	0.0276416	0.0668026	0.0714961	0.0800146	0.0557993	0.051361	0.0565419	0.0548024	0.0836419	0.10847	0.121242	0.137137	0.143172	0.19445	0.208598
0.233664	0.213868	0.134427	0.0171273	-0.0058693	0.0249892	0.0586567	0.101049	0.151272	0.0410252	-0.00678513	-0.0187317	0.00105554	0.0669746	0.0669435	0.0715576	-0.0676328	0.0952305	0.0811513	-0.0214947	-0.0297366	0.0602508	0.134541	0.152728	0.102466	0.0391202	0.0418803	0.0647396	0.0858347	0.0822052	0.074914	0.0577741	0.0693756	0.0904342	0.0662373	0.0579531	0.0340791	0.0471734	0.0560675	0.0449419	0.0552231	0.0611633	0.0703518	0.0743552	0.0789336	0.068703	0.072486	0.0784608	0.105377	0.114828
0.186889	0.262358	0.302366	0.297915	0.112759	0.0585077	0.00713359	0.0129665	0.135925	0.242901	0.257457	0.206089	0.086677	0.0949851	0.0198089	6.68576e-05	-0.152436	-0.00738877	-0.0869114	-0.0697349	-0.0395326	-0.0478074	0.054846	0.106344	0.165845	0.129916	0.0614991	0.0059425	0.0176917	0.0531217	0.0449981	0.0728963	0.0862885	0.0956734	0.0738869	0.0392671	0.0531427	0.0782237	0.102074	0.0920217	0.0955823	0.116409	0.145314	0.149847	0.119627	0.114911	0.103774	0.11029	0.0897914	0.0793796
0.0717232	0.148798	0.239295	0.319725	0.377285	0.306511	0.358826	0.341053	0.360677	0.337923	0.143079	0.0581713	0.0247705	0.0753626	0.0763545	0.103467	0.021958	0.0845199	0.0269328	0.052718	0.141161	0.155037	0.174133	0.187623	0.244086	0.353814	0.314629	0.296822	0.281058	0.273456	0.246682	0.29014	0.308812	0.302136	0.311292	0.303186	0.328284	0.323657	0.349635	0.329485	0.299245	0.307248	0.329566	0.320517	0.298241	0.303034	0.299676	0.287173	0.22588	0.215112
0.120071	0.163305	0.220861	0.258232	0.343122	0.275152	0.328839	0.285968	0.239411	0.152312	0.0496699	0.0165747	0.0483931	0.0825838	0.128623	0.147107	0.110367	0.00597815	-0.0117381	0.0655718	0.196219	0.291486	0.221275	0.139648	0.14655	0.265903	0.286567	0.299979	0.307652	0.290604	0.26279	0.280206	0.300508	0.296932	0.328278	0.336178	0.360126	0.34839	0.371631	0.357281	0.34254	0.350984	0.375502	0.381859	0.379232	0.384196	0.384929	0.37596	0.32299	0.326774
0.050365	0.0663378	0.133087	0.172278	0.226934	0.232414	0.289453	0.258915	0.204783	0.114022	0.0733361	0.0897177	0.161425	0.147719	0.157379	0.162976	0.165979	0.0221999	0.0143995	0.0549284	0.158967	0.218102	0.156298	0.0713397	0.0219084	0.123344	0.120279	0.144126	0.12066	0.126208	0.104163	0.132291	0.165325	0.162377	0.217308	0.23129	0.298948	0.287202	0.333198	0.311091	0.287288	0.279322	0.289151	0.304566	0.317887	0.337986	0.34334	0.342447	0.306655	0.308239
0.37602	0.375952	0.402567	0.189	0.174021	0.20135	0.194836	0.125837	0.00861879	-0.0938975	-0.076679	-0.0635197	0.151664	0.206864	0.243029	0.26374	0.345857	0.0325109	-0.11549	-0.207574	-0.119791	0.0588674	0.203813	0.25328	0.234842	0.198986	0.112385	0.17425	0.205134	0.252832	0.211349	0.233685	0.271325	0.312849	0.334915	0.324528	0.350104	0.37223	0.38352	0.38842	0.431645	0.437095	0.453626	0.471483	0.480484	0.496495	0.509938	0.508315	0.488761	0.472358
0.378526	0.408589	0.401338	0.203901	0.191472	0.259888	0.113798	0.00623809	-0.198285	-0.242228	-0.260775	-0.195604	0.163678	0.293336	0.328141	0.359897	0.387485	-0.0518852	-0.277123	-0.44318	-0.37966	-0.112717	0.180302	0.309736	0.29253	0.121431	0.0330348	0.0683621	0.142592	0.2463	0.208816	0.193994	0.221428	0.297594	0.309265	0.298377	0.321508	0.38387	0.401351	0.421461	0.461094	0.452676	0.452391	0.479585	0.496072	0.514243	0.534523	0.546261	0.542124	0.518044
0.11817	0.169733	0.190325	0.139749	0.178295	0.311518	0.117228	0.00220646	-0.245675	-0.295755	-0.313143	-0.228218	0.203222	0.359855	0.380527	0.38491	0.349919	-0.0767742	-0.290801	-0.437031	-0.359245	-0.0889793	0.195598	0.309624	0.236964	0.0441269	-0.00409325	0.0355349	0.102679	0.24252	0.227922	0.18807	0.1947	0.275027	0.289466	0.285199	0.315252	0.399581	0.41992	0.429761	0.422909	0.40049	0.384407	0.413414	0.433109	0.449799	0.47264	0.493939	0.496514	0.466301
-0.0751238	-0.070928	-0.0544857	-0.0824563	-0.0373923	0.167646	-0.0109436	-0.067732	-0.301096	-0.374536	-0.342369	-0.295449	0.0975062	0.201928	0.23446	0.236485	0.160117	-0.161051	-0.234021	-0.287145	-0.215617	-0.125995	0.0709007	0.159473	0.0605413	-0.144038	-0.124954	-0.11851	-0.0361136	0.0711071	0.0638667	0.0173294	-0.00189629	0.0896135	0.0958166	0.103973	0.128661	0.209903	0.22315	0.212252	0.196735	0.185167	0.17848	0.211893	0.242416	0.249318	0.259575	0.273754	0.277359	0.260854
0.133504	0.180714	0.148678	-0.0315338	0.0858373	0.199673	0.0941699	-0.0263524	-0.170773	-0.228994	-0.169361	-0.153092	0.229149	0.26633	0.350321	0.370192	0.395682	-0.0588083	-0.139842	-0.191591	-0.111761	0.118525	0.202598	0.164705	0.0185062	-0.0949853	0.00456979	0.0533186	0.162519	0.262568	0.27793	0.223271	0.218561	0.263947	0.272642	0.27788	0.244429	0.299791	0.276838	0.305454	0.341202	0.314668	0.300418	0.313856	0.35678	0.366055	0.383661	0.400427	0.437175	0.43824
-0.00752398	0.128368	0.15892	0.14324	0.10575	0.188734	-0.0404846	-0.124507	-0.334939	-0.272833	-0.112871	-0.18325	0.0635875	0.120864	0.20713	0.24628	0.324856	0.0531193	-0.106114	-0.227943	-0.272873	-0.315508	-0.0320306	0.145711	0.274222	0.0960126	0.0456236	-0.0031994	0.0807599	0.152271	0.130472	0.178798	0.180246	0.247719	0.262762	0.252402	0.291941	0.348031	0.369335	0.369828	0.382791	0.380208	0.386617	0.410676	0.434409	0.44165	0.440977	0.447793	0.421749	0.391574
0.289016	0.346054	0.313313	0.263461	0.224867	0.0932591	0.0106325	-0.0792091	-0.174824	-0.23101	-0.126788	-0.120699	0.0717674	0.142688	0.307749	0.376599	0.429215	0.196956	-0.0558567	-0.265335	-0.282416	-0.0519897	0.166254	0.210667	0.289291	0.236863	0.0739359	0.119955	0.176587	0.180233	0.184463	0.231181	0.259018	0.247014	0.281636	0.282565	0.299266	0.300269	0.343499	0.348393	0.348685	0.341954	0.346791	0.358461	0.371307	0.370858	0.384017	0.393299	0.350107	0.356583
0.302153	0.33901	0.290699	0.22524	0.200065	0.0664925	0.0141619	-0.0589108	-0.130082	-0.192584	-0.101291	-0.101315	0.0418437	0.114163	0.261705	0.335919	0.393876	0.195977	-0.0246861	-0.225885	-0.244849	-0.0171342	0.167165	0.194846	0.259991	0.228769	0.0697845	0.126877	0.169752	0.158543	0.155549	0.196946	0.234882	0.227378	0.263218	0.262083	0.276535	0.275781	0.319626	0.325294	0.33515	0.33423	0.343859	0.356878	0.371127	0.374905	0.387276	0.39436	0.35843	0.372726
0.333279	0.216204	0.142094	-0.12648	-0.16132	-0.151549	-0.109516	-0.0589637	-0.0111484	0.0563749	0.0680014	0.105057	-0.0479397	-0.121492	-0.174127	-0.163385	-0.0270562	0.0130054	0.0693217	-0.0331911	-0.0960378	-0.10572	-0.147514	-0.193524	-0.135246	-0.155002	-0.148222	-0.15348	-0.138469	-0.165873	-0.164214	-0.166916	-0.137451	-0.0973948	-0.11401	-0.1381	-0.161666	-0.154178	-0.146051	-0.12252	-0.0546881	-0.0448825	-0.0296397	-0.0106366	-0.00432676	0.00409646	0.0144811	0.022992	0.0909922	0.0986896
0.337608	0.247536	0.191825	-0.130696	-0.16071	-0.0952022	-0.0591686	-0.0196647	0.00617373	0.106702	0.11695	0.110731	0.0211724	-0.0164293	-0.0914441	-0.0703811	-0.0301146	-0.0165327	-0.0100602	-0.104182	-0.141936	-0.164522	-0.106541	-0.073387	0.00118429	-0.0817579	-0.130151	-0.14519	-0.1204	-0.118995	-0.130994	-0.117221	-0.107481	-0.0471925	-0.0589566	-0.097469	-0.112942	-0.0810312	-0.0639026	-0.0453043	0.0066341	0.00140016	0.00332168	0.0191524	0.0189366	0.0373754	0.0477361	0.048105	0.0910075	0.0740008
0.381425	0.284044	0.332806	-0.0777243	-0.145776	-0.113767	-0.0306131	-0.0557283	0.0442932	0.107948	0.152909	0.141239	0.23551	0.205183	0.1555	0.130464	-0.022005	-0.13773	-0.0854481	0.00377133	0.100257	0.145684	0.132099	0.105149	-0.124084	-0.108152	-0.115937	-0.0831917	-0.0731445	0.00394769	-0.0249825	-0.04778	-0.0330295	0.0141541	0.037373	0.0181911	0.0368357	0.0857435	0.111057	0.0907038	0.114204	0.091545	0.0966265	0.102188	0.121596	0.143262	0.140314	0.129697	0.0971143	0.0793235
0.320383	0.357613	0.429124	0.280022	0.234514	0.156263	0.235375	0.194607	0.16767	0.0738153	0.130809	0.058469	0.138945	0.188424	0.227833	0.25589	0.191329	0.0763683	-0.0137321	0.013904	0.104715	0.224258	0.314654	0.33731	0.305949	0.321636	0.263129	0.315269	0.304082	0.30914	0.262533	0.301281	0.32924	0.347623	0.359867	0.335048	0.35809	0.371915	0.400738	0.385439	0.399287	0.406963	0.428319	0.43764	0.435672	0.444266	0.441505	0.430738	0.377201	0.357472
0.136417	0.219383	0.275842	0.323728	0.337443	0.220267	0.246261	0.175767	0.0633218	-0.0982645	-0.00735724	-0.0102592	0.14736	0.187583	0.299787	0.330283	0.295018	0.0490215	-0.0596103	-0.0522299	0.0559835	0.251175	0.362836	0.357929	0.342575	0.33358	0.299247	0.360024	0.3724	0.365508	0.337816	0.372166	0.387842	0.378575	0.398959	0.399623	0.428722	0.424209	0.454262	0.439203	0.432531	0.441409	0.465009	0.484782	0.492221	0.493785	0.498515	0.496391	0.443356	0.443861
0.0250132	0.0961648	0.0694059	0.188916	0.161928	0.195852	0.0234928	-0.0497733	-0.306648	-0.422534	-0.276728	-0.220762	0.00416677	0.113078	0.205429	0.255364	0.383172	0.0865294	-0.141085	-0.391229	-0.428036	-0.172323	0.0791207	0.210919	0.221935	0.0709238	-0.0576846	-0.0321274	-0.0132586	0.0495171	0.0265196	0.0570998	0.083061	0.117358	0.129378	0.12478	0.167953	0.196806	0.239476	0.251462	0.248861	0.253895	0.258791	0.302003	0.325071	0.334024	0.367252	0.403275	0.419535	0.417137
-0.0628123	0.0401094	0.0153792	0.232462	0.245303	0.263657	0.127453	0.0944851	0.00910915	-0.0559322	-0.108053	-0.206621	-0.176932	-0.0165674	0.0353063	0.098255	0.260612	0.27475	0.14129	-0.0759161	-0.234567	-0.134443	0.0454534	0.190564	0.382709	0.301599	0.209533	0.18485	0.166556	0.16498	0.179751	0.239847	0.254704	0.250921	0.219422	0.210375	0.195552	0.199781	0.20562	0.227094	0.230756	0.265963	0.279491	0.294111	0.278611	0.268328	0.283961	0.307916	0.349425	0.346623
-0.0230047	0.111677	0.133447	0.352974	0.370316	0.335976	0.189385	0.115154	0.0555004	0.0853299	0.0422559	-0.102405	-0.0822699	0.0496223	0.0923475	0.139591	0.335032	0.358528	0.179604	-0.0115551	-0.184097	-0.157642	0.042613	0.195913	0.534096	0.477743	0.372983	0.311825	0.327155	0.295362	0.331961	0.4391	0.470545	0.450934	0.412534	0.380193	0.345429	0.338843	0.352371	0.391566	0.405719	0.438176	0.452664	0.460904	0.431408	0.419975	0.429372	0.441198	0.459269	0.455516
-0.0221283	0.189688	0.205549	0.437688	0.453057	0.37461	0.196273	0.0734544	0.0191109	0.0911197	0.0953341	-0.0181035	0.041646	0.186782	0.246295	0.277691	0.424137	0.312661	0.078267	-0.0677823	-0.182379	-0.105206	0.127312	0.23847	0.551824	0.483735	0.381123	0.349152	0.388359	0.368805	0.401849	0.496033	0.525338	0.518986	0.494471	0.459837	0.435928	0.444813	0.460751	0.499079	0.512609	0.533742	0.543236	0.553569	0.529236	0.526748	0.537154	0.545111	0.556306	0.547467
0.0981957	0.2974	0.27284	0.238801	0.165692	0.173716	0.0862008	0.0109888	-0.10917	-0.0716445	0.0568756	0.0694273	0.190219	0.221016	0.275324	0.321777	0.367433	0.0619107	-0.162473	-0.228366	-0.20734	-0.114007	0.0621456	0.0976949	0.114707	-0.0107105	-0.0543964	-0.0395181	0.00699958	0.0874069	0.0763129	0.0908409	0.0797956	0.0997745	0.127017	0.149017	0.202706	0.214778	0.242484	0.254456	0.254331	0.235347	0.208616	0.220487	0.267558	0.280482	0.302334	0.30473	0.316603	0.297313
0.0773273	0.119983	0.0981963	-0.0601697	-0.0810701	-0.0366594	0.00999758	0.0205827	-0.0383612	-0.0710573	-0.0513834	0.0012001	0.142141	0.117916	0.160372	0.171172	0.0509008	-0.0685999	-0.0738969	-0.0639901	-0.0462944	-0.0612073	-0.0184798	0.00532127	-0.0378658	-0.138955	-0.140485	-0.133036	-0.112379	-0.07856	-0.0955837	-0.102087	-0.119006	-0.108544	-0.0864782	-0.0434931	-0.00272295	0.00371807	0.0237358	0.00792257	-0.00645324	-0.0362194	-0.0547513	-0.0588282	0.000646034	0.00610646	0.0151285	0.00923483	-0.0103121	-0.0181673
0.12249	0.00994798	0.0103609	-0.222803	-0.275965	-0.238873	-0.180464	-0.121381	-0.0974511	-0.189501	-0.202733	-0.125733	0.0360173	-0.00721272	0.0371797	0.0190861	-0.189593	-0.182253	-0.0213533	0.0907853	0.117124	0.0199052	-0.131472	-0.173271	-0.335897	-0.345731	-0.272289	-0.260559	-0.266936	-0.283056	-0.302649	-0.335339	-0.318903	-0.289767	-0.250533	-0.207166	-0.172675	-0.149333	-0.122055	-0.156074	-0.157994	-0.166295	-0.15342	-0.134929	-0.0844674	-0.0884251	-0.090887	-0.0912869	-0.123629	-0.0997403
0.234008	0.158099	0.17588	-0.0570282	-0.119769	-0.0994653	-0.0168812	0.0294593	0.11916	0.0754621	0.0379396	0.0392864	0.108855	0.0122584	0.00414384	-0.00253255	-0.102915	-0.0520551	0.124941	0.213294	0.253883	0.180906	-0.00641719	-0.145834	-0.255025	-0.18219	-0.0729948	-0.0722535	-0.0780125	-0.0942884	-0.11473	-0.1178	-0.104327	-0.0621318	-0.022074	-0.0189067	-0.0126147	0.00702458	0.022156	0.00454266	0.0312299	0.0407053	0.0741925	0.0961329	0.120063	0.116186	0.117668	0.117464	0.112145	0.128174
0.314916	0.319744	0.281472	0.104628	0.00055223	-0.00170398	-0.0378129	-0.0096801	0.0530703	0.0528124	-0.00201172	-0.0307909	0.007192	-0.022887	-0.00326275	0.0205727	-0.0114712	0.0820837	0.148097	0.145984	0.124875	0.031055	-0.0694963	-0.149925	-0.0924955	-0.0677354	-0.00622372	-0.0444525	-0.0386955	-0.045384	-0.0560437	-0.0371669	-0.0224282	0.0305949	0.0585562	0.0575051	0.0621415	0.0899871	0.122613	0.123141	0.162953	0.177701	0.211419	0.240962	0.262599	0.250296	0.251737	0.258544	0.259967	0.275722
0.314592	0.362919	0.290063	0.152381	0.0457774	0.0481776	-0.0674853	-0.0501639	-0.025891	-0.0299656	-0.162962	-0.166547	-0.0816574	0.00329542	0.0649806	0.117758	0.0711057	0.0980717	0.00111139	-0.0960073	-0.130115	-0.147238	-0.0593683	-0.040933	0.0742087	-0.0102116	-0.0650314	-0.102386	-0.0494023	-0.0499767	-0.0661615	-0.0521566	-0.0380442	0.0258896	0.0615644	0.0654562	0.0833274	0.132494	0.181411	0.177396	0.19683	0.199247	0.224686	0.252992	0.280891	0.27401	0.2806	0.292226	0.288186	0.307476
0.229015	0.262028	0.200539	0.0924947	0.0885346	0.136376	0.0953098	0.0395184	0.0583695	-0.0148645	-0.235267	-0.223504	-0.0370623	0.11269	0.199419	0.258555	0.200014	0.0580073	-0.0223296	-0.0462001	-0.00581138	0.146886	0.176587	0.105223	0.039732	-0.0231523	-0.00310369	0.0199817	0.0503817	0.0689135	0.0874285	0.060045	0.0508859	0.0656561	0.0903387	0.105409	0.0841463	0.115853	0.141877	0.15236	0.15334	0.145234	0.147268	0.167385	0.190903	0.193197	0.206202	0.222308	0.253958	0.287169
0.106611	0.223278	0.236234	0.238024	0.286942	0.292757	0.340517	0.368773	0.420848	0.347809	0.183534	0.0607558	-0.0337198	-0.0642958	-0.0692804	-0.029119	0.00799081	0.132985	0.127102	0.115633	0.144505	0.0526242	0.0644686	0.0623189	0.34903	0.338396	0.339413	0.289493	0.344681	0.272864	0.273241	0.342939	0.333975	0.32172	0.337114	0.331843	0.334732	0.297553	0.299688	0.296669	0.293749	0.312671	0.331185	0.324357	0.321389	0.321012	0.30822	0.294742	0.302075	0.308727
[truncated: 229 more rows]
[truncated: 1,000 more columns]

## Sheet: Panel c
Auto-correlation matrix values for Panel 3c							(Correlation values; dimensionless quantities between -1 and 1)
[truncated: 78 more rows]
[truncated: 28 more columns]

## Sheet: Panel d
Cross-correlation matrix values for Panel 3d							(Correlation values; dimensionless quantities between -1 and 1)
[truncated: 78 more rows]
[truncated: 28 more columns]

## Sheet: Panel e`
Individual curves (rows) for the n=57 samples displayed (in grey) in panel 3E'							(Correlation values; dimensionless quantities between -1 and 1)
[truncated: 58 more rows]
[truncated: 7 more columns]

## Sheet: Panel g
Auto-correlation matrix values for Panel 3g							(Correlation values; dimensionless quantities between -1 and 1)
[truncated: 71 more rows]
[truncated: 21 more columns]

[truncated: 3 more sheets: Panel g`, Panel h, Panel i]
