# Supplementary material for: DynamicAtlas: a morphodynamic atlas for Drosophila development
Source: Nat Methods. 2025 Dec 24;23(1):260–70. doi: 10.1038/s41592-025-02897-8 (PMC12791008; doi:10.1038/s41592-025-02897-8)
Supplement: Supplementary file 9 — Statistical source data in Excel format, with separate panels on separate tabs. [file 41592_2025_2897_MOESM9_ESM.xlsx]

## Sheet: Panel b
Auto-correlation matrix values for Panel 4b							(Correlation values; dimensionless quantities between -1 and 1)
1	0.927342	0.876948	0.858935	0.837015	0.620672	0.654372	0.598423	0.530137	0.388491	0.29007	0.24798	0.0480009	-0.0164179	-0.111336	-0.176392	-0.240983	-0.29249	-0.247385	-0.256994	-0.240781	-0.183824	-0.142177	-0.109125	-0.0940517	-0.091645	-0.099462	-0.11752	-0.156901	-0.135645	-0.162343	-0.0574888	-0.0744994	-0.0380631	0.00716211	-0.0106996	0.0206144	-0.000690281	0.0167387	0.0260994	0.00754459	0.0154813	0.0380234	0.0652815	0.0766268	0.0814562	0.105765	0.100451	0.115696	0.112863
0.927342	1	0.920254	0.885088	0.86346	0.674448	0.668191	0.639803	0.453507	0.296929	0.175025	0.0644684	-0.16621	-0.220633	-0.315579	-0.336543	-0.345997	-0.353773	-0.249002	-0.256882	-0.251453	-0.208979	-0.136015	-0.126009	-0.129933	-0.137597	-0.141746	-0.15728	-0.162339	-0.117683	-0.158868	-0.0309147	-0.0625023	-0.0453696	0.0023629	0.0109108	0.0538211	0.0396814	0.038205	0.126613	0.139809	0.158422	0.20682	0.257626	0.266615	0.245026	0.248418	0.242675	0.250813	0.259649
0.876948	0.920254	1	0.883038	0.838847	0.675094	0.687667	0.619642	0.468488	0.344382	0.243758	0.0796556	-0.121443	-0.211247	-0.312016	-0.331955	-0.33863	-0.342925	-0.21613	-0.20163	-0.18705	-0.128581	-0.058816	-0.0476665	-0.0311737	-0.0152526	-0.00873093	-0.0187218	-0.0423779	-0.0159827	-0.0605808	0.0699396	0.0402622	0.0448003	0.0794428	0.0844509	0.123333	0.120411	0.0881299	0.199828	0.207683	0.220488	0.262313	0.293197	0.316974	0.307229	0.308823	0.31425	0.322295	0.320809
0.858935	0.885088	0.883038	1	0.905183	0.785087	0.738957	0.728998	0.551479	0.396271	0.238206	0.102456	-0.209599	-0.303362	-0.411165	-0.438367	-0.480091	-0.417728	-0.251952	-0.199495	-0.133151	-0.0663844	0.00978527	0.0277793	0.0359816	0.00194633	0.00762254	-0.0265344	-0.0519235	-0.00933602	-0.0190936	0.0864801	0.0801005	0.0911221	0.138947	0.179602	0.189969	0.163366	0.217795	0.239403	0.243311	0.258777	0.290992	0.334542	0.331757	0.325623	0.334848	0.337609	0.348828	0.330724
0.837015	0.86346	0.838847	0.905183	1	0.84572	0.79659	0.779652	0.649126	0.475029	0.281779	0.150742	-0.196017	-0.304449	-0.417185	-0.43905	-0.457482	-0.395548	-0.152558	-0.0364775	0.0410051	0.0922378	0.15922	0.174848	0.168053	0.145329	0.149397	0.114051	0.0739473	0.108493	0.0967141	0.213766	0.210553	0.230589	0.268945	0.27765	0.303141	0.27815	0.287843	0.326827	0.334601	0.351466	0.375618	0.412662	0.420691	0.417661	0.427259	0.411353	0.424212	0.391931
0.620672	0.674448	0.675094	0.785087	0.84572	1	0.867852	0.852013	0.74388	0.595148	0.40927	0.229369	-0.138433	-0.286536	-0.386674	-0.409426	-0.386767	-0.254307	0.0219747	0.143114	0.225874	0.285842	0.330609	0.328472	0.314504	0.258855	0.245292	0.198042	0.178372	0.184052	0.155229	0.225631	0.220347	0.235552	0.271027	0.288875	0.28005	0.253302	0.311183	0.290603	0.301097	0.326131	0.345771	0.372851	0.3769	0.364222	0.367118	0.360779	0.369788	0.321352
0.654372	0.668191	0.687667	0.738957	0.79659	0.867852	1	0.888925	0.826111	0.718091	0.560054	0.392075	0.0590844	-0.0657446	-0.182208	-0.227586	-0.251762	-0.184108	0.0253157	0.105215	0.185902	0.224304	0.244759	0.257187	0.255226	0.211619	0.185192	0.148392	0.120829	0.137887	0.103943	0.152215	0.131104	0.129989	0.161318	0.180131	0.194407	0.165905	0.191197	0.219939	0.229129	0.242509	0.265061	0.302732	0.311677	0.307253	0.316252	0.311167	0.327759	0.288475
0.598423	0.639803	0.619642	0.728998	0.779652	0.852013	0.888925	1	0.897248	0.781441	0.617527	0.468951	0.148283	0.0126023	-0.121722	-0.173844	-0.207666	-0.155868	0.0221575	0.0958847	0.165101	0.197071	0.216921	0.231045	0.224614	0.171224	0.153306	0.109314	0.090732	0.123803	0.0795334	0.13406	0.0972484	0.10916	0.144286	0.146349	0.154675	0.120775	0.156922	0.162616	0.171052	0.187012	0.223921	0.248977	0.251012	0.249889	0.256722	0.240922	0.258397	0.219827
0.530137	0.453507	0.468488	0.551479	0.649126	0.74388	0.826111	0.897248	1	0.888876	0.787845	0.699168	0.402807	0.272032	0.13946	0.0643314	0.00590642	0.00150117	0.0979181	0.148276	0.210876	0.228809	0.215897	0.244983	0.2533	0.219863	0.203311	0.169057	0.149347	0.167545	0.128645	0.153706	0.11698	0.106727	0.14155	0.130779	0.131042	0.0894708	0.11969	0.107265	0.118052	0.137167	0.157847	0.180228	0.184965	0.186642	0.201311	0.185097	0.206701	0.16717
0.388491	0.296929	0.344382	0.396271	0.475029	0.595148	0.718091	0.781441	0.888876	1	0.891963	0.806634	0.585989	0.446371	0.324787	0.255804	0.157336	0.0746583	0.043658	0.0524103	0.096948	0.102632	0.0814324	0.0965532	0.121358	0.0851863	0.0469734	0.0243093	0.0271019	0.0392794	-0.00899254	-0.0348515	-0.0892038	-0.105522	-0.0773496	-0.0774415	-0.0882814	-0.132271	-0.0717288	-0.096997	-0.0877301	-0.062836	-0.0422132	-0.0059621	0.000503423	0.00103005	0.0102917	0.0130305	0.0461685	0.0146819
0.29007	0.175025	0.243758	0.238206	0.281779	0.40927	0.560054	0.617527	0.787845	0.891963	1	0.900804	0.773218	0.644845	0.552944	0.481308	0.372678	0.214644	0.0469593	-0.0093048	0.0157324	0.00735892	-0.0365923	-0.0232165	0.0127123	-0.0117386	-0.0352444	-0.0337666	-0.0113153	-0.00836467	-0.0353868	-0.0885997	-0.138252	-0.164609	-0.149216	-0.138632	-0.166851	-0.206313	-0.115075	-0.161371	-0.158786	-0.132781	-0.115366	-0.0715662	-0.0672187	-0.070382	-0.0575113	-0.043828	-0.00807338	-0.014063
0.24798	0.0644684	0.0796556	0.102456	0.150742	0.229369	0.392075	0.468951	0.699168	0.806634	0.900804	1	0.844895	0.766879	0.710001	0.637292	0.505054	0.279591	0.0417295	-0.0441326	-0.0349004	-0.0594048	-0.116721	-0.101132	-0.0652359	-0.0758984	-0.0854624	-0.0968408	-0.0897811	-0.0941899	-0.104028	-0.156683	-0.188302	-0.230297	-0.235258	-0.214651	-0.237572	-0.284183	-0.202481	-0.249549	-0.248036	-0.228612	-0.225785	-0.191684	-0.184997	-0.176474	-0.163456	-0.161397	-0.118685	-0.112243
0.0480009	-0.16621	-0.121443	-0.209599	-0.196017	-0.138433	0.0590844	0.148283	0.402807	0.585989	0.773218	0.844895	1	0.927153	0.885247	0.860018	0.741011	0.46866	0.0587625	-0.121657	-0.165329	-0.232322	-0.33975	-0.335524	-0.305277	-0.298714	-0.291326	-0.2654	-0.249313	-0.263371	-0.260737	-0.350408	-0.369152	-0.391948	-0.415379	-0.421272	-0.457868	-0.472077	-0.399995	-0.496227	-0.528287	-0.518572	-0.533878	-0.510816	-0.509089	-0.50119	-0.475222	-0.463936	-0.432104	-0.374629
-0.0164179	-0.220633	-0.211247	-0.303362	-0.304449	-0.286536	-0.0657446	0.0126023	0.272032	0.446371	0.644845	0.766879	0.927153	1	0.940501	0.912793	0.799392	0.501562	0.0379382	-0.169658	-0.225064	-0.328324	-0.442202	-0.451974	-0.426697	-0.421147	-0.415084	-0.374052	-0.336964	-0.344692	-0.304136	-0.418156	-0.426726	-0.455483	-0.48123	-0.491698	-0.536292	-0.524779	-0.467378	-0.557576	-0.574803	-0.569691	-0.598727	-0.570781	-0.570432	-0.567518	-0.543286	-0.539518	-0.509736	-0.418091
-0.111336	-0.315579	-0.312016	-0.411165	-0.417185	-0.386674	-0.182208	-0.121722	0.13946	0.324787	0.552944	0.710001	0.885247	0.940501	1	0.960702	0.850162	0.588853	0.139769	-0.0827175	-0.154284	-0.267217	-0.396732	-0.418094	-0.402582	-0.394238	-0.390819	-0.348401	-0.323667	-0.32473	-0.289297	-0.409645	-0.421637	-0.447802	-0.479197	-0.47366	-0.521201	-0.52548	-0.456866	-0.520518	-0.540084	-0.544638	-0.573702	-0.56736	-0.568238	-0.561371	-0.525646	-0.516558	-0.47853	-0.373109
-0.176392	-0.336543	-0.331955	-0.438367	-0.43905	-0.409426	-0.227586	-0.173844	0.0643314	0.255804	0.481308	0.637292	0.860018	0.912793	0.960702	1	0.921379	0.672934	0.249894	0.00795411	-0.0771828	-0.198856	-0.344204	-0.385951	-0.383002	-0.370569	-0.360954	-0.318958	-0.291642	-0.294966	-0.26284	-0.396379	-0.403282	-0.435677	-0.476263	-0.450548	-0.494242	-0.497414	-0.425126	-0.47194	-0.500623	-0.513972	-0.549163	-0.555231	-0.55782	-0.548584	-0.51159	-0.507757	-0.4784	-0.376396
-0.240983	-0.345997	-0.33863	-0.480091	-0.457482	-0.386767	-0.251762	-0.207666	0.00590642	0.157336	0.372678	0.505054	0.741011	0.799392	0.850162	0.921379	1	0.847477	0.508863	0.260957	0.162394	0.0309974	-0.14179	-0.206767	-0.228767	-0.23853	-0.235812	-0.194684	-0.166308	-0.16475	-0.15286	-0.311541	-0.307806	-0.329588	-0.36651	-0.335234	-0.383978	-0.384939	-0.286768	-0.34319	-0.38323	-0.41123	-0.446352	-0.473565	-0.480061	-0.474325	-0.436367	-0.442161	-0.42099	-0.342526
-0.29249	-0.353773	-0.342925	-0.417728	-0.395548	-0.254307	-0.184108	-0.155868	0.00150117	0.0746583	0.214644	0.279591	0.46866	0.501562	0.588853	0.672934	0.847477	1	0.842601	0.651602	0.562709	0.448568	0.292798	0.208569	0.164293	0.145387	0.151156	0.184654	0.184736	0.173333	0.152703	0.0547656	0.0724807	0.0587411	0.0306106	0.0751287	0.0136487	0.0245159	0.0625617	0.0342606	0.0108029	-0.0186977	-0.0754794	-0.172112	-0.140699	-0.125776	-0.100057	-0.107453	-0.125013	-0.0824405
-0.247385	-0.249002	-0.21613	-0.251952	-0.152558	0.0219747	0.0253157	0.0221575	0.0979181	0.043658	0.0469593	0.0417295	0.0587625	0.0379382	0.139769	0.249894	0.508863	0.842601	1	0.927095	0.871507	0.806944	0.711983	0.632383	0.583796	0.570321	0.556586	0.574232	0.558442	0.540255	0.488598	0.459863	0.476263	0.461023	0.455149	0.501876	0.470212	0.475213	0.452161	0.478513	0.468811	0.435314	0.376748	0.245173	0.288053	0.31011	0.320589	0.291822	0.25657	0.247234
-0.256994	-0.256882	-0.20163	-0.199495	-0.0364775	0.143114	0.105215	0.0958847	0.148276	0.0524103	-0.0093048	-0.0441326	-0.121657	-0.169658	-0.0827175	0.00795411	0.260957	0.651602	0.927095	1	0.975963	0.942325	0.883731	0.831537	0.787488	0.769727	0.740222	0.742704	0.72219	0.707767	0.64964	0.630352	0.630845	0.618421	0.610091	0.645425	0.627722	0.632198	0.58608	0.635444	0.628858	0.600965	0.556686	0.431008	0.464116	0.484546	0.489017	0.452306	0.420898	0.375157
-0.240781	-0.251453	-0.18705	-0.133151	0.0410051	0.225874	0.185902	0.165101	0.210876	0.096948	0.0157324	-0.0349004	-0.165329	-0.225064	-0.154284	-0.0771828	0.162394	0.562709	0.871507	0.975963	1	0.9713	0.92902	0.896697	0.86035	0.835067	0.798344	0.797012	0.777913	0.772216	0.715646	0.69985	0.692673	0.678432	0.672273	0.698464	0.689563	0.692935	0.653819	0.699196	0.696395	0.671696	0.636918	0.528728	0.552095	0.569872	0.573187	0.536244	0.506237	0.444413
-0.183824	-0.208979	-0.128581	-0.0663844	0.0922378	0.285842	0.224304	0.197071	0.228809	0.102632	0.00735892	-0.0594048	-0.232322	-0.328324	-0.267217	-0.198856	0.0309974	0.448568	0.806944	0.942325	0.9713	1	0.972519	0.954313	0.924582	0.897881	0.861457	0.850619	0.827012	0.81715	0.766174	0.744978	0.732499	0.727866	0.721828	0.742895	0.731352	0.734601	0.699854	0.72784	0.723146	0.702043	0.67527	0.577841	0.59367	0.615968	0.615875	0.58335	0.556752	0.477733
-0.142177	-0.136015	-0.058816	0.00978527	0.15922	0.330609	0.244759	0.216921	0.215897	0.0814324	-0.0365923	-0.116721	-0.33975	-0.442202	-0.396732	-0.344204	-0.14179	0.292798	0.711983	0.883731	0.92902	0.972519	1	0.977514	0.962359	0.937044	0.895451	0.875068	0.852787	0.844218	0.787516	0.787104	0.771035	0.764173	0.765078	0.782606	0.776776	0.778305	0.74298	0.764643	0.769214	0.750655	0.726809	0.641982	0.657929	0.68178	0.673662	0.647375	0.622435	0.53231
-0.109125	-0.126009	-0.0476665	0.0277793	0.174848	0.328472	0.257187	0.231045	0.244983	0.0965532	-0.0232165	-0.101132	-0.335524	-0.451974	-0.418094	-0.385951	-0.206767	0.208569	0.632383	0.831537	0.896697	0.954313	0.977514	1	0.983464	0.962146	0.930731	0.909526	0.887827	0.877773	0.827609	0.829087	0.806513	0.809869	0.804312	0.815732	0.805834	0.80348	0.761047	0.768655	0.76594	0.764502	0.744016	0.669022	0.686846	0.709115	0.697751	0.667231	0.646563	0.537433
-0.0940517	-0.129933	-0.0311737	0.0359816	0.168053	0.314504	0.255226	0.224614	0.2533	0.121358	0.0127123	-0.0652359	-0.305277	-0.426697	-0.402582	-0.383002	-0.228767	0.164293	0.583796	0.787488	0.86035	0.924582	0.962359	0.983464	1	0.982354	0.953795	0.933764	0.912623	0.898106	0.851281	0.855558	0.828944	0.825652	0.819614	0.833299	0.824379	0.82129	0.783787	0.772464	0.766422	0.768836	0.745433	0.680854	0.703187	0.728476	0.715746	0.689485	0.671958	0.564114
-0.091645	-0.137597	-0.0152526	0.00194633	0.145329	0.258855	0.211619	0.171224	0.219863	0.0851863	-0.0117386	-0.0758984	-0.298714	-0.421147	-0.394238	-0.370569	-0.23853	0.145387	0.570321	0.769727	0.835067	0.897881	0.937044	0.962146	0.982354	1	0.983908	0.964647	0.940103	0.912905	0.867294	0.87385	0.852338	0.845536	0.837065	0.855076	0.850965	0.844798	0.776987	0.775842	0.762841	0.768731	0.738017	0.672016	0.701443	0.728042	0.712702	0.689673	0.676644	0.574925
-0.099462	-0.141746	-0.00873093	0.00762254	0.149397	0.245292	0.185192	0.153306	0.203311	0.0469734	-0.0352444	-0.0854624	-0.291326	-0.415084	-0.390819	-0.360954	-0.235812	0.151156	0.556586	0.740222	0.798344	0.861457	0.895451	0.930731	0.953795	0.983908	1	0.981542	0.957113	0.92406	0.89007	0.887981	0.885841	0.876978	0.848002	0.874276	0.869932	0.868268	0.77755	0.772687	0.751113	0.765157	0.733339	0.668271	0.696171	0.724254	0.709007	0.689766	0.67671	0.580737
-0.11752	-0.15728	-0.0187218	-0.0265344	0.114051	0.198042	0.148392	0.109314	0.169057	0.0243093	-0.0337666	-0.0968408	-0.2654	-0.374052	-0.348401	-0.318958	-0.194684	0.184654	0.574232	0.742704	0.797012	0.850619	0.875068	0.909526	0.933764	0.964647	0.981542	1	0.982764	0.951366	0.92297	0.913626	0.915028	0.900444	0.874267	0.887299	0.884182	0.887256	0.790585	0.790595	0.763407	0.778017	0.740627	0.673425	0.704891	0.735675	0.72083	0.700807	0.684133	0.601377
-0.156901	-0.162339	-0.0423779	-0.0519235	0.0739473	0.178372	0.120829	0.090732	0.149347	0.0271019	-0.0113153	-0.0897811	-0.249313	-0.336964	-0.323667	-0.291642	-0.166308	0.184736	0.558442	0.72219	0.777913	0.827012	0.852787	0.887827	0.912623	0.940103	0.957113	0.982764	1	0.962317	0.931158	0.920827	0.926224	0.903081	0.89148	0.90779	0.899796	0.897902	0.813628	0.794458	0.76904	0.787584	0.741645	0.672936	0.700289	0.733806	0.715395	0.69197	0.671548	0.589965
-0.135645	-0.117683	-0.0159827	-0.00933602	0.108493	0.184052	0.137887	0.123803	0.167545	0.0392794	-0.00836467	-0.0941899	-0.263371	-0.344692	-0.32473	-0.294966	-0.16475	0.173333	0.540255	0.707767	0.772216	0.81715	0.844218	0.877773	0.898106	0.912905	0.92406	0.951366	0.962317	1	0.977876	0.954601	0.929115	0.930677	0.920282	0.92371	0.901425	0.903272	0.868293	0.84752	0.823574	0.839873	0.80209	0.739733	0.762249	0.790595	0.772199	0.743145	0.722061	0.642441
-0.162343	-0.158868	-0.0605808	-0.0190936	0.0967141	0.155229	0.103943	0.0795334	0.128645	-0.00899254	-0.0353868	-0.104028	-0.260737	-0.304136	-0.289297	-0.26284	-0.15286	0.152703	0.488598	0.64964	0.715646	0.766174	0.787516	0.827609	0.851281	0.867294	0.89007	0.92297	0.931158	0.977876	1	0.960316	0.939749	0.946488	0.917214	0.925304	0.896703	0.899782	0.879685	0.849001	0.808705	0.821391	0.783877	0.729063	0.741585	0.76812	0.754535	0.725727	0.708673	0.634656
-0.0574888	-0.0309147	0.0699396	0.0864801	0.213766	0.225631	0.152215	0.13406	0.153706	-0.0348515	-0.0885997	-0.156683	-0.350408	-0.418156	-0.409645	-0.396379	-0.311541	0.0547656	0.459863	0.630352	0.69985	0.744978	0.787104	0.829087	0.855558	0.87385	0.887981	0.913626	0.920827	0.954601	0.960316	1	0.964562	0.947756	0.933803	0.939726	0.921169	0.911727	0.863639	0.870804	0.854225	0.869916	0.839293	0.789136	0.810314	0.825825	0.805264	0.776369	0.758878	0.691326
-0.0744994	-0.0625023	0.0402622	0.0801005	0.210553	0.220347	0.131104	0.0972484	0.11698	-0.0892038	-0.138252	-0.188302	-0.369152	-0.426726	-0.421637	-0.403282	-0.307806	0.0724807	0.476263	0.630845	0.692673	0.732499	0.771035	0.806513	0.828944	0.852338	0.885841	0.915028	0.926224	0.929115	0.939749	0.964562	1	0.961042	0.936839	0.940263	0.926343	0.927956	0.854496	0.843857	0.827687	0.83798	0.800631	0.746337	0.767375	0.788132	0.769127	0.744844	0.724436	0.662569
-0.0380631	-0.0453696	0.0448003	0.0911221	0.230589	0.235552	0.129989	0.10916	0.106727	-0.105522	-0.164609	-0.230297	-0.391948	-0.455483	-0.447802	-0.435677	-0.329588	0.0587411	0.461023	0.618421	0.678432	0.727866	0.764173	0.809869	0.825652	0.845536	0.876978	0.900444	0.903081	0.930677	0.946488	0.947756	0.961042	1	0.961236	0.93357	0.918236	0.927543	0.866693	0.832519	0.791263	0.801992	0.773783	0.720973	0.732667	0.759777	0.752728	0.729159	0.708602	0.641635
0.00716211	0.0023629	0.0794428	0.138947	0.268945	0.271027	0.161318	0.144286	0.14155	-0.0773496	-0.149216	-0.235258	-0.415379	-0.48123	-0.479197	-0.476263	-0.36651	0.0306106	0.455149	0.610091	0.672273	0.721828	0.765078	0.804312	0.819614	0.837065	0.848002	0.874267	0.89148	0.920282	0.917214	0.933803	0.936839	0.961236	1	0.945168	0.934179	0.928626	0.88609	0.851521	0.83237	0.837811	0.810006	0.765992	0.778602	0.79883	0.788206	0.771856	0.750704	0.690408
-0.0106996	0.0109108	0.0844509	0.179602	0.27765	0.288875	0.180131	0.146349	0.130779	-0.0774415	-0.138632	-0.214651	-0.421272	-0.491698	-0.47366	-0.450548	-0.335234	0.0751287	0.501876	0.645425	0.698464	0.742895	0.782606	0.815732	0.833299	0.855076	0.874276	0.887299	0.90779	0.92371	0.925304	0.939726	0.940263	0.93357	0.945168	1	0.954157	0.939659	0.923704	0.890724	0.858021	0.860413	0.825268	0.77497	0.783173	0.810879	0.802895	0.787429	0.773788	0.714864
0.0206144	0.0538211	0.123333	0.189969	0.303141	0.28005	0.194407	0.154675	0.131042	-0.0882814	-0.166851	-0.237572	-0.457868	-0.536292	-0.521201	-0.494242	-0.383978	0.0136487	0.470212	0.627722	0.689563	0.731352	0.776776	0.805834	0.824379	0.850965	0.869932	0.884182	0.899796	0.901425	0.896703	0.921169	0.926343	0.918236	0.934179	0.954157	1	0.978036	0.89987	0.907982	0.878962	0.879318	0.843123	0.800125	0.810221	0.835001	0.8301	0.815905	0.800249	0.742921
-0.000690281	0.0396814	0.120411	0.163366	0.27815	0.253302	0.165905	0.120775	0.0894708	-0.132271	-0.206313	-0.284183	-0.472077	-0.524779	-0.52548	-0.497414	-0.384939	0.0245159	0.475213	0.632198	0.692935	0.734601	0.778305	0.80348	0.82129	0.844798	0.868268	0.887256	0.897902	0.903272	0.899782	0.911727	0.927956	0.927543	0.928626	0.939659	0.978036	1	0.908056	0.907434	0.874605	0.869785	0.836797	0.787154	0.796977	0.826121	0.827729	0.814228	0.791954	0.742753
0.0167387	0.038205	0.0881299	0.217795	0.287843	0.311183	0.191197	0.156922	0.11969	-0.0717288	-0.115075	-0.202481	-0.399995	-0.467378	-0.456866	-0.425126	-0.286768	0.0625617	0.452161	0.58608	0.653819	0.699854	0.74298	0.761047	0.783787	0.776987	0.77755	0.790585	0.813628	0.868293	0.879685	0.863639	0.854496	0.866693	0.88609	0.923704	0.89987	0.908056	1	0.918683	0.877658	0.86323	0.840493	0.807956	0.792788	0.815995	0.830387	0.812427	0.797154	0.743967
0.0260994	0.126613	0.199828	0.239403	0.326827	0.290603	0.219939	0.162616	0.107265	-0.096997	-0.161371	-0.249549	-0.496227	-0.557576	-0.520518	-0.47194	-0.34319	0.0342606	0.478513	0.635444	0.699196	0.72784	0.764643	0.768655	0.772464	0.775842	0.772687	0.790595	0.794458	0.84752	0.849001	0.870804	0.843857	0.832519	0.851521	0.890724	0.907982	0.907434	0.918683	1	0.972295	0.954042	0.936043	0.89899	0.89709	0.908326	0.910109	0.898384	0.879155	0.846311
0.00754459	0.139809	0.207683	0.243311	0.334601	0.301097	0.229129	0.171052	0.118052	-0.0877301	-0.158786	-0.248036	-0.528287	-0.574803	-0.540084	-0.500623	-0.38323	0.0108029	0.468811	0.628858	0.696395	0.723146	0.769214	0.76594	0.766422	0.762841	0.751113	0.763407	0.76904	0.823574	0.808705	0.854225	0.827687	0.791263	0.83237	0.858021	0.878962	0.874605	0.877658	0.972295	1	0.983294	0.963709	0.925935	0.9253	0.928176	0.921236	0.912052	0.892289	0.864317
0.0154813	0.158422	0.220488	0.258777	0.351466	0.326131	0.242509	0.187012	0.137167	-0.062836	-0.132781	-0.228612	-0.518572	-0.569691	-0.544638	-0.513972	-0.41123	-0.0186977	0.435314	0.600965	0.671696	0.702043	0.750655	0.764502	0.768836	0.768731	0.765157	0.778017	0.787584	0.839873	0.821391	0.869916	0.83798	0.801992	0.837811	0.860413	0.879318	0.869785	0.86323	0.954042	0.983294	1	0.985222	0.952435	0.954993	0.954534	0.939218	0.92531	0.907837	0.873141
0.0380234	0.20682	0.262313	0.290992	0.375618	0.345771	0.265061	0.223921	0.157847	-0.0422132	-0.115366	-0.225785	-0.533878	-0.598727	-0.573702	-0.549163	-0.446352	-0.0754794	0.376748	0.556686	0.636918	0.67527	0.726809	0.744016	0.745433	0.738017	0.733339	0.740627	0.741645	0.80209	0.783877	0.839293	0.800631	0.773783	0.810006	0.825268	0.843123	0.836797	0.840493	0.936043	0.963709	0.985222	1	0.9768	0.972867	0.96736	0.953531	0.940202	0.92536	0.892135
0.0652815	0.257626	0.293197	0.334542	0.412662	0.372851	0.302732	0.248977	0.180228	-0.0059621	-0.0715662	-0.191684	-0.510816	-0.570781	-0.56736	-0.555231	-0.473565	-0.172112	0.245173	0.431008	0.528728	0.577841	0.641982	0.669022	0.680854	0.672016	0.668271	0.673425	0.672936	0.739733	0.729063	0.789136	0.746337	0.720973	0.765992	0.77497	0.800125	0.787154	0.807956	0.89899	0.925935	0.952435	0.9768	1	0.984306	0.969055	0.953749	0.944421	0.937767	0.906664
0.0766268	0.266615	0.316974	0.331757	0.420691	0.3769	0.311677	0.251012	0.184965	0.000503423	-0.0672187	-0.184997	-0.509089	-0.570432	-0.568238	-0.55782	-0.480061	-0.140699	0.288053	0.464116	0.552095	0.59367	0.657929	0.686846	0.703187	0.701443	0.696171	0.704891	0.700289	0.762249	0.741585	0.810314	0.767375	0.732667	0.778602	0.783173	0.810221	0.796977	0.792788	0.89709	0.9253	0.954993	0.972867	0.984306	1	0.988228	0.965839	0.955079	0.938842	0.907686
0.0814562	0.245026	0.307229	0.325623	0.417661	0.364222	0.307253	0.249889	0.186642	0.00103005	-0.070382	-0.176474	-0.50119	-0.567518	-0.561371	-0.548584	-0.474325	-0.125776	0.31011	0.484546	0.569872	0.615968	0.68178	0.709115	0.728476	0.728042	0.724254	0.735675	0.733806	0.790595	0.76812	0.825825	0.788132	0.759777	0.79883	0.810879	0.835001	0.826121	0.815995	0.908326	0.928176	0.954534	0.96736	0.969055	0.988228	1	0.983196	0.968726	0.951367	0.916622
0.105765	0.248418	0.308823	0.334848	0.427259	0.367118	0.316252	0.256722	0.201311	0.0102917	-0.0575113	-0.163456	-0.475222	-0.543286	-0.525646	-0.51159	-0.436367	-0.100057	0.320589	0.489017	0.573187	0.615875	0.673662	0.697751	0.715746	0.712702	0.709007	0.72083	0.715395	0.772199	0.754535	0.805264	0.769127	0.752728	0.788206	0.802895	0.8301	0.827729	0.830387	0.910109	0.921236	0.939218	0.953531	0.953749	0.965839	0.983196	1	0.984271	0.969742	0.938048
0.100451	0.242675	0.31425	0.337609	0.411353	0.360779	0.311167	0.240922	0.185097	0.0130305	-0.043828	-0.161397	-0.463936	-0.539518	-0.516558	-0.507757	-0.442161	-0.107453	0.291822	0.452306	0.536244	0.58335	0.647375	0.667231	0.689485	0.689673	0.689766	0.700807	0.69197	0.743145	0.725727	0.776369	0.744844	0.729159	0.771856	0.787429	0.815905	0.814228	0.812427	0.898384	0.912052	0.92531	0.940202	0.944421	0.955079	0.968726	0.984271	1	0.984258	0.959406
0.115696	0.250813	0.322295	0.348828	0.424212	0.369788	0.327759	0.258397	0.206701	0.0461685	-0.00807338	-0.118685	-0.432104	-0.509736	-0.47853	-0.4784	-0.42099	-0.125013	0.25657	0.420898	0.506237	0.556752	0.622435	0.646563	0.671958	0.676644	0.67671	0.684133	0.671548	0.722061	0.708673	0.758878	0.724436	0.708602	0.750704	0.773788	0.800249	0.791954	0.797154	0.879155	0.892289	0.907837	0.92536	0.937767	0.938842	0.951367	0.969742	0.984258	1	0.976329
0.112863	0.259649	0.320809	0.330724	0.391931	0.321352	0.288475	0.219827	0.16717	0.0146819	-0.014063	-0.112243	-0.374629	-0.418091	-0.373109	-0.376396	-0.342526	-0.0824405	0.247234	0.375157	0.444413	0.477733	0.53231	0.537433	0.564114	0.574925	0.580737	0.601377	0.589965	0.642441	0.634656	0.691326	0.662569	0.641635	0.690408	0.714864	0.742921	0.742753	0.743967	0.846311	0.864317	0.873141	0.892135	0.906664	0.907686	0.916622	0.938048	0.959406	0.976329	1

## Sheet: Panel c
Auto-correlation matrix values for Panel 4c							(Correlation values; dimensionless quantities between -1 and 1)
1	0.837094	0.704105	0.636621	0.55194	0.492012	0.482926	0.512178	0.498843	0.484921	0.455967	0.42133	0.373606	0.283914	0.240965	0.196497	0.130899	0.0579557	0.0161588	-0.00117369	-0.0212881	-0.0497304	-0.0819861	-0.107974	-0.115236	-0.107311	-0.101326	-0.103501	-0.117583	-0.154596	-0.195315	-0.198889	-0.200419	-0.227432	-0.237523	-0.234573	-0.234035	-0.23156	-0.21835	-0.180559	-0.217429	-0.209056	-0.190817	-0.186396	-0.195067	-0.220096	-0.218564	-0.215938	-0.213165	-0.193353
0.837094	1	0.83019	0.669637	0.592887	0.53324	0.519157	0.545612	0.525781	0.505596	0.463698	0.413415	0.353107	0.260873	0.223336	0.180433	0.123068	0.0613519	0.0196866	0.000522293	-0.0209071	-0.0440941	-0.0725724	-0.108116	-0.118487	-0.120048	-0.111108	-0.103828	-0.112144	-0.136502	-0.164177	-0.157753	-0.152562	-0.173262	-0.167128	-0.176217	-0.18325	-0.179072	-0.160039	-0.130571	-0.170462	-0.167082	-0.154212	-0.153591	-0.16273	-0.192444	-0.181101	-0.17562	-0.175745	-0.146773
0.704105	0.83019	1	0.75168	0.647732	0.57301	0.540581	0.545955	0.541307	0.522791	0.473074	0.409752	0.335761	0.233798	0.189622	0.143649	0.0924264	0.0404475	-0.00159536	-0.0251363	-0.0401587	-0.0564964	-0.083265	-0.124456	-0.142744	-0.150258	-0.14514	-0.135724	-0.13466	-0.158908	-0.171021	-0.162328	-0.161084	-0.177375	-0.142214	-0.153992	-0.15945	-0.149002	-0.122605	-0.0884768	-0.115285	-0.108349	-0.0949551	-0.091692	-0.094261	-0.146512	-0.140732	-0.133697	-0.133039	-0.110793
0.636621	0.669637	0.75168	1	0.853021	0.759092	0.71186	0.700836	0.703946	0.700206	0.653065	0.589363	0.519892	0.431451	0.3687	0.304025	0.223579	0.13864	0.0785254	0.027605	-0.00650816	-0.0306482	-0.0585526	-0.102601	-0.129502	-0.125613	-0.128243	-0.138433	-0.15103	-0.190355	-0.2085	-0.210801	-0.217938	-0.238529	-0.234278	-0.223111	-0.234941	-0.23994	-0.216615	-0.171321	-0.168335	-0.150152	-0.139388	-0.133392	-0.0944181	-0.146795	-0.157221	-0.138245	-0.113825	-0.115866
0.55194	0.592887	0.647732	0.853021	1	0.890036	0.814543	0.773262	0.769869	0.76942	0.72747	0.659769	0.57521	0.470074	0.401193	0.345049	0.270006	0.186884	0.136803	0.0724526	0.0351471	0.0082014	-0.0249932	-0.0752731	-0.100233	-0.0954947	-0.0900684	-0.0939948	-0.110818	-0.143475	-0.165936	-0.17041	-0.167551	-0.167843	-0.168907	-0.159907	-0.173842	-0.193601	-0.194807	-0.14919	-0.117554	-0.101991	-0.0990347	-0.0881093	-0.0293717	-0.0752478	-0.0827151	-0.0606075	-0.0332533	-0.035966
0.492012	0.53324	0.57301	0.759092	0.890036	1	0.904096	0.826414	0.788825	0.792428	0.766141	0.701509	0.601265	0.477627	0.428428	0.372682	0.293803	0.210931	0.167072	0.105858	0.0757464	0.052973	0.0181225	-0.0390661	-0.0664051	-0.0682228	-0.064141	-0.0709667	-0.098575	-0.127362	-0.152973	-0.161301	-0.152918	-0.137699	-0.143548	-0.132884	-0.149228	-0.17194	-0.173717	-0.127472	-0.0936363	-0.0822522	-0.0809936	-0.0663058	-0.00361941	-0.0476785	-0.0498187	-0.0271604	-0.0038654	-0.008313
0.482926	0.519157	0.540581	0.71186	0.814543	0.904096	1	0.89858	0.824606	0.808033	0.788395	0.7275	0.614486	0.470695	0.434697	0.376525	0.291552	0.204413	0.158338	0.103455	0.0770773	0.0538004	0.0161654	-0.0424737	-0.0690789	-0.07593	-0.0745234	-0.0811765	-0.107799	-0.136719	-0.165251	-0.173041	-0.159005	-0.134507	-0.135336	-0.121569	-0.138618	-0.158652	-0.153404	-0.108694	-0.0891134	-0.0805727	-0.0772264	-0.0619954	-0.00464222	-0.0431061	-0.0427765	-0.0228071	-0.00450689	-0.00967938
0.512178	0.545612	0.545955	0.700836	0.773262	0.826414	0.89858	1	0.90617	0.846702	0.805856	0.739512	0.624631	0.468187	0.420812	0.362921	0.27758	0.185286	0.132291	0.0770132	0.0468181	0.0164945	-0.0259812	-0.0806457	-0.101379	-0.106709	-0.103711	-0.102765	-0.114473	-0.145357	-0.176163	-0.177362	-0.155898	-0.128116	-0.114545	-0.098578	-0.115939	-0.135362	-0.128753	-0.0878674	-0.0839545	-0.0777144	-0.0734046	-0.0606108	-0.00916879	-0.0359508	-0.0363763	-0.0186558	0.000687195	-0.00060415
0.498843	0.525781	0.541307	0.703946	0.769869	0.788825	0.824606	0.90617	1	0.927169	0.824106	0.729865	0.644552	0.515818	0.450995	0.393416	0.312766	0.223763	0.173004	0.110949	0.0859128	0.0618499	0.021626	-0.0360699	-0.058778	-0.0596609	-0.0570443	-0.0617694	-0.0804501	-0.111475	-0.140706	-0.139319	-0.118533	-0.0963099	-0.0847907	-0.0631532	-0.0895481	-0.117145	-0.108631	-0.0667372	-0.0635046	-0.0650318	-0.0678133	-0.0562429	0.000878071	-0.0217117	-0.019565	0.00981151	0.0466946	0.0551011
0.484921	0.505596	0.522791	0.700206	0.76942	0.792428	0.808033	0.846702	0.927169	1	0.885161	0.774837	0.679905	0.561755	0.491464	0.427626	0.346056	0.260201	0.20975	0.147304	0.124647	0.0985799	0.0521849	-0.0113883	-0.0322278	-0.0421275	-0.0452962	-0.0534339	-0.0759669	-0.098892	-0.12154	-0.121115	-0.109089	-0.100103	-0.09638	-0.0707046	-0.0913088	-0.113612	-0.102595	-0.0650938	-0.0572457	-0.0516308	-0.0464243	-0.0291996	0.0261529	-0.00166505	-0.00176535	0.0246926	0.0553143	0.0531105
0.455967	0.463698	0.473074	0.653065	0.72747	0.766141	0.788395	0.805856	0.824106	0.885161	1	0.879363	0.764587	0.618883	0.543062	0.476878	0.38746	0.29154	0.241087	0.186182	0.16062	0.131922	0.0866995	0.0271167	0.00516793	-0.0127614	-0.0214645	-0.0295139	-0.0461849	-0.0610674	-0.0833209	-0.0885536	-0.0894499	-0.0986531	-0.105768	-0.0878561	-0.112257	-0.136721	-0.1274	-0.0891949	-0.0788639	-0.0624794	-0.0472161	-0.0278678	0.0178878	-0.017497	-0.025284	-0.00896533	0.0102424	-0.000389084
0.42133	0.413415	0.409752	0.589363	0.659769	0.701509	0.7275	0.739512	0.729865	0.774837	0.879363	1	0.877759	0.729291	0.653866	0.589264	0.497004	0.395308	0.343259	0.294768	0.258593	0.217437	0.164189	0.102082	0.0788665	0.0567379	0.0430741	0.0362813	0.0307744	0.0168887	-0.00594301	-0.0174707	-0.0334936	-0.0657821	-0.0925889	-0.0895715	-0.122339	-0.154208	-0.151416	-0.10649	-0.0938333	-0.0686159	-0.0468719	-0.0277917	0.0133207	-0.020192	-0.0355302	-0.0258336	-0.00999465	-0.0244617
0.373606	0.353107	0.335761	0.519892	0.57521	0.601265	0.614486	0.624631	0.644552	0.679905	0.764587	0.877759	1	0.881825	0.810824	0.748043	0.661827	0.56638	0.509303	0.459809	0.406325	0.341724	0.267482	0.193863	0.168757	0.143716	0.124623	0.11853	0.124698	0.102894	0.0816512	0.0657733	0.0364426	-0.0168752	-0.0667574	-0.079722	-0.121549	-0.162124	-0.166996	-0.112272	-0.0971933	-0.0697018	-0.0464899	-0.0263185	0.0176709	8.69511e-06	-0.0146864	-0.000921358	0.0229754	0.00776167
0.283914	0.260873	0.233798	0.431451	0.470074	0.477627	0.470695	0.468187	0.515818	0.561755	0.618883	0.729291	0.881825	1	0.925105	0.857015	0.778874	0.695422	0.627605	0.56772	0.495271	0.405769	0.311279	0.233363	0.200743	0.165789	0.138452	0.131834	0.145893	0.111577	0.0935828	0.075631	0.0412175	-0.0160091	-0.0730393	-0.0966232	-0.147644	-0.193746	-0.198935	-0.138208	-0.123002	-0.103351	-0.080355	-0.0516763	-0.00801914	-0.000543131	0.00389929	0.0346975	0.0696851	0.051794
0.240965	0.223336	0.189622	0.3687	0.401193	0.428428	0.434697	0.420812	0.450995	0.491464	0.543062	0.653866	0.810824	0.925105	1	0.92838	0.858116	0.790318	0.727957	0.662349	0.571324	0.458139	0.340703	0.245264	0.203139	0.165719	0.135627	0.124274	0.133083	0.101357	0.0862326	0.0764204	0.0496975	-0.00619226	-0.0685325	-0.0953001	-0.147995	-0.188614	-0.181311	-0.11332	-0.106468	-0.0855724	-0.0651197	-0.0436918	0.00447911	0.0219588	0.0309581	0.0631217	0.0960974	0.0715228
0.196497	0.180433	0.143649	0.304025	0.345049	0.372682	0.376525	0.362921	0.393416	0.427626	0.476878	0.589264	0.748043	0.857015	0.92838	1	0.930757	0.863773	0.796371	0.719488	0.622533	0.499846	0.368958	0.260299	0.209966	0.173148	0.144543	0.132589	0.139005	0.112058	0.0974695	0.0875061	0.0593494	-0.000342836	-0.0693047	-0.0860091	-0.133773	-0.172363	-0.164385	-0.102133	-0.0913039	-0.0728971	-0.0556659	-0.0367081	0.00471782	0.0212302	0.0317482	0.0672643	0.107427	0.0972721
0.130899	0.123068	0.0924264	0.223579	0.270006	0.293803	0.291552	0.27758	0.312766	0.346056	0.38746	0.497004	0.661827	0.778874	0.858116	0.930757	1	0.933256	0.869172	0.789421	0.689323	0.5551	0.40569	0.278069	0.214518	0.168316	0.138949	0.131649	0.14326	0.123488	0.11416	0.107544	0.0804782	0.0204122	-0.0461586	-0.0596735	-0.103686	-0.139804	-0.133964	-0.0845961	-0.0729763	-0.0594147	-0.0482331	-0.0353258	-0.00410019	0.0149868	0.0320116	0.0715774	0.11591	0.119072
0.0579557	0.0613519	0.0404475	0.13864	0.186884	0.210931	0.204413	0.185286	0.223763	0.260201	0.29154	0.395308	0.56638	0.695422	0.790318	0.863773	0.933256	1	0.94624	0.875591	0.775703	0.631588	0.464437	0.315865	0.235047	0.173298	0.137919	0.132398	0.149036	0.136529	0.134634	0.133717	0.109747	0.0518764	-0.00449189	-0.024625	-0.065023	-0.0967221	-0.0950544	-0.0603036	-0.0506817	-0.0414997	-0.0380491	-0.0347696	-0.0115597	0.0146128	0.0375596	0.0787921	0.122428	0.128445
0.0161588	0.0196866	-0.00159536	0.0785254	0.136803	0.167072	0.158338	0.132291	0.173004	0.20975	0.241087	0.343259	0.509303	0.627605	0.727957	0.796371	0.869172	0.94624	1	0.943768	0.856254	0.722145	0.558931	0.402212	0.307585	0.240136	0.193286	0.172256	0.176936	0.16759	0.165564	0.161909	0.133388	0.0721955	0.0236419	-0.00187157	-0.0317015	-0.0580233	-0.067848	-0.044685	-0.0282406	-0.019279	-0.0211827	-0.0245913	-0.00510122	0.0229903	0.0366124	0.073074	0.117029	0.11751
-0.00117369	0.000522293	-0.0251363	0.027605	0.0724526	0.105858	0.103455	0.0770132	0.110949	0.147304	0.186182	0.294768	0.459809	0.56772	0.662349	0.719488	0.789421	0.875591	0.943768	1	0.922499	0.803303	0.656757	0.517322	0.432964	0.352382	0.28279	0.233549	0.209805	0.196978	0.190304	0.184641	0.152338	0.0846174	0.0415129	0.0157081	-0.0142275	-0.0449758	-0.0640788	-0.045964	-0.0422686	-0.0294961	-0.0248535	-0.0335802	-0.0438412	-0.0170895	-0.00380036	0.0244394	0.0559663	0.0527513
-0.0212881	-0.0209071	-0.0401587	-0.00650816	0.0351471	0.0757464	0.0770773	0.0468181	0.0859128	0.124647	0.16062	0.258593	0.406325	0.495271	0.571324	0.622533	0.689323	0.775703	0.856254	0.922499	1	0.903895	0.789886	0.667609	0.584603	0.499447	0.420457	0.353096	0.304124	0.295516	0.278645	0.258408	0.214876	0.14379	0.101581	0.0632518	0.0319643	-0.00326958	-0.0348537	-0.0156842	-0.00587123	0.00789662	0.0192809	0.015588	-0.0218763	-0.0168085	-0.0129545	0.00680335	0.0299029	0.0255551
-0.0497304	-0.0440941	-0.0564964	-0.0306482	0.0082014	0.052973	0.0538004	0.0164945	0.0618499	0.0985799	0.131922	0.217437	0.341724	0.405769	0.458139	0.499846	0.5551	0.631588	0.722145	0.803303	0.903895	1	0.909171	0.815483	0.739423	0.660347	0.575882	0.489553	0.414805	0.407427	0.377824	0.336272	0.275912	0.201572	0.162448	0.119912	0.0867913	0.0459496	0.00464819	0.0240816	0.0454719	0.0535706	0.0633435	0.0641209	0.0128285	-0.000307999	-0.00745953	0.00142524	0.0162676	0.0151613
-0.0819861	-0.0725724	-0.083265	-0.0585526	-0.0249932	0.0181225	0.0161654	-0.0259812	0.021626	0.0521849	0.0866995	0.164189	0.267482	0.311279	0.340703	0.368958	0.40569	0.464437	0.558931	0.656757	0.789886	0.909171	1	0.93231	0.870575	0.802486	0.712321	0.606135	0.507686	0.493492	0.450908	0.391629	0.318962	0.244426	0.208697	0.167287	0.132081	0.0855005	0.0375322	0.0579568	0.0922173	0.0970378	0.10147	0.0995017	0.0385508	0.0147513	-0.00305382	-0.00874552	-0.00650979	-0.00625126
-0.107974	-0.108116	-0.124456	-0.102601	-0.0752731	-0.0390661	-0.0424737	-0.0806457	-0.0360699	-0.0113883	0.0271167	0.102082	0.193863	0.233363	0.245264	0.260299	0.278069	0.315865	0.402212	0.517322	0.667609	0.815483	0.93231	1	0.952899	0.892588	0.79597	0.674575	0.559304	0.529706	0.475871	0.412534	0.343073	0.275459	0.238322	0.190406	0.153176	0.102992	0.0491776	0.0746414	0.121675	0.137202	0.142913	0.130208	0.0496293	0.0182642	-0.0104224	-0.0342836	-0.0517895	-0.0601342
-0.115236	-0.118487	-0.142744	-0.129502	-0.100233	-0.0664051	-0.0690789	-0.101379	-0.058778	-0.0322278	0.00516793	0.0788665	0.168757	0.200743	0.203139	0.209966	0.214518	0.235047	0.307585	0.432964	0.584603	0.739423	0.870575	0.952899	1	0.941238	0.846268	0.720103	0.590559	0.549104	0.487952	0.420918	0.350817	0.28432	0.246739	0.192673	0.15707	0.109763	0.0534301	0.0682315	0.109599	0.123777	0.136692	0.137208	0.065043	0.0419064	0.00464845	-0.032862	-0.0618033	-0.0758471
-0.107311	-0.120048	-0.150258	-0.125613	-0.0954947	-0.0682228	-0.07593	-0.106709	-0.0596609	-0.0421275	-0.0127614	0.0567379	0.143716	0.165789	0.165719	0.173148	0.168316	0.173298	0.240136	0.352382	0.499447	0.660347	0.802486	0.892588	0.941238	1	0.913815	0.795582	0.661715	0.6094	0.539652	0.468308	0.401437	0.342141	0.290836	0.234851	0.18794	0.127593	0.0647766	0.0831916	0.132949	0.139905	0.150876	0.166174	0.12256	0.0920397	0.0434708	-0.000471892	-0.032215	-0.0539005
-0.101326	-0.111108	-0.14514	-0.128243	-0.0900684	-0.064141	-0.0745234	-0.103711	-0.0570443	-0.0452962	-0.0214645	0.0430741	0.124623	0.138452	0.135627	0.144543	0.138949	0.137919	0.193286	0.28279	0.420457	0.575882	0.712321	0.79597	0.846268	0.913815	1	0.895013	0.782194	0.723638	0.650715	0.576307	0.508764	0.450885	0.391774	0.331092	0.271772	0.1985	0.128825	0.148155	0.193481	0.189951	0.194503	0.214884	0.19105	0.157131	0.107953	0.0613511	0.0247411	-0.000708802
-0.103501	-0.103828	-0.135724	-0.138433	-0.0939948	-0.0709667	-0.0811765	-0.102765	-0.0617694	-0.0534339	-0.0295139	0.0362813	0.11853	0.131834	0.124274	0.132589	0.131649	0.132398	0.172256	0.233549	0.353096	0.489553	0.606135	0.674575	0.720103	0.795582	0.895013	1	0.91058	0.849185	0.775459	0.702058	0.634891	0.575545	0.517045	0.447793	0.376667	0.293259	0.218189	0.236738	0.265887	0.250486	0.245872	0.262672	0.250263	0.219963	0.176908	0.132562	0.0930584	0.0621515
-0.117583	-0.112144	-0.13466	-0.15103	-0.110818	-0.098575	-0.107799	-0.114473	-0.0804501	-0.0759669	-0.0461849	0.0307744	0.124698	0.145893	0.133083	0.139005	0.14326	0.149036	0.176936	0.209805	0.304124	0.414805	0.507686	0.559304	0.590559	0.661715	0.782194	0.91058	1	0.935343	0.860399	0.791995	0.73042	0.671853	0.618746	0.540328	0.458684	0.36744	0.289102	0.308807	0.320701	0.29552	0.281571	0.2912	0.287934	0.264753	0.225848	0.187664	0.151291	0.10859
-0.154596	-0.136502	-0.158908	-0.190355	-0.143475	-0.127362	-0.136719	-0.145357	-0.111475	-0.098892	-0.0610674	0.0168887	0.102894	0.111577	0.101357	0.112058	0.123488	0.136529	0.16759	0.196978	0.295516	0.407427	0.493492	0.529706	0.549104	0.6094	0.723638	0.849185	0.935343	1	0.925439	0.85007	0.778334	0.714298	0.665352	0.592687	0.513967	0.422736	0.340941	0.35103	0.356223	0.33601	0.323531	0.325732	0.314273	0.292847	0.253414	0.206784	0.159759	0.117766
-0.195315	-0.164177	-0.171021	-0.2085	-0.165936	-0.152973	-0.165251	-0.176163	-0.140706	-0.12154	-0.0833209	-0.00594301	0.0816512	0.0935828	0.0862326	0.0974695	0.11416	0.134634	0.165564	0.190304	0.278645	0.377824	0.450908	0.475871	0.487952	0.539652	0.650715	0.775459	0.860399	0.925439	1	0.926776	0.850193	0.771472	0.719666	0.634463	0.555009	0.467184	0.38556	0.392096	0.400517	0.37722	0.357205	0.35039	0.3317	0.310905	0.274381	0.225194	0.173113	0.133914
-0.198889	-0.157753	-0.162328	-0.210801	-0.17041	-0.161301	-0.173041	-0.177362	-0.139319	-0.121115	-0.0885536	-0.0174707	0.0657733	0.075631	0.0764204	0.0875061	0.107544	0.133717	0.161909	0.184641	0.258408	0.336272	0.391629	0.412534	0.420918	0.468308	0.576307	0.702058	0.791995	0.85007	0.926776	1	0.922875	0.838629	0.774416	0.686067	0.60109	0.510092	0.429803	0.436118	0.442584	0.417281	0.392448	0.380588	0.365802	0.348933	0.316835	0.266588	0.207174	0.158015
-0.200419	-0.152562	-0.161084	-0.217938	-0.167551	-0.152918	-0.159005	-0.155898	-0.118533	-0.109089	-0.0894499	-0.0334936	0.0364426	0.0412175	0.0496975	0.0593494	0.0804782	0.109747	0.133388	0.152338	0.214876	0.275912	0.318962	0.343073	0.350817	0.401437	0.508764	0.634891	0.73042	0.778334	0.850193	0.922875	1	0.915704	0.839581	0.751018	0.659113	0.56201	0.480554	0.48273	0.486206	0.455797	0.42382	0.408867	0.407922	0.389496	0.363591	0.316258	0.251748	0.190624
-0.227432	-0.173262	-0.177375	-0.238529	-0.167843	-0.137699	-0.134507	-0.128116	-0.0963099	-0.100103	-0.0986531	-0.0657821	-0.0168752	-0.0160091	-0.00619226	-0.000342836	0.0204122	0.0518764	0.0721955	0.0846174	0.14379	0.201572	0.244426	0.275459	0.28432	0.342141	0.450885	0.575545	0.671853	0.714298	0.771472	0.838629	0.915704	1	0.918947	0.828604	0.732789	0.632704	0.547029	0.534175	0.538756	0.497093	0.451772	0.432742	0.446852	0.419359	0.401425	0.360673	0.295883	0.23244
-0.237523	-0.167128	-0.142214	-0.234278	-0.168907	-0.143548	-0.135336	-0.114545	-0.0847907	-0.09638	-0.105768	-0.0925889	-0.0667574	-0.0730393	-0.0685325	-0.0693047	-0.0461586	-0.00449189	0.0236419	0.0415129	0.101581	0.162448	0.208697	0.238322	0.246739	0.290836	0.391774	0.517045	0.618746	0.665352	0.719666	0.774416	0.839581	0.918947	1	0.917352	0.825537	0.730747	0.647517	0.604369	0.610783	0.559624	0.50421	0.479127	0.485134	0.467607	0.457689	0.414577	0.34371	0.286614
-0.234573	-0.176217	-0.153992	-0.223111	-0.159907	-0.132884	-0.121569	-0.098578	-0.0631532	-0.0707046	-0.0878561	-0.0895715	-0.079722	-0.0966232	-0.0953001	-0.0860091	-0.0596735	-0.024625	-0.00187157	0.0157081	0.0632518	0.119912	0.167287	0.190406	0.192673	0.234851	0.331092	0.447793	0.540328	0.592687	0.634463	0.686067	0.751018	0.828604	0.917352	1	0.903714	0.806888	0.72553	0.674854	0.680137	0.625162	0.556204	0.513842	0.520174	0.504681	0.490213	0.444073	0.376334	0.328787
-0.234035	-0.18325	-0.15945	-0.234941	-0.173842	-0.149228	-0.138618	-0.115939	-0.0895481	-0.0913088	-0.112257	-0.122339	-0.121549	-0.147644	-0.147995	-0.133773	-0.103686	-0.065023	-0.0317015	-0.0142275	0.0319643	0.0867913	0.132081	0.153176	0.15707	0.18794	0.271772	0.376667	0.458684	0.513967	0.555009	0.60109	0.659113	0.732789	0.825537	0.903714	1	0.907273	0.833722	0.772331	0.76747	0.706441	0.632134	0.580589	0.568607	0.538681	0.50421	0.444606	0.374182	0.331615
-0.23156	-0.179072	-0.149002	-0.23994	-0.193601	-0.17194	-0.158652	-0.135362	-0.117145	-0.113612	-0.136721	-0.154208	-0.162124	-0.193746	-0.188614	-0.172363	-0.139804	-0.0967221	-0.0580233	-0.0449758	-0.00326958	0.0459496	0.0855005	0.102992	0.109763	0.127593	0.1985	0.293259	0.36744	0.422736	0.467184	0.510092	0.56201	0.632704	0.730747	0.806888	0.907273	1	0.932438	0.863892	0.836417	0.769307	0.696572	0.642319	0.61073	0.56892	0.522818	0.453328	0.378381	0.340915
-0.21835	-0.160039	-0.122605	-0.216615	-0.194807	-0.173717	-0.153404	-0.128753	-0.108631	-0.102595	-0.1274	-0.151416	-0.166996	-0.198935	-0.181311	-0.164385	-0.133964	-0.0950544	-0.067848	-0.0640788	-0.0348537	0.00464819	0.0375322	0.0491776	0.0534301	0.0647766	0.128825	0.218189	0.289102	0.340941	0.38556	0.429803	0.480554	0.547029	0.647517	0.72553	0.833722	0.932438	1	0.930953	0.873458	0.801824	0.734578	0.681891	0.64202	0.600003	0.560458	0.491261	0.412366	0.379717
-0.180559	-0.130571	-0.0884768	-0.171321	-0.14919	-0.127472	-0.108694	-0.0878674	-0.0667372	-0.0650938	-0.0891949	-0.10649	-0.112272	-0.138208	-0.11332	-0.102133	-0.0845961	-0.0603036	-0.044685	-0.045964	-0.0156842	0.0240816	0.0579568	0.0746414	0.0682315	0.0831916	0.148155	0.236738	0.308807	0.35103	0.392096	0.436118	0.48273	0.534175	0.604369	0.674854	0.772331	0.863892	0.930953	1	0.920108	0.843775	0.782785	0.737531	0.694876	0.648572	0.611305	0.540058	0.453019	0.411821
-0.217429	-0.170462	-0.115285	-0.168335	-0.117554	-0.0936363	-0.0891134	-0.0839545	-0.0635046	-0.0572457	-0.0788639	-0.0938333	-0.0971933	-0.123002	-0.106468	-0.0913039	-0.0729763	-0.0506817	-0.0282406	-0.0422686	-0.00587123	0.0454719	0.0922173	0.121675	0.109599	0.132949	0.193481	0.265887	0.320701	0.356223	0.400517	0.442584	0.486206	0.538756	0.610783	0.680137	0.76747	0.836417	0.873458	0.920108	1	0.914431	0.835539	0.774093	0.739264	0.688216	0.643757	0.579374	0.502073	0.442898
-0.209056	-0.167082	-0.108349	-0.150152	-0.101991	-0.0822522	-0.0805727	-0.0777144	-0.0650318	-0.0516308	-0.0624794	-0.0686159	-0.0697018	-0.103351	-0.0855724	-0.0728971	-0.0594147	-0.0414997	-0.019279	-0.0294961	0.00789662	0.0535706	0.0970378	0.137202	0.123777	0.139905	0.189951	0.250486	0.29552	0.33601	0.37722	0.417281	0.455797	0.497093	0.559624	0.625162	0.706441	0.769307	0.801824	0.843775	0.914431	1	0.914536	0.840066	0.781748	0.726307	0.676079	0.605216	0.51855	0.443426
-0.190817	-0.154212	-0.0949551	-0.139388	-0.0990347	-0.0809936	-0.0772264	-0.0734046	-0.0678133	-0.0464243	-0.0472161	-0.0468719	-0.0464899	-0.080355	-0.0651197	-0.0556659	-0.0482331	-0.0380491	-0.0211827	-0.0248535	0.0192809	0.0633435	0.10147	0.142913	0.136692	0.150876	0.194503	0.245872	0.281571	0.323531	0.357205	0.392448	0.42382	0.451772	0.50421	0.556204	0.632134	0.696572	0.734578	0.782785	0.835539	0.914536	1	0.918099	0.834908	0.781173	0.723247	0.638772	0.538724	0.457946
-0.186396	-0.153591	-0.091692	-0.133392	-0.0881093	-0.0663058	-0.0619954	-0.0606108	-0.0562429	-0.0291996	-0.0278678	-0.0277917	-0.0263185	-0.0516763	-0.0436918	-0.0367081	-0.0353258	-0.0347696	-0.0245913	-0.0335802	0.015588	0.0641209	0.0995017	0.130208	0.137208	0.166174	0.214884	0.262672	0.2912	0.325732	0.35039	0.380588	0.408867	0.432742	0.479127	0.513842	0.580589	0.642319	0.681891	0.737531	0.774093	0.840066	0.918099	1	0.906933	0.856261	0.785674	0.690463	0.587586	0.507991
-0.195067	-0.16273	-0.094261	-0.0944181	-0.0293717	-0.00361941	-0.00464222	-0.00916879	0.000878071	0.0261529	0.0178878	0.0133207	0.0176709	-0.00801914	0.00447911	0.00471782	-0.00410019	-0.0115597	-0.00510122	-0.0438412	-0.0218763	0.0128285	0.0385508	0.0496293	0.065043	0.12256	0.19105	0.250263	0.287934	0.314273	0.3317	0.365802	0.407922	0.446852	0.485134	0.520174	0.568607	0.61073	0.64202	0.694876	0.739264	0.781748	0.834908	0.906933	1	0.93627	0.846345	0.75567	0.67069	0.581835
-0.220096	-0.192444	-0.146512	-0.146795	-0.0752478	-0.0476785	-0.0431061	-0.0359508	-0.0217117	-0.00166505	-0.017497	-0.020192	8.69511e-06	-0.000543131	0.0219588	0.0212302	0.0149868	0.0146128	0.0229903	-0.0170895	-0.0168085	-0.000307999	0.0147513	0.0182642	0.0419064	0.0920397	0.157131	0.219963	0.264753	0.292847	0.310905	0.348933	0.389496	0.419359	0.467607	0.504681	0.538681	0.56892	0.600003	0.648572	0.688216	0.726307	0.781173	0.856261	0.93627	1	0.915237	0.820736	0.725691	0.636546
-0.218564	-0.181101	-0.140732	-0.157221	-0.0827151	-0.0498187	-0.0427765	-0.0363763	-0.019565	-0.00176535	-0.025284	-0.0355302	-0.0146864	0.00389929	0.0309581	0.0317482	0.0320116	0.0375596	0.0366124	-0.00380036	-0.0129545	-0.00745953	-0.00305382	-0.0104224	0.00464845	0.0434708	0.107953	0.176908	0.225848	0.253414	0.274381	0.316835	0.363591	0.401425	0.457689	0.490213	0.50421	0.522818	0.560458	0.611305	0.643757	0.676079	0.723247	0.785674	0.846345	0.915237	1	0.904114	0.810125	0.734672
-0.215938	-0.17562	-0.133697	-0.138245	-0.0606075	-0.0271604	-0.0228071	-0.0186558	0.00981151	0.0246926	-0.00896533	-0.0258336	-0.000921358	0.0346975	0.0631217	0.0672643	0.0715774	0.0787921	0.073074	0.0244394	0.00680335	0.00142524	-0.00874552	-0.0342836	-0.032862	-0.000471892	0.0613511	0.132562	0.187664	0.206784	0.225194	0.266588	0.316258	0.360673	0.414577	0.444073	0.444606	0.453328	0.491261	0.540058	0.579374	0.605216	0.638772	0.690463	0.75567	0.820736	0.904114	1	0.907753	0.839543
-0.213165	-0.175745	-0.133039	-0.113825	-0.0332533	-0.0038654	-0.00450689	0.000687195	0.0466946	0.0553143	0.0102424	-0.00999465	0.0229754	0.0696851	0.0960974	0.107427	0.11591	0.122428	0.117029	0.0559663	0.0299029	0.0162676	-0.00650979	-0.0517895	-0.0618033	-0.032215	0.0247411	0.0930584	0.151291	0.159759	0.173113	0.207174	0.251748	0.295883	0.34371	0.376334	0.374182	0.378381	0.412366	0.453019	0.502073	0.51855	0.538724	0.587586	0.67069	0.725691	0.810125	0.907753	1	0.929769
-0.193353	-0.146773	-0.110793	-0.115866	-0.035966	-0.008313	-0.00967938	-0.00060415	0.0551011	0.0531105	-0.000389084	-0.0244617	0.00776167	0.051794	0.0715228	0.0972721	0.119072	0.128445	0.11751	0.0527513	0.0255551	0.0151613	-0.00625126	-0.0601342	-0.0758471	-0.0539005	-0.000708802	0.0621515	0.10859	0.117766	0.133914	0.158015	0.190624	0.23244	0.286614	0.328787	0.331615	0.340915	0.379717	0.411821	0.442898	0.443426	0.457946	0.507991	0.581835	0.636546	0.734672	0.839543	0.929769	1

## Sheet: Panel d
Auto-correlation matrix values for Panel 4d							(Correlation values; dimensionless quantities between -1 and 1)
1	0.791709	0.775999	0.746351	0.714348	0.681753	0.672078	0.644592	0.628755	0.57246	0.525437	0.470634	0.441054	0.30488	0.277849	0.223487	0.156939	0.141745	0.101462	0.0854725	0.0453314	0.0443484	0.0239736	0.0152883	-0.0100603	-0.0143553	-0.029077	-0.0418257	-0.0470441	-0.0603602	-0.0422169	-0.0419702	-0.028995	-0.035932	-0.0240898	-0.0242855	-0.0121543	-0.0321869	-0.0380287	-0.0622345	-0.0969972	-0.101506	-0.104298	-0.133297	-0.0824366	-0.0512834	-0.0226586	-0.0361204	-0.0275082	-0.0592019
0.791709	1	0.819925	0.741265	0.753275	0.723487	0.71913	0.705415	0.67112	0.616347	0.577795	0.488616	0.479346	0.366155	0.308379	0.271324	0.221283	0.204717	0.142909	0.113533	0.0808758	0.0763901	0.0603905	0.0342152	-0.00272792	-0.00106226	-0.0156756	-0.0238485	-0.0305028	-0.0282585	-0.0153747	-0.0152038	-0.0025179	-0.00924427	-0.00356782	-0.0104106	-0.00524903	-0.0202063	-0.0233827	-0.0583805	-0.100844	-0.107263	-0.109705	-0.126789	-0.0827743	-0.0383859	-0.0137854	-0.0308389	-0.0398077	-0.0707676
0.775999	0.819925	1	0.809355	0.780898	0.746862	0.771185	0.721877	0.712896	0.655002	0.619786	0.544682	0.483191	0.392135	0.340427	0.283963	0.223196	0.21443	0.163789	0.140844	0.109624	0.101185	0.0790156	0.0655664	0.0457516	0.035326	0.0239327	0.00675835	-0.00811916	-0.00956654	0.0100876	0.00795837	0.0299448	0.0197825	0.0334524	0.0305899	0.048051	0.0434704	0.0300679	-0.0115368	-0.0527442	-0.059607	-0.059833	-0.0906701	-0.0569083	-0.0253143	-0.00274169	-0.0196021	-0.0257953	-0.0569872
0.746351	0.741265	0.809355	1	0.820116	0.718462	0.734854	0.752573	0.70876	0.656313	0.611229	0.562943	0.496773	0.392148	0.329538	0.314547	0.212772	0.188836	0.148484	0.135635	0.0998612	0.0848504	0.0715806	0.0538763	0.0325728	0.0177364	0.0084673	0.00877849	0.00258056	-0.00738741	0.0105536	0.0172402	0.0222056	0.0129816	0.0286792	0.0246551	0.0365422	0.0228679	-0.000423389	-0.0370171	-0.0780839	-0.0791298	-0.0789951	-0.108416	-0.0753028	-0.0434156	-0.028954	-0.0327607	-0.0373546	-0.0638465
0.714348	0.753275	0.780898	0.820116	1	0.812756	0.783955	0.775166	0.780627	0.720044	0.71361	0.622589	0.552327	0.48533	0.424231	0.389679	0.327479	0.313888	0.280278	0.257108	0.214126	0.21279	0.198689	0.192822	0.166303	0.149534	0.149101	0.133668	0.110815	0.109461	0.121401	0.123599	0.134541	0.125209	0.141987	0.139848	0.14179	0.124436	0.117333	0.0922619	0.0494056	0.0436057	0.0416753	0.0151239	0.0467734	0.0832866	0.0961513	0.0823299	0.0698674	0.0247699
0.681753	0.723487	0.746862	0.718462	0.812756	1	0.781838	0.746887	0.759062	0.7549	0.735749	0.671419	0.617194	0.550715	0.499938	0.460644	0.39025	0.387433	0.356425	0.330772	0.288267	0.283157	0.275795	0.266876	0.263114	0.247675	0.25558	0.240296	0.215697	0.226055	0.234253	0.227155	0.23765	0.218529	0.219655	0.207813	0.2165	0.211167	0.195726	0.168148	0.120902	0.114932	0.112421	0.0918588	0.11947	0.157568	0.169617	0.153625	0.132476	0.084625
0.672078	0.71913	0.771185	0.734854	0.783955	0.781838	1	0.821522	0.758784	0.719109	0.738395	0.693496	0.657427	0.570873	0.521927	0.498118	0.444221	0.448369	0.429735	0.386507	0.366699	0.357761	0.358592	0.354064	0.343729	0.331546	0.321237	0.305488	0.289996	0.283479	0.290809	0.278271	0.281096	0.271606	0.278831	0.268445	0.264588	0.245795	0.229385	0.200111	0.161209	0.165171	0.164294	0.139155	0.169251	0.205653	0.212958	0.194534	0.187554	0.137923
0.644592	0.705415	0.721877	0.752573	0.775166	0.746887	0.821522	1	0.822364	0.757658	0.730525	0.722274	0.68795	0.624816	0.560338	0.534193	0.44015	0.445394	0.411761	0.372663	0.352977	0.323339	0.323314	0.336331	0.309931	0.309573	0.304152	0.291431	0.275464	0.278803	0.290099	0.290251	0.308993	0.305348	0.316979	0.307789	0.299403	0.270819	0.253889	0.214714	0.151129	0.134624	0.135173	0.115883	0.152722	0.197266	0.205052	0.180611	0.169898	0.123436
0.628755	0.67112	0.712896	0.70876	0.780627	0.759062	0.758784	0.822364	1	0.816804	0.788245	0.772427	0.735524	0.665901	0.599294	0.546902	0.466068	0.45702	0.4228	0.37483	0.35107	0.333995	0.324928	0.318689	0.299498	0.295721	0.293005	0.275176	0.251001	0.263659	0.268401	0.263165	0.279233	0.274001	0.273821	0.268821	0.262848	0.249159	0.23529	0.20415	0.152987	0.13195	0.130011	0.113361	0.148176	0.184951	0.198832	0.18043	0.170715	0.131547
0.57246	0.616347	0.655002	0.656313	0.720044	0.7549	0.719109	0.757658	0.816804	1	0.829648	0.789782	0.770074	0.714454	0.675413	0.637554	0.561802	0.54763	0.514241	0.487231	0.451983	0.422921	0.41869	0.408506	0.402409	0.390351	0.383234	0.367548	0.351544	0.360363	0.360152	0.359801	0.366125	0.354878	0.356323	0.346582	0.344186	0.320434	0.303567	0.261646	0.190814	0.175134	0.174205	0.161384	0.194999	0.236902	0.248414	0.233892	0.218515	0.189593
0.525437	0.577795	0.619786	0.611229	0.71361	0.735749	0.738395	0.730525	0.788245	0.829648	1	0.842582	0.765749	0.752787	0.710407	0.637639	0.611842	0.600561	0.566994	0.534131	0.499054	0.485463	0.480508	0.472026	0.463743	0.437515	0.439276	0.415405	0.387568	0.39291	0.397863	0.394456	0.402404	0.381459	0.372134	0.359566	0.365275	0.338068	0.328175	0.293064	0.248684	0.243795	0.236194	0.213753	0.238274	0.274476	0.289706	0.281301	0.264835	0.222177
0.470634	0.488616	0.544682	0.562943	0.622589	0.671419	0.693496	0.722274	0.772427	0.789782	0.842582	1	0.852189	0.789847	0.774809	0.72648	0.676608	0.655386	0.626049	0.587384	0.553015	0.516425	0.507097	0.504557	0.499697	0.484434	0.480579	0.460962	0.444467	0.464857	0.466552	0.464272	0.47325	0.455232	0.44409	0.428201	0.424244	0.399265	0.387861	0.358346	0.303469	0.29296	0.291273	0.271174	0.280108	0.311632	0.321765	0.314376	0.301127	0.26611
0.441054	0.479346	0.483191	0.496773	0.552327	0.617194	0.657427	0.68795	0.735524	0.770074	0.765749	0.852189	1	0.833742	0.815462	0.791937	0.749273	0.745691	0.715407	0.67753	0.667107	0.632545	0.631226	0.625203	0.621997	0.619323	0.610585	0.587401	0.578699	0.591841	0.589076	0.588543	0.597928	0.58712	0.57137	0.552404	0.542009	0.523674	0.515171	0.491673	0.437694	0.429187	0.422411	0.410311	0.425006	0.447842	0.456088	0.441015	0.427851	0.398341
0.30488	0.366155	0.392135	0.392148	0.48533	0.550715	0.570873	0.624816	0.665901	0.714454	0.752787	0.789847	0.833742	1	0.873306	0.819485	0.803463	0.793915	0.785578	0.757795	0.7449	0.701077	0.687547	0.703394	0.697455	0.685689	0.685094	0.662222	0.646182	0.667186	0.665743	0.667272	0.680938	0.662225	0.646821	0.632226	0.626012	0.601066	0.581948	0.546814	0.487175	0.475134	0.4695	0.452856	0.473187	0.499802	0.511082	0.502469	0.483237	0.455451
0.277849	0.308379	0.340427	0.329538	0.424231	0.499938	0.521927	0.560338	0.599294	0.675413	0.710407	0.774809	0.815462	0.873306	1	0.871002	0.832514	0.839823	0.82592	0.802861	0.793003	0.739794	0.735547	0.733724	0.734743	0.717958	0.710691	0.688429	0.66867	0.675659	0.672462	0.672228	0.682933	0.66693	0.644157	0.626537	0.617924	0.598313	0.588991	0.566612	0.515238	0.502678	0.501324	0.48696	0.494846	0.512834	0.525652	0.522348	0.51295	0.48742
0.223487	0.271324	0.283963	0.314547	0.389679	0.460644	0.498118	0.534193	0.546902	0.637554	0.637639	0.72648	0.791937	0.819485	0.871002	1	0.892683	0.87166	0.85985	0.852655	0.845334	0.806252	0.800414	0.800704	0.799278	0.789453	0.776068	0.757641	0.751552	0.755113	0.750574	0.749935	0.744819	0.730041	0.706226	0.691108	0.683869	0.675297	0.667806	0.630723	0.583897	0.58486	0.587963	0.584346	0.593897	0.608878	0.617033	0.612981	0.596986	0.579442
0.156939	0.221283	0.223196	0.212772	0.327479	0.39025	0.444221	0.44015	0.466068	0.561802	0.611842	0.676608	0.749273	0.803463	0.832514	0.892683	1	0.933698	0.905197	0.902238	0.893531	0.88198	0.877563	0.880239	0.875087	0.860363	0.855568	0.838762	0.828934	0.831557	0.82298	0.820262	0.816928	0.803628	0.78505	0.771726	0.767506	0.75246	0.74484	0.711206	0.675429	0.677202	0.674913	0.671792	0.684332	0.697405	0.708029	0.701098	0.689903	0.663786
0.141745	0.204717	0.21443	0.188836	0.313888	0.387433	0.448369	0.445394	0.45702	0.54763	0.600561	0.655386	0.745691	0.793915	0.839823	0.87166	0.933698	1	0.928851	0.914038	0.912443	0.896627	0.898407	0.895361	0.890568	0.880523	0.870575	0.852086	0.838842	0.836697	0.829933	0.829478	0.82275	0.812843	0.795923	0.780086	0.777175	0.762568	0.756358	0.724998	0.690781	0.689898	0.685313	0.682885	0.703947	0.716437	0.727258	0.720703	0.709362	0.682157
0.101462	0.142909	0.163789	0.148484	0.280278	0.356425	0.429735	0.411761	0.4228	0.514241	0.566994	0.626049	0.715407	0.785578	0.82592	0.85985	0.905197	0.928851	1	0.943418	0.928363	0.913273	0.912002	0.907287	0.906106	0.899666	0.891693	0.87576	0.861866	0.85732	0.852607	0.847443	0.839915	0.825025	0.800804	0.786747	0.783121	0.762092	0.749639	0.720909	0.681882	0.683439	0.681885	0.674603	0.692789	0.703057	0.710883	0.709295	0.695983	0.678057
0.0854725	0.113533	0.140844	0.135635	0.257108	0.330772	0.386507	0.372663	0.37483	0.487231	0.534131	0.587384	0.67753	0.757795	0.802861	0.852655	0.902238	0.914038	0.943418	1	0.948543	0.928755	0.928676	0.927958	0.921754	0.90841	0.903942	0.884932	0.87612	0.865416	0.857139	0.855285	0.852552	0.835332	0.811894	0.800905	0.797279	0.780984	0.775071	0.747287	0.711291	0.717492	0.716798	0.707496	0.718361	0.725267	0.73523	0.73566	0.723853	0.712074
0.0453314	0.0808758	0.109624	0.0998612	0.214126	0.288267	0.366699	0.352977	0.35107	0.451983	0.499054	0.553015	0.667107	0.7449	0.793003	0.845334	0.893531	0.912443	0.928363	0.948543	1	0.953661	0.944926	0.947325	0.942223	0.936362	0.928036	0.910339	0.898916	0.880305	0.869644	0.869673	0.866622	0.8538	0.82858	0.815329	0.80988	0.794102	0.787349	0.765784	0.731139	0.730014	0.728661	0.724632	0.74237	0.750541	0.756667	0.753926	0.74483	0.740561
0.0443484	0.0763901	0.101185	0.0848504	0.21279	0.283157	0.357761	0.323339	0.333995	0.422921	0.485463	0.516425	0.632545	0.701077	0.739794	0.806252	0.88198	0.896627	0.913273	0.928755	0.953661	1	0.966322	0.957835	0.952871	0.951481	0.938016	0.926816	0.912922	0.888262	0.865174	0.86602	0.856533	0.84955	0.81845	0.80701	0.805053	0.795967	0.790635	0.769941	0.747992	0.748259	0.746052	0.747933	0.774529	0.775676	0.781007	0.777751	0.77163	0.759943
0.0239736	0.0603905	0.0790156	0.0715806	0.198689	0.275795	0.358592	0.323314	0.324928	0.41869	0.480508	0.507097	0.631226	0.687547	0.735547	0.800414	0.877563	0.898407	0.912002	0.928676	0.944926	0.966322	1	0.966399	0.956558	0.953565	0.942138	0.928243	0.917656	0.893326	0.870854	0.87505	0.864336	0.856368	0.828618	0.816684	0.813519	0.805676	0.798392	0.775894	0.753347	0.749286	0.745634	0.746199	0.774069	0.780766	0.785208	0.778828	0.774848	0.759103
0.0152883	0.0342152	0.0655664	0.0538763	0.192822	0.266876	0.354064	0.336331	0.318689	0.408506	0.472026	0.504557	0.625203	0.703394	0.733724	0.800704	0.880239	0.895361	0.907287	0.927958	0.947325	0.957835	0.966399	1	0.973488	0.960878	0.954922	0.942461	0.93262	0.910052	0.889341	0.892441	0.878779	0.874356	0.850506	0.837813	0.835099	0.819486	0.80983	0.782361	0.752945	0.74579	0.741104	0.742208	0.775808	0.79142	0.796087	0.790213	0.78406	0.777381
-0.0100603	-0.00272792	0.0457516	0.0325728	0.166303	0.263114	0.343729	0.309931	0.299498	0.402409	0.463743	0.499697	0.621997	0.697455	0.734743	0.799278	0.875087	0.890568	0.906106	0.921754	0.942223	0.952871	0.956558	0.973488	1	0.973384	0.967831	0.955774	0.941169	0.917061	0.894403	0.893861	0.880883	0.868874	0.843783	0.832473	0.830248	0.817111	0.806396	0.781816	0.75491	0.749613	0.747518	0.753044	0.787023	0.797572	0.803878	0.798627	0.790712	0.78628
-0.0143553	-0.00106226	0.035326	0.0177364	0.149534	0.247675	0.331546	0.309573	0.295721	0.390351	0.437515	0.484434	0.619323	0.685689	0.717958	0.789453	0.860363	0.880523	0.899666	0.90841	0.936362	0.951481	0.953565	0.960878	0.973384	1	0.979116	0.962439	0.951573	0.928313	0.904744	0.904588	0.89135	0.881474	0.852403	0.841181	0.836913	0.825659	0.813385	0.791598	0.763487	0.752651	0.74806	0.753642	0.789641	0.796351	0.800918	0.796488	0.788107	0.784152
-0.029077	-0.0156756	0.0239327	0.0084673	0.149101	0.25558	0.321237	0.304152	0.293005	0.383234	0.439276	0.480579	0.610585	0.685094	0.710691	0.776068	0.855568	0.870575	0.891693	0.903942	0.928036	0.938016	0.942138	0.954922	0.967831	0.979116	1	0.978918	0.959428	0.946885	0.921164	0.913844	0.906777	0.889756	0.85898	0.846183	0.841058	0.828917	0.808679	0.787128	0.75644	0.747341	0.740166	0.742137	0.771679	0.784702	0.788677	0.785658	0.77802	0.770553
-0.0418257	-0.0238485	0.00675835	0.00877849	0.133668	0.240296	0.305488	0.291431	0.275176	0.367548	0.415405	0.460962	0.587401	0.662222	0.688429	0.757641	0.838762	0.852086	0.87576	0.884932	0.910339	0.926816	0.928243	0.942461	0.955774	0.962439	0.978918	1	0.975649	0.957573	0.930874	0.926584	0.909555	0.897497	0.864567	0.851723	0.847068	0.834855	0.814072	0.792359	0.766455	0.754876	0.746559	0.750714	0.782644	0.79254	0.794191	0.792296	0.784133	0.777522
-0.0470441	-0.0305028	-0.00811916	0.00258056	0.110815	0.215697	0.289996	0.275464	0.251001	0.351544	0.387568	0.444467	0.578699	0.646182	0.66867	0.751552	0.828934	0.838842	0.861866	0.87612	0.898916	0.912922	0.917656	0.93262	0.941169	0.951573	0.959428	0.975649	1	0.968483	0.94474	0.94511	0.925146	0.908845	0.873512	0.86008	0.851337	0.838698	0.817364	0.793416	0.764126	0.750412	0.743182	0.743359	0.777934	0.784733	0.782799	0.778688	0.773201	0.764503
-0.0603602	-0.0282585	-0.00956654	-0.00738741	0.109461	0.226055	0.283479	0.278803	0.263659	0.360363	0.39291	0.464857	0.591841	0.667186	0.675659	0.755113	0.831557	0.836697	0.85732	0.865416	0.880305	0.888262	0.893326	0.910052	0.917061	0.928313	0.946885	0.957573	0.968483	1	0.978147	0.965677	0.958824	0.939243	0.904785	0.889848	0.881245	0.871213	0.842582	0.813379	0.778732	0.761392	0.752156	0.755999	0.782758	0.794741	0.791859	0.784224	0.771841	0.7621
-0.0422169	-0.0153747	0.0100876	0.0105536	0.121401	0.234253	0.290809	0.290099	0.268401	0.360152	0.397863	0.466552	0.589076	0.665743	0.672462	0.750574	0.82298	0.829933	0.852607	0.857139	0.869644	0.865174	0.870854	0.889341	0.894403	0.904744	0.921164	0.930874	0.94474	0.978147	1	0.978834	0.96741	0.946671	0.915458	0.898444	0.891655	0.87999	0.852495	0.820008	0.783145	0.764416	0.757309	0.753466	0.778825	0.789315	0.787353	0.779538	0.762493	0.750596
-0.0419702	-0.0152038	0.00795837	0.0172402	0.123599	0.227155	0.278271	0.290251	0.263165	0.359801	0.394456	0.464272	0.588543	0.667272	0.672228	0.749935	0.820262	0.829478	0.847443	0.855285	0.869673	0.86602	0.87505	0.892441	0.893861	0.904588	0.913844	0.926584	0.94511	0.965677	0.978834	1	0.975261	0.953622	0.919841	0.899292	0.893703	0.885625	0.858658	0.824489	0.789561	0.766483	0.757134	0.754884	0.780614	0.790572	0.783994	0.77314	0.754674	0.741793
-0.028995	-0.0025179	0.0299448	0.0222056	0.134541	0.23765	0.281096	0.308993	0.279233	0.366125	0.402404	0.47325	0.597928	0.680938	0.682933	0.744819	0.816928	0.82275	0.839915	0.852552	0.866622	0.856533	0.864336	0.878779	0.880883	0.89135	0.906777	0.909555	0.925146	0.958824	0.96741	0.975261	1	0.977853	0.950902	0.936921	0.930419	0.92014	0.894121	0.865526	0.826205	0.797136	0.787804	0.782012	0.799602	0.805096	0.797649	0.785113	0.763039	0.743115
-0.035932	-0.00924427	0.0197825	0.0129816	0.125209	0.218529	0.271606	0.305348	0.274001	0.354878	0.381459	0.455232	0.58712	0.662225	0.66693	0.730041	0.803628	0.812843	0.825025	0.835332	0.8538	0.84955	0.856368	0.874356	0.868874	0.881474	0.889756	0.897497	0.908845	0.939243	0.946671	0.953622	0.977853	1	0.976347	0.963644	0.952821	0.939334	0.91727	0.895626	0.858148	0.827562	0.816267	0.807691	0.82712	0.828052	0.812575	0.798185	0.775901	0.752518
-0.0240898	-0.00356782	0.0334524	0.0286792	0.141987	0.219655	0.278831	0.316979	0.273821	0.356323	0.372134	0.44409	0.57137	0.646821	0.644157	0.706226	0.78505	0.795923	0.800804	0.811894	0.82858	0.81845	0.828618	0.850506	0.843783	0.852403	0.85898	0.864567	0.873512	0.904785	0.915458	0.919841	0.950902	0.976347	1	0.986083	0.9753	0.960976	0.941475	0.913169	0.870599	0.842045	0.838589	0.827674	0.843439	0.848617	0.836917	0.825021	0.800421	0.775786
-0.0242855	-0.0104106	0.0305899	0.0246551	0.139848	0.207813	0.268445	0.307789	0.268821	0.346582	0.359566	0.428201	0.552404	0.632226	0.626537	0.691108	0.771726	0.780086	0.786747	0.800905	0.815329	0.80701	0.816684	0.837813	0.832473	0.841181	0.846183	0.851723	0.86008	0.889848	0.898444	0.899292	0.936921	0.963644	0.986083	1	0.987889	0.968841	0.953343	0.931278	0.889786	0.861291	0.85561	0.8423	0.860101	0.864391	0.850067	0.837538	0.814944	0.791839
-0.0121543	-0.00524903	0.048051	0.0365422	0.14179	0.2165	0.264588	0.299403	0.262848	0.344186	0.365275	0.424244	0.542009	0.626012	0.617924	0.683869	0.767506	0.777175	0.783121	0.797279	0.80988	0.805053	0.813519	0.835099	0.830248	0.836913	0.841058	0.847068	0.851337	0.881245	0.891655	0.893703	0.930419	0.952821	0.9753	0.987889	1	0.979378	0.963725	0.939523	0.901517	0.876657	0.873799	0.856605	0.876962	0.880791	0.869595	0.859747	0.835051	0.811929
-0.0321869	-0.0202063	0.0434704	0.0228679	0.124436	0.211167	0.245795	0.270819	0.249159	0.320434	0.338068	0.399265	0.523674	0.601066	0.598313	0.675297	0.75246	0.762568	0.762092	0.780984	0.794102	0.795967	0.805676	0.819486	0.817111	0.825659	0.828917	0.834855	0.838698	0.871213	0.87999	0.885625	0.92014	0.939334	0.960976	0.968841	0.979378	1	0.982709	0.954508	0.918424	0.897504	0.895561	0.886726	0.895697	0.895063	0.881549	0.866057	0.840202	0.816778
-0.0380287	-0.0233827	0.0300679	-0.000423389	0.117333	0.195726	0.229385	0.253889	0.23529	0.303567	0.328175	0.387861	0.515171	0.581948	0.588991	0.667806	0.74484	0.756358	0.749639	0.775071	0.787349	0.790635	0.798392	0.80983	0.806396	0.813385	0.808679	0.814072	0.817364	0.842582	0.852495	0.858658	0.894121	0.91727	0.941475	0.953343	0.963725	0.982709	1	0.973366	0.936681	0.920123	0.922668	0.915615	0.923026	0.91181	0.90147	0.887288	0.864973	0.841798
-0.0622345	-0.0583805	-0.0115368	-0.0370171	0.0922619	0.168148	0.200111	0.214714	0.20415	0.261646	0.293064	0.358346	0.491673	0.546814	0.566612	0.630723	0.711206	0.724998	0.720909	0.747287	0.765784	0.769941	0.775894	0.782361	0.781816	0.791598	0.787128	0.792359	0.793416	0.813379	0.820008	0.824489	0.865526	0.895626	0.913169	0.931278	0.939523	0.954508	0.973366	1	0.973347	0.959895	0.95287	0.940175	0.936606	0.920543	0.899628	0.889033	0.871725	0.849863
-0.0969972	-0.100844	-0.0527442	-0.0780839	0.0494056	0.120902	0.161209	0.151129	0.152987	0.190814	0.248684	0.303469	0.437694	0.487175	0.515238	0.583897	0.675429	0.690781	0.681882	0.711291	0.731139	0.747992	0.753347	0.752945	0.75491	0.763487	0.75644	0.766455	0.764126	0.778732	0.783145	0.789561	0.826205	0.858148	0.870599	0.889786	0.901517	0.918424	0.936681	0.973347	1	0.979026	0.961462	0.94913	0.942978	0.920743	0.898507	0.887857	0.874842	0.853799
-0.101506	-0.107263	-0.059607	-0.0791298	0.0436057	0.114932	0.165171	0.134624	0.13195	0.175134	0.243795	0.29296	0.429187	0.475134	0.502678	0.58486	0.677202	0.689898	0.683439	0.717492	0.730014	0.748259	0.749286	0.74579	0.749613	0.752651	0.747341	0.754876	0.750412	0.761392	0.764416	0.766483	0.797136	0.827562	0.842045	0.861291	0.876657	0.897504	0.920123	0.959895	0.979026	1	0.982957	0.962829	0.945838	0.919451	0.900216	0.896623	0.887809	0.868232
-0.104298	-0.109705	-0.059833	-0.0789951	0.0416753	0.112421	0.164294	0.135173	0.130011	0.174205	0.236194	0.291273	0.422411	0.4695	0.501324	0.587963	0.674913	0.685313	0.681885	0.716798	0.728661	0.746052	0.745634	0.741104	0.747518	0.74806	0.740166	0.746559	0.743182	0.752156	0.757309	0.757134	0.787804	0.816267	0.838589	0.85561	0.873799	0.895561	0.922668	0.95287	0.961462	0.982957	1	0.977285	0.95883	0.935005	0.92103	0.919931	0.910214	0.892852
-0.133297	-0.126789	-0.0906701	-0.108416	0.0151239	0.0918588	0.139155	0.115883	0.113361	0.161384	0.213753	0.271174	0.410311	0.452856	0.48696	0.584346	0.671792	0.682885	0.674603	0.707496	0.724632	0.747933	0.746199	0.742208	0.753044	0.753642	0.742137	0.750714	0.743359	0.755999	0.753466	0.754884	0.782012	0.807691	0.827674	0.8423	0.856605	0.886726	0.915615	0.940175	0.94913	0.962829	0.977285	1	0.971988	0.938808	0.926675	0.919626	0.90753	0.893844
-0.0824366	-0.0827743	-0.0569083	-0.0753028	0.0467734	0.11947	0.169251	0.152722	0.148176	0.194999	0.238274	0.280108	0.425006	0.473187	0.494846	0.593897	0.684332	0.703947	0.692789	0.718361	0.74237	0.774529	0.774069	0.775808	0.787023	0.789641	0.771679	0.782644	0.777934	0.782758	0.778825	0.780614	0.799602	0.82712	0.843439	0.860101	0.876962	0.895697	0.923026	0.936606	0.942978	0.945838	0.95883	0.971988	1	0.976335	0.965736	0.95575	0.946527	0.928515
-0.0512834	-0.0383859	-0.0253143	-0.0434156	0.0832866	0.157568	0.205653	0.197266	0.184951	0.236902	0.274476	0.311632	0.447842	0.499802	0.512834	0.608878	0.697405	0.716437	0.703057	0.725267	0.750541	0.775676	0.780766	0.79142	0.797572	0.796351	0.784702	0.79254	0.784733	0.794741	0.789315	0.790572	0.805096	0.828052	0.848617	0.864391	0.880791	0.895063	0.91181	0.920543	0.920743	0.919451	0.935005	0.938808	0.976335	1	0.981864	0.967979	0.957643	0.947651
-0.0226586	-0.0137854	-0.00274169	-0.028954	0.0961513	0.169617	0.212958	0.205052	0.198832	0.248414	0.289706	0.321765	0.456088	0.511082	0.525652	0.617033	0.708029	0.727258	0.710883	0.73523	0.756667	0.781007	0.785208	0.796087	0.803878	0.800918	0.788677	0.794191	0.782799	0.791859	0.787353	0.783994	0.797649	0.812575	0.836917	0.850067	0.869595	0.881549	0.90147	0.899628	0.898507	0.900216	0.92103	0.926675	0.965736	0.981864	1	0.985903	0.973301	0.961001
-0.0361204	-0.0308389	-0.0196021	-0.0327607	0.0823299	0.153625	0.194534	0.180611	0.18043	0.233892	0.281301	0.314376	0.441015	0.502469	0.522348	0.612981	0.701098	0.720703	0.709295	0.73566	0.753926	0.777751	0.778828	0.790213	0.798627	0.796488	0.785658	0.792296	0.778688	0.784224	0.779538	0.77314	0.785113	0.798185	0.825021	0.837538	0.859747	0.866057	0.887288	0.889033	0.887857	0.896623	0.919931	0.919626	0.95575	0.967979	0.985903	1	0.984806	0.967755
-0.0275082	-0.0398077	-0.0257953	-0.0373546	0.0698674	0.132476	0.187554	0.169898	0.170715	0.218515	0.264835	0.301127	0.427851	0.483237	0.51295	0.596986	0.689903	0.709362	0.695983	0.723853	0.74483	0.77163	0.774848	0.78406	0.790712	0.788107	0.77802	0.784133	0.773201	0.771841	0.762493	0.754674	0.763039	0.775901	0.800421	0.814944	0.835051	0.840202	0.864973	0.871725	0.874842	0.887809	0.910214	0.90753	0.946527	0.957643	0.973301	0.984806	1	0.978186
-0.0592019	-0.0707676	-0.0569872	-0.0638465	0.0247699	0.084625	0.137923	0.123436	0.131547	0.189593	0.222177	0.26611	0.398341	0.455451	0.48742	0.579442	0.663786	0.682157	0.678057	0.712074	0.740561	0.759943	0.759103	0.777381	0.78628	0.784152	0.770553	0.777522	0.764503	0.7621	0.750596	0.741793	0.743115	0.752518	0.775786	0.791839	0.811929	0.816778	0.841798	0.849863	0.853799	0.868232	0.892852	0.893844	0.928515	0.947651	0.961001	0.967755	0.978186	1

## Sheet: Panel e
Auto-correlation matrix values for Panel 4e							(Correlation values; dimensionless quantities between -1 and 1)
1	0.757442	0.592997	0.400762	0.0907178	-0.138328	-0.270787	-0.28225	-0.251583	-0.113059	0.140181	0.258978	0.171881	0.0402831	-0.119143	-0.185464	-0.160051	-0.136988	-0.130481	-0.212044	-0.282847	-0.274341	-0.310903	-0.274407	-0.279173	-0.269635	-0.294144	-0.319408	-0.321241	-0.241095	-0.159545	-0.0588576	0.0137104	0.023144	0.0183528	0.09522	0.134528	0.137582	0.101994	0.104701	0.114203	0.0948212	0.0789703	0.0791344	0.0132774	-0.0734175	-0.0675851	-0.096204	-0.204546	-0.204803
0.757442	1	0.653489	0.497886	0.194541	-0.0791247	-0.237559	-0.25148	-0.191999	-0.0481643	0.166038	0.250619	0.156924	0.0491479	-0.0890928	-0.136372	-0.114012	-0.082411	-0.0768024	-0.132921	-0.21387	-0.231637	-0.279887	-0.27728	-0.27191	-0.292374	-0.298771	-0.330583	-0.351816	-0.298772	-0.258184	-0.184626	-0.109324	-0.104418	-0.107848	-0.031483	0.0345252	0.0569509	0.063825	0.0767322	0.0719915	0.0906484	0.0427331	0.0547991	0.0093479	-0.0815727	-0.0907631	-0.150308	-0.261538	-0.250885
0.592997	0.653489	1	0.66707	0.40267	0.136793	-0.0521526	-0.104914	-0.0451179	0.0703279	0.209316	0.246875	0.151217	0.0651964	-0.0154476	-0.100322	-0.0765616	-0.0634362	-0.0422278	-0.0901636	-0.156942	-0.166623	-0.229986	-0.248642	-0.248129	-0.281457	-0.258112	-0.267649	-0.268839	-0.226589	-0.205271	-0.214002	-0.18668	-0.176951	-0.166814	-0.117324	-0.0452196	-0.019232	-0.0353542	-0.0370255	-0.0346467	-0.0205181	-0.0307726	-0.0236464	-0.0557626	-0.129905	-0.073428	-0.145548	-0.184849	-0.216323
0.400762	0.497886	0.66707	1	0.688062	0.458155	0.272906	0.21366	0.23292	0.288563	0.217039	0.158324	0.0787948	0.131101	0.149091	0.0806378	0.0722336	0.0656252	0.12977	0.115236	0.0487164	0.0385699	0.00727535	-0.043454	-0.123092	-0.153052	-0.142428	-0.169697	-0.208204	-0.217266	-0.2296	-0.302371	-0.350296	-0.345159	-0.315695	-0.262327	-0.208698	-0.211903	-0.187987	-0.167786	-0.129421	-0.0654172	-0.0599116	-0.0568078	-0.103444	-0.151163	-0.0781498	-0.12716	-0.146597	-0.144617
0.0907178	0.194541	0.40267	0.688062	1	0.754602	0.587371	0.478639	0.441403	0.406737	0.17699	0.0732687	0.0138034	0.128457	0.269068	0.239038	0.208003	0.151134	0.159405	0.169344	0.15592	0.144483	0.118702	0.0807257	-0.038334	-0.0724291	-0.0569768	-0.0750738	-0.142841	-0.197343	-0.232153	-0.36604	-0.467227	-0.44717	-0.415487	-0.380304	-0.374506	-0.385653	-0.348594	-0.315131	-0.245529	-0.160649	-0.0723082	-0.0956867	-0.106072	-0.091741	-0.0215993	-0.075527	-0.103967	-0.086262
-0.138328	-0.0791247	0.136793	0.458155	0.754602	1	0.837695	0.715703	0.624991	0.523514	0.125826	-0.0332496	-0.0627367	0.0802583	0.239198	0.204794	0.176272	0.116641	0.11679	0.147727	0.180725	0.169458	0.164664	0.145292	0.0406797	0.00289536	0.0210442	-0.00398661	-0.0700868	-0.130407	-0.143106	-0.296943	-0.387642	-0.403574	-0.391506	-0.37343	-0.350395	-0.369796	-0.306367	-0.289677	-0.223948	-0.116349	-0.0189785	-0.053816	-0.0828572	-0.0439346	0.00784751	-0.0359664	-0.0320622	-0.0470578
-0.270787	-0.237559	-0.0521526	0.272906	0.587371	0.837695	1	0.873609	0.749469	0.55575	0.0784071	-0.103096	-0.130081	0.032338	0.183647	0.163086	0.114471	0.0495882	0.0572634	0.130819	0.199769	0.192574	0.201151	0.169108	0.0871789	0.0631052	0.0941061	0.077196	0.004507	-0.0462013	-0.0453484	-0.167977	-0.242045	-0.275416	-0.264378	-0.284097	-0.246732	-0.27205	-0.213388	-0.214336	-0.182081	-0.088155	-0.0215167	-0.0904811	-0.105584	-0.0564064	-0.0154831	-0.0418845	0.0189982	0.0452243
-0.28225	-0.25148	-0.104914	0.21366	0.478639	0.715703	0.873609	1	0.872745	0.652272	0.175213	-0.0535457	-0.0887857	0.0657577	0.176327	0.129215	0.0773399	0.0361992	0.0601744	0.136683	0.21552	0.219568	0.228139	0.183212	0.121972	0.103021	0.143542	0.161563	0.101961	0.050152	0.0104481	-0.0981768	-0.178798	-0.228292	-0.232382	-0.244186	-0.211649	-0.217604	-0.138371	-0.149754	-0.149486	-0.101188	-0.0832215	-0.13983	-0.147154	-0.0903005	-0.0526838	-0.090265	0.0282054	0.0491739
-0.251583	-0.191999	-0.0451179	0.23292	0.441403	0.624991	0.749469	0.872745	1	0.808852	0.362682	0.107906	0.038351	0.17056	0.223774	0.148888	0.0803817	0.0533933	0.125751	0.227266	0.298086	0.319666	0.310314	0.251698	0.191804	0.150853	0.189009	0.234311	0.175883	0.129848	0.0758148	-0.0322347	-0.134078	-0.193231	-0.191891	-0.20468	-0.187113	-0.181453	-0.114583	-0.114527	-0.125157	-0.0868807	-0.127904	-0.188542	-0.164645	-0.0933546	-0.052319	-0.0755367	0.0368976	0.0722592
-0.113059	-0.0481643	0.0703279	0.288563	0.406737	0.523514	0.55575	0.652272	0.808852	1	0.645857	0.391434	0.299322	0.372395	0.364677	0.222954	0.150824	0.158561	0.231228	0.271572	0.277235	0.304276	0.301595	0.251689	0.188791	0.143724	0.133196	0.164168	0.147666	0.105042	0.0236311	-0.0577444	-0.146864	-0.18942	-0.18518	-0.182421	-0.16342	-0.145939	-0.0968164	-0.0779855	-0.0568421	-0.032668	-0.08806	-0.089945	-0.0566491	-0.0227063	0.0168804	0.00574407	0.04008	0.0906144
0.140181	0.166038	0.209316	0.217039	0.17699	0.125826	0.0784071	0.175213	0.362682	0.645857	1	0.82454	0.67322	0.596487	0.468805	0.320639	0.246817	0.261423	0.250009	0.205916	0.131221	0.148642	0.119486	0.079335	0.0170328	-0.0200331	-0.0585875	-0.0176104	-0.0173732	-0.0138552	-0.0672274	-0.0510234	-0.0900469	-0.0670426	-0.0630307	-0.0280194	0.00684225	0.0476982	0.0210096	0.00709228	0.0490922	0.036157	-0.0399349	0.00931497	0.0594482	0.0415846	0.0242276	0.00874015	0.000664787	0.0549443
0.258978	0.250619	0.246875	0.158324	0.0732687	-0.0332496	-0.103096	-0.0535457	0.107906	0.391434	0.82454	1	0.858572	0.719591	0.509552	0.35249	0.284846	0.304995	0.264746	0.204985	0.105615	0.076968	0.0308976	0.0018217	-0.0717336	-0.10799	-0.125166	-0.0873281	-0.0967707	-0.093603	-0.0983237	-0.0290897	-0.045167	-0.0252867	-0.0184255	0.0288058	0.0700984	0.0916466	0.0479281	0.0437388	0.106334	0.125364	0.0866657	0.11276	0.173166	0.135511	0.0865843	0.07128	0.00175272	0.0160656
0.171881	0.156924	0.151217	0.0787948	0.0138034	-0.0627367	-0.130081	-0.0887857	0.038351	0.299322	0.67322	0.858572	1	0.850867	0.628736	0.470351	0.349859	0.359206	0.353268	0.294182	0.228427	0.178939	0.118272	0.0707846	-0.0139927	-0.0660687	-0.0696607	-0.0505355	-0.0712478	-0.0677778	-0.0785328	-0.0568682	-0.0717034	-0.0392961	-0.0315011	-0.013655	0.00397471	0.0345335	0.011638	0.0271121	0.0903409	0.129323	0.135985	0.174696	0.22083	0.18185	0.0999949	0.0719463	-0.0123073	-0.0284905
0.0402831	0.0491479	0.0651964	0.131101	0.128457	0.0802583	0.032338	0.0657577	0.17056	0.372395	0.596487	0.719591	0.850867	1	0.816943	0.647236	0.468588	0.432521	0.435696	0.416094	0.387553	0.344963	0.280713	0.214296	0.136466	0.0691064	0.0387679	0.0449446	-0.0307151	-0.0563927	-0.106592	-0.126938	-0.202257	-0.21137	-0.196037	-0.188564	-0.148068	-0.111667	-0.104978	-0.0697942	0.0184116	0.0564954	0.0760242	0.135213	0.217007	0.176436	0.101067	0.0652496	0.00892259	0.00199011
-0.119143	-0.0890928	-0.0154476	0.149091	0.269068	0.239198	0.183647	0.176327	0.223774	0.364677	0.468805	0.509552	0.628736	0.816943	1	0.850077	0.63586	0.500635	0.459464	0.462268	0.464376	0.436835	0.379265	0.279844	0.180413	0.122366	0.0806693	0.0731518	-0.000360456	-0.0551384	-0.12118	-0.169896	-0.260004	-0.262524	-0.222148	-0.244674	-0.262363	-0.203459	-0.197504	-0.160614	-0.0613852	-0.0148086	0.0346532	0.0500323	0.127099	0.124967	0.114281	0.10897	0.125775	0.152701
-0.185464	-0.136372	-0.100322	0.0806378	0.239038	0.204794	0.163086	0.129215	0.148888	0.222954	0.320639	0.35249	0.470351	0.647236	0.850077	1	0.842334	0.659728	0.560191	0.54063	0.493491	0.433747	0.397751	0.299038	0.199059	0.135143	0.109805	0.0793371	-0.0300424	-0.0804637	-0.151149	-0.18344	-0.273491	-0.245762	-0.209548	-0.241897	-0.283675	-0.24981	-0.269685	-0.23756	-0.138587	-0.0681454	0.0251365	0.0428966	0.114612	0.107649	0.126154	0.104302	0.129192	0.172334
-0.160051	-0.114012	-0.0765616	0.0722336	0.208003	0.176272	0.114471	0.0773399	0.0803817	0.150824	0.246817	0.284846	0.349859	0.468588	0.63586	0.842334	1	0.847147	0.708895	0.617219	0.493585	0.404503	0.353077	0.284239	0.213569	0.137626	0.120217	0.0845614	-0.0383515	-0.0761098	-0.141605	-0.134873	-0.190102	-0.134283	-0.100322	-0.119516	-0.142756	-0.144453	-0.19486	-0.196537	-0.104035	-0.0300023	0.0371216	0.0966469	0.138298	0.101395	0.140648	0.0662255	0.115412	0.164189
-0.136988	-0.082411	-0.0634362	0.0656252	0.151134	0.116641	0.0495882	0.0361992	0.0533933	0.158561	0.261423	0.304995	0.359206	0.432521	0.500635	0.659728	0.847147	1	0.879317	0.734207	0.558974	0.45862	0.41156	0.371482	0.32499	0.234532	0.208997	0.161811	0.0415927	-0.00144697	-0.0807941	-0.0883532	-0.142338	-0.126286	-0.102909	-0.0899435	-0.112176	-0.132529	-0.182726	-0.194986	-0.116913	-0.0576328	-0.0203406	0.117406	0.180892	0.166898	0.189278	0.129672	0.162847	0.17293
-0.130481	-0.0768024	-0.0422278	0.12977	0.159405	0.11679	0.0572634	0.0601744	0.125751	0.231228	0.250009	0.264746	0.353268	0.435696	0.459464	0.560191	0.708895	0.879317	1	0.888204	0.707975	0.593709	0.549228	0.501578	0.446559	0.34234	0.319989	0.293694	0.154127	0.0983833	0.0247911	-0.0308264	-0.133949	-0.150991	-0.132055	-0.115261	-0.106067	-0.150341	-0.215668	-0.194521	-0.135038	-0.0713618	-0.0756623	0.0389129	0.104548	0.110542	0.154295	0.107602	0.10778	0.121647
-0.212044	-0.132921	-0.0901636	0.115236	0.169344	0.147727	0.130819	0.136683	0.227266	0.271572	0.205916	0.204985	0.294182	0.416094	0.462268	0.54063	0.617219	0.734207	0.888204	1	0.865277	0.741141	0.686543	0.620216	0.552039	0.454325	0.441625	0.397386	0.224444	0.185272	0.0880673	-0.00892197	-0.138028	-0.167585	-0.160549	-0.146236	-0.152189	-0.184303	-0.256561	-0.224885	-0.208715	-0.129161	-0.153363	-0.0825027	0.0153992	0.0739889	0.132983	0.0783106	0.035679	0.0978835
-0.282847	-0.21387	-0.156942	0.0487164	0.15592	0.180725	0.199769	0.21552	0.298086	0.277235	0.131221	0.105615	0.228427	0.387553	0.464376	0.493491	0.493585	0.558974	0.707975	0.865277	1	0.908353	0.823006	0.743133	0.664548	0.58046	0.505983	0.480146	0.336795	0.282358	0.158538	0.0497116	-0.0906004	-0.152248	-0.157189	-0.159426	-0.181403	-0.193418	-0.244856	-0.197509	-0.220167	-0.151274	-0.168507	-0.157496	-0.106366	0.00511584	0.0897973	0.0595915	0.0321769	0.0795944
-0.274341	-0.231637	-0.166623	0.0385699	0.144483	0.169458	0.192574	0.219568	0.319666	0.304276	0.148642	0.076968	0.178939	0.344963	0.436835	0.433747	0.404503	0.45862	0.593709	0.741141	0.908353	1	0.922108	0.823144	0.722322	0.637193	0.536583	0.532624	0.417073	0.358551	0.217344	0.0878901	-0.0593621	-0.14085	-0.139529	-0.160069	-0.174172	-0.144246	-0.178826	-0.153705	-0.221368	-0.164023	-0.164331	-0.1839	-0.154777	-0.0452624	0.0430957	0.0334565	0.0385865	0.0734766
-0.310903	-0.279887	-0.229986	0.00727535	0.118702	0.164664	0.201151	0.228139	0.310314	0.301595	0.119486	0.0308976	0.118272	0.280713	0.379265	0.397751	0.353077	0.41156	0.549228	0.686543	0.823006	0.922108	1	0.900268	0.780644	0.686477	0.602657	0.58896	0.469221	0.409207	0.274212	0.128521	-0.0480636	-0.120658	-0.110485	-0.118501	-0.161684	-0.147683	-0.173953	-0.162605	-0.242301	-0.186227	-0.152299	-0.17534	-0.140628	-0.0103864	0.0812423	0.0958082	0.0835729	0.115749
-0.274407	-0.27728	-0.248642	-0.043454	0.0807257	0.145292	0.169108	0.183212	0.251698	0.251689	0.079335	0.0018217	0.0707846	0.214296	0.279844	0.299038	0.284239	0.371482	0.501578	0.620216	0.743133	0.823144	0.900268	1	0.890637	0.805268	0.701486	0.657621	0.537798	0.460424	0.318584	0.168795	-0.0148746	-0.0948669	-0.113931	-0.113612	-0.15896	-0.179571	-0.207525	-0.197223	-0.262299	-0.221397	-0.209228	-0.231223	-0.189849	-0.0546399	0.0308836	0.0955296	0.0814271	0.126366
-0.279173	-0.27191	-0.248129	-0.123092	-0.038334	0.0406797	0.0871789	0.121972	0.191804	0.188791	0.0170328	-0.0717336	-0.0139927	0.136466	0.180413	0.199059	0.213569	0.32499	0.446559	0.552039	0.664548	0.722322	0.780644	0.890637	1	0.908603	0.784678	0.712253	0.57829	0.517949	0.367164	0.241421	0.0885621	-0.00545346	-0.0416173	-0.0542233	-0.111025	-0.150196	-0.209756	-0.203852	-0.283517	-0.258195	-0.294929	-0.292142	-0.227368	-0.0998693	-0.0210144	0.0267738	0.0516906	0.11737
-0.269635	-0.292374	-0.281457	-0.153052	-0.0724291	0.00289536	0.0631052	0.103021	0.150853	0.143724	-0.0200331	-0.10799	-0.0660687	0.0691064	0.122366	0.135143	0.137626	0.234532	0.34234	0.454325	0.58046	0.637193	0.686477	0.805268	0.908603	1	0.889562	0.785698	0.679015	0.619942	0.474985	0.351915	0.208256	0.107287	0.0547242	0.026457	-0.0218634	-0.0652379	-0.122126	-0.112007	-0.216832	-0.234428	-0.334069	-0.329033	-0.263558	-0.129304	-0.0522843	-0.0255828	0.0334555	0.131244
-0.294144	-0.298771	-0.258112	-0.142428	-0.0569768	0.0210442	0.0941061	0.143542	0.189009	0.133196	-0.0585875	-0.125166	-0.0696607	0.0387679	0.0806693	0.109805	0.120217	0.208997	0.319989	0.441625	0.505983	0.536583	0.602657	0.701486	0.784678	0.889562	1	0.905577	0.75596	0.704111	0.592841	0.457384	0.286583	0.193221	0.138834	0.0776575	0.0348797	-0.0137666	-0.0799391	-0.0858457	-0.224388	-0.236156	-0.361672	-0.365607	-0.272413	-0.118824	-0.0837431	-0.0879101	0.013672	0.113591
-0.319408	-0.330583	-0.267649	-0.169697	-0.0750738	-0.00398661	0.077196	0.161563	0.234311	0.164168	-0.0176104	-0.0873281	-0.0505355	0.0449446	0.0731518	0.0793371	0.0845614	0.161811	0.293694	0.397386	0.480146	0.532624	0.58896	0.657621	0.712253	0.785698	0.905577	1	0.872289	0.787968	0.657053	0.517636	0.33533	0.230786	0.176301	0.0992072	0.0448216	-0.00618805	-0.0926229	-0.112936	-0.250147	-0.267276	-0.376121	-0.376952	-0.295223	-0.152091	-0.0971906	-0.061948	0.0690822	0.106635
-0.321241	-0.351816	-0.268839	-0.208204	-0.142841	-0.0700868	0.004507	0.101961	0.175883	0.147666	-0.0173732	-0.0967707	-0.0712478	-0.0307151	-0.000360456	-0.0300424	-0.0383515	0.0415927	0.154127	0.224444	0.336795	0.417073	0.469221	0.537798	0.57829	0.679015	0.75596	0.872289	1	0.908723	0.767484	0.617232	0.425047	0.295591	0.253288	0.184887	0.135884	0.0811236	-0.0179289	-0.0559205	-0.196749	-0.238495	-0.337249	-0.327503	-0.30693	-0.166779	-0.0940399	-0.0120937	0.133866	0.114731
-0.241095	-0.298772	-0.226589	-0.217266	-0.197343	-0.130407	-0.0462013	0.050152	0.129848	0.105042	-0.0138552	-0.093603	-0.0677778	-0.0563927	-0.0551384	-0.0804637	-0.0761098	-0.00144697	0.0983833	0.185272	0.282358	0.358551	0.409207	0.460424	0.517949	0.619942	0.704111	0.787968	0.908723	1	0.900167	0.738522	0.548745	0.432834	0.366827	0.280667	0.21772	0.175477	0.0565213	-0.00106317	-0.178589	-0.234488	-0.329443	-0.307165	-0.293261	-0.153657	-0.101774	-0.0721685	0.0883037	0.0828466
-0.159545	-0.258184	-0.205271	-0.2296	-0.232153	-0.143106	-0.0453484	0.0104481	0.0758148	0.0236311	-0.0672274	-0.0983237	-0.0785328	-0.106592	-0.12118	-0.151149	-0.141605	-0.0807941	0.0247911	0.0880673	0.158538	0.217344	0.274212	0.318584	0.367164	0.474985	0.592841	0.657053	0.767484	0.900167	1	0.863296	0.68088	0.564109	0.506341	0.406029	0.328333	0.269565	0.137909	0.0604904	-0.104829	-0.176847	-0.259367	-0.268433	-0.26486	-0.142979	-0.128098	-0.0910809	0.0859641	0.0642748
-0.0588576	-0.184626	-0.214002	-0.302371	-0.36604	-0.296943	-0.167977	-0.0981768	-0.0322347	-0.0577444	-0.0510234	-0.0290897	-0.0568682	-0.126938	-0.169896	-0.18344	-0.134873	-0.0883532	-0.0308264	-0.00892197	0.0497116	0.0878901	0.128521	0.168795	0.241421	0.351915	0.457384	0.517636	0.617232	0.738522	0.863296	1	0.872698	0.740301	0.681014	0.590364	0.521464	0.432828	0.2716	0.17063	0.0193834	-0.085207	-0.193347	-0.217201	-0.18862	-0.122237	-0.150989	-0.0816564	0.0997865	0.0805686
0.0137104	-0.109324	-0.18668	-0.350296	-0.467227	-0.387642	-0.242045	-0.178798	-0.134078	-0.146864	-0.0900469	-0.045167	-0.0717034	-0.202257	-0.260004	-0.273491	-0.190102	-0.142338	-0.133949	-0.138028	-0.0906004	-0.0593621	-0.0480636	-0.0148746	0.0885621	0.208256	0.286583	0.33533	0.425047	0.548745	0.68088	0.872698	1	0.897903	0.825943	0.749754	0.709826	0.624988	0.462634	0.349216	0.202965	0.0459334	-0.0871351	-0.0925162	-0.0623543	-0.0490295	-0.114136	-0.073141	0.0949527	0.0887319
0.023144	-0.104418	-0.176951	-0.345159	-0.44717	-0.403574	-0.275416	-0.228292	-0.193231	-0.18942	-0.0670426	-0.0252867	-0.0392961	-0.21137	-0.262524	-0.245762	-0.134283	-0.126286	-0.150991	-0.167585	-0.152248	-0.14085	-0.120658	-0.0948669	-0.00545346	0.107287	0.193221	0.230786	0.295591	0.432834	0.564109	0.740301	0.897903	1	0.934831	0.82126	0.75059	0.653461	0.473747	0.355111	0.248843	0.0970219	-0.0342236	-0.0348726	0.00588938	-0.00594548	-0.0715087	-0.0183245	0.138617	0.137869
0.0183528	-0.107848	-0.166814	-0.315695	-0.415487	-0.391506	-0.264378	-0.232382	-0.191891	-0.18518	-0.0630307	-0.0184255	-0.0315011	-0.196037	-0.222148	-0.209548	-0.100322	-0.102909	-0.132055	-0.160549	-0.157189	-0.139529	-0.110485	-0.113931	-0.0416173	0.0547242	0.138834	0.176301	0.253288	0.366827	0.506341	0.681014	0.825943	0.934831	1	0.908992	0.829774	0.721689	0.533455	0.408355	0.323691	0.159392	0.0436002	0.0270725	0.0197532	-0.0228862	-0.0794866	-0.0115035	0.131653	0.135298
0.09522	-0.031483	-0.117324	-0.262327	-0.380304	-0.37343	-0.284097	-0.244186	-0.20468	-0.182421	-0.0280194	0.0288058	-0.013655	-0.188564	-0.244674	-0.241897	-0.119516	-0.0899435	-0.115261	-0.146236	-0.159426	-0.160069	-0.118501	-0.113612	-0.0542233	0.026457	0.0776575	0.0992072	0.184887	0.280667	0.406029	0.590364	0.749754	0.82126	0.908992	1	0.902845	0.796503	0.612696	0.495064	0.407544	0.225404	0.103519	0.0646157	0.0369846	-0.0143239	-0.057373	0.000853501	0.113029	0.161232
0.134528	0.0345252	-0.0452196	-0.208698	-0.374506	-0.350395	-0.246732	-0.211649	-0.187113	-0.16342	0.00684225	0.0700984	0.00397471	-0.148068	-0.262363	-0.283675	-0.142756	-0.112176	-0.106067	-0.152189	-0.181403	-0.174172	-0.161684	-0.15896	-0.111025	-0.0218634	0.0348797	0.0448216	0.135884	0.21772	0.328333	0.521464	0.709826	0.75059	0.829774	0.902845	1	0.910535	0.74241	0.621687	0.512308	0.336311	0.163547	0.0850036	0.0180356	-0.0699019	-0.136873	-0.114834	0.0460944	0.0815114
0.137582	0.0569509	-0.019232	-0.211903	-0.385653	-0.369796	-0.27205	-0.217604	-0.181453	-0.145939	0.0476982	0.0916466	0.0345335	-0.111667	-0.203459	-0.24981	-0.144453	-0.132529	-0.150341	-0.184303	-0.193418	-0.144246	-0.147683	-0.179571	-0.150196	-0.0652379	-0.0137666	-0.00618805	0.0811236	0.175477	0.269565	0.432828	0.624988	0.653461	0.721689	0.796503	0.910535	1	0.891117	0.761942	0.612001	0.392412	0.204386	0.0783709	0.00504166	-0.0695981	-0.164152	-0.203623	0.0173951	0.050824
0.101994	0.063825	-0.0353542	-0.187987	-0.348594	-0.306367	-0.213388	-0.138371	-0.114583	-0.0968164	0.0210096	0.0479281	0.011638	-0.104978	-0.197504	-0.269685	-0.19486	-0.182726	-0.215668	-0.256561	-0.244856	-0.178826	-0.173953	-0.207525	-0.209756	-0.122126	-0.0799391	-0.0926229	-0.0179289	0.0565213	0.137909	0.2716	0.462634	0.473747	0.533455	0.612696	0.74241	0.891117	1	0.913697	0.748748	0.520032	0.320564	0.207297	0.12145	0.0435782	-0.0664691	-0.164875	0.046893	0.0855614
0.104701	0.0767322	-0.0370255	-0.167786	-0.315131	-0.289677	-0.214336	-0.149754	-0.114527	-0.0779855	0.00709228	0.0437388	0.0271121	-0.0697942	-0.160614	-0.23756	-0.196537	-0.194986	-0.194521	-0.224885	-0.197509	-0.153705	-0.162605	-0.197223	-0.203852	-0.112007	-0.0858457	-0.112936	-0.0559205	-0.00106317	0.0604904	0.17063	0.349216	0.355111	0.408355	0.495064	0.621687	0.761942	0.913697	1	0.859678	0.648375	0.40691	0.291359	0.199536	0.131072	0.0396927	-0.0878165	0.0241636	0.0896643
0.114203	0.0719915	-0.0346467	-0.129421	-0.245529	-0.223948	-0.182081	-0.149486	-0.125157	-0.0568421	0.0490922	0.106334	0.0903409	0.0184116	-0.0613852	-0.138587	-0.104035	-0.116913	-0.135038	-0.208715	-0.220167	-0.221368	-0.242301	-0.262299	-0.283517	-0.216832	-0.224388	-0.250147	-0.196749	-0.178589	-0.104829	0.0193834	0.202965	0.248843	0.323691	0.407544	0.512308	0.612001	0.748748	0.859678	1	0.808854	0.567168	0.43627	0.329491	0.21265	0.105984	0.00402193	0.0797354	0.134216
0.0948212	0.0906484	-0.0205181	-0.0654172	-0.160649	-0.116349	-0.088155	-0.101188	-0.0868807	-0.032668	0.036157	0.125364	0.129323	0.0564954	-0.0148086	-0.0681454	-0.0300023	-0.0576328	-0.0713618	-0.129161	-0.151274	-0.164023	-0.186227	-0.221397	-0.258195	-0.234428	-0.236156	-0.267276	-0.238495	-0.234488	-0.176847	-0.085207	0.0459334	0.0970219	0.159392	0.225404	0.336311	0.392412	0.520032	0.648375	0.808854	1	0.795317	0.600314	0.443383	0.31753	0.22277	0.0994994	0.0793918	0.107326
0.0789703	0.0427331	-0.0307726	-0.0599116	-0.0723082	-0.0189785	-0.0215167	-0.0832215	-0.127904	-0.08806	-0.0399349	0.0866657	0.135985	0.0760242	0.0346532	0.0251365	0.0371216	-0.0203406	-0.0756623	-0.153363	-0.168507	-0.164331	-0.152299	-0.209228	-0.294929	-0.334069	-0.361672	-0.376121	-0.337249	-0.329443	-0.259367	-0.193347	-0.0871351	-0.0342236	0.0436002	0.103519	0.163547	0.204386	0.320564	0.40691	0.567168	0.795317	1	0.818129	0.602513	0.4544	0.378601	0.272437	0.15295	0.0817649
0.0791344	0.0547991	-0.0236464	-0.0568078	-0.0956867	-0.053816	-0.0904811	-0.13983	-0.188542	-0.089945	0.00931497	0.11276	0.174696	0.135213	0.0500323	0.0428966	0.0966469	0.117406	0.0389129	-0.0825027	-0.157496	-0.1839	-0.17534	-0.231223	-0.292142	-0.329033	-0.365607	-0.376952	-0.327503	-0.307165	-0.268433	-0.217201	-0.0925162	-0.0348726	0.0270725	0.0646157	0.0850036	0.0783709	0.207297	0.291359	0.43627	0.600314	0.818129	1	0.843241	0.651775	0.535977	0.426302	0.242306	0.126927
0.0132774	0.0093479	-0.0557626	-0.103444	-0.106072	-0.0828572	-0.105584	-0.147154	-0.164645	-0.0566491	0.0594482	0.173166	0.22083	0.217007	0.127099	0.114612	0.138298	0.180892	0.104548	0.0153992	-0.106366	-0.154777	-0.140628	-0.189849	-0.227368	-0.263558	-0.272413	-0.295223	-0.30693	-0.293261	-0.26486	-0.18862	-0.0623543	0.00588938	0.0197532	0.0369846	0.0180356	0.00504166	0.12145	0.199536	0.329491	0.443383	0.602513	0.843241	1	0.846288	0.660216	0.514598	0.289865	0.214387
-0.0734175	-0.0815727	-0.129905	-0.151163	-0.091741	-0.0439346	-0.0564064	-0.0903005	-0.0933546	-0.0227063	0.0415846	0.135511	0.18185	0.176436	0.124967	0.107649	0.101395	0.166898	0.110542	0.0739889	0.00511584	-0.0452624	-0.0103864	-0.0546399	-0.0998693	-0.129304	-0.118824	-0.152091	-0.166779	-0.153657	-0.142979	-0.122237	-0.0490295	-0.00594548	-0.0228862	-0.0143239	-0.0699019	-0.0695981	0.0435782	0.131072	0.21265	0.31753	0.4544	0.651775	0.846288	1	0.835552	0.621874	0.338916	0.318499
-0.0675851	-0.0907631	-0.073428	-0.0781498	-0.0215993	0.00784751	-0.0154831	-0.0526838	-0.052319	0.0168804	0.0242276	0.0865843	0.0999949	0.101067	0.114281	0.126154	0.140648	0.189278	0.154295	0.132983	0.0897973	0.0430957	0.0812423	0.0308836	-0.0210144	-0.0522843	-0.0837431	-0.0971906	-0.0940399	-0.101774	-0.128098	-0.150989	-0.114136	-0.0715087	-0.0794866	-0.057373	-0.136873	-0.164152	-0.0664691	0.0396927	0.105984	0.22277	0.378601	0.535977	0.660216	0.835552	1	0.763771	0.392297	0.372625
-0.096204	-0.150308	-0.145548	-0.12716	-0.075527	-0.0359664	-0.0418845	-0.090265	-0.0755367	0.00574407	0.00874015	0.07128	0.0719463	0.0652496	0.10897	0.104302	0.0662255	0.129672	0.107602	0.0783106	0.0595915	0.0334565	0.0958082	0.0955296	0.0267738	-0.0255828	-0.0879101	-0.061948	-0.0120937	-0.0721685	-0.0910809	-0.0816564	-0.073141	-0.0183245	-0.0115035	0.000853501	-0.114834	-0.203623	-0.164875	-0.0878165	0.00402193	0.0994994	0.272437	0.426302	0.514598	0.621874	0.763771	1	0.647223	0.526763
-0.204546	-0.261538	-0.184849	-0.146597	-0.103967	-0.0320622	0.0189982	0.0282054	0.0368976	0.04008	0.000664787	0.00175272	-0.0123073	0.00892259	0.125775	0.129192	0.115412	0.162847	0.10778	0.035679	0.0321769	0.0385865	0.0835729	0.0814271	0.0516906	0.0334555	0.013672	0.0690822	0.133866	0.0883037	0.0859641	0.0997865	0.0949527	0.138617	0.131653	0.113029	0.0460944	0.0173951	0.046893	0.0241636	0.0797354	0.0793918	0.15295	0.242306	0.289865	0.338916	0.392297	0.647223	1	0.795595
-0.204803	-0.250885	-0.216323	-0.144617	-0.086262	-0.0470578	0.0452243	0.0491739	0.0722592	0.0906144	0.0549443	0.0160656	-0.0284905	0.00199011	0.152701	0.172334	0.164189	0.17293	0.121647	0.0978835	0.0795944	0.0734766	0.115749	0.126366	0.11737	0.131244	0.113591	0.106635	0.114731	0.0828466	0.0642748	0.0805686	0.0887319	0.137869	0.135298	0.161232	0.0815114	0.050824	0.0855614	0.0896643	0.134216	0.107326	0.0817649	0.126927	0.214387	0.318499	0.372625	0.526763	0.795595	1
