# Supplementary material for: DynamicAtlas: a morphodynamic atlas for Drosophila development
Source: Nat Methods. 2025 Dec 24;23(1):260–70. doi: 10.1038/s41592-025-02897-8 (PMC12791008; doi:10.1038/s41592-025-02897-8)
Supplement: Supplementary file 10 — Statistical source data in Excel format, with separate panels on separate tabs. [file 41592_2025_2897_MOESM10_ESM.xlsx]

## Sheet: Panel b
Source data for the RMS tissue velocity curves shown in panel 5b (NaN = no data available for this sample at this ensemble timepoint)										(Velocities; units of µm/min)
17˚C
Sample # \ Ensemble Time (min)	-3	-2	-1	0	1	2	3	4	5	6	7	8	9	10	11	12	13	14	15	16	17	18	19	20	21	22	23	24	25	26	27	28	29	30	31	32	33	34	35	36	37	38	39	40	41	42	43
1	0.632315	0.773033	0.891239	1.1581	1.38173	1.49217	1.55991	1.60094	1.62159	1.68437	1.76627	1.83877	1.89855	1.92321	2.04081	2.11282	2.19335	2.21895	2.25474	2.25659	2.30021	2.39341	2.47318	2.50642	2.61581	2.88513	2.81866	2.75373	2.64911	2.65807	2.59561	2.55549	2.49271	2.19766	1.96433	1.79928	1.53976	1.3137	1.10197	1.00071	0.94306	0.869153	0.834978	0.83677	0.843394	0.79198	NaN
2	0.232288	0.298485	0.34253	0.399748	0.44673	0.550094	0.629749	0.755944	0.875814	0.973147	1.00588	1.09694	1.15276	1.20785	1.28724	1.32223	1.31072	1.22877	1.30213	1.45587	1.51489	1.53376	1.53626	1.49099	1.50596	1.65814	1.69814	1.72846	1.8083	1.81637	1.82444	1.83175	2.03707	2.15391	2.14618	2.11611	2.019	2.04088	1.98786	1.84919	1.68554	1.51404	1.39428	1.33908	1.30342	1.20876	NaN
3	0.545252	0.659805	0.831664	0.951932	1.2237	1.29864	1.34775	1.35644	1.36901	1.39335	1.38757	1.43521	1.5069	1.62109	1.80519	1.81298	1.86419	1.95159	1.93918	1.88662	1.87379	1.95293	1.99781	2.00033	2.02388	2.05766	2.10452	2.15975	2.26891	2.26446	2.17402	2.08145	1.96754	1.87495	1.77407	1.61663	1.47488	1.36204	1.25956	1.2087	1.17276	1.10923	1.06547	0.968511	0.798896	0.773811	NaN
22˚C
Sample # \ Ensemble Time (min)	-3	-2	-1	0	1	2	3	4	5	6	7	8	9	10	11	12	13	14	15	16	17	18	19	20	21	22	23	24	25	26	27	28	29	30	31	32	33	34	35	36	37	38	39	40	41	42	43
1	0.352141	0.439645	0.615541	0.803369	1.04813	1.35111	1.59758	1.82435	2.01796	2.08756	2.07007	2.02121	2.09817	2.18899	2.26644	2.44674	2.71318	2.82443	2.95229	2.91926	3.18121	3.38977	3.49607	3.59181	3.59242	3.47384	3.18802	2.91567	2.54885	2.09875	1.82731	1.68248	1.58202	1.51312	1.4109	1.25979	1.04769	0.970333	1.01793	1.06356	1.14101	1.18381	1.15553	1.02031	0.98747	0.955141	0.942459
2	0.781264	0.978831	1.15082	1.37022	1.68308	2.05787	2.32313	2.48031	2.7568	2.85094	2.70817	2.67833	2.71441	2.76252	2.74137	2.97927	3.05192	3.0857	3.01863	2.88295	2.81846	2.57589	2.09904	1.74154	1.69918	1.79849	1.83599	1.78455	1.70794	1.56525	1.47013	1.39667	1.284	1.18321	1.13674	1.10527	1.04827	1.02678	1.04434	1.19378	1.28681	1.23825	1.18064	1.12563	1.13352	1.09107	1.12221
3	0.36304	0.464773	0.692207	1.0346	1.36961	1.67468	1.87106	2.12526	2.25184	2.29764	2.48696	2.65802	2.72438	2.74765	2.78244	2.81938	2.81073	2.81938	2.89813	2.94416	3.03156	3.01571	2.99113	2.96929	3.00231	2.9288	2.90242	2.69562	2.48811	2.28203	2.01077	1.83957	1.70798	1.54163	1.35083	1.19163	1.07403	0.964339	0.918548	0.893619	0.821565	0.741865	0.74995	0.727202	0.714637	0.698703	0.716239
4	0.291655	0.467208	0.704501	1.27063	1.86404	2.25392	2.43817	2.45762	2.39754	2.35801	2.30901	2.33286	2.451	2.66727	2.75709	2.75239	2.72981	2.68332	2.73921	2.76489	2.8235	3.04648	3.08673	3.11136	3.10848	2.95836	2.81084	2.42397	2.04506	1.86373	1.65217	1.55546	1.46625	1.38472	1.31368	1.28666	1.26963	1.24361	1.2419	1.24711	1.2691	1.1879	NaN	NaN	NaN	NaN	NaN
5	0.329815	0.529719	0.713285	1.3507	2.05477	2.29356	2.33796	2.32589	2.25386	2.10184	2.23756	2.69447	3.11118	3.28992	3.42059	3.63227	3.70113	3.76308	3.81876	3.92208	4.01734	3.94405	3.58359	3.10467	2.76663	2.32809	2.19064	2.01996	1.84983	1.57991	1.50592	1.44723	1.42205	1.35111	1.28468	1.25529	1.19657	1.11883	1.02224	1.04762	1.04366	1.06592	1.10747	1.16164	1.1573	1.16225	1.13282
27˚C
Sample # \ Ensemble Time (min)	-3	-2	-1	0	1	2	3	4	5	6	7	8	9	10	11	12	13	14	15	16	17	18	19	20	21	22	23	24	25	26	27	28	29	30	31	32	33	34	35	36	37	38	39	40	41	42	43
1	NaN	NaN	0.402869	0.723182	1.30157	1.78877	1.97458	2.12943	2.20732	2.32884	2.57369	2.77815	2.9708	3.14438	3.29134	3.38431	3.48017	3.52134	3.58413	3.54529	3.44114	3.27852	3.04472	2.73867	2.42652	2.32679	2.26522	2.17422	2.08675	1.89901	1.87304	1.98823	2.04615	2.03019	2.00259	1.97969	1.90759	1.81832	1.78808	1.82817	1.83642	1.71417	1.67758	1.79812	1.83956	1.6639	1.45481
2	NaN	NaN	0.681331	1.3887	1.84984	2.12017	2.26141	2.47832	2.72782	2.92921	3.10138	3.26005	3.48006	3.50599	3.48035	3.5457	3.60668	3.79294	3.73612	3.43901	2.79316	2.34503	2.24074	2.20778	2.24582	2.17598	2.11805	2.00707	2.01589	1.99171	2.00647	2.04842	2.03218	2.02254	1.88755	1.73322	1.69001	1.80666	1.91776	1.95517	1.89323	1.75011	1.61703	1.68621	1.58012	1.43034	1.24525
3	NaN	NaN	0.600754	1.0311	1.77811	2.27673	2.67152	2.92313	3.14792	3.57315	3.92341	4.0568	4.30715	4.46682	4.4969	4.4675	4.37111	4.28365	4.06198	3.92941	3.58578	3.25268	2.8012	2.62421	2.45054	2.23869	2.07184	1.98261	1.8997	1.93802	2.04041	2.22423	2.22194	2.20379	2.21234	2.25303	2.17189	2.18474	2.07788	2.00191	1.89564	1.82976	1.77819	1.71158	1.69086	1.5056	1.35736

## Sheet: Panel c
Source data for scaling factors to generate rescaled tissue velocity curves in panel 5c
	Scaling Factors
17˚C
Ensemble maximum velocity:	2.2463 µm/min (at ensemble time 26 min)
22˚C
Ensemble maximum velocity:	3.1944 µm/min (at ensemble time 18 min)
27˚C
Ensemble maximum velocity:	3.8660 µm/min (at ensemble time 14 min)
To generate curves in panel 5c, take curves from panel 5b, divide velocities by scaling factor, and multiply times by scaling factor

## Sheet: Panel d
Source data for flow speed and division time ratios between 17C and 27C ensembles, shown in panel 5d										(dimensionless quantities)
Flow Speed Ratios
1.32477
1.42695
1.61156
1.93867
2.0882
2.35835
1.55504
1.67499
1.89169
Division Time Ratios
4.21199
2.88261
3.38616
2.02113
3.44885
2.71813
3.19381
1.83173
3.02056
4.53372

## Sheet: Panel e
Source data for box plots of mitotic domain initiation times (recorded at distinct cell divisions) shown in panel 5e									(times between ventral furrow initiation and mitotic domain initiation (min) )
17˚C											27˚C
	Domain 1		Domain 2		Domain 5		Domain 6		Domain 11			Domain 1		Domain 2		Domain 5		Domain 6		Domain 11
	63		61		71		70		77			26		29		30		34		35
	64		62		72		74		82			28		30		30		36		36
	64		62		73		74		82			28		30		31		36		37
	65		63		73		77		83			29		30		32		36		38
	65		63		74		78		83			29		31		32		37		38
	67		63		75		79		85			29		31		32		37		38
	67		63		77		79		85			29		31		32		37		39
	68		65		77		82		86			29		32		33		38		40
	68		67		77		83		87			30		32		33		38		40
	68		68		78		83		88			30		32		33		38		40
	68		68		78		83		83			30		33		33		39		40
	63		68		78		72		83			31		28		33		40		40
	64		62		67		73		84			31		29		33		40		40
	65		63		71		74		85			31		29		32		34		36
	67		64		72		76		86			31		30		32		34		36
	67		64		72		76		86			31		30		32		34		37
	67		65		72		77		86			31		30		33		34		37
	67		66		74		78		87			30		30		33		35		37
	67		67		74		78		87			31		30		34		36		38
	69		67		74		78		88			31		30		34		36		38
	69		68		74		78		73			32		30		34		36		38
	69		68		75		79		74			32		31		34		37		39
	40		69		75		79		74			32		31		34		37		39
	44		69		75		79		75			32		31		34		37		39
	44		44		51		59		77			32		17		35		37		39
	44		45		53		61		78			33		17		35		21		23
	45		46		55		63		79			33		17		21		21		23
	46		47		56		63		79			33		18		22		21		26
	46		47		56		63		80			34		18		22		22		26
	46		48		56		64		82			34		19		22		23		26
	47		49		57		65		82			19		19		22		23		26
	47		49		58		65		83			19		19		22		23		27
	47		50		58		66		68			19		20		22		25		27
	47		51		59		66		71			20		20		22		25		27
	48		51		60		67		73			21		21		23		25		28
	48		52		60		67		73			21		21		24		26		28
	48		52		60		67		74			21		21		24		26		28
	48		42		60		55		75			22		16		24		20		23
	48		43		51		56		76			22		16		24		21		24
	38		44		53		57		77			22		16		24		21		24
	39		46		53		58		77			22		16		20		21		24
	41		46		55		60		78			23		17		20		22		25
	41		47		55		60		78			23		17		20		22		25
	43		47		56		60		79			23		17		21		22		26
	45		48		57		61		79			18		17		21		23		26
	45		49		57		61		84			18		17		21		23		26
	46		49		58		62		84			18		18		22		24		26
	46		49		59		62		84			18		18		22		25		26
	47		61		59		63		85			19		18		22		25		23
	47		62		59		63		85			19		16		22		25		24
	47		62		60		79		86			20		16		22		25		24
	47		63		76		80		87			20		17		22		21		25
	47		63		77		80		87			20		17		19		22		25
	47		63		77		80		88			20		17		19		22		26
	63		63		78		80		88			20		17		20		23		26
	64		66		78		81		88			20		17		20		23		26
	65		67		79		81		89			20		18		20		23		26
	67		68		79		82		83			20		18		21		23		27
	67		69		79		83		84			16		18		21		24		27
	68		71		80		83		85			16		18		21		24		27
	69		55		80		85		85			17		19		21		24		22
	69		56		80		85		85			17		17		21		25		24
	70		56		80		74		85			18		17		21		25		24
	70		57		68		76		87			18		17		22		20		25
	72		57		68		78		87			18		18		22		21		25
	73		57		69		79		88			18		18		22		22		25
	66		58		70		79		88			19		18		18		22		26
	67		58		70		79		89			19		19		18		23		26
	68		58		71		81		90			19		19		18		23		26
	68		59		74		81					20		19		19		23		26
	69		59		74		81					20		19		19		24		27
	70		59		74		82					20		20		21		25		27
	70				75		82					17				21		25		27
	70				75		83					17				21		26
	71				75							18				22		27
	71											18				22		27
	71											18				22		27
	72											18				22
												18				23
												19				23
												19
												20
												20
												20
												20
												20
