# Supplementary material for: DynamicAtlas: a morphodynamic atlas for Drosophila development
Source: Nat Methods. 2025 Dec 24;23(1):260–70. doi: 10.1038/s41592-025-02897-8 (PMC12791008; doi:10.1038/s41592-025-02897-8)
Supplement: Supplementary file 11 — Statistical source data in Excel format, with separate panels on separate tabs. [file 41592_2025_2897_MOESM11_ESM.xlsx]

## Sheet: Panel g
Auto-correlation matrix values for Panel 6g							(Correlation values; dimensionless quantities between -1 and 1)
1	0.97421	0.903246	0.809405	0.718181	0.64817	0.593444	0.552642	0.509093	0.464173	0.41862	0.378497	0.353853	0.33371	0.339085	0.371255	0.404712	0.42721	0.434213	0.437834	0.441849	0.448693	0.449684	0.443097	0.42306	0.391718	0.353952	0.310022	0.266417	0.233008	0.211942	0.205485	0.207253	0.212985	0.215842	0.216858	0.209605	0.193563	0.173703	0.15211	0.134947	0.118589	0.0992991	0.0848711	0.0727709	0.0640793	0.0578703	0.05091	0.0439663	0.0321289
0.97421	1	0.973788	0.905419	0.818846	0.739149	0.671571	0.620429	0.571453	0.522654	0.47487	0.429715	0.397859	0.370265	0.372292	0.40385	0.437812	0.460172	0.467224	0.470963	0.475357	0.481873	0.479698	0.469559	0.447255	0.415192	0.379073	0.338613	0.297169	0.263043	0.238983	0.228274	0.226347	0.229037	0.229339	0.228426	0.219139	0.201282	0.179754	0.156716	0.138274	0.121256	0.101607	0.0871683	0.076618	0.0699226	0.0663484	0.0617976	0.0575183	0.0477246
0.903246	0.973788	1	0.974466	0.911886	0.836726	0.763637	0.701515	0.641772	0.583748	0.530187	0.480616	0.445543	0.417073	0.419709	0.451397	0.483619	0.501738	0.505028	0.506252	0.509639	0.515602	0.510756	0.497729	0.47379	0.441225	0.407037	0.370415	0.331717	0.297793	0.271538	0.256424	0.250014	0.248469	0.245369	0.241903	0.23028	0.210711	0.18747	0.16265	0.142687	0.125056	0.104969	0.0908056	0.0820612	0.0771945	0.0761212	0.0735878	0.0711969	0.0624037
0.809405	0.905419	0.974466	1	0.977855	0.925481	0.859978	0.79186	0.719211	0.64696	0.580659	0.522731	0.484105	0.457934	0.463888	0.497584	0.528251	0.540549	0.538239	0.535661	0.537509	0.543739	0.538518	0.524644	0.500491	0.467819	0.434418	0.399564	0.361733	0.328103	0.301224	0.283383	0.273352	0.267608	0.26078	0.254752	0.241522	0.221292	0.19768	0.172038	0.150869	0.13265	0.112521	0.099208	0.0924136	0.0894237	0.0906089	0.0894706	0.0875104	0.0783099
0.718181	0.818846	0.911886	0.977855	1	0.981645	0.936754	0.873638	0.793543	0.706952	0.622986	0.550662	0.503699	0.477123	0.485779	0.523375	0.557037	0.568083	0.561979	0.554368	0.551428	0.55536	0.54977	0.536706	0.514267	0.48256	0.449503	0.414506	0.375385	0.341464	0.315509	0.297694	0.286782	0.279232	0.27068	0.263258	0.249565	0.229876	0.207715	0.183378	0.16236	0.144047	0.123723	0.110312	0.10397	0.101217	0.103091	0.10225	0.0997314	0.0896993
0.64817	0.739149	0.836726	0.925481	0.981645	1	0.983674	0.937572	0.861267	0.767579	0.667782	0.578527	0.51874	0.485839	0.492262	0.530887	0.567928	0.580629	0.573577	0.564043	0.558349	0.561145	0.556848	0.545997	0.525805	0.494941	0.460825	0.423107	0.379818	0.343712	0.31816	0.301059	0.290954	0.283702	0.275734	0.269074	0.257106	0.23929	0.219642	0.197352	0.176951	0.158247	0.13776	0.123767	0.116854	0.113562	0.115201	0.114334	0.111231	0.100834
0.593444	0.671571	0.763637	0.859978	0.936754	0.983674	1	0.981651	0.92375	0.835977	0.728843	0.624402	0.547338	0.499483	0.494731	0.527616	0.564344	0.578433	0.571999	0.562225	0.553886	0.553983	0.549209	0.539124	0.5202	0.489715	0.454777	0.415501	0.369932	0.333091	0.308956	0.293222	0.284716	0.278706	0.272205	0.267181	0.257779	0.242872	0.226746	0.207481	0.188358	0.16972	0.149306	0.134415	0.126831	0.122719	0.123661	0.122632	0.119156	0.10872
0.552642	0.620429	0.701515	0.79186	0.873638	0.937572	0.981651	1	0.976956	0.911759	0.811487	0.699159	0.604541	0.534975	0.511349	0.530743	0.561891	0.57535	0.570362	0.562377	0.552144	0.54747	0.538208	0.524339	0.502305	0.469715	0.433196	0.394737	0.350505	0.315865	0.295152	0.281788	0.275734	0.271326	0.266188	0.262194	0.254856	0.242178	0.22873	0.212244	0.194427	0.17581	0.155632	0.139933	0.13165	0.12697	0.127199	0.126156	0.122805	0.112726
0.509093	0.571453	0.641772	0.719211	0.793543	0.861267	0.92375	0.976956	1	0.975368	0.903318	0.801174	0.698796	0.608802	0.560908	0.557333	0.572425	0.578177	0.572297	0.567329	0.557365	0.548247	0.533472	0.513833	0.486762	0.451064	0.41322	0.377951	0.3381	0.3073	0.290066	0.277878	0.272673	0.268285	0.263177	0.259109	0.252907	0.241652	0.229472	0.214415	0.197299	0.178877	0.159507	0.143979	0.135826	0.131452	0.131729	0.13106	0.12802	0.117927
0.464173	0.522654	0.583748	0.64696	0.706952	0.767579	0.835977	0.911759	0.975368	1	0.973075	0.901483	0.809136	0.711164	0.642224	0.610792	0.599519	0.58679	0.572579	0.567122	0.558281	0.547885	0.530921	0.508206	0.478198	0.440919	0.403452	0.372466	0.337838	0.310449	0.294533	0.281423	0.274857	0.269032	0.26303	0.258751	0.25324	0.242804	0.230191	0.214423	0.196639	0.177775	0.159086	0.14459	0.137194	0.133814	0.134791	0.134497	0.131305	0.12018
0.41862	0.47487	0.530187	0.580659	0.622986	0.667782	0.728843	0.811487	0.903318	0.973075	1	0.974275	0.909681	0.819673	0.738239	0.67917	0.635583	0.596866	0.569216	0.561579	0.555918	0.547363	0.530421	0.505984	0.473522	0.434893	0.398249	0.372176	0.344028	0.320535	0.305164	0.289916	0.280162	0.271486	0.263778	0.258675	0.253027	0.242448	0.227712	0.20928	0.18987	0.170557	0.152656	0.140026	0.13407	0.132155	0.134437	0.134863	0.1318	0.119627
0.378497	0.429715	0.480616	0.522731	0.550662	0.578527	0.624402	0.699159	0.801174	0.901483	0.974275	1	0.97709	0.913881	0.836675	0.762049	0.690696	0.624849	0.580085	0.566294	0.561798	0.555176	0.538906	0.513624	0.47906	0.438863	0.402936	0.381092	0.359282	0.340069	0.325441	0.308201	0.294673	0.282356	0.27195	0.264959	0.257936	0.246457	0.228925	0.20701	0.185342	0.165089	0.146755	0.135461	0.130431	0.129555	0.133047	0.133635	0.130143	0.11596
0.353853	0.397859	0.445543	0.484105	0.503699	0.51874	0.547338	0.604541	0.698796	0.809136	0.909681	0.97709	1	0.976551	0.920817	0.84691	0.759738	0.671044	0.607073	0.582377	0.57573	0.570919	0.556589	0.532266	0.497143	0.455769	0.419839	0.398978	0.380315	0.363474	0.348598	0.329361	0.312307	0.296599	0.283752	0.274943	0.266124	0.252965	0.232039	0.205817	0.181641	0.16009	0.140837	0.130446	0.125883	0.125045	0.129119	0.129243	0.124679	0.108264
0.33371	0.370265	0.417073	0.457934	0.477123	0.485839	0.499483	0.534975	0.608802	0.711164	0.819673	0.913881	0.976551	1	0.98009	0.92496	0.839241	0.73892	0.658644	0.619566	0.606582	0.601472	0.588047	0.564859	0.529919	0.487952	0.45205	0.430901	0.413352	0.397028	0.380942	0.359922	0.340018	0.321627	0.307103	0.297065	0.286952	0.272393	0.248787	0.218941	0.192735	0.170025	0.149544	0.139243	0.134438	0.132496	0.135875	0.13431	0.127186	0.107193
0.339085	0.372292	0.419709	0.463888	0.485779	0.492262	0.494731	0.511349	0.560908	0.642224	0.738239	0.836675	0.920817	0.98009	1	0.978549	0.914677	0.820374	0.733055	0.68058	0.656835	0.645962	0.628879	0.60397	0.568096	0.525293	0.489668	0.467678	0.449785	0.432889	0.416063	0.394648	0.374272	0.355003	0.339723	0.328803	0.317293	0.301317	0.276287	0.244796	0.217813	0.194156	0.171727	0.159807	0.153474	0.149401	0.151197	0.147316	0.137262	0.113606
0.371255	0.40385	0.451397	0.497584	0.523375	0.530887	0.527616	0.530743	0.557333	0.610792	0.67917	0.762049	0.84691	0.92496	0.978549	1	0.97547	0.90725	0.827569	0.768035	0.732188	0.710756	0.685637	0.655708	0.617373	0.573478	0.538111	0.515013	0.494918	0.475828	0.45855	0.438024	0.419169	0.400787	0.385954	0.375106	0.363309	0.347213	0.323055	0.292468	0.265823	0.241406	0.216284	0.201186	0.192035	0.184992	0.184332	0.177357	0.163928	0.136214
0.404712	0.437812	0.483619	0.528251	0.557037	0.567928	0.564344	0.561891	0.572425	0.599519	0.635583	0.690696	0.759738	0.839241	0.914677	0.97547	1	0.974897	0.918864	0.862008	0.816243	0.781114	0.743488	0.70424	0.660591	0.61433	0.578852	0.554604	0.532236	0.511138	0.494171	0.475888	0.460116	0.444001	0.430513	0.420154	0.408575	0.393118	0.371386	0.343752	0.319093	0.29518	0.268912	0.25111	0.239272	0.228961	0.22555	0.215689	0.199658	0.169489
0.42721	0.460172	0.501738	0.540549	0.568083	0.580629	0.578433	0.57535	0.578177	0.58679	0.596866	0.624849	0.671044	0.73892	0.820374	0.90725	0.974897	1	0.98102	0.940736	0.894273	0.848153	0.797259	0.745842	0.693593	0.643298	0.607371	0.583558	0.561809	0.541535	0.526953	0.512137	0.500268	0.487184	0.475611	0.465867	0.454731	0.439952	0.421091	0.397415	0.375879	0.35366	0.327396	0.30784	0.294146	0.281568	0.276309	0.264792	0.248149	0.217697
0.434213	0.467224	0.505028	0.538239	0.561979	0.573577	0.571999	0.570362	0.572297	0.572579	0.569216	0.580085	0.607073	0.658644	0.733055	0.827569	0.918864	0.98102	1	0.985864	0.95142	0.904561	0.846791	0.785549	0.724585	0.669615	0.632758	0.611302	0.593729	0.577548	0.567306	0.556104	0.547312	0.536351	0.525785	0.51603	0.504684	0.490174	0.473302	0.452641	0.4336	0.41331	0.387877	0.368123	0.353894	0.340578	0.334305	0.321762	0.305006	0.274541
0.437834	0.470963	0.506252	0.535661	0.554368	0.564043	0.562225	0.562377	0.567329	0.567122	0.561579	0.566294	0.582377	0.619566	0.68058	0.768035	0.862008	0.940736	0.985864	1	0.986964	0.951105	0.89681	0.833015	0.766697	0.707297	0.667754	0.646837	0.631771	0.618133	0.610304	0.600224	0.592349	0.582254	0.572314	0.562632	0.551034	0.535962	0.519066	0.498938	0.480644	0.461545	0.436825	0.417874	0.404199	0.39192	0.386054	0.374044	0.35865	0.329285
0.441849	0.475357	0.509639	0.537509	0.551428	0.558349	0.553886	0.552144	0.557365	0.558281	0.555918	0.561798	0.57573	0.606582	0.656835	0.732188	0.816243	0.894273	0.95142	0.986964	1	0.986245	0.947692	0.892086	0.827985	0.768061	0.725794	0.70271	0.686154	0.670934	0.661676	0.650476	0.642257	0.633001	0.62409	0.615109	0.603469	0.586883	0.567708	0.545674	0.526496	0.50782	0.484101	0.466915	0.454703	0.444159	0.438874	0.427454	0.412439	0.383314
0.448693	0.481873	0.515602	0.543739	0.55536	0.561145	0.553983	0.54747	0.548247	0.547885	0.547363	0.555176	0.570919	0.601472	0.645962	0.710756	0.781114	0.848153	0.904561	0.951105	0.986245	1	0.986233	0.949471	0.897397	0.843129	0.800429	0.772931	0.749563	0.727086	0.711456	0.696548	0.686666	0.678071	0.67033	0.662509	0.650562	0.63176	0.60915	0.584071	0.563453	0.545007	0.522577	0.507854	0.497475	0.488649	0.483936	0.472737	0.457036	0.427125
0.449684	0.479698	0.510756	0.538518	0.54977	0.556848	0.549209	0.538208	0.533472	0.530921	0.530421	0.538906	0.556589	0.588047	0.628879	0.685637	0.743488	0.797259	0.846791	0.89681	0.947692	0.986233	1	0.987357	0.953904	0.910883	0.870808	0.838847	0.806012	0.773284	0.749029	0.729756	0.718083	0.710521	0.704391	0.698162	0.686453	0.666111	0.640738	0.613238	0.591483	0.573498	0.552792	0.540739	0.532204	0.5249	0.520685	0.509619	0.492634	0.461876
0.443097	0.469559	0.497729	0.524644	0.536706	0.545997	0.539124	0.524339	0.513833	0.508206	0.505984	0.513624	0.532266	0.564859	0.60397	0.655708	0.70424	0.745842	0.785549	0.833015	0.892086	0.949471	0.987357	1	0.988571	0.960939	0.927509	0.893145	0.851176	0.807472	0.77336	0.749099	0.73528	0.728593	0.724066	0.71946	0.708117	0.687242	0.660609	0.632003	0.609968	0.59241	0.572958	0.562885	0.555627	0.549347	0.545409	0.534312	0.51623	0.484766
0.42306	0.447255	0.47379	0.500491	0.514267	0.525805	0.5202	0.502305	0.486762	0.478198	0.473522	0.47906	0.497143	0.529919	0.568096	0.617373	0.660591	0.693593	0.724585	0.766697	0.827985	0.897397	0.953904	0.988571	1	0.990636	0.967956	0.935386	0.887444	0.834404	0.791367	0.762604	0.746848	0.740944	0.737822	0.734473	0.723268	0.702483	0.675796	0.647467	0.626076	0.609601	0.591779	0.583527	0.577331	0.571701	0.567889	0.556641	0.537398	0.50526
0.391718	0.415192	0.441225	0.467819	0.48256	0.494941	0.489715	0.469715	0.451064	0.440919	0.434893	0.438863	0.455769	0.487952	0.525293	0.573478	0.61433	0.643298	0.669615	0.707297	0.768061	0.843129	0.910883	0.960939	0.990636	1	0.99156	0.967135	0.920716	0.86439	0.816346	0.784782	0.767487	0.76158	0.75843	0.754521	0.742426	0.721509	0.695391	0.668721	0.649289	0.634939	0.619772	0.613658	0.608693	0.603285	0.599014	0.587061	0.565622	0.532057
0.353952	0.379073	0.407037	0.434418	0.449503	0.460825	0.454777	0.433196	0.41322	0.403452	0.398249	0.402936	0.419839	0.45205	0.489668	0.538111	0.578852	0.607371	0.632758	0.667754	0.725794	0.800429	0.870808	0.927509	0.967956	0.99156	1	0.989843	0.954566	0.903509	0.855534	0.822525	0.803354	0.795506	0.790066	0.783525	0.76894	0.747425	0.722396	0.698192	0.682079	0.670492	0.657829	0.653378	0.649158	0.64326	0.63818	0.624618	0.600325	0.56388
0.310022	0.338613	0.370415	0.399564	0.414506	0.423107	0.415501	0.394737	0.377951	0.372466	0.372176	0.381092	0.398978	0.430901	0.467678	0.515013	0.554604	0.583558	0.611302	0.646837	0.70271	0.772931	0.838847	0.893145	0.935386	0.967135	0.989843	1	0.985805	0.949777	0.90981	0.87942	0.859796	0.849191	0.839893	0.828291	0.809361	0.786264	0.761739	0.740154	0.727285	0.718797	0.708512	0.705269	0.701033	0.693804	0.686691	0.670486	0.642097	0.60146
0.266417	0.297169	0.331717	0.361733	0.375385	0.379818	0.369932	0.350505	0.3381	0.337838	0.344028	0.359282	0.380315	0.413352	0.449785	0.494918	0.532236	0.561809	0.593729	0.631771	0.686154	0.749563	0.806012	0.851176	0.887444	0.920716	0.954566	0.985805	1	0.987877	0.962627	0.938433	0.919628	0.905378	0.890395	0.871271	0.845798	0.819794	0.795269	0.776508	0.767959	0.763655	0.75663	0.75501	0.75096	0.742154	0.732859	0.713638	0.680819	0.635771
0.233008	0.263043	0.297793	0.328103	0.341464	0.343712	0.333091	0.315865	0.3073	0.310449	0.320535	0.340069	0.363474	0.397028	0.432889	0.475828	0.511138	0.541535	0.577548	0.618133	0.670934	0.727086	0.773284	0.807472	0.834404	0.86439	0.903509	0.949777	0.987877	1	0.991774	0.976354	0.960218	0.943513	0.923128	0.896656	0.864763	0.835485	0.810479	0.793944	0.789071	0.788285	0.783855	0.783542	0.779665	0.76966	0.758838	0.73709	0.700839	0.652319
0.211942	0.238983	0.271538	0.301224	0.315509	0.31816	0.308956	0.295152	0.290066	0.294533	0.305164	0.325441	0.348598	0.380942	0.416063	0.45855	0.494171	0.526953	0.567306	0.610304	0.661676	0.711456	0.749029	0.77336	0.791367	0.816346	0.855534	0.90981	0.962627	0.991774	1	0.995025	0.984166	0.968441	0.94614	0.915771	0.880288	0.848698	0.823324	0.808389	0.805547	0.806666	0.80346	0.803147	0.798881	0.788337	0.776944	0.754174	0.716495	0.666235
0.205485	0.228274	0.256424	0.283383	0.297694	0.301059	0.293222	0.281788	0.277878	0.281423	0.289916	0.308201	0.329361	0.359922	0.394648	0.438024	0.475888	0.512137	0.556104	0.600224	0.650476	0.696548	0.729756	0.749099	0.762604	0.784782	0.822525	0.87942	0.938433	0.976354	0.995025	1	0.996011	0.984479	0.963997	0.933495	0.897412	0.865075	0.839625	0.825674	0.823719	0.825396	0.822654	0.821784	0.816813	0.805709	0.793571	0.770081	0.731281	0.680126
0.207253	0.226347	0.250014	0.273352	0.286782	0.290954	0.284716	0.275734	0.272673	0.274857	0.280162	0.294673	0.312307	0.340018	0.374272	0.419169	0.460116	0.500268	0.547312	0.592349	0.642257	0.686666	0.718083	0.73528	0.746848	0.767487	0.803354	0.859796	0.919628	0.960218	0.984166	0.996011	1	0.995412	0.980552	0.953959	0.92017	0.888601	0.863477	0.849747	0.847425	0.848503	0.845003	0.842742	0.836735	0.825292	0.812579	0.789094	0.750368	0.699405
0.212985	0.229037	0.248469	0.267608	0.279232	0.283702	0.278706	0.271326	0.268285	0.269032	0.271486	0.282356	0.296599	0.321627	0.355003	0.400787	0.444001	0.487184	0.536351	0.582254	0.633001	0.678071	0.710521	0.728593	0.740944	0.76158	0.795506	0.849191	0.905378	0.943513	0.968441	0.984479	0.995412	1	0.994111	0.975429	0.94717	0.918109	0.893664	0.878997	0.874415	0.872846	0.866896	0.862349	0.854866	0.843568	0.830936	0.808682	0.771941	0.722508
0.215842	0.229339	0.245369	0.26078	0.27068	0.275734	0.272205	0.266188	0.263177	0.26303	0.263778	0.27195	0.283752	0.307103	0.339723	0.385954	0.430513	0.475611	0.525785	0.572314	0.62409	0.67033	0.704391	0.724066	0.737822	0.75843	0.790066	0.839893	0.890395	0.923128	0.94614	0.963997	0.980552	0.994111	1	0.992896	0.973673	0.949753	0.927094	0.911195	0.903196	0.897457	0.887961	0.880425	0.871269	0.860641	0.848543	0.828432	0.795159	0.748566
0.216858	0.228426	0.241903	0.254752	0.263258	0.269074	0.267181	0.262194	0.259109	0.258751	0.258675	0.264959	0.274943	0.297065	0.328803	0.375106	0.420154	0.465867	0.51603	0.562632	0.615109	0.662509	0.698162	0.71946	0.734473	0.754521	0.783525	0.828291	0.871271	0.896656	0.915771	0.933495	0.953959	0.975429	0.992896	1	0.993129	0.977309	0.95828	0.94139	0.929479	0.918515	0.904429	0.893563	0.88285	0.873774	0.863451	0.846373	0.818109	0.775018
0.209605	0.219139	0.23028	0.241522	0.249565	0.257106	0.257779	0.254856	0.252907	0.25324	0.253027	0.257936	0.266124	0.286952	0.317293	0.363309	0.408575	0.454731	0.504684	0.551034	0.603469	0.650562	0.686453	0.708117	0.723268	0.742426	0.76894	0.809361	0.845798	0.864763	0.880288	0.897412	0.92017	0.94717	0.973673	0.993129	1	0.994585	0.981763	0.965918	0.951537	0.936372	0.918413	0.90434	0.892002	0.884587	0.876515	0.862966	0.840356	0.801458
0.193563	0.201282	0.210711	0.221292	0.229876	0.23929	0.242872	0.242178	0.241652	0.242804	0.242448	0.246457	0.252965	0.272393	0.301317	0.347213	0.393118	0.439952	0.490174	0.535962	0.586883	0.63176	0.666111	0.687242	0.702483	0.721509	0.747425	0.786264	0.819794	0.835485	0.848698	0.865075	0.888601	0.918109	0.949753	0.977309	0.994585	1	0.995317	0.98335	0.968882	0.951422	0.930917	0.91409	0.899884	0.893101	0.88645	0.875501	0.857525	0.822302
0.173703	0.179754	0.18747	0.19768	0.207715	0.219642	0.226746	0.22873	0.229472	0.230191	0.227712	0.228925	0.232039	0.248787	0.276287	0.323055	0.371386	0.421091	0.473302	0.519066	0.567708	0.60915	0.640738	0.660609	0.675796	0.695391	0.722396	0.761739	0.795269	0.810479	0.823324	0.839625	0.863477	0.893664	0.927094	0.95828	0.981763	0.995317	1	0.995195	0.984098	0.967361	0.946241	0.927816	0.91226	0.905504	0.899562	0.890338	0.876028	0.844021
0.15211	0.156716	0.16265	0.172038	0.183378	0.197352	0.207481	0.212244	0.214415	0.214423	0.20928	0.20701	0.205817	0.218941	0.244796	0.292468	0.343752	0.397415	0.452641	0.498938	0.545674	0.584071	0.613238	0.632003	0.647467	0.668721	0.698192	0.740154	0.776508	0.793944	0.808389	0.825674	0.849747	0.878997	0.911195	0.94139	0.965918	0.98335	0.995195	1	0.995898	0.98408	0.965911	0.94815	0.932348	0.924976	0.918236	0.908853	0.894997	0.864179
0.134947	0.138274	0.142687	0.150869	0.16236	0.176951	0.188358	0.194427	0.197299	0.196639	0.18987	0.185342	0.181641	0.192735	0.217813	0.265823	0.319093	0.375879	0.4336	0.480644	0.526496	0.563453	0.591483	0.609968	0.626076	0.649289	0.682079	0.727285	0.767959	0.789071	0.805547	0.823719	0.847425	0.874415	0.903196	0.929479	0.951537	0.968882	0.984098	0.995898	1	0.995335	0.982594	0.967626	0.952809	0.944658	0.936755	0.925836	0.910077	0.878333
0.118589	0.121256	0.125056	0.13265	0.144047	0.158247	0.16972	0.17581	0.178877	0.177775	0.170557	0.165089	0.16009	0.170025	0.194156	0.241406	0.29518	0.35366	0.41331	0.461545	0.50782	0.545007	0.573498	0.59241	0.609601	0.634939	0.670492	0.718797	0.763655	0.788285	0.806666	0.825396	0.848503	0.872846	0.897457	0.918515	0.936372	0.951422	0.967361	0.98408	0.995335	1	0.994994	0.984945	0.97269	0.964185	0.955288	0.942669	0.923718	0.890153
0.0992991	0.101607	0.104969	0.112521	0.123723	0.13776	0.149306	0.155632	0.159507	0.159086	0.152656	0.146755	0.140837	0.149544	0.171727	0.216284	0.268912	0.327396	0.387877	0.436825	0.484101	0.522577	0.552792	0.572958	0.591779	0.619772	0.657829	0.708512	0.75663	0.783855	0.80346	0.822654	0.845003	0.866896	0.887961	0.904429	0.918413	0.930917	0.946241	0.965911	0.982594	0.994994	1	0.996652	0.98885	0.981199	0.971641	0.957986	0.935441	0.900728
0.0848711	0.0871683	0.0908056	0.099208	0.110312	0.123767	0.134415	0.139933	0.143979	0.14459	0.140026	0.135461	0.130446	0.139243	0.159807	0.201186	0.25111	0.30784	0.368123	0.417874	0.466915	0.507854	0.540739	0.562885	0.583527	0.613658	0.653378	0.705269	0.75501	0.783542	0.803147	0.821784	0.842742	0.862349	0.880425	0.893563	0.90434	0.91409	0.927816	0.94815	0.967626	0.984945	0.996652	1	0.997043	0.991306	0.982122	0.967768	0.942559	0.906586
0.0727709	0.076618	0.0820612	0.0924136	0.10397	0.116854	0.126831	0.13165	0.135826	0.137194	0.13407	0.130431	0.125883	0.134438	0.153474	0.192035	0.239272	0.294146	0.353894	0.404199	0.454703	0.497475	0.532204	0.555627	0.577331	0.608693	0.649158	0.701033	0.75096	0.779665	0.798881	0.816813	0.836735	0.854866	0.871269	0.88285	0.892002	0.899884	0.91226	0.932348	0.952809	0.97269	0.98885	0.997043	1	0.997383	0.989964	0.976347	0.950346	0.914593
0.0640793	0.0699226	0.0771945	0.0894237	0.101217	0.113562	0.122719	0.12697	0.131452	0.133814	0.132155	0.129555	0.125045	0.132496	0.149401	0.184992	0.228961	0.281568	0.340578	0.39192	0.444159	0.488649	0.5249	0.549347	0.571701	0.603285	0.64326	0.693804	0.742154	0.76966	0.788337	0.805709	0.825292	0.843568	0.860641	0.873774	0.884587	0.893101	0.905504	0.924976	0.944658	0.964185	0.981199	0.991306	0.997383	1	0.996923	0.987399	0.9651	0.932119
0.0578703	0.0663484	0.0761212	0.0906089	0.103091	0.115201	0.123661	0.127199	0.131729	0.134791	0.134437	0.133047	0.129119	0.135875	0.151197	0.184332	0.22555	0.276309	0.334305	0.386054	0.438874	0.483936	0.520685	0.545409	0.567889	0.599014	0.63818	0.686691	0.732859	0.758838	0.776944	0.793571	0.812579	0.830936	0.848543	0.863451	0.876515	0.88645	0.899562	0.918236	0.936755	0.955288	0.971641	0.982122	0.989964	0.996923	1	0.996029	0.980154	0.952062
0.05091	0.0617976	0.0735878	0.0894706	0.10225	0.114334	0.122632	0.126156	0.13106	0.134497	0.134863	0.133635	0.129243	0.13431	0.147316	0.177357	0.215689	0.264792	0.321762	0.374044	0.427454	0.472737	0.509619	0.534312	0.556641	0.587061	0.624618	0.670486	0.713638	0.73709	0.754174	0.770081	0.789094	0.808682	0.828432	0.846373	0.862966	0.875501	0.890338	0.908853	0.925836	0.942669	0.957986	0.967768	0.976347	0.987399	0.996029	1	0.993042	0.973076
0.0439663	0.0575183	0.0711969	0.0875104	0.0997314	0.111231	0.119156	0.122805	0.12802	0.131305	0.1318	0.130143	0.124679	0.127186	0.137262	0.163928	0.199658	0.248149	0.305006	0.35865	0.412439	0.457036	0.492634	0.51623	0.537398	0.565622	0.600325	0.642097	0.680819	0.700839	0.716495	0.731281	0.750368	0.771941	0.795159	0.818109	0.840356	0.857525	0.876028	0.894997	0.910077	0.923718	0.935441	0.942559	0.950346	0.9651	0.980154	0.993042	1	0.992507
0.0321289	0.0477246	0.0624037	0.0783099	0.0896993	0.100834	0.10872	0.112726	0.117927	0.12018	0.119627	0.11596	0.108264	0.107193	0.113606	0.136214	0.169489	0.217697	0.274541	0.329285	0.383314	0.427125	0.461876	0.484766	0.50526	0.532057	0.56388	0.60146	0.635771	0.652319	0.666235	0.680126	0.699405	0.722508	0.748566	0.775018	0.801458	0.822302	0.844021	0.864179	0.878333	0.890153	0.900728	0.906586	0.914593	0.932119	0.952062	0.973076	0.992507	1
0.0200386	0.0376169	0.0532297	0.0687967	0.0797132	0.0905248	0.0983034	0.102636	0.107212	0.107663	0.104984	0.0984846	0.0880559	0.0831003	0.0861581	0.105218	0.135825	0.182739	0.237971	0.292326	0.345199	0.387363	0.420788	0.442888	0.462655	0.488446	0.51818	0.551958	0.582051	0.595634	0.60823	0.621357	0.640877	0.665069	0.692927	0.721468	0.750595	0.773789	0.798085	0.819764	0.833585	0.844484	0.854148	0.85896	0.867452	0.887565	0.911918	0.940188	0.970794	0.99194
0.0104289	0.0279702	0.0428086	0.0575951	0.0681406	0.0789417	0.0868166	0.0914026	0.0949696	0.0935169	0.0885909	0.0794678	0.067073	0.0596062	0.0603867	0.0765638	0.104319	0.148761	0.201093	0.253798	0.305069	0.345907	0.378755	0.400606	0.419924	0.444731	0.471674	0.50109	0.526404	0.536749	0.547812	0.560554	0.580471	0.605794	0.635154	0.665208	0.696132	0.720584	0.746269	0.768596	0.781639	0.791645	0.800928	0.805684	0.815194	0.837551	0.865092	0.898789	0.937602	0.970025
-0.000799094	0.0167724	0.0305698	0.0447257	0.0557296	0.0677524	0.077178	0.0840061	0.0877283	0.0843756	0.0756229	0.0610799	0.0433268	0.0302729	0.0274495	0.0407238	0.0663119	0.108722	0.157856	0.20812	0.256758	0.29528	0.326792	0.347594	0.365497	0.388582	0.412489	0.436924	0.457183	0.464208	0.473846	0.486171	0.50712	0.534135	0.565187	0.596419	0.628229	0.65271	0.679047	0.702265	0.715009	0.725041	0.735549	0.741036	0.752365	0.777662	0.807755	0.846037	0.890039	0.930789
-0.0030849	0.013149	0.0253036	0.0395249	0.0517722	0.0653732	0.075522	0.0824519	0.084375	0.0785366	0.0664467	0.0484946	0.0283148	0.0133645	0.00948903	0.0213986	0.0447612	0.0839619	0.12905	0.176115	0.222621	0.260357	0.292166	0.313138	0.330321	0.351796	0.372576	0.392137	0.407468	0.411262	0.41887	0.430425	0.451324	0.478841	0.510283	0.541554	0.573005	0.596304	0.621738	0.64425	0.655863	0.665294	0.676419	0.682792	0.695716	0.722687	0.753839	0.794055	0.839732	0.884895
-0.00128222	0.0136681	0.0242455	0.0381518	0.0508652	0.0653758	0.0753562	0.0814532	0.0810446	0.0726264	0.0578316	0.0377176	0.0166337	0.00131653	-0.0025947	0.00858572	0.0303737	0.0672175	0.10925	0.154106	0.199184	0.236715	0.268928	0.290113	0.30663	0.326519	0.345051	0.36053	0.371822	0.373304	0.379128	0.389478	0.409565	0.436754	0.467769	0.498897	0.529788	0.551744	0.575938	0.596743	0.606866	0.614982	0.62543	0.632028	0.645896	0.674158	0.706742	0.748275	0.795482	0.843095
-0.00195176	0.0105247	0.0188172	0.0323562	0.0457208	0.0615274	0.071713	0.0765688	0.0734743	0.0625272	0.0455655	0.0246838	0.00397493	-0.0105291	-0.0143381	-0.00386643	0.015637	0.0501156	0.0900309	0.133967	0.178404	0.216092	0.248729	0.270589	0.287182	0.306378	0.323424	0.336013	0.343729	0.343106	0.347408	0.356526	0.375621	0.4025	0.433471	0.465385	0.496567	0.518267	0.541918	0.560663	0.568274	0.573201	0.580425	0.585649	0.599217	0.628592	0.662693	0.70549	0.755147	0.804712
-0.00126142	0.00911843	0.0163247	0.0306033	0.0455432	0.0636102	0.0745271	0.0783484	0.073081	0.0603624	0.0423846	0.0220944	0.00306654	-0.00932863	-0.0122175	-0.00224084	0.0141613	0.0446807	0.0810498	0.123522	0.167634	0.206055	0.239889	0.26278	0.279466	0.297852	0.313297	0.32339	0.32807	0.325528	0.328391	0.336067	0.353809	0.379682	0.410051	0.441987	0.472947	0.49407	0.516604	0.533377	0.538948	0.541605	0.546753	0.550846	0.564213	0.594133	0.628712	0.671928	0.721776	0.771303
-0.00620465	0.00259504	0.00932685	0.0246691	0.0416627	0.0625566	0.0755787	0.079569	0.0730504	0.0586218	0.0387083	0.0173358	-0.00219913	-0.0145284	-0.0178285	-0.0090575	0.00470462	0.0320774	0.0651964	0.105675	0.14844	0.186197	0.219805	0.242894	0.259464	0.277247	0.291602	0.299644	0.302023	0.29788	0.299298	0.305535	0.322197	0.347085	0.376798	0.408618	0.439518	0.460757	0.483424	0.500098	0.505335	0.507479	0.512206	0.515641	0.528971	0.559112	0.593463	0.636983	0.686512	0.736172
-0.0128893	-0.00588888	-0.000454822	0.0147592	0.0326293	0.0557182	0.0712859	0.0766489	0.0703724	0.0554059	0.0341191	0.0119747	-0.00818779	-0.0207574	-0.0250257	-0.0177592	-0.00658332	0.0181028	0.0480823	0.0859376	0.126285	0.162046	0.194414	0.217637	0.234732	0.253016	0.267609	0.274868	0.276273	0.271504	0.272022	0.277292	0.292749	0.316208	0.344674	0.376072	0.407499	0.430158	0.454664	0.472509	0.478378	0.480054	0.483865	0.486194	0.498601	0.528545	0.563138	0.607231	0.657868	0.708465
-0.0168403	-0.0122654	-0.00879735	0.00593853	0.0247823	0.050469	0.0695914	0.0778087	0.073202	0.0587444	0.0362149	0.0129901	-0.00860287	-0.0221275	-0.027694	-0.0215983	-0.0132986	0.00753245	0.0332937	0.0669912	0.103637	0.136406	0.167133	0.190618	0.208624	0.228044	0.24338	0.250955	0.25239	0.247831	0.248255	0.253499	0.268482	0.291134	0.318631	0.349501	0.381216	0.40546	0.432116	0.45191	0.458824	0.460579	0.463973	0.465064	0.476198	0.5051	0.538654	0.582053	0.631736	0.681319
-0.0221226	-0.0201708	-0.0198222	-0.00743887	0.0105528	0.0377855	0.0606153	0.0731346	0.072155	0.0600151	0.0372524	0.0131328	-0.0107588	-0.0266728	-0.0347865	-0.0304119	-0.0247843	-0.0066955	0.0161233	0.0463294	0.0794321	0.109016	0.13795	0.162016	0.181449	0.20288	0.219896	0.229122	0.231765	0.228425	0.229371	0.235264	0.250058	0.272205	0.298833	0.329565	0.362263	0.389118	0.419132	0.441665	0.449893	0.451038	0.452865	0.452379	0.461558	0.489423	0.522126	0.564486	0.614085	0.662524
-0.0251117	-0.024627	-0.0255439	-0.0137164	0.00463482	0.0328627	0.0577864	0.0732988	0.0749597	0.0647858	0.0422594	0.0179444	-0.0071931	-0.0247073	-0.0346662	-0.0318358	-0.0287701	-0.0142849	0.00518301	0.0317263	0.0613495	0.0881286	0.115217	0.138976	0.158831	0.181342	0.199318	0.210137	0.214362	0.212593	0.214485	0.221322	0.236425	0.258187	0.28377	0.313259	0.344961	0.37196	0.40266	0.426513	0.435963	0.437894	0.440226	0.439496	0.447926	0.474357	0.505321	0.546165	0.593444	0.64019
-0.0191359	-0.0194194	-0.0213348	-0.0105331	0.00686216	0.0345188	0.0596598	0.0765053	0.079734	0.0715764	0.0506725	0.028144	0.00451758	-0.0123074	-0.0227728	-0.0212643	-0.0208149	-0.0102525	0.00603756	0.0296132	0.05654	0.0815276	0.107196	0.130972	0.151117	0.174172	0.193123	0.205621	0.211784	0.212323	0.215653	0.223683	0.239025	0.260741	0.285592	0.314056	0.344278	0.370893	0.400988	0.423651	0.432326	0.432135	0.43264	0.430594	0.437679	0.46252	0.4924	0.531721	0.577764	0.622851
-0.0115368	-0.0115755	-0.0137099	-0.00372947	0.0124122	0.0388333	0.0631828	0.0804108	0.084577	0.0782912	0.0595261	0.0390891	0.0175735	0.00171808	-0.00900139	-0.0091016	-0.0107015	-0.00347325	0.0102883	0.0316612	0.0564256	0.08021	0.104709	0.128318	0.148564	0.171705	0.191132	0.204344	0.211599	0.213802	0.218069	0.226537	0.241545	0.262813	0.28689	0.314562	0.343502	0.369787	0.398686	0.419075	0.426287	0.423562	0.422356	0.418908	0.424965	0.448847	0.478735	0.517802	0.563971	0.608688
-0.0066716	-0.00661507	-0.0091438	-0.00025004	0.0144228	0.039726	0.0629679	0.0795941	0.0834996	0.0775753	0.0595224	0.0404805	0.0201362	0.00544758	-0.00475659	-0.00500626	-0.00716623	-0.00122687	0.0112681	0.0310719	0.0544034	0.0772883	0.100848	0.124067	0.144121	0.166517	0.18508	0.197267	0.203571	0.205386	0.209019	0.216673	0.230857	0.251315	0.274688	0.302004	0.330863	0.357475	0.386808	0.407624	0.415216	0.412715	0.411308	0.407776	0.413357	0.437305	0.467953	0.508058	0.556281	0.60286
-0.00553721	-0.00407546	-0.00494515	0.00494033	0.0197013	0.044257	0.0658286	0.0809192	0.0839373	0.0781938	0.0612344	0.0441108	0.0256318	0.0124999	0.00324677	0.00274734	-0.000277852	0.00355596	0.0141828	0.032437	0.0548917	0.0776207	0.101183	0.12436	0.144531	0.16649	0.184166	0.195135	0.200104	0.200916	0.203744	0.210804	0.224481	0.244298	0.266996	0.293577	0.321646	0.347547	0.375926	0.396166	0.403667	0.401651	0.40063	0.397441	0.403167	0.427024	0.457944	0.498639	0.54702	0.594457
-0.00826729	-0.00641316	-0.00726	0.00206132	0.0159052	0.0398922	0.0607653	0.0759434	0.0794817	0.0743819	0.0581846	0.0418278	0.0236238	0.010475	0.00111986	0.000120147	-0.00321559	-0.000139473	0.00973905	0.0272305	0.0488298	0.0706399	0.0933346	0.115594	0.135198	0.156514	0.173588	0.183936	0.18842	0.189041	0.191814	0.198636	0.212142	0.231313	0.253292	0.279058	0.306438	0.331665	0.359643	0.380393	0.388555	0.387704	0.387732	0.385122	0.391192	0.415121	0.44608	0.487009	0.535238	0.583318
-0.0113074	-0.00915588	-0.0104225	-0.00242408	0.0098111	0.0328344	0.0529362	0.0681994	0.0721559	0.0672842	0.0510874	0.0341361	0.014968	0.000459097	-0.00971129	-0.0114756	-0.0139366	-0.0100086	0.000254705	0.0175202	0.0384073	0.0591087	0.0806541	0.101731	0.120442	0.140734	0.157007	0.166235	0.17011	0.170616	0.17302	0.179179	0.19183	0.209634	0.23009	0.254465	0.280628	0.304951	0.332549	0.354089	0.363797	0.365311	0.36783	0.366955	0.374205	0.39836	0.429493	0.470631	0.51926	0.568941
-0.0209063	-0.0177632	-0.015992	-0.00554075	0.0072337	0.0276245	0.042415	0.0515463	0.0502219	0.0419861	0.0267928	0.0138593	0.000986282	-0.00779486	-0.0139299	-0.0148694	-0.0183934	-0.0181052	-0.0115154	0.00272505	0.0211351	0.0397028	0.0586646	0.0766001	0.0925496	0.109194	0.122305	0.128834	0.130709	0.130072	0.130997	0.135414	0.146018	0.161218	0.179195	0.20056	0.223547	0.245	0.269099	0.288084	0.297078	0.299295	0.302356	0.3029	0.31068	0.333645	0.363351	0.402333	0.448791	0.497875
-0.0099484	-0.00616205	-0.0060249	0.00154766	0.0114757	0.0309027	0.0464742	0.0580645	0.0594438	0.0534064	0.0391603	0.025597	0.0108303	-0.000338272	-0.00850773	-0.0108088	-0.0148694	-0.0146618	-0.00795571	0.00661356	0.0253905	0.0441984	0.063609	0.0821374	0.0985012	0.115298	0.127663	0.133267	0.134281	0.13336	0.134768	0.139806	0.150809	0.166071	0.183776	0.20507	0.228132	0.249735	0.274423	0.294077	0.303269	0.305277	0.307884	0.308046	0.315465	0.338836	0.369572	0.409534	0.45743	0.507711
-0.00265748	0.00109982	0.00110502	0.00807874	0.0166741	0.0342013	0.0472475	0.0563358	0.0551066	0.0470348	0.0326502	0.0204391	0.00844065	-0.000236847	-0.00695275	-0.0094943	-0.0146777	-0.0168232	-0.0126513	-6.23116e-05	0.017069	0.0345583	0.052231	0.068793	0.0829659	0.0965237	0.105376	0.107334	0.105437	0.103074	0.103294	0.107147	0.116866	0.130561	0.146702	0.166552	0.188138	0.208326	0.23132	0.249517	0.257936	0.25978	0.261851	0.262313	0.269486	0.292323	0.322837	0.362069	0.41021	0.461338
0.00959124	0.0139295	0.0145669	0.0215308	0.0292353	0.044892	0.0554365	0.06216	0.0584679	0.0483568	0.0329319	0.0208762	0.010357	0.00307444	-0.00259395	-0.00506516	-0.0107058	-0.0144939	-0.0120908	-0.0009847	0.0147038	0.031029	0.0469303	0.0616131	0.0736046	0.0842351	0.0900203	0.0889911	0.0846168	0.0808025	0.0795536	0.0818375	0.089821	0.101579	0.1159	0.13422	0.154125	0.172481	0.193184	0.209289	0.216688	0.218335	0.220118	0.22108	0.228718	0.25116	0.281028	0.31942	0.367322	0.419114
0.0159615	0.0210186	0.0230647	0.0309451	0.0382712	0.0517735	0.0590236	0.0621597	0.0551734	0.0432792	0.0285727	0.0189974	0.0123527	0.00826495	0.00420263	0.00107435	-0.0065674	-0.0138245	-0.0145853	-0.00591629	0.00837381	0.0242542	0.0393347	0.0529654	0.0635465	0.0714828	0.0739758	0.0689935	0.0609218	0.0543851	0.0507936	0.0512529	0.0576735	0.0679565	0.0810469	0.0980443	0.116377	0.13298	0.151022	0.164595	0.170475	0.171384	0.172244	0.173181	0.180258	0.201429	0.230028	0.266536	0.312499	0.362688
0.0231291	0.0284681	0.0313313	0.0394179	0.0462904	0.0579831	0.0628027	0.0635046	0.0544306	0.0415879	0.0275694	0.0199099	0.0161207	0.0143471	0.0113638	0.00786002	-0.00108489	-0.0104197	-0.0129501	-0.00580258	0.00731841	0.0226231	0.0367879	0.0494108	0.0589102	0.0651224	0.0655766	0.0586454	0.0487244	0.0408578	0.0361186	0.0355626	0.0409682	0.0500941	0.0620395	0.0777395	0.0944801	0.109322	0.125257	0.137154	0.142072	0.14272	0.142811	0.14371	0.150299	0.16999	0.196817	0.231191	0.274976	0.323168
0.030489	0.0361982	0.0395769	0.0475434	0.0537305	0.0642345	0.0674459	0.06661	0.0560713	0.0423657	0.0285811	0.0222141	0.0208385	0.0212585	0.0194101	0.0154124	0.00510387	-0.00636211	-0.0109456	-0.00552058	0.00650591	0.0216061	0.035541	0.0479917	0.0571131	0.0621927	0.0611399	0.0521031	0.0403275	0.0313522	0.0257332	0.0245418	0.0292917	0.0375662	0.0485524	0.0630843	0.0784624	0.0919433	0.106484	0.117336	0.122104	0.12299	0.123065	0.124338	0.130777	0.149714	0.175881	0.209346	0.252549	0.300395
0.024116	0.0297084	0.0341427	0.0428631	0.0495886	0.0588848	0.0596964	0.056094	0.0435744	0.0288338	0.0155959	0.0106916	0.0112006	0.0129892	0.0122972	0.00910453	-0.000402271	-0.011348	-0.0159603	-0.011317	-0.000777182	0.0129622	0.0255057	0.0369753	0.0457692	0.0505647	0.0497977	0.0414272	0.0300217	0.0208675	0.0141774	0.0114646	0.0143514	0.0207167	0.0299461	0.0424065	0.0557237	0.067451	0.0798064	0.0887667	0.0925549	0.0929428	0.0921845	0.0930592	0.0985188	0.115059	0.138359	0.16827	0.207157	0.250687
0.0296145	0.0353077	0.0398503	0.0479984	0.054138	0.0626387	0.0624689	0.0581845	0.0452024	0.0303371	0.0175321	0.0132974	0.0147793	0.0171957	0.0165874	0.0127654	0.00239989	-0.00978801	-0.0154769	-0.0116499	-0.00169596	0.0120901	0.0247945	0.0365603	0.0456702	0.0503478	0.0492613	0.040185	0.0279927	0.0182562	0.0111937	0.00836151	0.0110739	0.0171829	0.0260508	0.0377537	0.0500679	0.0607631	0.072166	0.0805734	0.0844253	0.0851222	0.084568	0.0856286	0.0908861	0.106645	0.129194	0.158388	0.196548	0.239686
0.0280726	0.0341096	0.0389235	0.0469861	0.0530105	0.0612745	0.0606871	0.0561515	0.043207	0.028404	0.0156791	0.0113507	0.012511	0.0143821	0.0133605	0.00920044	-0.00140333	-0.0136295	-0.0195705	-0.0160914	-0.00670428	0.00691461	0.0197418	0.0321685	0.0421425	0.0477248	0.0474453	0.0387863	0.0265385	0.0165792	0.00896958	0.00569661	0.00783969	0.0134649	0.0217653	0.0328312	0.0445199	0.0547571	0.0657994	0.074009	0.0779546	0.078652	0.0780813	0.079198	0.0841595	0.0992379	0.120922	0.149136	0.186059	0.227782
0.025256	0.0315869	0.0368886	0.0455101	0.0519448	0.0602629	0.0595148	0.0548971	0.0421487	0.0276807	0.015109	0.0104672	0.010564	0.0109963	0.00875361	0.00386331	-0.00718707	-0.0196644	-0.0258773	-0.0226881	-0.0136132	-4.04302e-05	0.0129033	0.0259244	0.0366528	0.0430218	0.043356	0.0350962	0.0226938	0.0123519	0.00397725	2.95532e-05	0.00156136	0.00688792	0.0149581	0.025987	0.0376242	0.0477601	0.0581529	0.0653348	0.0682771	0.0678051	0.0660903	0.0664303	0.0706045	0.0848134	0.10539	0.132088	0.166836	0.205825
0.0230409	0.0291838	0.0340719	0.0425319	0.0489436	0.05773	0.0577034	0.0542611	0.0426137	0.0288241	0.0161456	0.0102942	0.00813294	0.00588218	0.00149047	-0.00478775	-0.0164799	-0.029033	-0.035156	-0.0317335	-0.0226995	-0.00915388	0.00380916	0.017391	0.0287832	0.036112	0.0373913	0.0298803	0.0177076	0.00746819	-0.00146029	-0.00591047	-0.00483998	0.000330923	0.00832817	0.0195637	0.0313583	0.0416186	0.0519691	0.0588915	0.0615759	0.0604433	0.0583857	0.0587184	0.063104	0.0773569	0.0975797	0.123668	0.157752	0.195895
0.0235643	0.030087	0.0342887	0.0422794	0.0484747	0.058155	0.0595593	0.0579321	0.0474598	0.0336267	0.0194428	0.0111293	0.0058745	0.000616653	-0.00607271	-0.0138584	-0.0263184	-0.0387831	-0.0446766	-0.0408668	-0.0319031	-0.0184885	-0.00555048	0.00866158	0.0207103	0.0290805	0.0310273	0.0239441	0.011773	0.00179898	-0.00732172	-0.0118865	-0.0110243	-0.00580202	0.00215836	0.0137266	0.0258974	0.0364413	0.0470541	0.0537356	0.0558923	0.0537672	0.0510023	0.0512892	0.0559078	0.0708821	0.0914888	0.117767	0.1524	0.190783
0.0238383	0.0310916	0.0360325	0.0453506	0.0524341	0.0632466	0.0652447	0.0640894	0.0533546	0.0386212	0.0230453	0.0129787	0.00606519	-0.000602964	-0.00846875	-0.0175986	-0.0317718	-0.0460235	-0.053468	-0.0502209	-0.0412466	-0.0272471	-0.0136486	0.00154906	0.0142841	0.0231188	0.0248874	0.0168714	0.00316738	-0.00789306	-0.0183584	-0.0235615	-0.0228874	-0.0172746	-0.00872962	0.00370061	0.0165864	0.0274692	0.0379793	0.0438973	0.0451752	0.0418334	0.0381264	0.0383742	0.0432167	0.0587883	0.0797338	0.106199	0.141216	0.179689
0.0255069	0.0333704	0.0381785	0.0483067	0.0561217	0.0689369	0.0724964	0.0727044	0.0615906	0.0446996	0.0257704	0.0120161	0.00226096	-0.00663663	-0.0162298	-0.0270956	-0.042938	-0.0584766	-0.0667785	-0.0632154	-0.0535134	-0.0382185	-0.0233999	-0.00659831	0.00740035	0.0173818	0.019526	0.0106705	-0.00444803	-0.0164915	-0.0283053	-0.0343151	-0.0340557	-0.0282604	-0.0193928	-0.00612925	0.00767666	0.0190691	0.0300727	0.0359767	0.0369969	0.0329672	0.0289529	0.0295782	0.0349945	0.0518011	0.0738259	0.101408	0.138349	0.178568
0.0241087	0.032015	0.0365491	0.0467415	0.054604	0.0679868	0.0722266	0.0733946	0.0627617	0.0456009	0.0255789	0.010099	-0.00151759	-0.0122638	-0.0234281	-0.035469	-0.0518912	-0.0675673	-0.0756996	-0.0718764	-0.0621134	-0.0466789	-0.0317441	-0.0144587	0.000181365	0.0110967	0.0138713	0.00528971	-0.0100734	-0.0222238	-0.0344783	-0.0406424	-0.0404814	-0.0345277	-0.0255008	-0.0117947	0.00255552	0.0143445	0.0256114	0.0314872	0.0323891	0.0279422	0.0236768	0.0246038	0.0302168	0.0472833	0.0692617	0.0965692	0.133694	0.173859
0.0221712	0.0309731	0.0366786	0.0482929	0.0569763	0.0711311	0.0754141	0.0763369	0.0647368	0.0461665	0.0245654	0.00771795	-0.00452682	-0.0157164	-0.0271506	-0.0396686	-0.0568533	-0.0733311	-0.0821088	-0.0783642	-0.0685544	-0.052613	-0.0371291	-0.0190539	-0.00343454	0.00861567	0.0122399	0.00398514	-0.0118784	-0.0247114	-0.0378472	-0.0444484	-0.044297	-0.0379057	-0.0282878	-0.0138606	0.00117989	0.0133922	0.0247277	0.030287	0.0306763	0.0254798	0.0205775	0.0214079	0.0268611	0.0438387	0.065389	0.0922441	0.129161	0.168901
0.0203909	0.0301495	0.0372454	0.0500736	0.0592246	0.0735149	0.077791	0.0787811	0.0669706	0.0481365	0.0260355	0.00861862	-0.00396195	-0.0157009	-0.027864	-0.0413793	-0.0594878	-0.0768201	-0.0861298	-0.0827745	-0.0733341	-0.057335	-0.0416536	-0.0230163	-0.00643142	0.00688236	0.011879	0.00476895	-0.0103968	-0.0228479	-0.0358668	-0.0423027	-0.0419094	-0.0352578	-0.025412	-0.0107459	0.00437172	0.0166211	0.0279433	0.0334628	0.0339629	0.0287301	0.0238213	0.0247358	0.0301336	0.0467901	0.0679773	0.0943584	0.131164	0.170834
0.0189116	0.0300957	0.0395205	0.0545661	0.0648306	0.0794231	0.0832944	0.0836551	0.0710141	0.0518228	0.0295819	0.0122781	4.11879e-05	-0.0119291	-0.0247206	-0.0395903	-0.059484	-0.0785882	-0.0891406	-0.0863434	-0.0771868	-0.0607818	-0.0445588	-0.0248842	-0.00691625	0.00792915	0.0147233	0.00887688	-0.00577648	-0.0182537	-0.0317023	-0.0383587	-0.0376271	-0.030388	-0.019941	-0.00466764	0.0105943	0.0228344	0.0338662	0.0387817	0.0387259	0.0327296	0.026777	0.027068	0.0318232	0.0478966	0.0684756	0.0940295	0.130257	0.168949
0.0145538	0.0263953	0.0375566	0.054311	0.0656973	0.0803513	0.0841515	0.0841613	0.0711022	0.0519169	0.0297723	0.0126536	0.00050877	-0.0117464	-0.0249683	-0.0405777	-0.0610872	-0.0807076	-0.0915514	-0.0891863	-0.0809836	-0.0654547	-0.0501492	-0.0308681	-0.0127415	0.00251806	0.0105471	0.00612396	-0.00711501	-0.0186985	-0.031782	-0.0384165	-0.0375556	-0.0302204	-0.0195935	-0.00402767	0.0112707	0.02378	0.0346844	0.0391879	0.0385678	0.0318626	0.0249014	0.0244291	0.0284305	0.043869	0.0637575	0.0885271	0.124439	0.162538
0.0121246	0.0251402	0.0385055	0.0571062	0.06957	0.0839809	0.0871863	0.0860901	0.0720842	0.0526979	0.0309764	0.0145679	0.00302068	-0.00924438	-0.0227629	-0.0391996	-0.0607703	-0.0812193	-0.0926175	-0.0906117	-0.0830474	-0.0678761	-0.0529497	-0.0335794	-0.0149496	0.00079703	0.0100281	0.0067606	-0.00538778	-0.0164402	-0.0298283	-0.0368621	-0.0359304	-0.028386	-0.0174665	-0.00160715	0.0134186	0.0259025	0.0364811	0.0403647	0.0392592	0.0319394	0.0238357	0.0226629	0.0259777	0.040812	0.0601949	0.084167	0.119524	0.156586
0.00909507	0.0223648	0.0369527	0.056621	0.0699731	0.0840052	0.0866054	0.0842439	0.0688672	0.0484852	0.026596	0.0106558	-2.78215e-05	-0.011675	-0.024637	-0.041019	-0.0627954	-0.0834278	-0.0948752	-0.0930729	-0.0861476	-0.0714377	-0.0570435	-0.0376728	-0.0186877	-0.0025091	0.0079471	0.00601425	-0.00459343	-0.0144846	-0.0276934	-0.0347409	-0.0335832	-0.0258325	-0.0148362	0.000964344	0.0152956	0.0274948	0.0379016	0.0415249	0.0404955	0.0332222	0.0244635	0.0230574	0.0260229	0.0404675	0.0594523	0.0825768	0.117062	0.152657
0.00530454	0.0184834	0.0338765	0.0545083	0.068953	0.0831679	0.0858279	0.0828675	0.0667131	0.0455211	0.0231017	0.0071425	-0.00373844	-0.0157465	-0.0292395	-0.0460762	-0.068682	-0.0899283	-0.101564	-0.0996598	-0.0928331	-0.0781576	-0.063926	-0.0444067	-0.0251521	-0.00874233	0.00223912	0.00116477	-0.00857718	-0.0177595	-0.03062	-0.0375486	-0.0361525	-0.0280093	-0.0166411	-0.000445944	0.013946	0.0263368	0.036922	0.04061	0.0395189	0.0319916	0.0224516	0.0206843	0.0233463	0.037824	0.0566275	0.0795014	0.113942	0.148881
0.00359401	0.0170275	0.0334202	0.0550838	0.0706818	0.0850216	0.0875292	0.0836259	0.066361	0.0439915	0.0209423	0.00510681	-0.00556104	-0.0173799	-0.0305534	-0.0471297	-0.0704413	-0.0925675	-0.104754	-0.103096	-0.0964022	-0.0814957	-0.0670591	-0.0469468	-0.0269138	-0.00974806	0.00236406	0.0028132	-0.00534152	-0.0133149	-0.0255206	-0.032458	-0.0311848	-0.0230442	-0.0119077	0.00383513	0.0173648	0.0292654	0.0395769	0.0430779	0.0416818	0.0336658	0.0229191	0.0202934	0.02198	0.0359821	0.0542621	0.0764854	0.110107	0.143365
0.0015247	0.0152929	0.0327952	0.0558417	0.0728683	0.0881007	0.0912173	0.0873481	0.0696665	0.0463521	0.0223555	0.00592824	-0.00534588	-0.0177661	-0.0314438	-0.0486847	-0.0735455	-0.0975611	-0.110983	-0.109684	-0.102752	-0.086858	-0.0713836	-0.0495194	-0.0274845	-0.00816472	0.00629876	0.00916512	0.00313773	-0.00344858	-0.0154702	-0.0228763	-0.0222157	-0.0146656	-0.00439397	0.0103523	0.0226094	0.0338587	0.0438738	0.0474167	0.0461078	0.0379594	0.0265547	0.0233095	0.0240163	0.0373397	0.0548307	0.0761969	0.108722	0.140224
-0.00212321	0.0114332	0.0296262	0.0541442	0.0727931	0.0890099	0.092629	0.0885547	0.070045	0.0452568	0.0200655	0.0027811	-0.00867671	-0.0212181	-0.0347343	-0.0522582	-0.0783816	-0.104364	-0.118768	-0.117694	-0.110044	-0.0925702	-0.0752308	-0.051269	-0.0267455	-0.00495243	0.0117172	0.0168255	0.0125042	0.00675187	-0.00514505	-0.0124655	-0.0115769	-0.00367245	0.00691493	0.0216034	0.0334366	0.0448934	0.0553809	0.0597235	0.0590697	0.051491	0.0403048	0.0370258	0.0370935	0.0497054	0.0662271	0.0867925	0.118035	0.147981
-0.00407762	0.00825062	0.0259154	0.0509503	0.070657	0.0878829	0.0921843	0.0881475	0.069097	0.0432546	0.0172086	-0.000619342	-0.0117054	-0.0238094	-0.0367811	-0.054556	-0.0818562	-0.109982	-0.125543	-0.124787	-0.115979	-0.0962098	-0.0760413	-0.0495224	-0.0221817	0.00222117	0.0209166	0.0280362	0.0252904	0.0203276	0.00861368	0.00145736	0.0022875	0.00975889	0.0194521	0.0324432	0.0422619	0.0525834	0.0626354	0.0679934	0.0687471	0.0630679	0.0536036	0.0513486	0.0512389	0.0626299	0.0774639	0.0963853	0.124718	0.152136
-0.00386411	0.00764938	0.0246243	0.0494562	0.0695444	0.0873576	0.0925445	0.0892632	0.0708458	0.0454021	0.0194764	0.00103233	-0.0104264	-0.0230393	-0.0359039	-0.0534319	-0.0803834	-0.108668	-0.12392	-0.122747	-0.11252	-0.0906584	-0.0680253	-0.0394535	-0.009802	0.0168156	0.0376503	0.0469624	0.0463974	0.0427074	0.0314798	0.0245211	0.0250718	0.0316553	0.0399629	0.0507408	0.0581716	0.0670234	0.0763283	0.082299	0.084365	0.080421	0.0727086	0.0714253	0.0713288	0.0812711	0.0944931	0.111543	0.136763	0.161713
-0.00195006	0.00867728	0.0245206	0.0483934	0.0681835	0.0860777	0.0918422	0.0892327	0.0717063	0.0473099	0.0223773	0.00421782	-0.00682561	-0.0190644	-0.0315543	-0.0488417	-0.0750717	-0.103073	-0.117563	-0.115795	-0.103787	-0.0795354	-0.05413	-0.0234321	0.00844408	0.0371434	0.0597845	0.0708497	0.0719239	0.068973	0.0580918	0.0515972	0.0522753	0.0582066	0.0651222	0.0735817	0.0787077	0.0859187	0.0944367	0.101149	0.104939	0.103452	0.0980662	0.0980035	0.0979759	0.10654	0.11816	0.133564	0.155718	0.178278
-0.000347147	0.00904204	0.0234032	0.0456864	0.0647412	0.0823579	0.0884287	0.0864158	0.0705047	0.0482432	0.0256826	0.00895912	-0.00129779	-0.0131963	-0.0255167	-0.0424365	-0.0673193	-0.0937964	-0.106321	-0.103093	-0.0891155	-0.063097	-0.0357671	-0.00408571	0.0286688	0.058226	0.0822588	0.0951654	0.098622	0.0972537	0.0871779	0.0810337	0.0816339	0.0865062	0.0917294	0.0977395	0.100502	0.105985	0.113543	0.120809	0.126475	0.127832	0.125013	0.126553	0.126921	0.134284	0.144503	0.157888	0.176754	0.196566
-0.00443962	0.00456391	0.0186191	0.0405757	0.0599109	0.0778299	0.0845639	0.0832308	0.0685623	0.0477296	0.0266825	0.0104435	-0.000148757	-0.0127429	-0.0258072	-0.0431749	-0.0677182	-0.0935416	-0.104659	-0.100324	-0.0846896	-0.0570953	-0.0278585	0.00528389	0.0396065	0.0708457	0.0969436	0.11237	0.118541	0.118735	0.109299	0.103293	0.103756	0.107889	0.112112	0.116678	0.117918	0.122443	0.129623	0.137413	0.144115	0.146984	0.145398	0.147654	0.147892	0.154275	0.16326	0.174893	0.191122	0.20849
-0.013915	-0.00539481	0.00869631	0.0305642	0.0503835	0.0683237	0.0753542	0.0743915	0.0610207	0.041981	0.0233101	0.00862944	-0.00130106	-0.0138827	-0.027254	-0.044803	-0.0687035	-0.0933495	-0.102536	-0.0967736	-0.0796683	-0.0509181	-0.0203304	0.0138023	0.0493756	0.0823912	0.111275	0.130369	0.140611	0.143298	0.135034	0.129368	0.129765	0.133175	0.136461	0.13968	0.139366	0.142977	0.14989	0.158481	0.166663	0.171532	0.171305	0.174331	0.174289	0.179408	0.186836	0.196202	0.208916	0.222507
-0.0231604	-0.0149306	-0.000507651	0.0215334	0.0420083	0.0599247	0.0671417	0.0661563	0.0535346	0.0356839	0.0188408	0.00569776	-0.00337408	-0.0153727	-0.0287313	-0.0463893	-0.0699211	-0.0936764	-0.101203	-0.094278	-0.0758943	-0.046246	-0.0146285	0.0204016	0.0570364	0.0916742	0.122976	0.145355	0.159392	0.164637	0.157671	0.152701	0.153485	0.156737	0.159691	0.162056	0.160501	0.163415	0.170231	0.179511	0.188816	0.195017	0.195424	0.19865	0.197883	0.201588	0.207174	0.21415	0.223542	0.233433
-0.0362428	-0.0278272	-0.0121068	0.0111664	0.0329674	0.0509414	0.0580626	0.0564408	0.0440189	0.027012	0.0119078	0.000796488	-0.00672367	-0.0174087	-0.0302214	-0.0479023	-0.0714546	-0.0945286	-0.100122	-0.0917164	-0.0717025	-0.0409314	-0.00810811	0.0280498	0.0661111	0.10319	0.138561	0.166107	0.186396	0.196158	0.19176	0.187902	0.188998	0.19154	0.193174	0.193362	0.189233	0.190742	0.197455	0.208046	0.219473	0.227896	0.229505	0.23311	0.231389	0.233271	0.236912	0.241241	0.247079	0.253023
-0.0446663	-0.0358224	-0.0188739	0.00492917	0.0269239	0.0435302	0.049485	0.0464002	0.0336559	0.0174904	0.0043988	-0.00489587	-0.0115377	-0.0216098	-0.0346382	-0.0529432	-0.0768489	-0.0991746	-0.102923	-0.0931936	-0.0714283	-0.0394965	-0.00539284	0.031771	0.0707695	0.109361	0.147297	0.178426	0.203494	0.216838	0.214587	0.212147	0.21396	0.21649	0.217782	0.216891	0.211279	0.21199	0.218602	0.229995	0.242789	0.252759	0.255274	0.258824	0.255972	0.256084	0.257649	0.259568	0.26213	0.264426
-0.0435914	-0.0347791	-0.0181678	0.00387815	0.02392	0.0376114	0.0413168	0.0363046	0.02334	0.00849833	-0.00198037	-0.00909313	-0.0145492	-0.0237198	-0.0364531	-0.0546137	-0.0780186	-0.0990433	-0.101445	-0.0913168	-0.0689928	-0.0373399	-0.0035338	0.032665	0.0701505	0.106963	0.143562	0.173963	0.199784	0.214197	0.213082	0.211715	0.214212	0.216987	0.218387	0.216972	0.21059	0.210501	0.216542	0.22784	0.24108	0.251736	0.254755	0.257989	0.254425	0.253727	0.254567	0.255876	0.257653	0.25941
-0.0392565	-0.0305068	-0.0143978	0.00590109	0.0240817	0.0353007	0.0373008	0.0312687	0.0188317	0.00541882	-0.00287639	-0.00903066	-0.0147619	-0.0242967	-0.037275	-0.0549114	-0.0768724	-0.0953272	-0.0951259	-0.0838458	-0.0605041	-0.0288567	0.00457282	0.0396784	0.0757685	0.111162	0.146943	0.177227	0.204252	0.219844	0.219815	0.219497	0.222922	0.226483	0.228752	0.227869	0.221756	0.221467	0.226999	0.237798	0.250937	0.261615	0.264788	0.267449	0.263221	0.261796	0.261908	0.262611	0.26364	0.264626
-0.0361824	-0.0272554	-0.0113895	0.00765096	0.0247508	0.0345991	0.0361002	0.0305194	0.0201831	0.00900123	0.00312815	-0.00231529	-0.0090378	-0.0200975	-0.0345206	-0.0523928	-0.073303	-0.089173	-0.0861858	-0.0734221	-0.0492027	-0.0178847	0.0149314	0.048804	0.083559	0.117815	0.153113	0.183708	0.21201	0.228805	0.229995	0.230623	0.234726	0.238846	0.241714	0.2413	0.235681	0.235435	0.240772	0.251273	0.264434	0.275267	0.278842	0.281307	0.276868	0.275393	0.275772	0.276753	0.278233	0.279482
-0.0364766	-0.0276835	-0.0123476	0.00537494	0.0216258	0.0304349	0.0318605	0.0274308	0.0199222	0.0111338	0.00729975	0.00212504	-0.00622345	-0.0198208	-0.0366273	-0.0552943	-0.0757883	-0.0896604	-0.0843552	-0.0704524	-0.0457684	-0.0149354	0.0172298	0.0501261	0.084089	0.117844	0.153357	0.18491	0.214774	0.233046	0.235742	0.237221	0.241749	0.246256	0.249541	0.249376	0.243823	0.2432	0.248153	0.258162	0.271107	0.282163	0.286247	0.288778	0.284521	0.283285	0.283903	0.28511	0.287114	0.288794
-0.0464917	-0.0380166	-0.0224501	-0.00477167	0.0119221	0.0207313	0.0228258	0.02005	0.0159245	0.00989743	0.00849835	0.00432593	-0.0048397	-0.0201138	-0.038572	-0.0574594	-0.0772183	-0.0890251	-0.0812823	-0.0659572	-0.0404406	-0.00968629	0.022115	0.0542492	0.0877869	0.121955	0.159113	0.193658	0.226919	0.247813	0.252623	0.254926	0.259422	0.26351	0.266131	0.265021	0.258595	0.256946	0.261005	0.270426	0.283496	0.295385	0.300487	0.303455	0.299484	0.297847	0.297813	0.297806	0.297911	0.297247
-0.0655707	-0.0576524	-0.0415458	-0.0231904	-0.00539544	0.00382768	0.00725001	0.00708948	0.0078911	0.00645672	0.00890365	0.00632189	-0.00391151	-0.0217657	-0.0429746	-0.0627761	-0.0818821	-0.0914199	-0.080816	-0.0641119	-0.0382843	-0.00834081	0.022276	0.0530787	0.0859735	0.120723	0.160313	0.199128	0.237365	0.262242	0.270125	0.27355	0.278029	0.281441	0.283096	0.280917	0.273598	0.271189	0.274742	0.283919	0.297154	0.309641	0.315461	0.318595	0.314612	0.31212	0.310888	0.309054	0.306515	0.302623
-0.0792541	-0.0728325	-0.0566328	-0.0373431	-0.0175475	-0.00678029	-0.00141635	0.00094282	0.00570383	0.00743968	0.0128609	0.0121557	0.00203048	-0.0169493	-0.0401059	-0.0610823	-0.0808399	-0.090144	-0.0788459	-0.0618862	-0.0367039	-0.00862936	0.0197032	0.0479746	0.0786826	0.112011	0.151547	0.192015	0.232611	0.259911	0.270369	0.274807	0.279387	0.282455	0.283551	0.280838	0.273307	0.270468	0.273345	0.281658	0.294198	0.306447	0.311976	0.314733	0.31051	0.307486	0.305139	0.301543	0.296736	0.289843
-0.0925019	-0.0873517	-0.0710313	-0.0506285	-0.0293159	-0.0174928	-0.0107899	-0.00650124	0.00161138	0.0062291	0.0144367	0.0158573	0.00656002	-0.012461	-0.0364065	-0.0578685	-0.0777086	-0.08574	-0.0726189	-0.0544301	-0.0290632	-0.00291671	0.0225943	0.0471003	0.0740798	0.105343	0.14462	0.187439	0.231782	0.262645	0.276428	0.282223	0.286939	0.28921	0.289115	0.28523	0.277208	0.273922	0.276023	0.283668	0.295913	0.308349	0.314245	0.31699	0.312847	0.308673	0.304209	0.297381	0.288248	0.276458
-0.10069	-0.0958473	-0.0783615	-0.0561097	-0.0335387	-0.0213829	-0.0144261	-0.00876295	0.00205205	0.0090367	0.0194902	0.0231011	0.0151563	-0.00290773	-0.0259695	-0.0464211	-0.0654317	-0.0720776	-0.0577113	-0.0389392	-0.0145494	0.00800476	0.0286358	0.0469872	0.0676622	0.0945044	0.1318	0.175949	0.223638	0.258108	0.275537	0.282607	0.287341	0.28872	0.287288	0.282324	0.274121	0.270588	0.271964	0.278529	0.28957	0.300997	0.305532	0.307131	0.302471	0.297485	0.291754	0.282919	0.270984	0.255333
-0.100652	-0.0964706	-0.0788233	-0.0558354	-0.0322471	-0.018973	-0.0108552	-0.00332899	0.0094905	0.0172215	0.027693	0.030915	0.0222909	0.00338303	-0.0202278	-0.0408574	-0.0599266	-0.0657633	-0.0506587	-0.0311274	-0.00732528	0.0128014	0.0300509	0.0437539	0.0594735	0.0824249	0.116971	0.160552	0.208768	0.244564	0.264176	0.27239	0.277824	0.279468	0.278258	0.273719	0.266434	0.263135	0.263765	0.269302	0.279208	0.28965	0.293255	0.294315	0.289908	0.284954	0.278614	0.268702	0.255542	0.238196
-0.0928658	-0.0876447	-0.0692694	-0.0457172	-0.0221874	-0.0085709	0.000193407	0.00936835	0.0241138	0.0329443	0.0437678	0.046791	0.0376243	0.0176804	-0.0066566	-0.0278752	-0.0477061	-0.0536306	-0.0384492	-0.0183538	0.00488897	0.0228289	0.0368888	0.0460605	0.056787	0.0754609	0.106593	0.148467	0.195955	0.23204	0.252778	0.261306	0.266908	0.268616	0.267605	0.26367	0.257337	0.254159	0.253901	0.25817	0.266822	0.276206	0.279064	0.279896	0.276243	0.272145	0.266345	0.25666	0.243625	0.225851
-0.0866399	-0.0802242	-0.062382	-0.0398911	-0.0173608	-0.00273807	0.00809993	0.0199493	0.0371252	0.0465743	0.0563032	0.056748	0.0448258	0.0214162	-0.00558886	-0.028228	-0.0488544	-0.0543749	-0.0381958	-0.0160924	0.00819572	0.026244	0.0398374	0.0469386	0.0546745	0.0700757	0.0971974	0.135628	0.179658	0.213831	0.234277	0.242702	0.248637	0.250759	0.250371	0.247504	0.242302	0.238961	0.237889	0.241008	0.248634	0.257484	0.260101	0.261177	0.258623	0.255539	0.250488	0.241361	0.229098	0.211893
-0.0858446	-0.0793911	-0.06295	-0.0417272	-0.0195906	-0.00285575	0.0111112	0.0262116	0.0460591	0.0560157	0.0641391	0.0612764	0.0458937	0.0183863	-0.0115819	-0.035501	-0.0566214	-0.061384	-0.0438079	-0.0191277	0.00687441	0.0261637	0.0408996	0.0479949	0.0548858	0.0690472	0.0937757	0.129777	0.170692	0.202808	0.22256	0.230396	0.236009	0.237867	0.237369	0.234681	0.229709	0.225689	0.224168	0.227148	0.235004	0.244622	0.248279	0.250442	0.249334	0.247142	0.242712	0.233954	0.222281	0.20585
-0.0940975	-0.08571	-0.0683571	-0.0466257	-0.023979	-0.0052671	0.0115889	0.0293658	0.0513466	0.0618169	0.0689716	0.0634077	0.0449333	0.0139259	-0.0190206	-0.0452717	-0.0686933	-0.075561	-0.0594126	-0.0344846	-0.00775061	0.0130306	0.0297513	0.0384098	0.0462863	0.0603911	0.0836138	0.117339	0.155195	0.185082	0.203685	0.210692	0.21618	0.218536	0.219179	0.21803	0.214261	0.210342	0.208926	0.211664	0.219365	0.229229	0.233228	0.235767	0.235372	0.234163	0.230973	0.223576	0.213702	0.199028
-0.099398	-0.087648	-0.0679548	-0.0449747	-0.0220925	-0.00263853	0.0157831	0.0348652	0.0582149	0.0691861	0.0760858	0.0687355	0.0479596	0.0145357	-0.0204802	-0.0486189	-0.0741732	-0.0832949	-0.0690682	-0.0447126	-0.0175802	0.00442764	0.0230208	0.0332204	0.0420818	0.0563883	0.0786423	0.110823	0.146746	0.175109	0.192789	0.1989	0.203814	0.205926	0.206717	0.205948	0.202264	0.197627	0.195733	0.198036	0.205894	0.216528	0.221524	0.224716	0.225032	0.224423	0.222284	0.215912	0.20707	0.19353
-0.10712	-0.0923191	-0.0699296	-0.0450618	-0.0215997	-0.00177627	0.0172439	0.0363386	0.0596971	0.0702788	0.076769	0.0681454	0.0465011	0.0129657	-0.0215675	-0.0493768	-0.074344	-0.0830744	-0.0693514	-0.0451501	-0.0181181	0.003681	0.0219431	0.032018	0.0405088	0.0545402	0.0762408	0.107775	0.142889	0.170134	0.186831	0.191745	0.195355	0.196392	0.196392	0.194922	0.190671	0.185099	0.182332	0.183641	0.191018	0.201468	0.206766	0.209818	0.210045	0.208942	0.206206	0.198896	0.188784	0.173677
-0.0881849	-0.0754798	-0.0552139	-0.0319889	-0.0110362	0.00519017	0.0174282	0.0254943	0.034298	0.0332957	0.0309728	0.0219567	0.00905965	-0.00863477	-0.0247368	-0.0365588	-0.0481958	-0.0501963	-0.0392747	-0.0208705	-0.000768707	0.0150423	0.0274672	0.0339375	0.0387002	0.0478588	0.0619653	0.0834035	0.105389	0.120348	0.127868	0.127713	0.12731	0.125807	0.123972	0.120295	0.114109	0.106315	0.098444	0.0926427	0.092352	0.0947277	0.0938226	0.092175	0.0884503	0.0823265	0.0717039	0.0546683	0.0322058	0.00336869
-0.116689	-0.10127	-0.0782852	-0.0537835	-0.0310809	-0.012081	0.00689375	0.0258303	0.050204	0.0626733	0.0714892	0.0640816	0.0437756	0.0132413	-0.0183226	-0.0436431	-0.0650686	-0.0705505	-0.0566291	-0.033465	-0.00896735	0.00923815	0.0236508	0.0306928	0.0359755	0.047243	0.0668501	0.0969741	0.131468	0.157913	0.173755	0.177804	0.180008	0.179538	0.178827	0.177063	0.172986	0.167426	0.163903	0.163845	0.170412	0.180318	0.186101	0.188785	0.188477	0.186014	0.181144	0.171544	0.158911	0.141154
-0.112832	-0.0978669	-0.0752428	-0.0515863	-0.0299195	-0.0120989	0.00592089	0.0243211	0.0493037	0.063671	0.0751077	0.0700119	0.0514972	0.0225196	-0.00819982	-0.0332682	-0.0540947	-0.0586346	-0.0450696	-0.0226992	8.99156e-05	0.0157679	0.0276356	0.0323429	0.0350289	0.0438195	0.0616766	0.0907254	0.12491	0.151382	0.167029	0.170665	0.172116	0.170575	0.169211	0.167072	0.163046	0.15771	0.153783	0.153113	0.159243	0.168953	0.174836	0.177304	0.17681	0.173703	0.167928	0.157089	0.143056	0.123805
-0.111287	-0.0959432	-0.0732892	-0.0502338	-0.0292724	-0.0124288	0.00509006	0.0235447	0.0493285	0.0653548	0.0786981	0.0757648	0.0591781	0.0316866	0.00173821	-0.0231056	-0.0439957	-0.0487369	-0.0359914	-0.0149154	0.00592709	0.0192777	0.0288484	0.0314198	0.0320084	0.0389302	0.0555862	0.084113	0.11879	0.146396	0.163162	0.167326	0.168278	0.165616	0.16298	0.159606	0.154668	0.148796	0.14422	0.143059	0.148865	0.158112	0.164028	0.166574	0.166248	0.162958	0.157121	0.145884	0.131282	0.111798
-0.113871	-0.0992055	-0.0776688	-0.0561771	-0.0362396	-0.0200659	-0.00233904	0.0168421	0.0434336	0.0601261	0.073885	0.0719466	0.0567225	0.030417	0.00146939	-0.0226891	-0.0436352	-0.0489833	-0.0372099	-0.0175561	0.00129527	0.0125087	0.019933	0.0204571	0.0193447	0.0245406	0.0400771	0.0678136	0.102385	0.130647	0.148305	0.152929	0.15408	0.15133	0.148587	0.145398	0.140757	0.135153	0.130517	0.128953	0.134135	0.142493	0.147395	0.149456	0.148952	0.145638	0.139767	0.12813	0.113472	0.0938722
-0.11209	-0.0981538	-0.0765548	-0.0546107	-0.0345595	-0.0182827	-0.000640636	0.0183731	0.0448766	0.0621406	0.0771722	0.0780169	0.0665986	0.0436665	0.0169033	-0.0067743	-0.0293369	-0.0376188	-0.0291619	-0.012201	0.00423261	0.0132101	0.0185998	0.0170137	0.0142157	0.0178693	0.0321851	0.0589796	0.0925482	0.120072	0.137364	0.141298	0.142029	0.13891	0.136103	0.133023	0.128802	0.123476	0.118451	0.116366	0.120777	0.128516	0.132909	0.134672	0.134056	0.130214	0.123623	0.110814	0.0946286	0.073644
-0.117987	-0.104341	-0.0822317	-0.0594567	-0.0389565	-0.0222475	-0.00398855	0.0156223	0.0424561	0.0601178	0.0757171	0.0782159	0.069327	0.0488995	0.0239206	0.000767527	-0.0234944	-0.0348459	-0.0291852	-0.0142739	0.000924	0.00945273	0.0147806	0.0129966	0.010379	0.0141247	0.028566	0.0553652	0.0884881	0.11525	0.131836	0.134793	0.134991	0.131501	0.128434	0.12528	0.12124	0.115873	0.110322	0.107665	0.111284	0.118325	0.12197	0.123567	0.122758	0.118295	0.11094	0.0968105	0.078802	0.0562435
-0.126715	-0.113416	-0.0909896	-0.0676988	-0.0467071	-0.0292274	-0.00938164	0.0127924	0.0424803	0.0625976	0.0800479	0.0839891	0.0757577	0.0552448	0.0291076	0.00419034	-0.0229954	-0.037213	-0.0331917	-0.0191269	-0.00401514	0.00485097	0.0108971	0.0094368	0.00726381	0.0114891	0.0266349	0.0544667	0.0885907	0.11612	0.133384	0.136307	0.136696	0.13327	0.130109	0.127015	0.123252	0.118048	0.112887	0.111201	0.115525	0.123497	0.12797	0.130265	0.130026	0.125544	0.118229	0.104195	0.0864964	0.0651589
-0.133288	-0.121017	-0.0992395	-0.0762316	-0.0553113	-0.0374388	-0.0163814	0.00709307	0.0371819	0.0572872	0.0738309	0.0772868	0.0699803	0.0518509	0.0286652	0.00628332	-0.0196918	-0.0348913	-0.0329236	-0.0210962	-0.00724044	0.00190042	0.0094695	0.0100955	0.010344	0.0166759	0.0334872	0.0620458	0.0961263	0.122738	0.139162	0.14135	0.141559	0.138142	0.134887	0.131593	0.127837	0.122908	0.118507	0.117919	0.122833	0.131269	0.135654	0.137429	0.1363	0.130375	0.121972	0.107164	0.0884605	0.0666515
-0.133826	-0.123283	-0.103315	-0.0817367	-0.0613598	-0.0430245	-0.0205826	0.00504768	0.0368582	0.0579081	0.0737621	0.075916	0.0668125	0.0470851	0.0228098	0.00017294	-0.0255147	-0.0404537	-0.038271	-0.0265746	-0.0124463	-0.00235569	0.00683786	0.00931836	0.0117554	0.0203351	0.0388355	0.0686741	0.103458	0.130138	0.146382	0.148848	0.149662	0.146844	0.143609	0.14	0.135813	0.130946	0.127452	0.128621	0.134541	0.143799	0.148546	0.150258	0.148422	0.141215	0.131656	0.115942	0.0958962	0.0733948
-0.131304	-0.121125	-0.102443	-0.0823942	-0.0631776	-0.0450186	-0.0213429	0.00666157	0.0405817	0.0630306	0.0786307	0.0790972	0.0673383	0.0452316	0.0193204	-0.00397471	-0.029155	-0.0439395	-0.0415314	-0.0298494	-0.0153599	-0.00422	0.00682995	0.011478	0.01613	0.0265211	0.0458612	0.0760444	0.110794	0.137147	0.152991	0.155919	0.157453	0.155162	0.151887	0.147955	0.143535	0.139336	0.137728	0.141496	0.148947	0.159309	0.164477	0.166116	0.163619	0.155916	0.146519	0.131801	0.113018	0.0925863
-0.128562	-0.119119	-0.101682	-0.0827289	-0.0637454	-0.0449562	-0.0204262	0.00827097	0.0416234	0.0627283	0.0763476	0.0745331	0.0609998	0.0379193	0.0119314	-0.011035	-0.0353453	-0.0500384	-0.047573	-0.0352501	-0.0193692	-0.00600637	0.00793124	0.01554	0.0226636	0.0345329	0.0541549	0.0832768	0.116262	0.140797	0.154934	0.157436	0.159201	0.157195	0.153813	0.149381	0.14454	0.140828	0.141085	0.1473	0.156178	0.167482	0.172663	0.17383	0.170246	0.162183	0.153176	0.139757	0.122819	0.104903
-0.122638	-0.114536	-0.0985907	-0.0803712	-0.0609041	-0.0411494	-0.0159605	0.0124575	0.0436186	0.061806	0.0726	0.0684627	0.0540735	0.0312698	0.0062805	-0.0157912	-0.0393966	-0.0549298	-0.0531677	-0.0407609	-0.0235401	-0.00740541	0.0101874	0.0216074	0.0322116	0.0464987	0.0670845	0.0957215	0.127409	0.150354	0.162509	0.164685	0.166981	0.165669	0.162709	0.158223	0.153439	0.150972	0.153638	0.162993	0.173889	0.186571	0.192074	0.192991	0.188249	0.179762	0.170974	0.159027	0.144129	0.129416
-0.120204	-0.11303	-0.0978167	-0.0794754	-0.0594545	-0.0391529	-0.0143785	0.012194	0.0396684	0.0543154	0.0629433	0.0584302	0.0455376	0.0254455	0.00259043	-0.0189722	-0.0436025	-0.061951	-0.0617365	-0.0490194	-0.0293341	-0.00916259	0.0127984	0.0282444	0.0420906	0.0579781	0.0784519	0.10517	0.134053	0.154404	0.163857	0.165106	0.167569	0.166863	0.16443	0.160276	0.155917	0.154681	0.159569	0.171604	0.184203	0.198081	0.203898	0.204897	0.199478	0.191516	0.183874	0.174408	0.163032	0.152973
-0.113315	-0.104215	-0.0871143	-0.0671716	-0.0476666	-0.0294166	-0.00847689	0.0130231	0.0343872	0.0449085	0.0525451	0.0503536	0.0423966	0.0291562	0.0119688	-0.00726939	-0.0326442	-0.0552905	-0.0590433	-0.0482342	-0.0274682	-0.00421324	0.0209544	0.0393185	0.054948	0.0704287	0.0885882	0.111088	0.134639	0.150344	0.155662	0.154502	0.155657	0.154363	0.151523	0.147129	0.142681	0.141733	0.147333	0.159886	0.172539	0.186428	0.192139	0.193665	0.188683	0.182536	0.177579	0.172087	0.166035	0.162478
-0.101776	-0.092547	-0.0750619	-0.0541221	-0.0349795	-0.0186366	-0.0023649	0.0132079	0.0283241	0.0352583	0.0425083	0.0441531	0.042002	0.0356899	0.0232195	0.0058065	-0.0198992	-0.0448212	-0.0504536	-0.0402769	-0.0184705	0.00658098	0.032606	0.0513337	0.0663135	0.0796913	0.0945941	0.112588	0.130692	0.142133	0.14424	0.141384	0.141184	0.138952	0.134889	0.129437	0.124043	0.122199	0.126866	0.138303	0.149973	0.16309	0.168746	0.171521	0.168118	0.164464	0.162077	0.159433	0.156849	0.157565
-0.0846327	-0.0769322	-0.0617982	-0.0430604	-0.0262414	-0.012587	-0.000833212	0.0090255	0.017738	0.0204077	0.0256531	0.0288412	0.0307303	0.029734	0.0214196	0.00668122	-0.0172866	-0.0421239	-0.0490313	-0.0403316	-0.0196475	0.00504795	0.0306211	0.0491006	0.0635002	0.0750466	0.0866724	0.0994381	0.111046	0.117327	0.116392	0.112556	0.111666	0.109466	0.105574	0.100309	0.0951678	0.0929393	0.0962474	0.105385	0.115129	0.126384	0.131509	0.134824	0.132515	0.130506	0.129583	0.128517	0.127841	0.131012
-0.0761587	-0.0672657	-0.0510895	-0.0318003	-0.0163408	-0.00506347	0.00280616	0.0091426	0.0154695	0.0176102	0.0244257	0.0314201	0.0376913	0.0406169	0.0336546	0.0178634	-0.0081735	-0.035078	-0.0432168	-0.034438	-0.0135852	0.00988809	0.0325874	0.0473101	0.0569843	0.0639425	0.071559	0.080966	0.0898293	0.0948457	0.0936798	0.089559	0.0873278	0.0833967	0.0772632	0.070244	0.0641144	0.0608242	0.0626439	0.0696567	0.0775762	0.0867805	0.0908412	0.0943357	0.0928428	0.0920016	0.0920387	0.0913754	0.0912442	0.0950215
-0.0664104	-0.0579524	-0.0430126	-0.025223	-0.0111104	-0.000941213	0.00530786	0.0110896	0.0176801	0.0208552	0.0289413	0.0372657	0.0439995	0.0461494	0.0369015	0.018431	-0.0102131	-0.0394155	-0.0493973	-0.041505	-0.0215995	0.00039277	0.0213506	0.0340327	0.0406817	0.0445747	0.049168	0.0554869	0.0609549	0.0638355	0.0618352	0.0573985	0.0542097	0.0491651	0.0415269	0.0332484	0.0265789	0.022578	0.0235386	0.0293537	0.0358764	0.0431633	0.0462062	0.0495923	0.0484777	0.0483342	0.0488261	0.0481876	0.0483037	0.0526892
-0.0623719	-0.0524824	-0.0363422	-0.0181337	-0.00490342	0.00368225	0.00803562	0.0142486	0.0232029	0.0297193	0.0411551	0.0517912	0.058393	0.058046	0.0446294	0.0217285	-0.0108218	-0.0425092	-0.0530589	-0.0438716	-0.0223895	-0.000193667	0.0196436	0.0302124	0.0334434	0.0343201	0.0369082	0.0423385	0.0473871	0.0503261	0.0483113	0.0438404	0.0398258	0.0336181	0.0240589	0.0139682	0.0062051	0.00169227	0.00228281	0.00776916	0.0134955	0.0191651	0.0206492	0.0232254	0.0211219	0.0206395	0.0203361	0.0186143	0.0174106	0.0200582
-0.054764	-0.0482956	-0.0374692	-0.0255628	-0.0159079	-0.00872797	-0.00324327	0.00726947	0.0218094	0.032672	0.0445841	0.0505695	0.0476823	0.0351621	0.0115127	-0.0156267	-0.0473445	-0.0744765	-0.0800342	-0.0669071	-0.0425526	-0.0175505	0.00625248	0.0214266	0.0290838	0.0343145	0.0410495	0.048951	0.0536761	0.0547384	0.0501906	0.045203	0.0415521	0.0364945	0.0273443	0.0172422	0.00917948	0.00492653	0.00632772	0.0132427	0.0196849	0.0246908	0.0249537	0.0264101	0.0218101	0.0186794	0.014581	0.00862168	0.00288854	0.000291946
-0.0327181	-0.0314462	-0.0292648	-0.0286858	-0.0265744	-0.0242174	-0.0205653	-0.00922647	0.00696574	0.0192905	0.0287683	0.0280346	0.0144496	-0.0102098	-0.0416311	-0.0683232	-0.0929366	-0.109031	-0.106572	-0.0897926	-0.0642037	-0.0371939	-0.00886156	0.0130795	0.0288597	0.0422719	0.0552418	0.0666067	0.0703392	0.0678254	0.0602311	0.0557353	0.0539958	0.052687	0.0470635	0.0391523	0.031668	0.0279475	0.0300802	0.0385697	0.0456063	0.0502037	0.0498057	0.0497048	0.0422068	0.0358097	0.0271914	0.0175979	0.00776313	0.000291953
-0.0179754	-0.0220825	-0.0281433	-0.037652	-0.0417869	-0.0430307	-0.0408266	-0.0294442	-0.0127602	0.000440956	0.00703986	-0.000188847	-0.0229856	-0.0571297	-0.0926137	-0.115411	-0.129022	-0.131427	-0.12085	-0.102673	-0.079366	-0.0537816	-0.0239169	0.00280413	0.0258891	0.0468069	0.0651298	0.0789989	0.0812132	0.0754945	0.0661938	0.0628504	0.0633341	0.0661688	0.0650363	0.0607818	0.0552438	0.0523902	0.0550044	0.0638471	0.0705954	0.0744029	0.0738681	0.0725161	0.0634924	0.055009	0.0436686	0.0324492	0.0206581	0.0103883
-0.00587864	-0.0114326	-0.0210021	-0.0359219	-0.0438965	-0.0480867	-0.0473222	-0.0372582	-0.0223731	-0.0102318	-0.00660157	-0.0182197	-0.0461987	-0.0845463	-0.119978	-0.138461	-0.144237	-0.138876	-0.125659	-0.10993	-0.0909472	-0.0678566	-0.0381545	-0.00845605	0.0201372	0.0461136	0.0674383	0.08179	0.0820983	0.0739506	0.0636573	0.0614452	0.0642348	0.0709297	0.0739025	0.0731526	0.0688818	0.0658203	0.06774	0.075783	0.0818207	0.0850984	0.0848584	0.083305	0.0745491	0.0657878	0.0539805	0.0431725	0.0316126	0.0210837
0.00478897	-0.00122754	-0.0134855	-0.0327023	-0.0445489	-0.0519535	-0.0523005	-0.0436349	-0.0302784	-0.0189285	-0.0175392	-0.0327142	-0.0645944	-0.105452	-0.140092	-0.154915	-0.155185	-0.145053	-0.13123	-0.118566	-0.103175	-0.0809475	-0.0499154	-0.0164312	0.0180545	0.0488576	0.0729811	0.0878322	0.086836	0.0768415	0.0655474	0.063665	0.0680833	0.0777598	0.0844577	0.0871323	0.0842542	0.0809867	0.0817777	0.0885861	0.0938859	0.0971904	0.0975884	0.0963005	0.0882219	0.0797363	0.0679548	0.0576805	0.0462232	0.0351872
[truncated: 94 more columns]
