# Supplementary material for: DynamicAtlas: a morphodynamic atlas for Drosophila development
Source: Nat Methods. 2025 Dec 24;23(1):260–70. doi: 10.1038/s41592-025-02897-8 (PMC12791008; doi:10.1038/s41592-025-02897-8)
Supplement: Supplementary file 12 — Statistical source data in Excel format, with separate panels on separate tabs. [file 41592_2025_2897_MOESM12_ESM.xlsx]

## Sheet: Panel a
Cross-correlation matrix values for Extended Data Panel 1a (same as Main Text Panel 2b')							(Correlation values; dimensionless quantities between -1 and 1)
0.813882	0.807243	0.803377	0.794241	0.7829	0.772911	0.758706	0.746443	0.733458	0.719109	0.708814	0.69773	0.690458	0.688085	0.691215	0.691195	0.704343	0.714919	0.720591	0.723564	0.716596	0.704294	0.689312	0.668828	0.643678	0.613592	0.573759	0.536707	0.488976	0.441125	0.392693	0.352322	0.321433	0.300687	0.287833	0.277707	0.264472	0.256423	0.248573	0.234342	0.221034	0.20337	0.188926	0.174703	0.162784	0.157459	0.152069	0.149584	0.147798	0.147735
0.816219	0.809308	0.805325	0.795813	0.784347	0.774206	0.759841	0.747541	0.734485	0.719839	0.709513	0.698416	0.691144	0.688753	0.692016	0.692046	0.705435	0.716633	0.723778	0.727448	0.721106	0.709546	0.695072	0.675422	0.650546	0.620277	0.579903	0.542354	0.494112	0.445279	0.395406	0.353496	0.322053	0.300792	0.287793	0.277586	0.264742	0.257279	0.249273	0.235347	0.222693	0.205062	0.190527	0.17574	0.16342	0.157452	0.151361	0.148734	0.146429	0.145959
0.819046	0.811831	0.807631	0.797786	0.785986	0.77526	0.760395	0.747561	0.734117	0.719006	0.708479	0.697224	0.689772	0.687397	0.691136	0.691761	0.705755	0.717952	0.726266	0.73153	0.726027	0.715286	0.701564	0.683041	0.658714	0.628467	0.58742	0.549734	0.500844	0.450349	0.398874	0.355832	0.323881	0.302208	0.28936	0.279535	0.267094	0.259937	0.252368	0.238469	0.226	0.208589	0.193645	0.178518	0.1657	0.159091	0.152582	0.149768	0.14707	0.146265
0.819659	0.81236	0.808095	0.797987	0.785882	0.774876	0.75963	0.74657	0.732991	0.717546	0.707003	0.695668	0.688312	0.686182	0.690221	0.691029	0.705566	0.718248	0.727268	0.732896	0.727893	0.718048	0.704597	0.686653	0.66296	0.632104	0.590393	0.552429	0.502909	0.451622	0.399087	0.35523	0.323816	0.302342	0.289941	0.280913	0.269282	0.262206	0.255071	0.240607	0.22751	0.209673	0.194099	0.177832	0.164173	0.157244	0.150206	0.146914	0.143989	0.143009
0.819814	0.812541	0.808314	0.797983	0.785951	0.774764	0.759557	0.746401	0.732799	0.717127	0.706519	0.695111	0.687635	0.685374	0.689742	0.69059	0.705433	0.718295	0.72751	0.732924	0.728306	0.718648	0.705896	0.687861	0.664759	0.633799	0.591646	0.553714	0.503826	0.451807	0.398436	0.354563	0.323253	0.301522	0.289538	0.280691	0.26949	0.262875	0.256274	0.241725	0.229006	0.211438	0.195571	0.178587	0.16415	0.15656	0.149069	0.145542	0.142191	0.14082
0.824676	0.817735	0.814006	0.804017	0.792607	0.781401	0.766387	0.75325	0.739706	0.724001	0.713362	0.702035	0.694492	0.692218	0.69666	0.697615	0.712842	0.725558	0.734734	0.739756	0.735039	0.725159	0.712153	0.693571	0.67047	0.638915	0.595554	0.556615	0.506356	0.45402	0.400933	0.357642	0.327237	0.306126	0.294482	0.286438	0.27576	0.269284	0.263082	0.248119	0.234109	0.21618	0.199205	0.181131	0.165417	0.156862	0.148893	0.145324	0.141702	0.140242
0.827681	0.821454	0.818398	0.809111	0.799063	0.78865	0.774455	0.76178	0.748504	0.733011	0.722517	0.711476	0.704097	0.702046	0.706737	0.707757	0.722163	0.733923	0.742029	0.745117	0.738328	0.727195	0.71252	0.692369	0.667206	0.633649	0.588129	0.547668	0.496551	0.44433	0.392825	0.351404	0.322253	0.30296	0.292357	0.284946	0.274498	0.267437	0.260342	0.244339	0.229269	0.210955	0.193355	0.175272	0.15922	0.150529	0.142482	0.13931	0.13577	0.133901
0.832024	0.82663	0.824282	0.815647	0.806534	0.797111	0.784076	0.772028	0.759129	0.743904	0.733705	0.72275	0.715434	0.713568	0.71831	0.719097	0.733193	0.743889	0.750856	0.75229	0.743174	0.73013	0.713591	0.691886	0.665085	0.630002	0.583343	0.542191	0.491059	0.439612	0.389971	0.350954	0.323718	0.305763	0.296271	0.289435	0.279405	0.272038	0.263392	0.246224	0.229826	0.210591	0.191955	0.17317	0.156691	0.147277	0.139076	0.136365	0.132752	0.130601
0.834088	0.829916	0.828733	0.821805	0.814471	0.806014	0.794274	0.78352	0.77139	0.757074	0.746921	0.736241	0.729177	0.727532	0.731718	0.731576	0.744381	0.751859	0.757401	0.757363	0.746087	0.730582	0.711656	0.687494	0.658787	0.621287	0.573107	0.531803	0.481419	0.432471	0.385858	0.350668	0.326628	0.309864	0.300733	0.294956	0.284337	0.275211	0.264324	0.245426	0.226764	0.2065	0.187352	0.168117	0.151685	0.141853	0.134362	0.131473	0.128632	0.126851
0.832722	0.829932	0.830352	0.825226	0.820211	0.813707	0.803728	0.794517	0.78357	0.77032	0.761206	0.751375	0.744713	0.743573	0.747262	0.745779	0.756208	0.761289	0.762814	0.760298	0.746024	0.727269	0.705604	0.679167	0.649072	0.609692	0.561364	0.520834	0.471433	0.425371	0.38208	0.349869	0.328187	0.312245	0.303429	0.297598	0.285843	0.27436	0.260956	0.240508	0.219683	0.199995	0.180355	0.161739	0.145872	0.136995	0.129876	0.127471	0.125366	0.124389
0.828377	0.82682	0.828708	0.825591	0.822963	0.818425	0.811155	0.803962	0.794672	0.782517	0.774458	0.765359	0.758856	0.757471	0.760436	0.7584	0.76587	0.769132	0.765972	0.759245	0.741272	0.71891	0.694222	0.665365	0.633467	0.59328	0.545346	0.505759	0.457932	0.414715	0.37494	0.346493	0.325572	0.310961	0.301813	0.295347	0.281383	0.267859	0.252589	0.230353	0.209781	0.189825	0.170688	0.15288	0.138601	0.130516	0.124126	0.122708	0.121362	0.120673
0.821844	0.821334	0.824164	0.822392	0.82181	0.818838	0.813836	0.808715	0.801249	0.790272	0.783021	0.774421	0.768137	0.766683	0.76913	0.766932	0.771703	0.772809	0.766188	0.755731	0.734896	0.710822	0.683605	0.6528	0.620178	0.580078	0.533205	0.494196	0.448058	0.408011	0.371427	0.346129	0.325408	0.311333	0.301822	0.293951	0.277463	0.261357	0.243377	0.219794	0.198607	0.179157	0.161159	0.144969	0.132353	0.12521	0.119854	0.119671	0.119303	0.118954
0.814202	0.814544	0.818438	0.818245	0.819686	0.81853	0.815694	0.812693	0.807545	0.798357	0.792447	0.784494	0.778404	0.776479	0.777867	0.775103	0.776454	0.774676	0.765356	0.750471	0.727041	0.700744	0.671447	0.639195	0.605763	0.566085	0.520776	0.482373	0.439148	0.402358	0.369622	0.346046	0.325953	0.3103	0.299914	0.290075	0.272656	0.254791	0.234689	0.210296	0.189099	0.171154	0.153856	0.139413	0.127752	0.122152	0.118036	0.118831	0.118596	0.118362
0.808049	0.809133	0.813693	0.8146	0.817588	0.817726	0.816224	0.814441	0.810549	0.80266	0.798032	0.791105	0.78513	0.783026	0.783466	0.779847	0.779335	0.775504	0.763001	0.746182	0.721241	0.693025	0.6621	0.628139	0.593855	0.554437	0.509982	0.47221	0.43078	0.396089	0.365695	0.343601	0.323952	0.307648	0.29601	0.285457	0.266444	0.246032	0.224169	0.199625	0.178509	0.161799	0.146072	0.133344	0.122914	0.118259	0.11524	0.116246	0.116281	0.11658
0.80314	0.804718	0.809643	0.811135	0.815056	0.815932	0.815542	0.815088	0.812056	0.805111	0.801485	0.795637	0.789786	0.787499	0.787178	0.783007	0.782193	0.77641	0.763004	0.745254	0.718653	0.689124	0.657462	0.622388	0.588292	0.54843	0.504485	0.467202	0.426974	0.393482	0.36437	0.343097	0.3232	0.30683	0.293671	0.282168	0.262615	0.241288	0.218966	0.194487	0.174494	0.158954	0.144249	0.132829	0.122706	0.118884	0.116339	0.117545	0.117752	0.118218
0.794844	0.796802	0.80195	0.803269	0.807463	0.8088	0.808622	0.80861	0.805989	0.799168	0.796074	0.791061	0.785599	0.783608	0.783553	0.779401	0.779052	0.77222	0.758335	0.740489	0.71261	0.681975	0.649638	0.613461	0.579693	0.53965	0.496356	0.459685	0.420671	0.388263	0.360448	0.339959	0.320187	0.304023	0.290254	0.278457	0.258048	0.235428	0.212273	0.187956	0.16821	0.153356	0.139112	0.128942	0.120138	0.117314	0.115185	0.116531	0.117105	0.117643
0.792896	0.79508	0.800283	0.801418	0.80597	0.807079	0.806756	0.806986	0.804451	0.797576	0.794857	0.790451	0.785567	0.784107	0.783966	0.779627	0.779291	0.772347	0.75768	0.739781	0.71079	0.680507	0.648009	0.611928	0.578019	0.537788	0.495283	0.459287	0.420378	0.388576	0.361659	0.341546	0.321666	0.30515	0.290692	0.278174	0.258044	0.235274	0.211413	0.186955	0.167797	0.153742	0.139767	0.130303	0.122001	0.119644	0.117689	0.119594	0.120333	0.120922
0.80951	0.813027	0.818877	0.822018	0.827463	0.828995	0.829027	0.828992	0.826038	0.819508	0.816156	0.811395	0.806728	0.806206	0.806059	0.80197	0.802275	0.796121	0.7815	0.76519	0.738579	0.708595	0.676282	0.642272	0.609014	0.568047	0.527252	0.491139	0.453921	0.423423	0.399478	0.38166	0.362159	0.346277	0.331167	0.317183	0.294776	0.271877	0.245906	0.221018	0.201175	0.186636	0.172158	0.162815	0.155338	0.152608	0.149713	0.150956	0.151734	0.151492
0.785836	0.788238	0.793736	0.794799	0.799193	0.799214	0.797843	0.797183	0.793897	0.786274	0.782851	0.778837	0.774141	0.773754	0.774242	0.770388	0.771385	0.767969	0.754181	0.738722	0.71139	0.680944	0.64863	0.613944	0.580221	0.538753	0.496072	0.4603	0.421091	0.389822	0.362784	0.34211	0.32239	0.305396	0.290907	0.277831	0.256692	0.234879	0.21126	0.187346	0.169879	0.15717	0.14402	0.135432	0.127747	0.12479	0.122134	0.123842	0.124464	0.125056
0.784923	0.786708	0.791941	0.792676	0.796699	0.796271	0.79409	0.792361	0.788353	0.780143	0.775994	0.771915	0.767376	0.767793	0.769385	0.766224	0.768569	0.767455	0.755274	0.741509	0.716758	0.687776	0.656257	0.621609	0.58838	0.546074	0.501292	0.464775	0.424068	0.391294	0.363137	0.34277	0.32433	0.307614	0.294621	0.282687	0.261835	0.239695	0.215907	0.191698	0.174068	0.160956	0.148009	0.139248	0.131227	0.127921	0.124731	0.125734	0.125997	0.126855
0.782734	0.783861	0.788376	0.788068	0.791236	0.789704	0.786145	0.78278	0.777802	0.768888	0.763953	0.760032	0.75566	0.75699	0.760466	0.75887	0.763827	0.765735	0.757385	0.746145	0.723834	0.697943	0.669105	0.635251	0.603066	0.561348	0.514888	0.477656	0.434768	0.399527	0.369336	0.34727	0.328607	0.311292	0.299094	0.288342	0.268815	0.247616	0.224779	0.201279	0.182566	0.169351	0.1567	0.147404	0.138445	0.134602	0.130745	0.131168	0.130508	0.131318
0.779613	0.780069	0.783767	0.782518	0.783775	0.780356	0.774591	0.769785	0.763482	0.752989	0.746613	0.741891	0.737293	0.739248	0.74473	0.745551	0.754352	0.758795	0.756129	0.749654	0.731555	0.711196	0.686536	0.654795	0.623615	0.582891	0.533979	0.494977	0.448565	0.409825	0.377167	0.352601	0.334112	0.318356	0.307561	0.298662	0.281315	0.26208	0.240883	0.218607	0.199192	0.184756	0.171665	0.16144	0.150673	0.14599	0.141559	0.140914	0.138763	0.138883
0.770432	0.770115	0.772647	0.769506	0.76882	0.764002	0.756845	0.750348	0.742113	0.730032	0.723089	0.717466	0.712046	0.714495	0.721504	0.724217	0.738396	0.748542	0.751194	0.749995	0.738137	0.723595	0.705883	0.680857	0.651909	0.614281	0.565846	0.524667	0.475466	0.431834	0.393507	0.365316	0.343749	0.327744	0.318197	0.309078	0.295365	0.278175	0.258085	0.236484	0.217038	0.202002	0.187523	0.177282	0.165099	0.158846	0.153498	0.1507	0.147425	0.145995
0.749416	0.747273	0.747653	0.743135	0.739731	0.732728	0.722894	0.712926	0.702661	0.689633	0.681648	0.675311	0.669461	0.67126	0.678771	0.683298	0.702566	0.718492	0.729951	0.737094	0.733008	0.729469	0.721085	0.706448	0.686508	0.655856	0.609625	0.568683	0.516777	0.467071	0.420888	0.383502	0.357612	0.338909	0.329703	0.322506	0.310141	0.298506	0.284047	0.262234	0.243759	0.228113	0.21342	0.201917	0.188021	0.181002	0.173106	0.168247	0.163052	0.160868
0.713719	0.710205	0.708635	0.701795	0.695682	0.685886	0.673776	0.661684	0.649469	0.634498	0.625168	0.618372	0.612861	0.615214	0.622628	0.627093	0.651983	0.675099	0.69531	0.708669	0.712818	0.717626	0.721227	0.717545	0.707484	0.686902	0.652536	0.615611	0.564158	0.512379	0.458231	0.411155	0.377513	0.354023	0.344293	0.336987	0.32802	0.318825	0.307411	0.29064	0.27256	0.255535	0.243073	0.23336	0.219675	0.21108	0.202162	0.195368	0.188406	0.184045
0.668685	0.664218	0.66142	0.652859	0.644226	0.632642	0.619012	0.605804	0.593181	0.57767	0.567782	0.560616	0.55467	0.556526	0.563942	0.570401	0.596603	0.624011	0.6499	0.671531	0.683224	0.69608	0.708252	0.713161	0.715446	0.707766	0.683249	0.656509	0.608163	0.558601	0.500811	0.44536	0.402363	0.371939	0.357167	0.347095	0.338195	0.333645	0.328333	0.317018	0.304936	0.29063	0.278436	0.271147	0.259855	0.251967	0.241831	0.232565	0.223278	0.216563
0.596224	0.591156	0.58769	0.578603	0.569387	0.557846	0.544368	0.529994	0.517538	0.501962	0.492946	0.485659	0.480624	0.483573	0.490686	0.496976	0.523677	0.553145	0.582487	0.608353	0.624009	0.644041	0.664795	0.677319	0.689997	0.69824	0.693301	0.6845	0.649294	0.605016	0.548262	0.490251	0.438121	0.397749	0.374502	0.355627	0.342781	0.338236	0.343081	0.339398	0.335386	0.32763	0.320093	0.314805	0.305875	0.297593	0.289109	0.280875	0.270189	0.260436
0.520516	0.514226	0.510319	0.500527	0.491289	0.48083	0.468352	0.454886	0.444319	0.430366	0.42181	0.415421	0.410524	0.413213	0.419545	0.425891	0.451643	0.479004	0.508182	0.537385	0.557191	0.577014	0.602845	0.622987	0.644157	0.662217	0.67491	0.683034	0.668329	0.63904	0.587988	0.529459	0.477309	0.429771	0.397637	0.369548	0.346571	0.339006	0.345654	0.352649	0.356532	0.358501	0.358631	0.359115	0.353038	0.348681	0.340035	0.33383	0.32513	0.314756
0.443639	0.437171	0.433225	0.423273	0.414654	0.405238	0.395339	0.383539	0.374434	0.362486	0.356266	0.351258	0.347131	0.349843	0.354697	0.360491	0.384469	0.409688	0.437159	0.464313	0.486624	0.505867	0.531093	0.551151	0.575454	0.601559	0.625353	0.648816	0.654049	0.646149	0.610439	0.56402	0.518883	0.473316	0.43695	0.399391	0.364776	0.341475	0.343256	0.349537	0.36065	0.368607	0.378002	0.386462	0.387077	0.38498	0.381104	0.377556	0.371129	0.364095
0.372267	0.36578	0.363013	0.35447	0.347331	0.339411	0.331766	0.32237	0.315419	0.305395	0.300598	0.296336	0.293711	0.296992	0.301659	0.307275	0.327502	0.351737	0.376329	0.401586	0.421778	0.439746	0.464159	0.480923	0.504426	0.532362	0.561031	0.593048	0.613639	0.627002	0.613208	0.584765	0.550518	0.509479	0.473562	0.43279	0.387725	0.349596	0.33931	0.339014	0.351743	0.363856	0.381958	0.399028	0.407658	0.410848	0.412425	0.413856	0.412076	0.40816
0.303018	0.297213	0.295403	0.288429	0.282998	0.277328	0.272232	0.265978	0.261892	0.254579	0.251715	0.248631	0.24723	0.250754	0.255173	0.260299	0.277095	0.299684	0.320593	0.34207	0.361956	0.377659	0.398517	0.412447	0.432907	0.459894	0.489746	0.526178	0.553813	0.580924	0.590303	0.585445	0.574143	0.54479	0.514395	0.472967	0.421559	0.370107	0.346175	0.334515	0.337929	0.348704	0.367337	0.391331	0.407867	0.418751	0.425992	0.435558	0.43973	0.441898
0.256779	0.252227	0.252028	0.246795	0.243639	0.239731	0.236755	0.232244	0.230028	0.224493	0.2228	0.220216	0.219648	0.223422	0.226666	0.230933	0.245091	0.263405	0.282364	0.301985	0.317958	0.332489	0.350096	0.359844	0.375211	0.395901	0.419898	0.454231	0.484504	0.517235	0.541531	0.561588	0.57777	0.570094	0.554283	0.519843	0.466173	0.405835	0.36783	0.343427	0.332842	0.329805	0.340123	0.360582	0.379542	0.394554	0.409655	0.426751	0.437678	0.447851
0.228292	0.224981	0.225565	0.222348	0.220505	0.217782	0.215894	0.212895	0.21211	0.207739	0.207406	0.204905	0.204281	0.207207	0.210056	0.214284	0.224993	0.240576	0.256328	0.275192	0.288591	0.29991	0.316616	0.325505	0.335726	0.352581	0.369353	0.397599	0.424743	0.456635	0.485444	0.51859	0.551629	0.565057	0.570013	0.553205	0.506106	0.443367	0.397107	0.361917	0.341914	0.327809	0.326935	0.33938	0.35138	0.364852	0.38013	0.398939	0.412788	0.428163
0.206478	0.20386	0.205161	0.203263	0.203145	0.201609	0.200979	0.199671	0.200028	0.196333	0.196043	0.193545	0.192943	0.194982	0.196697	0.199922	0.209106	0.220883	0.233977	0.250481	0.262554	0.271809	0.2846	0.291355	0.300957	0.312534	0.322811	0.346054	0.365768	0.391455	0.420718	0.458778	0.501241	0.529048	0.550414	0.555786	0.534178	0.477546	0.42915	0.386444	0.357685	0.335681	0.325113	0.329034	0.333911	0.342829	0.355726	0.372258	0.384597	0.401705
0.196272	0.194784	0.196662	0.195853	0.196758	0.195448	0.195668	0.195637	0.197417	0.195184	0.196035	0.194436	0.194583	0.196393	0.196238	0.196886	0.204292	0.211613	0.222015	0.235002	0.244683	0.252573	0.264278	0.270538	0.27684	0.286883	0.292673	0.309433	0.323493	0.341909	0.366367	0.402052	0.443813	0.473937	0.509039	0.533168	0.542767	0.508883	0.462111	0.416825	0.377578	0.345057	0.3207	0.312205	0.307937	0.31064	0.319641	0.332265	0.340577	0.355097
0.202597	0.202525	0.204644	0.204807	0.206082	0.205669	0.206197	0.207457	0.209231	0.207037	0.20742	0.206228	0.207032	0.208853	0.209242	0.208523	0.213229	0.218001	0.223905	0.235029	0.242378	0.249917	0.25872	0.263083	0.26837	0.274851	0.279532	0.291538	0.298012	0.309352	0.326703	0.3562	0.393509	0.420682	0.45708	0.490625	0.528331	0.528327	0.495267	0.451837	0.411567	0.369548	0.333777	0.314329	0.298337	0.292404	0.292327	0.298704	0.302064	0.311034
0.202551	0.202839	0.205134	0.205467	0.207479	0.207302	0.207999	0.209192	0.210499	0.208913	0.209593	0.209047	0.211098	0.213346	0.213499	0.212493	0.216331	0.221055	0.225068	0.232262	0.237542	0.242123	0.250858	0.254297	0.259757	0.264736	0.265899	0.276559	0.278093	0.281383	0.29006	0.308185	0.336961	0.359025	0.388519	0.423579	0.476848	0.519285	0.514603	0.492036	0.456497	0.413407	0.365975	0.335673	0.309012	0.292471	0.280575	0.276635	0.271546	0.273128
0.206523	0.206821	0.208782	0.209014	0.209863	0.208881	0.208646	0.208444	0.208809	0.206862	0.206882	0.206654	0.209336	0.212976	0.214601	0.214994	0.21971	0.224869	0.230501	0.237386	0.241313	0.245792	0.254433	0.25695	0.260038	0.264598	0.265032	0.271603	0.269579	0.269119	0.272241	0.280496	0.301468	0.317871	0.343145	0.368895	0.424963	0.490261	0.514639	0.516893	0.501494	0.466758	0.419316	0.378984	0.342151	0.31863	0.297358	0.281907	0.268368	0.261297
0.19747	0.197378	0.199168	0.199084	0.19926	0.197609	0.196281	0.19423	0.193275	0.191204	0.19032	0.189829	0.192258	0.196764	0.200477	0.202785	0.209815	0.21772	0.224386	0.234017	0.240156	0.245719	0.25581	0.259252	0.26374	0.268938	0.269325	0.276974	0.270952	0.265436	0.263705	0.264599	0.276342	0.286407	0.306055	0.324905	0.371131	0.443998	0.48851	0.513175	0.520111	0.506073	0.471871	0.435513	0.393595	0.363101	0.338835	0.315913	0.292818	0.277052
0.180282	0.179843	0.181174	0.180121	0.17966	0.177768	0.175895	0.173167	0.171519	0.169367	0.168766	0.168865	0.17174	0.176436	0.179701	0.182234	0.189759	0.199957	0.208637	0.219477	0.229387	0.237336	0.25169	0.258994	0.267192	0.276789	0.279719	0.289613	0.286314	0.279413	0.270617	0.26297	0.265256	0.270455	0.284052	0.295377	0.329287	0.399926	0.453137	0.493122	0.518148	0.523717	0.511481	0.487376	0.451512	0.421674	0.395102	0.36857	0.340441	0.317513
0.166228	0.165624	0.166286	0.164643	0.164072	0.162462	0.160441	0.158005	0.156645	0.154918	0.154503	0.154493	0.157288	0.161828	0.164267	0.165656	0.172904	0.181917	0.190932	0.202297	0.212734	0.223657	0.241066	0.251895	0.264901	0.278529	0.286658	0.300631	0.298437	0.294213	0.284452	0.271623	0.265453	0.264618	0.273628	0.280882	0.30462	0.36523	0.421464	0.467969	0.50509	0.523751	0.5239	0.514803	0.487322	0.463465	0.440297	0.413165	0.382999	0.359124
0.15702	0.156472	0.157187	0.1548	0.154449	0.15277	0.151206	0.149204	0.148823	0.147442	0.147024	0.146708	0.149674	0.153156	0.15515	0.15538	0.160338	0.166054	0.172185	0.180693	0.190673	0.200607	0.21993	0.23353	0.249942	0.27006	0.282871	0.302575	0.307898	0.30605	0.298418	0.281574	0.269438	0.26209	0.262526	0.263445	0.277889	0.324512	0.378797	0.431302	0.479847	0.511003	0.528193	0.530838	0.515086	0.498863	0.481214	0.458098	0.428057	0.403023
0.150278	0.149726	0.150262	0.147264	0.147073	0.145847	0.144843	0.14315	0.142916	0.141339	0.141545	0.141622	0.144243	0.147761	0.149564	0.149526	0.15324	0.15828	0.16104	0.167102	0.174364	0.182556	0.19962	0.214273	0.232251	0.255182	0.275051	0.298987	0.309639	0.318218	0.313518	0.299574	0.283972	0.271204	0.264055	0.256554	0.25966	0.290035	0.33733	0.388892	0.441754	0.484692	0.516505	0.534473	0.531554	0.525182	0.513044	0.49419	0.469813	0.445795
0.139373	0.138287	0.138837	0.1354	0.135516	0.134121	0.133322	0.132031	0.132685	0.131447	0.132229	0.131919	0.134595	0.138065	0.140207	0.140849	0.144122	0.14906	0.151867	0.156855	0.163492	0.170217	0.186289	0.19937	0.218326	0.242936	0.267159	0.295153	0.311648	0.325076	0.327314	0.316074	0.30002	0.2836	0.271784	0.25799	0.250855	0.2672	0.306862	0.353105	0.408489	0.457238	0.500965	0.530852	0.540106	0.541943	0.538114	0.523159	0.5023	0.482612
0.12872	0.127696	0.128551	0.125139	0.125416	0.124426	0.124193	0.123766	0.125435	0.124719	0.126062	0.125922	0.128625	0.132133	0.134114	0.135386	0.138858	0.142498	0.145473	0.150674	0.15588	0.161964	0.176435	0.188939	0.206886	0.231866	0.25755	0.288247	0.308364	0.327423	0.335356	0.329693	0.316581	0.298268	0.282866	0.26442	0.247315	0.248793	0.277528	0.316784	0.368193	0.420643	0.472698	0.51449	0.53575	0.547311	0.55251	0.547096	0.531692	0.51602
0.118518	0.117313	0.118381	0.114924	0.115586	0.114916	0.115555	0.115963	0.1182	0.117715	0.119085	0.118759	0.121705	0.125063	0.12672	0.128325	0.131075	0.134416	0.137046	0.142103	0.146983	0.151817	0.164671	0.176687	0.19467	0.220036	0.24665	0.279136	0.302292	0.32491	0.338577	0.338411	0.329897	0.313721	0.296838	0.276744	0.252386	0.240141	0.259993	0.291614	0.340096	0.391922	0.449949	0.49951	0.530446	0.550751	0.564376	0.565629	0.557065	0.546303
0.108843	0.107514	0.108903	0.105327	0.106613	0.106452	0.107914	0.109074	0.111815	0.111322	0.113019	0.112797	0.115648	0.118652	0.119666	0.121093	0.123912	0.12639	0.128854	0.134283	0.138321	0.142189	0.154603	0.164438	0.18049	0.206315	0.233357	0.267031	0.291452	0.315921	0.333051	0.339015	0.335245	0.320556	0.304996	0.282847	0.253402	0.230633	0.241488	0.263997	0.306866	0.357753	0.416458	0.472794	0.510303	0.536709	0.55809	0.567444	0.5641	0.558108
0.10181	0.100394	0.101915	0.0987118	0.100584	0.100506	0.10206	0.103307	0.106413	0.106172	0.108031	0.108297	0.111548	0.114185	0.114549	0.115565	0.118082	0.119789	0.122177	0.127792	0.131481	0.134204	0.146687	0.156696	0.17114	0.196484	0.224884	0.260615	0.2877	0.313626	0.332826	0.343092	0.343626	0.331995	0.316278	0.294946	0.261904	0.233482	0.236126	0.252276	0.289831	0.337349	0.397201	0.455378	0.498991	0.530148	0.556753	0.57273	0.577016	0.574311
0.0949924	0.0934996	0.0955715	0.0926243	0.0950766	0.0950158	0.0968878	0.098899	0.10238	0.102236	0.104398	0.104686	0.108354	0.110967	0.111301	0.111448	0.112922	0.11434	0.116612	0.121324	0.12399	0.126382	0.137833	0.14721	0.161942	0.186448	0.215004	0.2524	0.28171	0.309257	0.331848	0.345248	0.34979	0.340482	0.326052	0.304772	0.26901	0.234529	0.229808	0.239532	0.270942	0.312932	0.371895	0.432177	0.479582	0.515418	0.54672	0.567394	0.576976	0.581265
0.0875475	0.086372	0.0889721	0.0866601	0.0900385	0.0903362	0.0924118	0.0949176	0.0984853	0.0987749	0.101343	0.101701	0.10524	0.107748	0.107837	0.108387	0.11013	0.11186	0.113532	0.117515	0.119108	0.120399	0.129964	0.137409	0.150443	0.173045	0.199008	0.236404	0.268983	0.300828	0.326672	0.346776	0.358562	0.355405	0.343557	0.322559	0.284755	0.24312	0.230705	0.232427	0.254626	0.289132	0.342091	0.402456	0.453557	0.493868	0.531252	0.55929	0.574671	0.586292
0.0809606	0.080104	0.0831077	0.0816484	0.0859377	0.0865988	0.088871	0.0919019	0.0957789	0.0966269	0.0993407	0.0997614	0.103301	0.10561	0.105497	0.105594	0.106555	0.108043	0.109207	0.11281	0.113474	0.113769	0.122144	0.128157	0.139092	0.159217	0.182118	0.218551	0.252383	0.287035	0.316391	0.342605	0.362157	0.366658	0.359174	0.340711	0.302664	0.255017	0.234593	0.225973	0.239348	0.265323	0.31291	0.369639	0.420647	0.463616	0.505364	0.540675	0.562206	0.580742
0.0792658	0.078797	0.082207	0.0813989	0.0861269	0.086833	0.0893235	0.0922604	0.0962475	0.0973226	0.10017	0.100596	0.103871	0.106307	0.106625	0.107129	0.107484	0.109017	0.109495	0.112472	0.112755	0.112445	0.119505	0.123957	0.133025	0.150152	0.169227	0.203193	0.236737	0.272604	0.305757	0.337229	0.362909	0.371169	0.366934	0.34955	0.312953	0.264311	0.240948	0.226582	0.234846	0.253728	0.295344	0.349274	0.3983	0.440606	0.483454	0.523109	0.5488	0.572362
0.0759829	0.0754923	0.0789754	0.0785862	0.0832186	0.0838919	0.0864607	0.0894363	0.09316	0.0940502	0.0969546	0.0973833	0.100849	0.102964	0.103051	0.103459	0.103064	0.104887	0.105832	0.109041	0.109306	0.108314	0.114407	0.117557	0.124253	0.138123	0.152997	0.182715	0.214368	0.249502	0.284468	0.321692	0.353815	0.370176	0.374081	0.361356	0.329166	0.279126	0.250622	0.229089	0.22731	0.237813	0.268494	0.315897	0.361853	0.402905	0.445609	0.48731	0.51691	0.545756
0.0767708	0.0763303	0.0796917	0.0793514	0.0839197	0.0846247	0.0869523	0.0897021	0.0931142	0.0935436	0.0962104	0.0966133	0.10031	0.102579	0.10285	0.102901	0.102398	0.104162	0.106249	0.110109	0.111373	0.110455	0.11618	0.119249	0.12402	0.134568	0.144797	0.170379	0.198356	0.232166	0.267365	0.309581	0.346827	0.368392	0.379963	0.372181	0.343679	0.295255	0.263502	0.238378	0.229244	0.231756	0.25261	0.290925	0.332198	0.371153	0.412342	0.45385	0.485468	0.516482
0.0736557	0.0731866	0.076209	0.0761139	0.0806715	0.0811351	0.0829356	0.0855253	0.0886222	0.0886948	0.0910627	0.0914673	0.0948219	0.0973281	0.097728	0.0976903	0.0981387	0.100978	0.103411	0.108082	0.110492	0.110372	0.116289	0.118515	0.121817	0.129525	0.136098	0.15831	0.182447	0.213772	0.249479	0.294328	0.335848	0.362732	0.380234	0.379028	0.355786	0.31232	0.2796	0.252218	0.239108	0.235089	0.248981	0.278581	0.313869	0.349359	0.387943	0.428089	0.459861	0.492304
0.069346	0.0687213	0.071497	0.0717334	0.0760475	0.0759764	0.0773911	0.0797033	0.0822479	0.0821309	0.0841137	0.0843366	0.0873423	0.089798	0.0903819	0.090486	0.0909498	0.0950075	0.0989461	0.104243	0.107543	0.108741	0.11543	0.117705	0.120905	0.127837	0.13148	0.150744	0.171181	0.199701	0.233852	0.27827	0.323401	0.354424	0.376624	0.38317	0.367804	0.328703	0.296781	0.266759	0.249951	0.240702	0.247127	0.270635	0.298477	0.330223	0.365377	0.404282	0.435372	0.468747
0.067156	0.066122	0.0684717	0.068944	0.0726682	0.0720767	0.0727529	0.0743792	0.0765099	0.0758938	0.0776326	0.0779997	0.0810536	0.0832879	0.0843478	0.0849906	0.0857336	0.0902151	0.0960767	0.102766	0.106871	0.109182	0.117208	0.12	0.122988	0.130084	0.132272	0.148713	0.165453	0.190385	0.222239	0.266042	0.310961	0.344029	0.370387	0.384707	0.37966	0.344577	0.312799	0.280266	0.260311	0.246175	0.245239	0.262719	0.284381	0.310406	0.341849	0.377553	0.407989	0.441655
0.0594412	0.0583164	0.0602586	0.0605094	0.0636723	0.0627835	0.0630758	0.064687	0.0664884	0.0656153	0.0672396	0.0675216	0.0704037	0.0725496	0.0740485	0.0749198	0.0758762	0.0808333	0.087793	0.0957922	0.101321	0.105258	0.11462	0.118495	0.121871	0.128452	0.130086	0.145074	0.157858	0.178059	0.20649	0.248816	0.292653	0.327267	0.356007	0.375383	0.380669	0.356965	0.328727	0.296552	0.273636	0.255704	0.247634	0.257727	0.273138	0.293451	0.319791	0.351777	0.378786	0.411388
0.0550844	0.0540881	0.0558395	0.0559304	0.0583485	0.056913	0.0569829	0.0585504	0.0596117	0.0588193	0.0603713	0.0607905	0.0634146	0.0654004	0.0668648	0.0678063	0.0692083	0.0753298	0.0826916	0.0910038	0.0971271	0.102602	0.11281	0.118661	0.122536	0.130591	0.131712	0.146353	0.157345	0.174694	0.200314	0.241834	0.285464	0.319993	0.351131	0.372322	0.386022	0.371348	0.344583	0.313345	0.287299	0.266606	0.254284	0.258635	0.269385	0.285905	0.30853	0.337555	0.361778	0.392497
0.0524377	0.051549	0.0531773	0.0536179	0.055565	0.0540304	0.0538941	0.0550242	0.0554012	0.0546438	0.0562317	0.0567927	0.0591917	0.0611534	0.0629634	0.0637625	0.0656251	0.0722393	0.0807271	0.08923	0.0956945	0.101834	0.111896	0.118599	0.124066	0.131803	0.133665	0.146584	0.155128	0.170121	0.191705	0.230952	0.273663	0.307184	0.339962	0.363148	0.38215	0.376556	0.354947	0.32617	0.299345	0.276945	0.260108	0.259895	0.264782	0.277907	0.296706	0.322986	0.344435	0.372916
0.0512328	0.0498919	0.0515842	0.0519373	0.0535932	0.0518087	0.0512929	0.0520518	0.0522729	0.0514512	0.0528564	0.0530142	0.0550789	0.0570845	0.0595147	0.0603981	0.062471	0.0695477	0.078124	0.0869138	0.0943046	0.101917	0.112184	0.118666	0.12558	0.134619	0.137976	0.150456	0.15665	0.169346	0.187365	0.223045	0.263033	0.29542	0.327988	0.353365	0.376061	0.376462	0.360397	0.33352	0.308593	0.285291	0.265679	0.262574	0.263651	0.272718	0.287774	0.309988	0.328751	0.354649
0.0537195	0.0524414	0.0540042	0.0546392	0.0559592	0.0539369	0.0531635	0.0536974	0.0538062	0.0529534	0.0537263	0.053778	0.0555766	0.0576264	0.0597568	0.0607976	0.0628997	0.0701023	0.0790045	0.0880543	0.0966943	0.104943	0.116235	0.123687	0.131154	0.140716	0.145653	0.159356	0.165019	0.175878	0.191057	0.223674	0.263495	0.29426	0.327727	0.355391	0.384792	0.391206	0.379386	0.353339	0.328853	0.302522	0.280202	0.27225	0.269824	0.274717	0.286017	0.304523	0.320715	0.343866
0.0534233	0.0524313	0.0541603	0.0551594	0.056519	0.0545607	0.0535045	0.0538714	0.0538874	0.0531711	0.0537184	0.0532322	0.0546522	0.0566478	0.0585888	0.0598152	0.0618925	0.0693141	0.0792876	0.0888419	0.0977521	0.106184	0.117685	0.125317	0.133696	0.14334	0.148425	0.162345	0.167367	0.176443	0.189904	0.21799	0.255943	0.285044	0.318119	0.345739	0.379315	0.394452	0.386482	0.362976	0.34016	0.314949	0.291252	0.281138	0.276097	0.278205	0.286004	0.302353	0.315562	0.336083
0.0559413	0.0553334	0.0572656	0.0582185	0.0595262	0.0576553	0.056023	0.0559065	0.0556228	0.054673	0.0551953	0.054625	0.0561316	0.0582249	0.0599407	0.0615089	0.0637046	0.0708653	0.0812312	0.0917236	0.100383	0.109176	0.12126	0.12872	0.136882	0.146192	0.151429	0.165312	0.170159	0.176922	0.188559	0.214179	0.251327	0.280077	0.31319	0.341365	0.377961	0.397339	0.391457	0.370298	0.347625	0.323291	0.298079	0.28528	0.276067	0.276227	0.279794	0.292943	0.30375	0.322022
0.0551291	0.0548096	0.0568717	0.0582685	0.0594752	0.0575215	0.0558461	0.0554457	0.0554341	0.0541177	0.0546566	0.0539479	0.0554047	0.057534	0.0595281	0.0608609	0.0641494	0.071065	0.082418	0.0931489	0.101691	0.111044	0.123067	0.131147	0.139491	0.149936	0.155904	0.16929	0.174376	0.1806	0.190344	0.213511	0.248398	0.276232	0.308456	0.335595	0.374499	0.397456	0.394818	0.377118	0.354771	0.330793	0.304854	0.291308	0.279502	0.277211	0.278781	0.289429	0.298741	0.314293
0.0591928	0.0588761	0.060934	0.0623896	0.0637517	0.0619119	0.0605217	0.0605026	0.0610504	0.0594058	0.0597949	0.0590773	0.0605013	0.0626163	0.0645819	0.065943	0.0695343	0.0767254	0.0880232	0.0985367	0.107003	0.116192	0.128297	0.136316	0.144238	0.154624	0.161404	0.174791	0.178823	0.182894	0.189368	0.21009	0.243224	0.268871	0.299959	0.327383	0.368451	0.396562	0.39775	0.383444	0.36306	0.339604	0.313637	0.29828	0.285096	0.279974	0.278951	0.285922	0.2923	0.305456
0.0637404	0.063875	0.0660398	0.0675902	0.069241	0.0678625	0.0667963	0.0671283	0.0680954	0.0664214	0.0666697	0.0659242	0.0670681	0.0689838	0.0704681	0.0714153	0.0737548	0.0816788	0.0920542	0.102756	0.110909	0.121064	0.133366	0.141885	0.150329	0.160566	0.167795	0.180766	0.184293	0.185881	0.18934	0.205652	0.235813	0.258465	0.286714	0.313162	0.357472	0.39314	0.399497	0.389694	0.371781	0.348246	0.321974	0.304683	0.289954	0.282723	0.278444	0.282375	0.285914	0.296123
0.0700119	0.0707181	0.0732637	0.0752413	0.0770015	0.0760442	0.0748769	0.0751052	0.0760536	0.0741468	0.0740789	0.0731864	0.0743936	0.076553	0.0780543	0.0790545	0.0810246	0.0882508	0.0990507	0.109358	0.117869	0.128376	0.141393	0.150347	0.159553	0.169859	0.177523	0.190034	0.193075	0.193692	0.194036	0.204889	0.231555	0.251614	0.278081	0.303118	0.350537	0.390874	0.403174	0.397529	0.382869	0.360598	0.334801	0.316486	0.299405	0.290797	0.283758	0.285162	0.286234	0.293481
0.0750277	0.076022	0.0789726	0.0811109	0.0827137	0.0820958	0.0809049	0.0814405	0.0825888	0.0807783	0.080872	0.0799833	0.0810685	0.0833452	0.0848448	0.0863236	0.0893254	0.0952872	0.105388	0.114583	0.124001	0.134349	0.147769	0.15686	0.167183	0.17835	0.186409	0.198667	0.201223	0.201512	0.19808	0.203114	0.224868	0.24221	0.267524	0.291563	0.338842	0.383363	0.401501	0.4001	0.390069	0.369998	0.345221	0.326858	0.307194	0.295657	0.285634	0.284111	0.282223	0.286454
0.0784978	0.0799337	0.0828763	0.0853205	0.0866339	0.0860421	0.0846449	0.0851875	0.0865413	0.0845122	0.0841307	0.0830979	0.0841563	0.0861698	0.0876492	0.089346	0.0930285	0.0996874	0.108281	0.118371	0.127654	0.138533	0.152264	0.16161	0.172879	0.184766	0.193856	0.207535	0.210938	0.209814	0.203815	0.204131	0.22029	0.233361	0.256345	0.278733	0.325146	0.374879	0.398905	0.405902	0.401725	0.386127	0.362987	0.345293	0.325018	0.310273	0.296607	0.292342	0.288256	0.289035
0.0859358	0.0879165	0.0913481	0.0938336	0.0946999	0.0943242	0.0928188	0.0933956	0.0941867	0.0917246	0.0913045	0.0899992	0.09136	0.0932102	0.0951853	0.0972294	0.101343	0.10842	0.116319	0.127065	0.135909	0.146742	0.161115	0.171843	0.184528	0.198253	0.209794	0.225202	0.230487	0.229152	0.221016	0.21531	0.224065	0.231164	0.247747	0.266642	0.309842	0.362617	0.394929	0.411512	0.415675	0.406631	0.388888	0.371885	0.350486	0.334099	0.317477	0.308737	0.302005	0.298888
0.0870875	0.0892885	0.0927159	0.094576	0.0947983	0.0950937	0.0931835	0.093791	0.0943148	0.0919505	0.0914848	0.0901239	0.0916045	0.0933854	0.0950752	0.0980578	0.103197	0.110669	0.117825	0.12723	0.135539	0.146711	0.160366	0.171021	0.185081	0.200404	0.214085	0.230673	0.237383	0.23753	0.229835	0.220284	0.222927	0.225234	0.235718	0.250612	0.290266	0.342203	0.379786	0.401625	0.416188	0.41339	0.402461	0.38825	0.366716	0.349392	0.331531	0.319486	0.309694	0.304443
0.0890994	0.0912504	0.0945503	0.0961449	0.0960153	0.0961989	0.0941829	0.0946327	0.0951113	0.0924115	0.0918901	0.0905671	0.0923822	0.0947603	0.0959997	0.0983171	0.103752	0.111504	0.11769	0.126919	0.135439	0.146181	0.160269	0.17105	0.185254	0.203213	0.220074	0.238249	0.24728	0.247859	0.241362	0.229491	0.227417	0.2259	0.231192	0.241488	0.277339	0.327846	0.366222	0.393657	0.414035	0.418362	0.412901	0.404229	0.384611	0.368297	0.350063	0.337124	0.325014	0.317557
0.084826	0.0868514	0.0900109	0.0912823	0.0909624	0.0910263	0.0892015	0.0895576	0.0899337	0.0868533	0.0859302	0.0843265	0.0862279	0.0895885	0.0913083	0.0935613	0.0991132	0.105968	0.111805	0.119703	0.127403	0.137405	0.15261	0.163916	0.1787	0.197756	0.217847	0.239043	0.250757	0.254434	0.248941	0.237568	0.232446	0.227951	0.229328	0.234366	0.265313	0.310979	0.348259	0.378295	0.403876	0.414528	0.41544	0.410853	0.395063	0.381199	0.363132	0.349316	0.336953	0.3278
0.0762699	0.0779109	0.0809465	0.0817505	0.0809016	0.0807098	0.078467	0.0783864	0.0783008	0.0754636	0.0746493	0.0734294	0.0752916	0.0789082	0.081189	0.0842214	0.0900165	0.0967917	0.10255	0.109884	0.116958	0.126507	0.141524	0.152742	0.168216	0.189074	0.211288	0.235829	0.249662	0.256628	0.25215	0.242217	0.235312	0.228061	0.226169	0.226708	0.251937	0.292459	0.330265	0.361257	0.391151	0.406641	0.415959	0.4158	0.404654	0.392737	0.37799	0.363368	0.350959	0.340439
0.0687921	0.0699577	0.0728389	0.0728189	0.0713182	0.0708816	0.0686711	0.068244	0.0679356	0.0653287	0.0646066	0.0638997	0.0659404	0.0696337	0.0721374	0.076027	0.0821135	0.0888039	0.0943133	0.101993	0.108587	0.119186	0.134698	0.146129	0.161875	0.183814	0.20823	0.235753	0.253468	0.262582	0.261083	0.251664	0.24408	0.233949	0.229933	0.227227	0.24648	0.28137	0.318607	0.35032	0.383522	0.403325	0.419184	0.426213	0.418256	0.409666	0.396288	0.382954	0.369619	0.35821
0.0570419	0.0575353	0.0598342	0.0590291	0.057401	0.0572566	0.0558533	0.0554676	0.0548614	0.0519419	0.0513663	0.0510117	0.0535019	0.0574006	0.0601328	0.0645235	0.0705676	0.0771488	0.0827399	0.089075	0.0955489	0.104875	0.120876	0.13204	0.147323	0.169861	0.195423	0.22557	0.24717	0.259729	0.261777	0.255258	0.247337	0.23464	0.227315	0.222135	0.23453	0.263319	0.296623	0.328828	0.36391	0.387998	0.409066	0.424603	0.42093	0.416212	0.405643	0.3939	0.381861	0.370767
0.0473559	0.0478181	0.0498249	0.0489045	0.0475858	0.0479026	0.0469169	0.0466055	0.0461171	0.0434933	0.0431083	0.0426678	0.0454505	0.0497385	0.0524882	0.0571634	0.0628767	0.0694915	0.0745483	0.0804895	0.0869543	0.0955679	0.111812	0.123081	0.138055	0.160508	0.187358	0.218883	0.243745	0.259376	0.264423	0.261496	0.254993	0.241911	0.232424	0.223585	0.230425	0.253422	0.282145	0.312536	0.348715	0.375907	0.402145	0.42397	0.426677	0.425075	0.418414	0.408914	0.398294	0.388331
0.0370454	0.0372571	0.0392748	0.0377133	0.0362449	0.0365796	0.0358367	0.035858	0.036081	0.0341521	0.0338045	0.0334739	0.0363557	0.0407483	0.0434797	0.0479916	0.0538192	0.060272	0.0652447	0.0707695	0.0775037	0.08585	0.101167	0.112214	0.127167	0.149996	0.178011	0.210705	0.237662	0.255457	0.2638	0.263352	0.259409	0.246852	0.235354	0.223231	0.225181	0.242679	0.267416	0.293894	0.331046	0.359778	0.390975	0.417253	0.42557	0.42744	0.423972	0.416516	0.407691	0.398971
0.0317985	0.0318292	0.0338188	0.0319987	0.0305176	0.0308844	0.0302288	0.0302567	0.0307773	0.0292503	0.0292289	0.0293468	0.0324101	0.0368622	0.0394401	0.0433209	0.0494323	0.0556628	0.0606053	0.0662259	0.0730613	0.0809198	0.0957554	0.107014	0.121628	0.144991	0.173338	0.206584	0.235449	0.255474	0.265772	0.268011	0.266403	0.254265	0.2419	0.227713	0.224647	0.237128	0.258403	0.282324	0.318386	0.348381	0.382656	0.413044	0.424486	0.431164	0.429933	0.424924	0.417451	0.411086
0.0220131	0.0216008	0.0232238	0.0213383	0.0202238	0.0208807	0.0204849	0.0207512	0.0214981	0.020635	0.0211078	0.0219168	0.0257306	0.0306403	0.0335122	0.0370186	0.0422474	0.0485009	0.0532598	0.059088	0.0654318	0.0723965	0.0867768	0.0977755	0.111465	0.134185	0.162172	0.1967	0.226688	0.248587	0.259805	0.265322	0.265834	0.254369	0.241409	0.226338	0.221023	0.229734	0.247253	0.269398	0.303318	0.334647	0.369769	0.402789	0.417757	0.428244	0.430778	0.428332	0.422439	0.417731
0.0183926	0.01721	0.0184929	0.016291	0.0153433	0.0158476	0.0157451	0.0160356	0.0167201	0.0163101	0.0171282	0.0185835	0.0226064	0.0275858	0.0306267	0.0341659	0.038804	0.0455982	0.0505406	0.0572059	0.0627669	0.0686924	0.082388	0.0930306	0.10597	0.128035	0.155047	0.189223	0.218877	0.242444	0.254861	0.262538	0.265737	0.255329	0.242313	0.226262	0.217813	0.222189	0.236492	0.255185	0.287676	0.318483	0.354132	0.389181	0.407541	0.420512	0.426962	0.426458	0.422307	0.419189
0.0154117	0.013997	0.0151005	0.0127554	0.0119964	0.0126112	0.012877	0.013283	0.0142228	0.014036	0.0149447	0.0166728	0.0208831	0.0259266	0.0288255	0.0327033	0.0372893	0.0444785	0.0492492	0.0560826	0.0618405	0.0675202	0.0801288	0.0904256	0.103089	0.124533	0.150556	0.183897	0.213942	0.238919	0.254183	0.265053	0.271802	0.263406	0.251058	0.234705	0.22326	0.222505	0.233185	0.247151	0.277903	0.307203	0.343466	0.379379	0.40062	0.416827	0.426575	0.429968	0.427962	0.427136
0.013716	0.0122467	0.013397	0.0107962	0.0102363	0.0107611	0.0110982	0.0118427	0.0130501	0.0130445	0.0138642	0.0155373	0.0193777	0.0243214	0.027219	0.0312869	0.03568	0.0432208	0.0481388	0.0550845	0.0605864	0.0660276	0.0774672	0.0859834	0.0975019	0.11756	0.141646	0.174249	0.203623	0.228493	0.244836	0.257487	0.266991	0.261583	0.251102	0.235762	0.221679	0.217973	0.225767	0.235989	0.263837	0.292315	0.328365	0.364942	0.387963	0.406704	0.418829	0.424563	0.425017	0.426187
0.0100067	0.00870588	0.0099316	0.0074418	0.0069839	0.00748794	0.00777108	0.00867763	0.0101275	0.0104272	0.0113686	0.0132178	0.0169795	0.0217478	0.0246211	0.0287061	0.0331564	0.0405445	0.0456324	0.0525171	0.0573722	0.0624754	0.0734305	0.0806821	0.0913716	0.110827	0.134459	0.166411	0.195698	0.220883	0.237675	0.251495	0.263004	0.259207	0.249924	0.234874	0.219919	0.215338	0.220567	0.228729	0.253922	0.28109	0.316462	0.353911	0.377898	0.398468	0.413061	0.420885	0.423258	0.425966
0.00976894	0.00868259	0.0100444	0.00767142	0.00753203	0.00832262	0.00874555	0.00975551	0.0114193	0.0120886	0.0131334	0.0152526	0.0190162	0.0236309	0.026429	0.0302243	0.0343682	0.0417965	0.0468681	0.0531785	0.0576096	0.0615575	0.0720715	0.0786245	0.087842	0.106271	0.129179	0.160362	0.189632	0.215478	0.232431	0.248162	0.261117	0.259639	0.251311	0.236706	0.22062	0.214146	0.217292	0.223857	0.246565	0.272592	0.307569	0.34638	0.37089	0.392452	0.409199	0.418764	0.422931	0.427444
0.011891	0.0107849	0.0123134	0.0101358	0.010404	0.0113802	0.0119114	0.0132021	0.0152087	0.0160823	0.0171329	0.0192343	0.0229193	0.0274196	0.030208	0.0335903	0.0378206	0.0451073	0.0500025	0.0554442	0.0596587	0.0626608	0.0722798	0.0782469	0.0860905	0.103336	0.124792	0.155051	0.184032	0.210274	0.22903	0.247379	0.263086	0.264798	0.258893	0.244662	0.226545	0.216601	0.215667	0.219359	0.238689	0.262913	0.296221	0.335516	0.360616	0.38372	0.402895	0.414868	0.420785	0.427789
0.0111369	0.0100549	0.0114888	0.00967133	0.0104028	0.0117302	0.0124735	0.0141079	0.0165014	0.0177438	0.0189116	0.0212424	0.0251261	0.0293295	0.0317517	0.0349967	0.0393977	0.0465751	0.0509214	0.0558281	0.0591825	0.0612197	0.0691946	0.0738906	0.08021	0.0952397	0.114279	0.143514	0.17154	0.197407	0.216385	0.236829	0.255152	0.259153	0.255031	0.243463	0.226038	0.215013	0.211909	0.212304	0.228858	0.250014	0.280882	0.31891	0.344565	0.367757	0.388434	0.40286	0.410185	0.419461
0.0168568	0.0159433	0.0173403	0.0155307	0.0163577	0.0177014	0.018548	0.0202782	0.0225961	0.0238436	0.0247624	0.0269177	0.0310455	0.0354028	0.0379198	0.0407024	0.0452856	0.0524242	0.056537	0.0615472	0.0645463	0.0658279	0.0731465	0.0768828	0.0825607	0.0964135	0.113619	0.141507	0.168549	0.194018	0.212946	0.234835	0.255404	0.261835	0.259839	0.249406	0.231937	0.218192	0.213642	0.21153	0.225331	0.243924	0.272729	0.310023	0.336044	0.359665	0.381821	0.397993	0.407403	0.418124
[truncated: 39 more columns]

## Sheet: Panel c
Cross-correlation matrix values for Extended Data Panel 1c							(Correlation values; dimensionless quantities between -1 and 1)
0.75391	0.736398	0.710211	0.673683	0.625292	0.565674	0.493299	0.412687	0.329552	0.246959	0.164821	0.0838277	0	0.086462	0.178593	0.281673	0.390989	0.495291	0.57019	0.584495	0.552428	0.502907	0.451615	0.406441	0.367545	0.333802	0.304011	0.278047	0.255771	0.236499	0.219816	0.205586	0.193217	0.182047	0.171637	0.161843	0.152968	0.144958	0.137738	0.131365	0.126024	0.121579	0.118008	0.11505	0.112506	0.110313	0.108353	0.106595	0.104986	0.103501
0.755072	0.742106	0.720905	0.689673	0.646653	0.591635	0.52215	0.441812	0.35622	0.268694	0.179915	0.0914032	0	0.0934594	0.191708	0.299781	0.412481	0.517215	0.587411	0.592626	0.551883	0.49667	0.442362	0.395849	0.356556	0.322854	0.293356	0.267833	0.246043	0.227251	0.211018	0.197192	0.185187	0.174353	0.16426	0.15478	0.146197	0.138463	0.131505	0.125373	0.12024	0.115974	0.112547	0.109712	0.107275	0.105175	0.103298	0.101616	0.100077	0.0986567
0.75354	0.745288	0.72937	0.703894	0.666899	0.61734	0.551858	0.472857	0.385408	0.29294	0.196972	0.0999651	0	0.101206	0.205944	0.318745	0.433867	0.537451	0.601025	0.596073	0.546916	0.486804	0.430267	0.383025	0.343776	0.310454	0.281508	0.256622	0.235467	0.217273	0.201589	0.188246	0.176673	0.166233	0.156513	0.147394	0.139146	0.131723	0.125054	0.119185	0.114278	0.110202	0.106931	0.104226	0.101902	0.0998994	0.0981114	0.0965085	0.0950427	0.0936902
0.74828	0.744967	0.734711	0.715561	0.685389	0.642396	0.582316	0.506027	0.417721	0.320487	0.216715	0.109906	0	0.110137	0.22206	0.339521	0.456169	0.556628	0.611068	0.594599	0.537255	0.473035	0.415041	0.367667	0.328899	0.296291	0.26816	0.24411	0.223745	0.206275	0.191241	0.178468	0.167398	0.157418	0.14813	0.139428	0.131562	0.12449	0.118146	0.112569	0.107911	0.104045	0.100944	0.0983801	0.0961789	0.0942832	0.0925909	0.0910741	0.0896872	0.0884079
0.737816	0.739343	0.734744	0.722051	0.699024	0.663386	0.609997	0.538047	0.45039	0.349318	0.237848	0.120662	0	0.119806	0.239221	0.361154	0.47831	0.573633	0.61653	0.587547	0.522573	0.455201	0.396586	0.349701	0.311864	0.28031	0.253259	0.230251	0.210835	0.194217	0.17994	0.167824	0.157331	0.147879	0.139085	0.130855	0.123419	0.116741	0.110756	0.1055	0.101114	0.0974761	0.0945593	0.0921495	0.0900809	0.0883001	0.0867107	0.0852863	0.0839842	0.0827834
0.721212	0.727762	0.72914	0.723408	0.708257	0.681287	0.636585	0.571404	0.486513	0.382592	0.262992	0.133634	0	0.131376	0.259309	0.385306	0.501065	0.587723	0.615417	0.572522	0.500617	0.431278	0.373091	0.327497	0.291189	0.261161	0.235571	0.213909	0.195689	0.180129	0.166782	0.155466	0.145676	0.136861	0.128665	0.121002	0.114081	0.107871	0.102309	0.0974298	0.0933614	0.0899887	0.0872857	0.0850537	0.0831382	0.0814898	0.0800189	0.0787009	0.0774962	0.0763854
0.697158	0.708418	0.715529	0.716634	0.709423	0.691798	0.657408	0.601565	0.522416	0.418103	0.291257	0.148819	0	0.145483	0.283924	0.414494	0.527215	0.601212	0.609486	0.551221	0.473111	0.40289	0.346023	0.302361	0.268044	0.239894	0.216045	0.195949	0.179102	0.164744	0.152446	0.142031	0.133028	0.124927	0.117398	0.110365	0.104016	0.0983218	0.0932267	0.0887597	0.085038	0.0819541	0.0794836	0.0774444	0.0756949	0.0741897	0.0728469	0.0716437	0.0705441	0.0695305
0.661018	0.6764	0.688721	0.696266	0.696809	0.689044	0.666611	0.623279	0.554114	0.453631	0.32206	0.166427	0	0.162966	0.314841	0.450509	0.557398	0.612998	0.596538	0.521656	0.438477	0.368746	0.314282	0.273338	0.241583	0.215751	0.193994	0.175748	0.1605	0.147533	0.136441	0.127058	0.118954	0.111666	0.104896	0.0985798	0.0928774	0.0877654	0.083194	0.0791888	0.0758543	0.0730922	0.07088	0.069055	0.0674898	0.0661433	0.064942	0.063866	0.0628826	0.0619764
0.613401	0.632358	0.6494	0.663013	0.671135	0.673906	0.665609	0.639033	0.585873	0.495185	0.361857	0.190771	0	0.188448	0.3594	0.499807	0.593888	0.620435	0.572393	0.480847	0.394952	0.327782	0.277185	0.23994	0.21143	0.188428	0.169166	0.153086	0.139691	0.128322	0.11861	0.110404	0.103322	0.096958	0.0910485	0.085542	0.0805698	0.0761135	0.0721306	0.0686429	0.065741	0.063338	0.0614136	0.0598268	0.0584662	0.0572958	0.0562517	0.0553165	0.054462	0.0536745
0.548383	0.569584	0.589999	0.60839	0.622974	0.635749	0.642437	0.635989	0.605803	0.534453	0.407217	0.221871	0	0.222813	0.417025	0.556912	0.62517	0.610897	0.529172	0.425768	0.341646	0.279911	0.234929	0.202461	0.177904	0.158244	0.141867	0.128252	0.116943	0.107361	0.0991864	0.0922859	0.0863353	0.0809916	0.0760317	0.0714161	0.0672473	0.0635116	0.0601742	0.057253	0.0548239	0.0528127	0.0512023	0.0498749	0.048737	0.0477582	0.0468848	0.0461027	0.0453881	0.0447296
0.459123	0.480675	0.502486	0.523676	0.542877	0.564095	0.585385	0.601922	0.602936	0.565552	0.460169	0.265522	0	0.273098	0.490514	0.610025	0.628043	0.56279	0.454129	0.349824	0.274557	0.222294	0.185304	0.159059	0.139419	0.1238	0.110849	0.100121	0.0912326	0.0837136	0.0773054	0.071901	0.0672437	0.0630642	0.0591863	0.0555816	0.0523251	0.0494074	0.0468017	0.0445219	0.0426268	0.041058	0.0398019	0.038767	0.03788	0.0371169	0.036436	0.0358263	0.0352692	0.0347559
0.341044	0.359918	0.379771	0.400138	0.420193	0.445285	0.476348	0.513119	0.550004	0.566313	0.517523	0.334865	0	0.35441	0.573029	0.62076	0.560812	0.453237	0.340883	0.252756	0.194795	0.156231	0.12954	0.110849	0.0969733	0.0859948	0.0769235	0.0694309	0.0632338	0.0579982	0.0535397	0.0497822	0.0465459	0.043643	0.0409504	0.0384495	0.0361901	0.0341662	0.0323594	0.030779	0.0294657	0.0283788	0.0275085	0.0267917	0.0261774	0.0256489	0.0251773	0.0247551	0.0243693	0.024014
0.19315	0.205302	0.218466	0.232514	0.24714	0.266947	0.294579	0.333971	0.38931	0.460105	0.525457	0.463312	0	0.502771	0.581906	0.48424	0.369442	0.270235	0.192115	0.138622	0.10553	0.0841156	0.069504	0.0593569	0.0518621	0.0459514	0.0410783	0.0370604	0.0337412	0.0309391	0.0285542	0.0265452	0.0248154	0.0232644	0.021826	0.0204907	0.0192844	0.018204	0.0172397	0.0163964	0.0156958	0.015116	0.0146518	0.0142696	0.013942	0.0136602	0.0134087	0.0131835	0.0129778	0.0127883
0	0	0	0	0	0	0	0	0	0	0	0	1	0	0	0	0	0	0	0	0	0	0	0	0	0	0	0	0	0	0	0	0	0	0	0	0	0	0	0	0	0	0	0	0	0	0	0	0	0
0.216971	0.229679	0.243157	0.257114	0.271003	0.288978	0.312516	0.34325	0.380991	0.418037	0.427104	0.330014	0	0.420993	0.585005	0.529534	0.417332	0.308947	0.220675	0.15952	0.121538	0.0969145	0.0800976	0.0684134	0.0597807	0.052971	0.047356	0.0427257	0.0389003	0.0356706	0.0329216	0.0306058	0.0286118	0.0268237	0.0251655	0.023626	0.0222352	0.0209895	0.0198777	0.0189054	0.0180976	0.0174291	0.0168939	0.0164531	0.0160754	0.0157504	0.0154605	0.0152009	0.0149637	0.0147452
0.370203	0.382399	0.393032	0.400861	0.404183	0.404346	0.398863	0.385827	0.363202	0.327029	0.266772	0.166837	0	0.243689	0.507701	0.658735	0.656607	0.553278	0.42299	0.315516	0.243814	0.195814	0.162486	0.13911	0.12174	0.107985	0.0966135	0.0872164	0.0794416	0.0728707	0.0672735	0.0625553	0.0584908	0.0548446	0.051462	0.0483202	0.045481	0.0429373	0.0406663	0.0386798	0.0370291	0.0356628	0.0345689	0.0336678	0.0328957	0.0322313	0.0316385	0.0311076	0.0306227	0.0301759
0.412306	0.408891	0.400906	0.387133	0.366324	0.338114	0.3024	0.262698	0.223302	0.185726	0.143732	0.0887615	0	0.146386	0.361634	0.585157	0.724402	0.716046	0.605147	0.475081	0.376106	0.30586	0.255602	0.219749	0.192829	0.171365	0.15353	0.138736	0.126464	0.116072	0.107207	0.0997255	0.0932748	0.0874841	0.0821088	0.0771126	0.0725949	0.0685454	0.0649285	0.0617635	0.0591328	0.0569548	0.0552107	0.0537738	0.0525423	0.0514827	0.0505371	0.0496904	0.0489167	0.0482039
0.346434	0.3285	0.306564	0.280325	0.24974	0.215352	0.179236	0.145895	0.118363	0.096714	0.0755373	0.0484512	0	0.0906762	0.247396	0.457176	0.667465	0.773739	0.741427	0.627218	0.515982	0.428364	0.362273	0.313701	0.276555	0.246575	0.22144	0.200451	0.182956	0.168092	0.155379	0.144629	0.135345	0.127	0.119246	0.112029	0.105498	0.099638	0.0944003	0.0898141	0.0860002	0.0828415	0.0803112	0.0782262	0.0764389	0.0749009	0.0735281	0.0722987	0.0711754	0.0701404
0.247052	0.225997	0.202939	0.177986	0.151467	0.124454	0.0986846	0.0772584	0.0614731	0.050763	0.0409246	0.0276859	0	0.0583714	0.170388	0.341923	0.558886	0.740685	0.811314	0.755357	0.656826	0.562931	0.485256	0.425155	0.377712	0.338603	0.305309	0.277186	0.25355	0.23335	0.215996	0.20127	0.188515	0.177027	0.166332	0.15636	0.147317	0.139193	0.131922	0.125549	0.120245	0.115849	0.112326	0.109422	0.106932	0.104788	0.102875	0.101161	0.0995943	0.098151
0.165983	0.148193	0.129627	0.110441	0.0909381	0.0721951	0.0552526	0.0420704	0.0331704	0.027954	0.0234281	0.0167732	0	0.0393645	0.120551	0.254671	0.446887	0.652359	0.804435	0.831004	0.774838	0.693934	0.615108	0.548573	0.493195	0.445914	0.404626	0.369085	0.338805	0.312673	0.290056	0.270753	0.253953	0.238768	0.224587	0.211321	0.199258	0.188396	0.178655	0.170102	0.162974	0.157061	0.152318	0.148405	0.145049	0.142159	0.139578	0.137266	0.135152	0.133204
0.110453	0.0970158	0.0833325	0.0695309	0.0558402	0.0431561	0.0320985	0.0238932	0.0187553	0.0162201	0.0141687	0.010733	0	0.0277408	0.0881165	0.192653	0.353283	0.549461	0.741066	0.841957	0.845728	0.798057	0.733057	0.669463	0.611819	0.559806	0.51257	0.470717	0.434315	0.402429	0.37452	0.350489	0.329424	0.310277	0.292312	0.275428	0.260007	0.246072	0.233541	0.22251	0.213298	0.205646	0.199499	0.194424	0.190067	0.186314	0.182961	0.179956	0.177207	0.174674
0.0726277	0.0628536	0.0530567	0.0433392	0.033878	0.0254039	0.0182643	0.0132168	0.0103243	0.0092474	0.00853072	0.0069269	0	0.0199675	0.065681	0.147763	0.279509	0.45338	0.651137	0.799274	0.860996	0.858487	0.821507	0.7723	0.720639	0.669724	0.620594	0.575122	0.534343	0.497831	0.465342	0.43701	0.411916	0.388925	0.367206	0.346658	0.327769	0.310617	0.29513	0.28145	0.269994	0.260457	0.252783	0.246439	0.240988	0.236289	0.232088	0.22832	0.224873	0.221694
0.0495113	0.0423049	0.0351603	0.0281616	0.0214478	0.0156004	0.0108166	0.0075833	0.00588581	0.00547861	0.00536611	0.00467989	0	0.0149595	0.0506526	0.1165	0.225154	0.375267	0.561735	0.73014	0.833574	0.874454	0.871883	0.845564	0.807666	0.764284	0.718347	0.673068	0.630684	0.591568	0.555977	0.524405	0.496052	0.469799	0.444772	0.420889	0.398744	0.378508	0.360141	0.343842	0.330147	0.318714	0.309494	0.301859	0.295292	0.289624	0.284554	0.280003	0.275837	0.271992
0.0343658	0.0289884	0.0237074	0.018593	0.0137574	0.00966243	0.00641602	0.00432855	0.00333398	0.00325567	0.00342602	0.00323021	0	0.0114835	0.0399739	0.0937192	0.184133	0.312689	0.48119	0.651832	0.779103	0.853873	0.884638	0.88501	0.866371	0.836123	0.798458	0.757589	0.716925	0.677794	0.641102	0.607806	0.577361	0.548783	0.521217	0.494623	0.469698	0.446736	0.425761	0.407045	0.39125	0.378022	0.367324	0.358447	0.350803	0.344198	0.338283	0.33297	0.3281	0.323604
0.0238236	0.0197846	0.0158586	0.0121066	0.00862156	0.0057721	0.00360574	0.00229912	0.00175072	0.00183391	0.00213169	0.00221736	0	0.00891404	0.0319373	0.0762649	0.151939	0.261624	0.410346	0.572923	0.709943	0.807389	0.866062	0.892869	0.8962	0.883087	0.85802	0.825569	0.790033	0.753685	0.71813	0.684866	0.653715	0.623946	0.594792	0.566282	0.539196	0.513993	0.490787	0.469944	0.452261	0.437394	0.42533	0.415299	0.406646	0.399158	0.392448	0.386412	0.380874	0.375756
0.016311	0.0132769	0.0103647	0.00762855	0.00514647	0.00320746	0.0018176	0.00105122	0.000782965	0.000921536	0.00124617	0.00147894	0	0.00690866	0.0255684	0.0622284	0.125576	0.218637	0.347668	0.496608	0.633374	0.743266	0.822655	0.872886	0.89853	0.904954	0.895908	0.875499	0.848447	0.817785	0.785764	0.75445	0.724126	0.694434	0.664769	0.63526	0.606746	0.579876	0.554887	0.532262	0.512947	0.496629	0.483338	0.472258	0.462684	0.454386	0.446939	0.440232	0.43407	0.428368
0.0112078	0.00890996	0.00673635	0.00473529	0.00297331	0.0016725	0.00081199	0.000393231	0.00027939	0.000404842	0.00068944	0.00097038	0	0.00535846	0.020498	0.0508384	0.103854	0.182516	0.293233	0.426161	0.556157	0.670044	0.762441	0.831064	0.876933	0.903197	0.912085	0.906421	0.890751	0.868526	0.842458	0.815113	0.787286	0.75909	0.730152	0.700729	0.671676	0.643848	0.617635	0.593668	0.573044	0.555522	0.541185	0.529197	0.518815	0.509801	0.501699	0.49439	0.487663	0.481429
0.00766863	0.00592317	0.00430101	0.00284549	0.00161414	0.000772071	0.000280286	8.78879e-05	5.42497e-05	0.000134476	0.000348479	0.000623185	0	0.00417773	0.016537	0.0418119	0.0864649	0.153238	0.248225	0.365495	0.485586	0.597557	0.695942	0.776721	0.838395	0.882077	0.908282	0.918129	0.91541	0.903515	0.88532	0.863717	0.839954	0.814665	0.787739	0.759569	0.730972	0.70301	0.676255	0.651501	0.629996	0.6116	0.596466	0.583768	0.572742	0.563149	0.554509	0.5467	0.5395	0.532816
0.00523695	0.00390712	0.00269739	0.00164666	0.000805142	0.000290547	5.13553e-05	8.19207e-07	3.58985e-08	2.19494e-05	0.000155811	0.000394911	0	0.00329489	0.0134855	0.0347222	0.072608	0.129614	0.211329	0.314274	0.423364	0.529913	0.629138	0.716566	0.789292	0.846891	0.888398	0.913151	0.923842	0.923363	0.914405	0.899975	0.88165	0.860572	0.836896	0.811138	0.784011	0.756776	0.730196	0.705246	0.68332	0.66441	0.64875	0.635557	0.624067	0.614044	0.604998	0.596805	0.589233	0.582192
0.0035522	0.00253771	0.00163963	0.000892941	0.000342013	6.49904e-05	6.81505e-07	3.78301e-05	4.18508e-05	1.13275e-06	5.35206e-05	0.000243255	0	0.0026215	0.0110976	0.029104	0.0615275	0.110575	0.181271	0.271605	0.369816	0.469201	0.565886	0.655677	0.735126	0.802869	0.856879	0.894897	0.918421	0.929547	0.930497	0.924168	0.912318	0.896524	0.877182	0.854899	0.83022	0.804568	0.778897	0.754363	0.732502	0.71346	0.697569	0.684114	0.672354	0.662064	0.652752	0.644299	0.636467	0.62917
0.00237291	0.00160078	0.000941854	0.000428182	9.94795e-05	8.68826e-08	5.99642e-05	0.000150303	0.000141344	3.59566e-05	8.45575e-06	0.000143269	0	0.00210786	0.00924089	0.0246954	0.0527584	0.0953967	0.157105	0.23673	0.324957	0.416691	0.508941	0.598096	0.68071	0.755015	0.818366	0.867285	0.902188	0.92424	0.935029	0.937155	0.932397	0.922654	0.90851	0.89061	0.86928	0.846027	0.821981	0.79847	0.777164	0.758379	0.742554	0.729075	0.71724	0.706848	0.697413	0.688825	0.680847	0.673395
0.00157983	0.000990457	0.000511343	0.000172077	8.68751e-06	3.72548e-05	0.000180274	0.00029811	0.000266262	0.000100354	4.99807e-07	8.04943e-05	0	0.00171662	0.00779069	0.0212038	0.0457426	0.0831624	0.137472	0.208009	0.287277	0.371445	0.458275	0.544815	0.627921	0.705795	0.775544	0.832887	0.877362	0.909218	0.929334	0.939867	0.942497	0.939324	0.931055	0.918321	0.901152	0.881069	0.859342	0.837445	0.817182	0.799047	0.783593	0.770335	0.758631	0.748306	0.738894	0.730302	0.722293	0.714794
0.0010406	0.0005922	0.000251453	4.59227e-05	8.64989e-06	0.000131407	0.000330557	0.000459824	0.000400097	0.000178463	1.38401e-05	4.16951e-05	0	0.00141367	0.00663544	0.0183845	0.0400215	0.0731206	0.121264	0.184064	0.255397	0.332412	0.413479	0.496281	0.578102	0.657315	0.731049	0.794555	0.846715	0.886969	0.915507	0.933975	0.943881	0.947427	0.945385	0.938337	0.925934	0.909623	0.890789	0.871016	0.852225	0.835096	0.820293	0.807483	0.796098	0.785999	0.776749	0.768275	0.760348	0.752903
0.000695316	0.000350586	0.000111235	3.2185e-06	5.72453e-05	0.000245243	0.000478931	0.000609119	0.000522121	0.000254593	3.71446e-05	1.97467e-05	0	0.00118391	0.00573075	0.0161357	0.0353951	0.0649268	0.107927	0.164125	0.228476	0.298878	0.374172	0.452606	0.531925	0.610758	0.68644	0.754025	0.811979	0.859095	0.894972	0.920728	0.937629	0.947896	0.952298	0.951309	0.944174	0.932172	0.916762	0.899594	0.882688	0.866909	0.853031	0.840891	0.830012	0.820294	0.811341	0.803108	0.795373	0.788082
0.000452235	0.000191667	3.49145e-05	6.66181e-06	0.000135811	0.000375862	0.000634173	0.000759508	0.000644544	0.000334204	6.75947e-05	7.0068e-06	0	0.000991893	0.00495566	0.0141838	0.0313509	0.0577344	0.0961717	0.146413	0.20428	0.26827	0.337628	0.411131	0.486966	0.564073	0.640102	0.710122	0.772284	0.824932	0.867142	0.899519	0.923107	0.940102	0.95124	0.956909	0.955722	0.948719	0.937388	0.923406	0.908866	0.894833	0.882191	0.870976	0.860817	0.851657	0.84316	0.835306	0.827888	0.820867
0.000288499	9.48432e-05	3.96822e-06	3.95966e-05	0.000229253	0.000509828	0.000784924	0.000902344	0.000760533	0.000411736	0.000101437	1.168e-06	0	0.000835039	0.00431083	0.0125422	0.0279237	0.0516054	0.0861044	0.131143	0.183232	0.24134	0.305009	0.37345	0.445245	0.519679	0.594747	0.665677	0.730494	0.787241	0.834566	0.872622	0.902224	0.92551	0.943178	0.955554	0.96055	0.958906	0.952084	0.941717	0.929935	0.917991	0.906866	0.896806	0.887563	0.879129	0.871234	0.863893	0.856913	0.850272
0.000189334	4.41891e-05	9.11349e-07	8.24855e-05	0.000315389	0.000623255	0.000907028	0.00101502	0.000851574	0.000474379	0.000131743	2.34112e-08	0	0.000712286	0.00378698	0.0111783	0.025044	0.0464166	0.0775329	0.118054	0.165051	0.217857	0.276229	0.339714	0.407242	0.478434	0.551611	0.622239	0.688362	0.747876	0.799098	0.841822	0.876635	0.905595	0.929368	0.94823	0.959411	0.963279	0.961214	0.954752	0.946019	0.936427	0.92704	0.918325	0.91016	0.90259	0.895423	0.888706	0.882269	0.876106
0.000126763	1.81337e-05	1.03896e-05	0.000125895	0.000390279	0.000716532	0.00100411	0.00110259	0.000922263	0.000524568	0.000158268	1.35165e-06	0	0.000612083	0.00334517	0.0100067	0.0225434	0.0418823	0.0700146	0.106541	0.148982	0.196957	0.250384	0.309068	0.372222	0.439795	0.510415	0.579824	0.64618	0.707332	0.761372	0.807812	0.847038	0.881011	0.910394	0.935442	0.952733	0.962204	0.965106	0.962813	0.957401	0.950419	0.94299	0.935809	0.928888	0.922322	0.916008	0.910028	0.904237	0.89865
8.94615e-05	6.52011e-06	2.32865e-05	0.000161594	0.000446368	0.000782875	0.0010699	0.00115951	0.000967935	0.000558847	0.000178597	3.76991e-06	0	0.000531946	0.002977	0.009006	0.0203812	0.0379371	0.0634498	0.0964629	0.134875	0.178515	0.227423	0.281603	0.340499	0.404341	0.472037	0.539614	0.605392	0.667251	0.723147	0.772387	0.815187	0.853414	0.887747	0.918446	0.941539	0.956488	0.964378	0.966368	0.964432	0.960227	0.95491	0.9494	0.943841	0.938386	0.933021	0.927866	0.922805	0.91787
7.00674e-05	2.39004e-06	3.30272e-05	0.00018335	0.000477714	0.000816851	0.00109984	0.00118247	0.000986188	0.000575397	0.000191191	6.1904e-06	0	0.000468421	0.00267132	0.00815266	0.0185122	0.0344993	0.0577019	0.0876159	0.122455	0.162207	0.207001	0.256984	0.311794	0.371898	0.436432	0.501701	0.566236	0.62801	0.684914	0.736119	0.781714	0.823471	0.862108	0.897895	0.926425	0.946662	0.959483	0.965799	0.96744	0.966137	0.963054	0.959325	0.955233	0.950981	0.94665	0.942399	0.938141	0.933929
5.78493e-05	7.37042e-07	4.03433e-05	0.00019759	0.000496294	0.000834372	0.00111176	0.00118849	0.000990742	0.000582791	0.000199453	8.43017e-06	0	0.000416362	0.00241328	0.00742085	0.0168967	0.0315173	0.052708	0.0799253	0.111647	0.147977	0.189101	0.235274	0.286282	0.342787	0.404121	0.466852	0.529718	0.590817	0.648031	0.70046	0.748098	0.792634	0.834846	0.875014	0.90842	0.933544	0.951037	0.961535	0.966693	0.968288	0.967464	0.965551	0.962963	0.959954	0.956695	0.953385	0.949968	0.946516
5.0293e-05	1.73778e-07	4.5103e-05	0.000205585	0.00050495	0.0008395	0.00111054	0.00118245	0.000985645	0.000583612	0.000204489	1.03894e-05	0	0.000373114	0.00219292	0.00678773	0.0154906	0.0289139	0.0483413	0.0731994	0.102181	0.135473	0.173305	0.216009	0.263494	0.316574	0.374748	0.434826	0.495742	0.555727	0.612699	0.665727	0.714746	0.761382	0.80648	0.850367	0.888079	0.91765	0.939503	0.953984	0.962549	0.966997	0.968423	0.968339	0.967275	0.965532	0.963371	0.961029	0.958481	0.955816
4.61402e-05	3.59078e-08	4.71581e-05	0.000207605	0.000504237	0.000833115	0.00109721	0.00116548	0.000971742	0.000578218	0.000206299	1.19053e-05	0	0.000338136	0.00200966	0.00625348	0.0142977	0.0266981	0.0446173	0.0674633	0.0941004	0.124774	0.15975	0.199409	0.243753	0.293719	0.348937	0.406429	0.465307	0.523931	0.580282	0.633433	0.683275	0.731396	0.778716	0.825606	0.866953	0.900395	0.92614	0.944247	0.955964	0.963088	0.96665	0.968316	0.968721	0.968206	0.967112	0.965718	0.96402	0.96213
4.40219e-05	1.10401e-08	4.72441e-05	0.000205391	0.000496824	0.000818432	0.00107515	0.00114054	0.000951553	0.000568448	0.000205652	1.29746e-05	0	0.000310193	0.00185988	0.0058112	0.0133028	0.0248441	0.0414986	0.0626631	0.0873326	0.115799	0.148351	0.18541	0.227047	0.274289	0.326871	0.38199	0.438901	0.49609	0.55161	0.604554	0.654788	0.703877	0.752812	0.802029	0.84631	0.882963	0.912012	0.933257	0.947746	0.957259	0.962753	0.966017	0.967775	0.968395	0.968294	0.967783	0.966883	0.96572
4.28524e-05	6.99522e-09	4.65553e-05	0.000201774	0.000487604	0.000802184	0.00105227	0.00111548	0.000931387	0.000558331	0.000204406	1.38474e-05	0	0.000287127	0.00173484	0.00544166	0.0124718	0.0232957	0.038893	0.0586536	0.0816763	0.108286	0.138789	0.173634	0.212946	0.257815	0.308063	0.361029	0.416089	0.471838	0.526406	0.578922	0.629235	0.678898	0.728967	0.779955	0.82658	0.86588	0.897718	0.921664	0.938578	0.95021	0.957436	0.962147	0.965135	0.966794	0.967607	0.967912	0.96775	0.967264
4.21917e-05	9.05777e-09	4.54994e-05	0.000197575	0.000477778	0.000785663	0.00102962	0.00109099	0.000911507	0.000547873	0.000202476	1.44619e-05	0	0.000268466	0.0016324	0.00513646	0.0117835	0.0220114	0.0367301	0.0553245	0.0769782	0.102037	0.130819	0.16379	0.201116	0.243937	0.292139	0.343185	0.396549	0.45092	0.504508	0.556475	0.606665	0.656623	0.707467	0.759779	0.808252	0.849711	0.883878	0.910117	0.929119	0.942601	0.951354	0.957348	0.961435	0.964028	0.965664	0.966708	0.967217	0.967348
4.23583e-05	2.66407e-08	4.3802e-05	0.000192271	0.000466624	0.000768044	0.00100645	0.00106649	0.000891711	0.000537153	0.000199992	1.48734e-05	0	0.000253028	0.00154656	0.00487954	0.0112031	0.0209281	0.0349049	0.0525175	0.0730179	0.0967672	0.124092	0.155468	0.191091	0.232144	0.278558	0.327901	0.379731	0.43282	0.48545	0.536819	0.586768	0.636839	0.688199	0.741499	0.791433	0.834653	0.870761	0.898946	0.919743	0.934831	0.944921	0.952047	0.957109	0.960536	0.962909	0.964618	0.965733	0.966423
4.25782e-05	5.44709e-08	4.21356e-05	0.000187093	0.000455778	0.000751051	0.000984241	0.00104302	0.000872596	0.000526555	0.000197229	1.51409e-05	0	0.000240115	0.00147378	0.00466055	0.0107075	0.0200017	0.0333437	0.0501201	0.0696392	0.0922728	0.118353	0.148364	0.182527	0.222051	0.266905	0.314746	0.365199	0.417114	0.468836	0.519597	0.56924	0.619303	0.670996	0.725031	0.77612	0.820775	0.8585	0.888334	0.910672	0.927151	0.938408	0.946527	0.952453	0.95662	0.959651	0.961956	0.963616	0.964809
4.28859e-05	9.4551e-08	4.04891e-05	0.000182047	0.000445301	0.00073477	0.000963087	0.00102073	0.000854398	0.000516266	0.000194273	1.52683e-05	0	0.000229511	0.00141269	0.00447512	0.0102861	0.0192135	0.0320155	0.0480823	0.066771	0.0884599	0.113485	0.142333	0.175248	0.213454	0.256953	0.303475	0.352704	0.403556	0.454433	0.5046	0.553899	0.603869	0.655755	0.710324	0.762318	0.808142	0.847214	0.878444	0.902103	0.919786	0.93206	0.941051	0.947735	0.952558	0.956174	0.95901	0.961156	0.962799
4.23814e-05	1.00963e-07	3.96994e-05	0.000178877	0.00043786	0.000722482	0.000946531	0.001003	0.00083987	0.000508195	0.000192198	1.54977e-05	0	0.000219919	0.00135831	0.00431138	0.00991626	0.0185243	0.0308584	0.0463124	0.0642835	0.0851569	0.109269	0.137111	0.16894	0.205998	0.248307	0.293665	0.341805	0.391701	0.441801	0.491404	0.540349	0.590176	0.642163	0.697121	0.749829	0.796612	0.836814	0.869236	0.894034	0.912765	0.925931	0.935689	0.943044	0.948448	0.952583	0.955892	0.958472	0.960518
4.2218e-05	1.25e-07	3.86055e-05	0.000175086	0.000429488	0.000709126	0.00092895	0.000984347	0.000824497	0.000499356	0.000189517	1.55331e-05	0	0.000212096	0.00131271	0.00417257	0.00960119	0.0179364	0.0298719	0.0448066	0.0621698	0.0823497	0.105684	0.132663	0.163557	0.199618	0.240888	0.285222	0.332397	0.381435	0.430827	0.479902	0.528495	0.578146	0.630159	0.685387	0.738653	0.786219	0.827367	0.860802	0.886582	0.906224	0.920168	0.930598	0.938544	0.94446	0.949055	0.952783	0.955749	0.958155
4.15919e-05	1.24668e-07	3.7979e-05	0.000172311	0.000422742	0.000697864	0.000913786	0.000968051	0.000810936	0.000491447	0.000187077	1.55473e-05	0	0.000205403	0.00127363	0.00405337	0.00933112	0.0174333	0.0290297	0.0435246	0.0603728	0.0799651	0.102638	0.12888	0.158974	0.194177	0.234548	0.27799	0.324317	0.372596	0.421353	0.469942	0.518197	0.567659	0.619654	0.675068	0.728769	0.776972	0.818906	0.853198	0.879817	0.900243	0.914862	0.925875	0.934335	0.9407	0.945699	0.949795	0.953101	0.955827
4.00908e-05	7.92022e-08	3.82609e-05	0.000171542	0.00041926	0.000690908	0.000903583	0.000956683	0.000801441	0.000486076	0.000185718	1.57125e-05	0	0.000199087	0.00123811	0.003947	0.00909321	0.0169941	0.0282997	0.0424199	0.0588306	0.0779241	0.100035	0.12565	0.155058	0.189522	0.229114	0.271781	0.317365	0.364968	0.413154	0.461291	0.509217	0.558474	0.610408	0.665937	0.719971	0.768689	0.811282	0.846301	0.873642	0.894749	0.909956	0.921481	0.930392	0.937151	0.942507	0.946929	0.950539	0.953549
[truncated: 7 more columns]

## Sheet: Panel f
Histogram source data: embryo AP-axis lengths for Extended Data Panel 1f							(Lengths in µm)
Sample #	AP-axis Length (µm)
1	519.086
2	511.753
3	500.753
4	474.825
5	483.991
6	494.467
7	513.062
8	509.919
9	525.895
10	512.276
11	517.514
12	491.586
13	502.062
14	489.753
15	490.277
16	477.706
17	500.753
18	508.086
19	507.824
20	520.657
21	496.039
22	504.681
23	493.682
24	534.014
25	490.539
26	487.134
27	481.372
28	463.039
29	479.015
30	467.753
31	464.087
32	471.158
33	478.491
34	480.587
35	501.277
36	504.943
37	471.158
38	450.73
39	508.61
40	515.419
41	500.229
42	477.706
43	472.991
44	499.443
45	481.372
46	487.134
47	474.825
48	487.658
49	468.801
50	459.896
51	453.349
52	459.896
53	502.848
54	486.61
55	522.752
56	515.419
57	511.229
