# Supplementary material for: DynamicAtlas: a morphodynamic atlas for Drosophila development
Source: Nat Methods. 2025 Dec 24;23(1):260–70. doi: 10.1038/s41592-025-02897-8 (PMC12791008; doi:10.1038/s41592-025-02897-8)
Supplement: Supplementary file 13 — Statistical source data in Excel format, with separate panels on separate tabs. [file 41592_2025_2897_MOESM13_ESM.xlsx]

## Sheet: Panel a
Auto-correlation matrix values for Extended Data Panel 2a							(Correlation values; dimensionless quantities between -1 and 1)
NaN	NaN	NaN	NaN	NaN	NaN	NaN	NaN	NaN	NaN	NaN	NaN	NaN	NaN	NaN	NaN	NaN	NaN	NaN	NaN	NaN	NaN	NaN	NaN	NaN	NaN	NaN	NaN	NaN	NaN	NaN	NaN	NaN	NaN	NaN	NaN	NaN	NaN	NaN	NaN	NaN	NaN	NaN	NaN	NaN	NaN	NaN	NaN	NaN	NaN
NaN	1	0.832485	0.754835	0.686076	0.65529	0.625765	0.611828	0.585625	0.53015	0.532541	0.499072	0.492117	0.445547	0.421552	0.397845	0.414827	0.414066	0.381164	0.363665	0.366271	0.383447	0.402964	0.434676	0.447317	0.409643	0.375883	0.379643	0.354863	0.334845	0.337611	0.358085	0.386275	0.397828	0.419869	0.417641	0.40909	0.389025	0.407252	0.391842	0.392531	0.397009	0.400815	0.414832	0.417611	0.412148	0.417562	0.407458	0.399094	0.372236
NaN	0.832485	1	0.943283	0.830814	0.72424	0.679952	0.595373	0.596394	0.585249	0.614591	0.600668	0.574623	0.512262	0.481681	0.456626	0.416224	0.418829	0.435253	0.452752	0.463774	0.478655	0.457921	0.38807	0.39667	0.47686	0.452286	0.459953	0.425456	0.406505	0.33344	0.334733	0.309948	0.341668	0.365894	0.406938	0.427968	0.430168	0.442003	0.434414	0.418662	0.420602	0.399048	0.411273	0.416853	0.421801	0.405152	0.399553	0.400174	0.396282
NaN	0.754835	0.943283	1	0.895586	0.777214	0.723833	0.620133	0.620641	0.617203	0.64712	0.642821	0.608185	0.559561	0.520361	0.496155	0.448009	0.450854	0.479172	0.510185	0.520465	0.527142	0.493697	0.405133	0.415545	0.519685	0.502697	0.512508	0.481314	0.469409	0.384172	0.379149	0.345224	0.383162	0.406305	0.465469	0.496644	0.502812	0.507489	0.497441	0.481129	0.478449	0.451237	0.458891	0.460707	0.466417	0.444796	0.439664	0.437069	0.431929
NaN	0.686076	0.830814	0.895586	1	0.91549	0.860285	0.743825	0.717434	0.69658	0.712089	0.725208	0.708549	0.693864	0.627012	0.606829	0.55842	0.565667	0.589625	0.606088	0.611137	0.618557	0.584345	0.503104	0.515645	0.590376	0.598146	0.601068	0.581006	0.570471	0.514043	0.508682	0.494907	0.526199	0.550207	0.597336	0.631799	0.630604	0.635162	0.615846	0.595384	0.58621	0.565154	0.556197	0.548863	0.542299	0.517443	0.508497	0.500689	0.500054
NaN	0.65529	0.72424	0.777214	0.91549	1	0.941666	0.856639	0.790042	0.749312	0.755556	0.771045	0.757144	0.767583	0.704902	0.687928	0.664406	0.670472	0.677151	0.684225	0.68235	0.686481	0.653286	0.600846	0.613862	0.655741	0.676424	0.681376	0.664474	0.652748	0.629282	0.628103	0.619628	0.647887	0.671703	0.708085	0.738434	0.727096	0.724004	0.684811	0.66838	0.653692	0.648412	0.632974	0.620212	0.601088	0.58589	0.575315	0.566364	0.565137
NaN	0.625765	0.679952	0.723833	0.860285	0.941666	1	0.900406	0.849934	0.78975	0.777253	0.787936	0.767911	0.779679	0.741405	0.730547	0.697256	0.696024	0.711281	0.71628	0.717547	0.714401	0.691935	0.6343	0.647052	0.700607	0.70526	0.704971	0.691609	0.683376	0.638407	0.633084	0.632965	0.676036	0.708396	0.749313	0.757643	0.734825	0.744905	0.717038	0.706385	0.683317	0.669438	0.644246	0.630204	0.614164	0.593594	0.583327	0.582655	0.581195
NaN	0.611828	0.595373	0.620133	0.743825	0.856639	0.900406	1	0.92216	0.821308	0.769766	0.763438	0.747049	0.789427	0.779175	0.773741	0.768368	0.767473	0.724534	0.735288	0.735692	0.740848	0.744884	0.720767	0.729256	0.715104	0.719055	0.736971	0.735931	0.718245	0.731084	0.7374	0.729942	0.76327	0.774522	0.765263	0.722689	0.686722	0.700447	0.657397	0.663197	0.631885	0.646245	0.620894	0.60327	0.580335	0.568057	0.56546	0.567046	0.564869
NaN	0.585625	0.596394	0.620641	0.717434	0.790042	0.849934	0.92216	1	0.919335	0.868614	0.849527	0.816942	0.832736	0.847331	0.840551	0.808977	0.810085	0.781504	0.803227	0.81557	0.82036	0.817938	0.765084	0.772723	0.809167	0.795535	0.803406	0.799619	0.783613	0.769803	0.760862	0.739788	0.773192	0.774582	0.769337	0.717648	0.694323	0.710135	0.687178	0.687693	0.671972	0.685946	0.666267	0.654029	0.629542	0.614184	0.608211	0.622133	0.626124
NaN	0.53015	0.585249	0.617203	0.69658	0.749312	0.78975	0.821308	0.919335	1	0.964355	0.945009	0.885961	0.874764	0.881651	0.867055	0.811156	0.812907	0.826365	0.856456	0.87241	0.872276	0.825899	0.730288	0.734673	0.874075	0.854132	0.782315	0.775198	0.779683	0.757462	0.701123	0.664085	0.704521	0.70675	0.710422	0.682628	0.689123	0.712199	0.710425	0.703226	0.706853	0.720377	0.715229	0.715145	0.695607	0.681946	0.675323	0.689964	0.699483
NaN	0.532541	0.614591	0.64712	0.712089	0.755556	0.777253	0.769766	0.868614	0.964355	1	0.979431	0.918936	0.877124	0.871291	0.852195	0.794735	0.794271	0.821564	0.844589	0.865068	0.876303	0.824034	0.711728	0.716883	0.882927	0.862059	0.775503	0.751891	0.755606	0.70768	0.657411	0.614052	0.652906	0.654621	0.676949	0.667648	0.683736	0.703038	0.706304	0.692507	0.703196	0.707363	0.713994	0.717742	0.701658	0.686085	0.681219	0.695748	0.710419
NaN	0.499072	0.600668	0.642821	0.725208	0.771045	0.787936	0.763438	0.849527	0.945009	0.979431	1	0.941083	0.912818	0.880639	0.861973	0.805181	0.806415	0.837802	0.856126	0.870524	0.880223	0.829002	0.715715	0.721397	0.87918	0.864037	0.784761	0.758587	0.757836	0.712819	0.663685	0.62873	0.663584	0.670406	0.702619	0.69936	0.716911	0.734859	0.742385	0.726979	0.738998	0.739838	0.740224	0.743978	0.733044	0.711758	0.704964	0.712049	0.724445
NaN	0.492117	0.574623	0.608185	0.708549	0.757144	0.767911	0.747049	0.816942	0.885961	0.918936	0.941083	1	0.958058	0.920081	0.901858	0.871933	0.871584	0.879606	0.850075	0.860799	0.876519	0.847884	0.7737	0.779827	0.846219	0.848824	0.760274	0.735633	0.729405	0.709033	0.67784	0.661621	0.681695	0.687344	0.711017	0.711391	0.726206	0.737484	0.746463	0.737763	0.74836	0.74511	0.74658	0.758862	0.748146	0.730092	0.722145	0.726193	0.741412
NaN	0.445547	0.512262	0.559561	0.693864	0.767583	0.779679	0.789427	0.832736	0.874764	0.877124	0.912818	0.958058	1	0.930679	0.91909	0.894122	0.895814	0.882102	0.874728	0.876976	0.889773	0.84345	0.787803	0.790528	0.828364	0.85835	0.790826	0.772755	0.768051	0.773182	0.748074	0.73364	0.75357	0.755968	0.770221	0.757333	0.763409	0.769987	0.766317	0.749787	0.750869	0.756016	0.751865	0.75643	0.739532	0.719384	0.712475	0.706836	0.72142
NaN	0.421552	0.481681	0.520361	0.627012	0.704902	0.741405	0.779175	0.847331	0.881651	0.871291	0.880639	0.920081	0.930679	1	0.992247	0.952215	0.946058	0.928511	0.903243	0.907766	0.903988	0.87722	0.81014	0.800761	0.852212	0.856975	0.779715	0.774445	0.776934	0.77907	0.74836	0.72053	0.740522	0.743328	0.747479	0.716455	0.71958	0.730603	0.728249	0.720577	0.717495	0.725813	0.721126	0.731168	0.71263	0.698285	0.688926	0.70082	0.721265
NaN	0.397845	0.456626	0.496155	0.606829	0.687928	0.730547	0.773741	0.840551	0.867055	0.852195	0.861973	0.901858	0.91909	0.992247	1	0.961538	0.954233	0.931165	0.904479	0.907195	0.901813	0.880129	0.818027	0.806159	0.845727	0.850401	0.775433	0.772202	0.774327	0.780166	0.753643	0.72673	0.745373	0.749328	0.750735	0.717982	0.71952	0.730855	0.729098	0.724247	0.718076	0.722949	0.714623	0.723604	0.707675	0.692962	0.68408	0.693382	0.714266
NaN	0.414827	0.416224	0.448009	0.55842	0.664406	0.697256	0.768368	0.808977	0.811156	0.794735	0.805181	0.871933	0.894122	0.952215	0.961538	1	0.991078	0.928234	0.875327	0.876353	0.874755	0.876177	0.876961	0.866371	0.819571	0.816109	0.742174	0.738703	0.736872	0.77612	0.759667	0.755393	0.758543	0.768007	0.755496	0.714552	0.703631	0.714887	0.705786	0.716904	0.704829	0.715219	0.698843	0.712158	0.700728	0.696198	0.689117	0.686071	0.698137
NaN	0.414066	0.418829	0.450854	0.565667	0.670472	0.696024	0.767473	0.810085	0.812907	0.794271	0.806415	0.871584	0.895814	0.946058	0.954233	0.991078	1	0.939892	0.890083	0.880892	0.882473	0.881266	0.88052	0.871452	0.825197	0.822987	0.75139	0.745104	0.742814	0.783222	0.766865	0.762885	0.764003	0.772308	0.756402	0.717803	0.707221	0.717928	0.707377	0.718557	0.707785	0.720844	0.704715	0.717863	0.704815	0.700858	0.692483	0.689442	0.700333
NaN	0.381164	0.435253	0.479172	0.589625	0.677151	0.711281	0.724534	0.781504	0.826365	0.821564	0.837802	0.879606	0.882102	0.928511	0.931165	0.928234	0.939892	1	0.948646	0.924521	0.911538	0.890847	0.825381	0.821633	0.866982	0.862034	0.763039	0.753095	0.763846	0.759598	0.719139	0.697703	0.709635	0.729854	0.741512	0.721749	0.7209	0.735323	0.748308	0.748716	0.751449	0.750083	0.749196	0.765694	0.753057	0.741134	0.7264	0.727946	0.744964
NaN	0.363665	0.452752	0.510185	0.606088	0.684225	0.71628	0.735288	0.803227	0.856456	0.844589	0.856126	0.850075	0.874728	0.903243	0.904479	0.875327	0.890083	0.948646	1	0.973656	0.954743	0.888183	0.791956	0.793482	0.895892	0.915446	0.839898	0.836642	0.848836	0.819119	0.768764	0.720648	0.739232	0.746107	0.77334	0.75411	0.759896	0.765377	0.764057	0.754368	0.75562	0.759816	0.754819	0.764628	0.75135	0.734516	0.726891	0.737245	0.758048
NaN	0.366271	0.463774	0.520465	0.611137	0.68235	0.717547	0.735692	0.81557	0.87241	0.865068	0.870524	0.860799	0.876976	0.907766	0.907195	0.876353	0.880892	0.924521	0.973656	1	0.984783	0.918957	0.820409	0.82055	0.930527	0.947311	0.871971	0.867691	0.881842	0.84701	0.795183	0.739949	0.755689	0.758293	0.787396	0.766108	0.771748	0.778434	0.779904	0.769968	0.769098	0.76771	0.761039	0.769039	0.758541	0.743163	0.737096	0.748844	0.775428
NaN	0.383447	0.478655	0.527142	0.618557	0.686481	0.714401	0.740848	0.82036	0.872276	0.876303	0.880223	0.876519	0.889773	0.903988	0.901813	0.874755	0.882473	0.911538	0.954743	0.984783	1	0.935314	0.84212	0.841064	0.940401	0.954916	0.876863	0.863382	0.87578	0.845995	0.803415	0.75022	0.760905	0.760454	0.782481	0.764864	0.769035	0.774026	0.771506	0.761973	0.760507	0.758388	0.752047	0.759388	0.7493	0.733188	0.729164	0.739576	0.76535
NaN	0.402964	0.457921	0.493697	0.584345	0.653286	0.691935	0.744884	0.817938	0.825899	0.824034	0.829002	0.847884	0.84345	0.87722	0.880129	0.876177	0.881266	0.890847	0.888183	0.918957	0.935314	1	0.929125	0.926978	0.91067	0.889968	0.847233	0.837585	0.834419	0.819576	0.810676	0.775667	0.778086	0.775617	0.778465	0.740768	0.729383	0.740641	0.737811	0.74941	0.738911	0.736046	0.715937	0.723132	0.716106	0.704915	0.697313	0.704665	0.719057
NaN	0.434676	0.38807	0.405133	0.503104	0.600846	0.6343	0.720767	0.765084	0.730288	0.711728	0.715715	0.7737	0.787803	0.81014	0.818027	0.876961	0.88052	0.825381	0.791956	0.820409	0.84212	0.929125	1	0.984181	0.819521	0.793703	0.770866	0.764226	0.753918	0.80531	0.820175	0.832567	0.820629	0.820422	0.787618	0.740271	0.70799	0.715238	0.700368	0.726778	0.70757	0.716123	0.685758	0.693618	0.688306	0.687396	0.682112	0.673443	0.675265
NaN	0.447317	0.39667	0.415545	0.515645	0.613862	0.647052	0.729256	0.772723	0.734673	0.716883	0.721397	0.779827	0.790528	0.800761	0.806159	0.866371	0.871452	0.821633	0.793482	0.82055	0.841064	0.926978	0.984181	1	0.84306	0.819694	0.792634	0.785967	0.77152	0.814782	0.829196	0.850732	0.837687	0.838379	0.809227	0.762136	0.731744	0.742042	0.729016	0.75416	0.735466	0.743283	0.712906	0.720243	0.71446	0.714241	0.708362	0.701059	0.70332
NaN	0.409643	0.47686	0.519685	0.590376	0.655741	0.700607	0.715104	0.809167	0.874075	0.882927	0.87918	0.846219	0.828364	0.852212	0.845727	0.819571	0.825197	0.866982	0.895892	0.930527	0.940401	0.91067	0.819521	0.84306	1	0.969613	0.881148	0.861248	0.871339	0.830512	0.778322	0.738641	0.75549	0.759196	0.781006	0.762321	0.76885	0.786928	0.79981	0.798529	0.800303	0.792505	0.78739	0.7934	0.787535	0.776499	0.770654	0.783366	0.798729
NaN	0.375883	0.452286	0.502697	0.598146	0.676424	0.70526	0.719055	0.795535	0.854132	0.862059	0.864037	0.848824	0.85835	0.856975	0.850401	0.816109	0.822987	0.862034	0.915446	0.947311	0.954916	0.889968	0.793703	0.819694	0.969613	1	0.915257	0.898583	0.904689	0.863756	0.817633	0.769762	0.780465	0.775659	0.80923	0.799055	0.809162	0.813497	0.816534	0.799956	0.801729	0.794026	0.78973	0.792958	0.781708	0.768153	0.764651	0.779615	0.805581
NaN	0.379643	0.459953	0.512508	0.601068	0.681376	0.704971	0.736971	0.803406	0.782315	0.775503	0.784761	0.760274	0.790826	0.779715	0.775433	0.742174	0.75139	0.763039	0.839898	0.871971	0.876863	0.847233	0.770866	0.792634	0.881148	0.915257	1	0.966193	0.946372	0.869291	0.849266	0.788573	0.795878	0.777315	0.836632	0.817916	0.812968	0.799819	0.784426	0.768341	0.761194	0.753904	0.731329	0.723326	0.715621	0.702529	0.705288	0.72024	0.743603
NaN	0.354863	0.425456	0.481314	0.581006	0.664474	0.691609	0.735931	0.799619	0.775198	0.751891	0.758587	0.735633	0.772755	0.774445	0.772202	0.738703	0.745104	0.753095	0.836642	0.867691	0.863382	0.837585	0.764226	0.785967	0.861248	0.898583	0.966193	1	0.98111	0.908198	0.887774	0.827712	0.832716	0.809903	0.862573	0.834731	0.825649	0.809144	0.788282	0.777338	0.763911	0.758065	0.730061	0.718183	0.703665	0.69131	0.692959	0.708631	0.731745
NaN	0.334845	0.406505	0.469409	0.570471	0.652748	0.683376	0.718245	0.783613	0.779683	0.755606	0.757836	0.729405	0.768051	0.776934	0.774327	0.736872	0.742814	0.763846	0.848836	0.881842	0.87578	0.834419	0.753918	0.77152	0.871339	0.904689	0.946372	0.98111	1	0.92533	0.890222	0.818728	0.829564	0.812262	0.866635	0.839864	0.837589	0.824034	0.808614	0.7971	0.785195	0.778046	0.753395	0.738458	0.725587	0.709787	0.714072	0.728368	0.752492
NaN	0.337611	0.33344	0.384172	0.514043	0.629282	0.638407	0.731084	0.769803	0.757462	0.70768	0.712819	0.709033	0.773182	0.77907	0.780166	0.77612	0.783222	0.759598	0.819119	0.84701	0.845995	0.819576	0.80531	0.814782	0.830512	0.863756	0.869291	0.908198	0.92533	1	0.967581	0.915683	0.913214	0.893872	0.86527	0.837448	0.827649	0.815856	0.777552	0.774127	0.760416	0.777271	0.751636	0.738414	0.714727	0.705833	0.704142	0.70847	0.723933
NaN	0.358085	0.334733	0.379149	0.508682	0.628103	0.633084	0.7374	0.760862	0.701123	0.657411	0.663685	0.67784	0.748074	0.74836	0.753643	0.759667	0.766865	0.719139	0.768764	0.795183	0.803415	0.810676	0.820175	0.829196	0.778322	0.817633	0.849266	0.887774	0.890222	0.967581	1	0.957225	0.947086	0.91825	0.876519	0.847822	0.825101	0.805058	0.753257	0.751113	0.721467	0.733364	0.702186	0.688158	0.661318	0.656442	0.653761	0.658953	0.675144
NaN	0.386275	0.309948	0.345224	0.494907	0.619628	0.632965	0.729942	0.739788	0.664085	0.614052	0.62873	0.661621	0.73364	0.72053	0.72673	0.755393	0.762885	0.697703	0.720648	0.739949	0.75022	0.775667	0.832567	0.850732	0.738641	0.769762	0.788573	0.827712	0.818728	0.915683	0.957225	1	0.978262	0.957718	0.902091	0.86993	0.839342	0.830148	0.77543	0.775942	0.741464	0.761707	0.725713	0.712529	0.684058	0.683644	0.676146	0.676194	0.681114
NaN	0.397828	0.341668	0.383162	0.526199	0.647887	0.676036	0.76327	0.773192	0.704521	0.652906	0.663584	0.681695	0.75357	0.740522	0.745373	0.758543	0.764003	0.709635	0.739232	0.755689	0.760905	0.778086	0.820629	0.837687	0.75549	0.780465	0.795878	0.832716	0.829564	0.913214	0.947086	0.978262	1	0.983335	0.933429	0.897979	0.868866	0.8611	0.809901	0.809409	0.773273	0.795733	0.765354	0.746979	0.7183	0.715989	0.711918	0.712346	0.71666
NaN	0.419869	0.365894	0.406305	0.550207	0.671703	0.708396	0.774522	0.774582	0.70675	0.654621	0.670406	0.687344	0.755968	0.743328	0.749328	0.768007	0.772308	0.729854	0.746107	0.758293	0.760454	0.775617	0.820422	0.838379	0.759196	0.775659	0.777315	0.809903	0.812262	0.893872	0.91825	0.957718	0.983335	1	0.954063	0.919773	0.886845	0.889699	0.842557	0.846402	0.807701	0.823782	0.790496	0.774361	0.748689	0.74561	0.738733	0.73445	0.734886
NaN	0.417641	0.406938	0.465469	0.597336	0.708085	0.749313	0.765263	0.769337	0.710422	0.676949	0.702619	0.711017	0.770221	0.747479	0.750735	0.755496	0.756402	0.741512	0.77334	0.787396	0.782481	0.778465	0.787618	0.809227	0.781006	0.80923	0.836632	0.862573	0.866635	0.86527	0.876519	0.902091	0.933429	0.954063	1	0.965083	0.941472	0.940419	0.902795	0.900918	0.863763	0.859122	0.82277	0.805054	0.789066	0.77981	0.77791	0.777161	0.783516
NaN	0.40909	0.427968	0.496644	0.631799	0.738434	0.757643	0.722689	0.717648	0.682628	0.667648	0.69936	0.711391	0.757333	0.716455	0.717982	0.714552	0.717803	0.721749	0.75411	0.766108	0.764864	0.740768	0.740271	0.762136	0.762321	0.799055	0.817916	0.834731	0.839864	0.837448	0.847822	0.86993	0.897979	0.919773	0.965083	1	0.981044	0.958664	0.916838	0.906125	0.873815	0.857083	0.822798	0.80702	0.789995	0.781057	0.774614	0.773753	0.78195
NaN	0.389025	0.430168	0.502812	0.630604	0.727096	0.734825	0.686722	0.694323	0.689123	0.683736	0.716911	0.726206	0.763409	0.71958	0.71952	0.703631	0.707221	0.7209	0.759896	0.771748	0.769035	0.729383	0.70799	0.731744	0.76885	0.809162	0.812968	0.825649	0.837589	0.827649	0.825101	0.839342	0.868866	0.886845	0.941472	0.981044	1	0.976786	0.938613	0.921164	0.898343	0.876493	0.84677	0.831136	0.819234	0.805668	0.800475	0.799744	0.811202
NaN	0.407252	0.442003	0.507489	0.635162	0.724004	0.744905	0.700447	0.710135	0.712199	0.703038	0.734859	0.737484	0.769987	0.730603	0.730855	0.714887	0.717928	0.735323	0.765377	0.778434	0.774026	0.740641	0.715238	0.742042	0.786928	0.813497	0.799819	0.809144	0.824034	0.815856	0.805058	0.830148	0.8611	0.889699	0.940419	0.958664	0.976786	1	0.964533	0.951021	0.925612	0.905672	0.874032	0.856615	0.843506	0.826037	0.817238	0.819841	0.831351
NaN	0.391842	0.434414	0.497441	0.615846	0.684811	0.717038	0.657397	0.687178	0.710425	0.706304	0.742385	0.746463	0.766317	0.728249	0.729098	0.705786	0.707377	0.748308	0.764057	0.779904	0.771506	0.737811	0.700368	0.729016	0.79981	0.816534	0.784426	0.788282	0.808614	0.777552	0.753257	0.77543	0.809901	0.842557	0.902795	0.916838	0.938613	0.964533	1	0.979782	0.964169	0.925289	0.904409	0.889382	0.884748	0.863903	0.85429	0.849388	0.858982
NaN	0.392531	0.418662	0.481129	0.595384	0.66838	0.706385	0.663197	0.687693	0.703226	0.692507	0.726979	0.737763	0.749787	0.720577	0.724247	0.716904	0.718557	0.748716	0.754368	0.769968	0.761973	0.74941	0.726778	0.75416	0.798529	0.799956	0.768341	0.777338	0.7971	0.774127	0.751113	0.775942	0.809409	0.846402	0.900918	0.906125	0.921164	0.951021	0.979782	1	0.976905	0.940271	0.911184	0.898477	0.898057	0.878476	0.869775	0.860903	0.861049
NaN	0.397009	0.420602	0.478449	0.58621	0.653692	0.683317	0.631885	0.671972	0.706853	0.703196	0.738998	0.74836	0.750869	0.717495	0.718076	0.704829	0.707785	0.751449	0.75562	0.769098	0.760507	0.738911	0.70757	0.735466	0.800303	0.801729	0.761194	0.763911	0.785195	0.760416	0.721467	0.741464	0.773273	0.807701	0.863763	0.873815	0.898343	0.925612	0.964169	0.976905	1	0.962246	0.947506	0.939213	0.94045	0.918252	0.90851	0.901916	0.899878
NaN	0.400815	0.399048	0.451237	0.565154	0.648412	0.669438	0.646245	0.685946	0.720377	0.707363	0.739838	0.74511	0.756016	0.725813	0.722949	0.715219	0.720844	0.750083	0.759816	0.76771	0.758388	0.736046	0.716123	0.743283	0.792505	0.794026	0.753904	0.758065	0.778046	0.777271	0.733364	0.761707	0.795733	0.823782	0.859122	0.857083	0.876493	0.905672	0.925289	0.940271	0.962246	1	0.977086	0.962394	0.95078	0.934047	0.926177	0.92444	0.914246
NaN	0.414832	0.411273	0.458891	0.556197	0.632974	0.644246	0.620894	0.666267	0.715229	0.713994	0.740224	0.74658	0.751865	0.721126	0.714623	0.698843	0.704715	0.749196	0.754819	0.761039	0.752047	0.715937	0.685758	0.712906	0.78739	0.78973	0.731329	0.730061	0.753395	0.751636	0.702186	0.725713	0.765354	0.790496	0.82277	0.822798	0.84677	0.874032	0.904409	0.911184	0.947506	0.977086	1	0.987541	0.971074	0.956302	0.946922	0.944687	0.934785
NaN	0.417611	0.416853	0.460707	0.548863	0.620212	0.630204	0.60327	0.654029	0.715145	0.717742	0.743978	0.758862	0.75643	0.731168	0.723604	0.712158	0.717863	0.765694	0.764628	0.769039	0.759388	0.723132	0.693618	0.720243	0.7934	0.792958	0.723326	0.718183	0.738458	0.738414	0.688158	0.712529	0.746979	0.774361	0.805054	0.80702	0.831136	0.856615	0.889382	0.898477	0.939213	0.962394	0.987541	1	0.983736	0.972796	0.960213	0.957772	0.944962
NaN	0.412148	0.421801	0.466417	0.542299	0.601088	0.614164	0.580335	0.629542	0.695607	0.701658	0.733044	0.748146	0.739532	0.71263	0.707675	0.700728	0.704815	0.753057	0.75135	0.758541	0.7493	0.716106	0.688306	0.71446	0.787535	0.781708	0.715621	0.703665	0.725587	0.714727	0.661318	0.684058	0.7183	0.748689	0.789066	0.789995	0.819234	0.843506	0.884748	0.898057	0.94045	0.95078	0.971074	0.983736	1	0.981738	0.973878	0.959655	0.944502
NaN	0.417562	0.405152	0.444796	0.517443	0.58589	0.593594	0.568057	0.614184	0.681946	0.686085	0.711758	0.730092	0.719384	0.698285	0.692962	0.696198	0.700858	0.741134	0.734516	0.743163	0.733188	0.704915	0.687396	0.714241	0.776499	0.768153	0.702529	0.69131	0.709787	0.705833	0.656442	0.683644	0.715989	0.74561	0.77981	0.781057	0.805668	0.826037	0.863903	0.878476	0.918252	0.934047	0.956302	0.972796	0.981738	1	0.991262	0.972052	0.945994
NaN	0.407458	0.399553	0.439664	0.508497	0.575315	0.583327	0.56546	0.608211	0.675323	0.681219	0.704964	0.722145	0.712475	0.688926	0.68408	0.689117	0.692483	0.7264	0.726891	0.737096	0.729164	0.697313	0.682112	0.708362	0.770654	0.764651	0.705288	0.692959	0.714072	0.704142	0.653761	0.676146	0.711918	0.738733	0.77791	0.774614	0.800475	0.817238	0.85429	0.869775	0.90851	0.926177	0.946922	0.960213	0.973878	0.991262	1	0.979047	0.953032
NaN	0.399094	0.400174	0.437069	0.500689	0.566364	0.582655	0.567046	0.622133	0.689964	0.695748	0.712049	0.726193	0.706836	0.70082	0.693382	0.686071	0.689442	0.727946	0.737245	0.748844	0.739576	0.704665	0.673443	0.701059	0.783366	0.779615	0.72024	0.708631	0.728368	0.70847	0.658953	0.676194	0.712346	0.73445	0.777161	0.773753	0.799744	0.819841	0.849388	0.860903	0.901916	0.92444	0.944687	0.957772	0.959655	0.972052	0.979047	1	0.979597
NaN	0.372236	0.396282	0.431929	0.500054	0.565137	0.581195	0.564869	0.626124	0.699483	0.710419	0.724445	0.741412	0.72142	0.721265	0.714266	0.698137	0.700333	0.744964	0.758048	0.775428	0.76535	0.719057	0.675265	0.70332	0.798729	0.805581	0.743603	0.731745	0.752492	0.723933	0.675144	0.681114	0.71666	0.734886	0.783516	0.78195	0.811202	0.831351	0.858982	0.861049	0.899878	0.914246	0.934785	0.944962	0.944502	0.945994	0.953032	0.979597	1
NaN	0.350113	0.378928	0.416682	0.500664	0.577101	0.588762	0.584087	0.637645	0.705618	0.714287	0.729267	0.753746	0.746103	0.736982	0.731828	0.721154	0.724714	0.756392	0.774265	0.789825	0.785249	0.740579	0.703413	0.730231	0.804582	0.820427	0.765735	0.752464	0.772344	0.748169	0.703862	0.707214	0.739546	0.753243	0.798111	0.794605	0.822012	0.84188	0.860713	0.863324	0.892913	0.913522	0.926912	0.935144	0.92975	0.929365	0.93565	0.954794	0.978307
NaN	0.341061	0.352968	0.389863	0.481728	0.573447	0.570238	0.586382	0.623301	0.675639	0.678342	0.695382	0.731463	0.739057	0.724711	0.722915	0.731388	0.736825	0.746327	0.757717	0.768478	0.766617	0.748196	0.738096	0.762218	0.779853	0.7959	0.757412	0.74452	0.759335	0.75873	0.725529	0.73321	0.751786	0.761556	0.786738	0.785562	0.808448	0.822629	0.82516	0.830147	0.855222	0.886125	0.890426	0.900354	0.89447	0.903001	0.908582	0.918462	0.936838
NaN	0.374142	0.372995	0.406949	0.499634	0.587811	0.590149	0.610458	0.637125	0.67277	0.667729	0.682305	0.725757	0.735665	0.722265	0.720483	0.735015	0.741033	0.745442	0.750728	0.761298	0.759911	0.752996	0.753622	0.778042	0.771015	0.784034	0.749644	0.740879	0.75607	0.764589	0.732998	0.745605	0.76415	0.774014	0.792241	0.785829	0.802528	0.818216	0.815833	0.8245	0.852565	0.885997	0.890255	0.898	0.888391	0.900133	0.904451	0.912443	0.923746
NaN	0.379728	0.374232	0.417141	0.528578	0.61535	0.635197	0.634642	0.656673	0.677921	0.657994	0.681811	0.724435	0.742873	0.717059	0.720371	0.750866	0.756538	0.765245	0.753841	0.763867	0.761251	0.768927	0.785938	0.807128	0.769226	0.773224	0.733566	0.730108	0.746177	0.760968	0.730265	0.759604	0.775417	0.802747	0.81936	0.81388	0.81699	0.840871	0.852247	0.867058	0.883243	0.893814	0.885084	0.895822	0.89036	0.902646	0.899219	0.894448	0.893094
NaN	0.334721	0.373306	0.429407	0.558035	0.638981	0.681887	0.656388	0.688716	0.709663	0.685218	0.714958	0.731714	0.760707	0.72727	0.733224	0.738824	0.742788	0.770842	0.771732	0.790196	0.782457	0.781821	0.774425	0.7914	0.785895	0.790128	0.759049	0.75924	0.773831	0.775012	0.74602	0.766553	0.794626	0.821376	0.845085	0.839913	0.841539	0.869874	0.882283	0.885196	0.88357	0.871304	0.860053	0.862048	0.856571	0.855829	0.849641	0.84721	0.851145
NaN	0.32072	0.352773	0.414043	0.549985	0.637645	0.673873	0.656036	0.697677	0.726613	0.699853	0.727958	0.737156	0.768687	0.739324	0.745318	0.743346	0.749877	0.781024	0.794417	0.810219	0.800266	0.788704	0.774398	0.791599	0.799037	0.811003	0.772173	0.777033	0.788917	0.795327	0.765938	0.787122	0.812803	0.833812	0.853157	0.850501	0.850117	0.874041	0.876289	0.876438	0.873437	0.873591	0.863917	0.867643	0.855107	0.856848	0.84843	0.850077	0.854218
NaN	0.299691	0.352642	0.411207	0.53341	0.617355	0.654789	0.646243	0.701763	0.751645	0.72811	0.745166	0.736268	0.758496	0.732662	0.737035	0.715982	0.723956	0.764187	0.793017	0.811509	0.80527	0.779652	0.739374	0.757284	0.809655	0.819971	0.76054	0.769603	0.782721	0.786204	0.746826	0.757786	0.789347	0.803761	0.810691	0.812349	0.82078	0.843679	0.841379	0.837487	0.842965	0.850078	0.847002	0.849426	0.836603	0.835462	0.829075	0.839456	0.846742
NaN	0.31073	0.365039	0.418164	0.521712	0.601287	0.636868	0.62373	0.689939	0.766284	0.75514	0.760136	0.740899	0.746664	0.732561	0.731528	0.700883	0.707351	0.766355	0.802609	0.825337	0.815142	0.768093	0.704839	0.724723	0.829593	0.837377	0.743677	0.759367	0.778969	0.7707	0.721536	0.720421	0.752248	0.760874	0.770194	0.77016	0.783595	0.805337	0.808289	0.800775	0.815397	0.835539	0.843111	0.849741	0.835847	0.833023	0.828406	0.847942	0.860597
NaN	0.304436	0.397931	0.449068	0.540756	0.613383	0.644399	0.634681	0.698671	0.783083	0.775155	0.76927	0.726749	0.730296	0.733165	0.730091	0.674273	0.679782	0.744482	0.81174	0.834753	0.822138	0.756562	0.655743	0.672304	0.833309	0.845273	0.768057	0.789101	0.808573	0.783239	0.728779	0.687197	0.720384	0.71506	0.726127	0.736282	0.757902	0.769285	0.766828	0.748937	0.764496	0.775078	0.78277	0.785689	0.769125	0.757248	0.75252	0.783127	0.807577
NaN	0.265211	0.347115	0.412633	0.52984	0.622318	0.635818	0.60665	0.65286	0.725614	0.73405	0.742303	0.742117	0.756921	0.731667	0.731186	0.696086	0.699765	0.762916	0.80321	0.824056	0.812262	0.746902	0.669511	0.68504	0.806918	0.841987	0.774511	0.789143	0.804677	0.784613	0.748376	0.715489	0.7374	0.728145	0.755187	0.782628	0.810363	0.81001	0.807469	0.784506	0.793226	0.787128	0.794543	0.796592	0.778538	0.768855	0.761183	0.780167	0.809921
NaN	0.253897	0.35009	0.411418	0.535183	0.630099	0.643833	0.613067	0.650727	0.696894	0.705664	0.722858	0.729114	0.748134	0.725439	0.727323	0.70976	0.715044	0.758809	0.784584	0.808582	0.811469	0.785862	0.723905	0.741213	0.801631	0.830649	0.789021	0.795809	0.808783	0.78798	0.773761	0.740387	0.740997	0.737301	0.756118	0.785438	0.800282	0.803823	0.796883	0.778505	0.770828	0.751184	0.731524	0.732452	0.716234	0.706986	0.697138	0.714788	0.747185
NaN	0.260519	0.351184	0.40678	0.521642	0.615937	0.634758	0.613321	0.655708	0.704026	0.711083	0.722582	0.72134	0.734868	0.710638	0.715276	0.698431	0.703657	0.744962	0.768665	0.797616	0.805571	0.788491	0.726472	0.743818	0.804255	0.827889	0.773489	0.780663	0.795322	0.779979	0.764872	0.725986	0.722522	0.718873	0.730407	0.75282	0.764559	0.772428	0.768356	0.75433	0.747261	0.721436	0.698731	0.698418	0.684131	0.672574	0.662613	0.680775	0.71448
NaN	0.218434	0.30323	0.361118	0.440741	0.518046	0.557784	0.530036	0.590506	0.654754	0.6398	0.640302	0.612434	0.631598	0.617887	0.632707	0.605459	0.601741	0.646043	0.683482	0.718637	0.711727	0.687514	0.626004	0.635328	0.719348	0.732864	0.703346	0.720539	0.740975	0.719915	0.685178	0.62938	0.64006	0.636655	0.648298	0.66411	0.679176	0.683188	0.700184	0.694307	0.686997	0.64719	0.6219	0.616623	0.614667	0.599511	0.599387	0.593745	0.627263
NaN	0.221638	0.320069	0.37789	0.435891	0.499289	0.533439	0.500126	0.570018	0.649923	0.645092	0.644994	0.610306	0.61724	0.60166	0.61513	0.573262	0.568523	0.622233	0.673163	0.706069	0.69634	0.655843	0.578757	0.58671	0.713221	0.722697	0.699272	0.708412	0.723296	0.678309	0.635769	0.569581	0.598662	0.592768	0.623819	0.640322	0.664878	0.666533	0.698508	0.694244	0.694321	0.657589	0.643025	0.637295	0.63842	0.625012	0.632367	0.628844	0.661214
NaN	0.172052	0.268755	0.329019	0.415875	0.497336	0.523308	0.534034	0.597277	0.668985	0.671159	0.675334	0.657093	0.673202	0.664901	0.676807	0.639552	0.636288	0.665046	0.722665	0.750351	0.745856	0.703561	0.634485	0.642151	0.748745	0.775948	0.746884	0.755261	0.764471	0.746688	0.721948	0.665001	0.692133	0.675767	0.689836	0.705244	0.73164	0.724043	0.716796	0.706575	0.706647	0.691565	0.679375	0.67399	0.670454	0.662588	0.675642	0.69233	0.729833
NaN	0.197079	0.272657	0.325692	0.412726	0.50414	0.535281	0.557212	0.596662	0.625502	0.61187	0.598061	0.586245	0.613009	0.613854	0.623691	0.588741	0.586282	0.602757	0.666628	0.695931	0.693408	0.665165	0.606619	0.619312	0.695268	0.728932	0.725099	0.744487	0.755557	0.748167	0.734915	0.681377	0.699652	0.673227	0.674213	0.69375	0.712651	0.6979	0.665048	0.653042	0.641781	0.630836	0.614989	0.596886	0.584797	0.577419	0.588728	0.614426	0.652507
NaN	0.208705	0.26063	0.306839	0.408933	0.510775	0.551689	0.592947	0.625533	0.642237	0.616447	0.598935	0.592082	0.628481	0.63369	0.642974	0.612389	0.609206	0.617356	0.677747	0.707137	0.703926	0.685131	0.634079	0.646684	0.701158	0.737258	0.732781	0.757835	0.770362	0.774839	0.764295	0.712628	0.725876	0.696624	0.688662	0.694667	0.70146	0.689048	0.654168	0.643894	0.62829	0.622914	0.599423	0.580182	0.562781	0.553931	0.56167	0.587479	0.626737
NaN	0.212392	0.240887	0.289076	0.41717	0.523313	0.562849	0.601383	0.614815	0.626091	0.60206	0.5966	0.616707	0.652928	0.631318	0.639674	0.624839	0.623803	0.644044	0.681026	0.707438	0.703645	0.693342	0.659177	0.675396	0.69041	0.735082	0.706681	0.731399	0.745216	0.763313	0.75429	0.718339	0.728969	0.709708	0.703379	0.709731	0.710928	0.706575	0.68139	0.675523	0.657422	0.648572	0.630516	0.614753	0.597662	0.581352	0.582526	0.597607	0.638501
NaN	0.232185	0.249303	0.294317	0.444607	0.547989	0.574197	0.585364	0.57929	0.580849	0.557109	0.572023	0.609455	0.650825	0.620253	0.633006	0.639887	0.63979	0.662625	0.669022	0.696325	0.694879	0.690574	0.681714	0.697891	0.669094	0.714815	0.663033	0.691929	0.710303	0.747264	0.748745	0.741972	0.732606	0.736504	0.724762	0.735671	0.729588	0.738567	0.72357	0.714415	0.686834	0.655484	0.629816	0.618323	0.606565	0.588687	0.579979	0.580253	0.618573
NaN	0.240199	0.218724	0.259216	0.407059	0.526601	0.530534	0.557496	0.532877	0.529768	0.499878	0.51262	0.563683	0.608541	0.581271	0.592617	0.619514	0.620724	0.625134	0.613764	0.642307	0.641683	0.649335	0.679211	0.695936	0.623863	0.663994	0.61831	0.651874	0.673158	0.754353	0.760837	0.768478	0.756231	0.757489	0.71741	0.733798	0.724258	0.725757	0.701793	0.699593	0.669436	0.655712	0.632404	0.617888	0.603677	0.59744	0.591695	0.581078	0.611971
NaN	0.288524	0.250643	0.295256	0.432331	0.551879	0.548943	0.624412	0.600452	0.542507	0.508579	0.505728	0.565719	0.616987	0.596021	0.60317	0.628513	0.631552	0.596152	0.596132	0.623207	0.627186	0.662384	0.704762	0.724041	0.60399	0.643996	0.640253	0.676514	0.684979	0.772353	0.805787	0.813573	0.81896	0.796798	0.745467	0.7342	0.721828	0.715988	0.672095	0.675357	0.647104	0.664055	0.646882	0.622968	0.601521	0.593529	0.593094	0.588551	0.61083
NaN	0.305669	0.248185	0.274023	0.412687	0.534912	0.531396	0.61459	0.596744	0.528208	0.504815	0.507146	0.553531	0.598267	0.565377	0.569521	0.593803	0.597724	0.556313	0.558966	0.586473	0.596462	0.627907	0.679635	0.697368	0.571221	0.613174	0.628744	0.658276	0.651488	0.736229	0.785272	0.805031	0.798051	0.76692	0.714135	0.700964	0.685276	0.670208	0.625927	0.627882	0.604868	0.626195	0.610374	0.59105	0.566898	0.56128	0.55465	0.549546	0.574056
NaN	0.306571	0.25047	0.268915	0.406711	0.525267	0.521267	0.604315	0.594335	0.533693	0.512331	0.51136	0.557925	0.597296	0.568244	0.571413	0.58926	0.591214	0.552337	0.552699	0.582562	0.594347	0.626678	0.673026	0.690079	0.567963	0.610386	0.617474	0.644451	0.635516	0.716494	0.768208	0.787831	0.778873	0.747846	0.693051	0.678138	0.661578	0.650065	0.607809	0.607619	0.587936	0.612676	0.599939	0.580963	0.554926	0.549767	0.541907	0.539038	0.56549
NaN	0.286099	0.242421	0.285602	0.420607	0.550243	0.557543	0.630595	0.609186	0.535679	0.512348	0.518765	0.55259	0.604043	0.580033	0.582546	0.603485	0.601421	0.573224	0.601763	0.631275	0.62847	0.648455	0.670916	0.690681	0.595048	0.648398	0.68608	0.716337	0.709398	0.736384	0.776863	0.768495	0.764267	0.739928	0.743417	0.714745	0.690697	0.678879	0.641529	0.64375	0.619987	0.631551	0.608532	0.587108	0.567955	0.562175	0.563916	0.567608	0.601396
NaN	0.243776	0.284368	0.346056	0.467813	0.566123	0.574302	0.590792	0.60421	0.599273	0.584199	0.590727	0.596415	0.624962	0.607123	0.60804	0.572892	0.574984	0.598083	0.653127	0.680967	0.669856	0.643437	0.599688	0.623621	0.652939	0.703381	0.717739	0.740575	0.745961	0.724392	0.726421	0.692417	0.70969	0.693588	0.722337	0.727008	0.727304	0.724612	0.70847	0.704026	0.699615	0.706486	0.695582	0.674837	0.65818	0.639259	0.637601	0.653464	0.691696
NaN	0.224013	0.295468	0.353928	0.465068	0.563528	0.592621	0.60281	0.634823	0.671787	0.662609	0.661697	0.620224	0.641465	0.644878	0.646495	0.585935	0.585978	0.624794	0.700899	0.730694	0.720334	0.672966	0.586061	0.606896	0.724006	0.756999	0.73958	0.764362	0.784253	0.748672	0.727463	0.675542	0.705339	0.693225	0.725041	0.728343	0.7472	0.75515	0.736674	0.727505	0.719188	0.721509	0.707242	0.683062	0.66414	0.648877	0.649049	0.671745	0.70888
NaN	0.188087	0.270703	0.340733	0.454643	0.550836	0.587209	0.60026	0.654068	0.709966	0.702149	0.697972	0.652706	0.681409	0.685482	0.687091	0.629388	0.62923	0.667839	0.746856	0.777047	0.763883	0.695358	0.603324	0.623415	0.767077	0.797169	0.765917	0.791162	0.817393	0.789428	0.752817	0.693099	0.725003	0.708014	0.729371	0.732217	0.756319	0.760349	0.752173	0.743021	0.737972	0.735218	0.724315	0.703686	0.6824	0.666065	0.671614	0.692746	0.730044
NaN	0.246613	0.256651	0.314589	0.412232	0.523209	0.532224	0.574666	0.61457	0.672012	0.659707	0.649761	0.631057	0.667576	0.663483	0.664583	0.644218	0.642754	0.653658	0.707408	0.731795	0.716792	0.654753	0.617723	0.636076	0.721999	0.746915	0.697892	0.715996	0.742005	0.760808	0.722051	0.682452	0.711957	0.699687	0.708727	0.703125	0.726457	0.733814	0.726521	0.733179	0.729985	0.734331	0.733288	0.717307	0.699695	0.689647	0.696735	0.696931	0.721674
NaN	0.294041	0.258003	0.305473	0.430066	0.537099	0.54071	0.573129	0.566231	0.605532	0.584088	0.581933	0.589209	0.624889	0.601947	0.60631	0.617281	0.61631	0.621884	0.624873	0.650251	0.636703	0.602044	0.614584	0.632481	0.649174	0.657624	0.597245	0.620036	0.647379	0.707126	0.675825	0.677934	0.705399	0.70251	0.678703	0.67575	0.685448	0.700382	0.705902	0.716329	0.708208	0.724733	0.72418	0.703238	0.690228	0.682439	0.686725	0.658579	0.674471
NaN	0.352549	0.293435	0.334278	0.462433	0.576371	0.581281	0.652665	0.620372	0.548889	0.515583	0.512748	0.561512	0.616731	0.599147	0.608825	0.659579	0.659188	0.603934	0.590597	0.61543	0.617527	0.633132	0.709505	0.725903	0.60578	0.61714	0.622848	0.647978	0.655119	0.731723	0.750251	0.76748	0.779887	0.773954	0.733624	0.71072	0.68858	0.68952	0.666759	0.68647	0.659719	0.677343	0.658162	0.636307	0.623044	0.615771	0.621648	0.59442	0.607922
NaN	0.352846	0.275307	0.322403	0.433389	0.556933	0.563876	0.635784	0.619194	0.545106	0.515412	0.516179	0.576368	0.625388	0.60742	0.617385	0.67883	0.677101	0.617397	0.596822	0.623813	0.628097	0.690489	0.777796	0.794114	0.618668	0.629328	0.641744	0.670821	0.668378	0.751212	0.795489	0.812068	0.810339	0.796674	0.752634	0.728704	0.702964	0.692818	0.660808	0.680581	0.654059	0.661926	0.637818	0.624822	0.613427	0.613824	0.616426	0.596092	0.610246
NaN	0.306175	0.247344	0.303135	0.422248	0.549336	0.549775	0.607182	0.572802	0.492878	0.464666	0.479244	0.544124	0.602917	0.583203	0.596397	0.660964	0.657241	0.600533	0.57716	0.600553	0.60319	0.660251	0.745651	0.759089	0.575524	0.601287	0.619543	0.655949	0.650909	0.725876	0.786127	0.805521	0.792412	0.781826	0.748171	0.745284	0.717154	0.693921	0.664478	0.680039	0.643656	0.629767	0.599584	0.590353	0.581416	0.582923	0.582719	0.559399	0.574185
NaN	0.280269	0.225818	0.276416	0.396891	0.517242	0.517335	0.561146	0.518723	0.43926	0.406039	0.421257	0.470571	0.534895	0.522525	0.536288	0.604577	0.600494	0.546061	0.527031	0.551975	0.548755	0.595258	0.684588	0.69648	0.523208	0.549685	0.578395	0.617862	0.613045	0.683152	0.73642	0.762276	0.742826	0.735342	0.703357	0.705723	0.675423	0.653769	0.626408	0.639864	0.598238	0.581744	0.545971	0.536084	0.53155	0.531853	0.53398	0.50671	0.521785
NaN	0.255457	0.215505	0.26001	0.394142	0.515501	0.516547	0.566447	0.522926	0.441164	0.407135	0.428948	0.486155	0.561515	0.542208	0.555883	0.614841	0.610404	0.554546	0.533107	0.555596	0.555754	0.593488	0.674349	0.683986	0.511801	0.555077	0.576778	0.616483	0.605939	0.683254	0.740537	0.767936	0.744907	0.736076	0.701672	0.699378	0.666162	0.642173	0.615732	0.621532	0.574771	0.564446	0.527583	0.517705	0.507779	0.507223	0.509799	0.48535	0.506059
NaN	0.240137	0.205253	0.255269	0.380854	0.509157	0.51477	0.57645	0.539161	0.4581	0.418583	0.437604	0.483744	0.561672	0.548567	0.563093	0.618752	0.616126	0.565677	0.559324	0.578141	0.575228	0.604262	0.678532	0.687031	0.528893	0.574712	0.598767	0.640545	0.632875	0.703594	0.75685	0.772804	0.750493	0.741929	0.710327	0.704921	0.671675	0.645541	0.616859	0.621333	0.579328	0.571048	0.539442	0.532563	0.522438	0.522699	0.525048	0.506946	0.527137
NaN	0.26683	0.280963	0.329503	0.449621	0.560794	0.593321	0.616836	0.603595	0.563156	0.52748	0.543305	0.526925	0.592382	0.587899	0.596036	0.592107	0.587568	0.601549	0.613768	0.629938	0.620665	0.587946	0.580551	0.587888	0.598637	0.627898	0.618882	0.657974	0.665243	0.698483	0.718206	0.715592	0.734241	0.743594	0.731147	0.730997	0.711887	0.696487	0.67136	0.651835	0.616201	0.601395	0.596618	0.581699	0.563258	0.555123	0.549218	0.539152	0.561725
NaN	0.250658	0.288502	0.352024	0.459151	0.56367	0.594962	0.596451	0.591697	0.569085	0.545783	0.559581	0.540271	0.595781	0.589037	0.595429	0.58167	0.57792	0.609459	0.632248	0.645582	0.628179	0.585942	0.554144	0.567991	0.618242	0.646632	0.63252	0.672137	0.689908	0.701117	0.703744	0.691835	0.723009	0.734631	0.742737	0.746393	0.740231	0.728247	0.715729	0.695807	0.675049	0.658152	0.663725	0.648412	0.62873	0.620767	0.614786	0.611893	0.635371
NaN	0.246063	0.230508	0.286121	0.38699	0.483461	0.527257	0.541491	0.560122	0.580227	0.564236	0.568396	0.576631	0.609045	0.613327	0.61445	0.611378	0.603103	0.641763	0.637721	0.662705	0.64375	0.605232	0.585481	0.611831	0.661231	0.681639	0.609716	0.632718	0.657091	0.666919	0.644448	0.653293	0.675958	0.687447	0.701454	0.689425	0.693165	0.710537	0.736154	0.725983	0.714844	0.703496	0.720133	0.717724	0.700405	0.694016	0.68735	0.683738	0.709561
NaN	0.234193	0.19272	0.239556	0.343102	0.456361	0.474728	0.517865	0.530737	0.572005	0.557237	0.554745	0.590528	0.61179	0.621754	0.62543	0.650389	0.642898	0.645216	0.631307	0.656558	0.645145	0.62211	0.643106	0.665889	0.664816	0.675465	0.584414	0.605281	0.630263	0.694225	0.667269	0.691402	0.706533	0.705994	0.68615	0.680354	0.690984	0.704737	0.710784	0.715944	0.713981	0.732722	0.743555	0.739196	0.723228	0.725615	0.726062	0.724241	0.745266
NaN	0.179638	0.157823	0.217491	0.335141	0.445847	0.451113	0.493743	0.514198	0.574205	0.554971	0.564288	0.580599	0.61757	0.604972	0.606971	0.615729	0.61204	0.625171	0.637195	0.659738	0.646144	0.601104	0.61255	0.627754	0.645504	0.667703	0.591237	0.618274	0.646661	0.711738	0.673418	0.691789	0.699972	0.695565	0.677354	0.676413	0.688732	0.701497	0.703806	0.705351	0.711624	0.741707	0.745974	0.736169	0.719591	0.710248	0.713081	0.709865	0.733282
NaN	0.201291	0.184107	0.242206	0.3326	0.43332	0.423762	0.455455	0.485815	0.557692	0.554917	0.561176	0.572106	0.594676	0.578287	0.575072	0.582422	0.580798	0.598123	0.615905	0.636834	0.623938	0.567555	0.569641	0.58458	0.626518	0.64444	0.572528	0.591923	0.619504	0.670944	0.635396	0.646312	0.658146	0.645261	0.637097	0.642881	0.66479	0.675786	0.675532	0.680055	0.696251	0.737571	0.751801	0.744034	0.72981	0.721492	0.726782	0.725585	0.744513
NaN	0.182775	0.152739	0.213874	0.304435	0.414891	0.411169	0.437941	0.463748	0.535473	0.533188	0.542401	0.559563	0.575831	0.560166	0.557944	0.576317	0.571947	0.585935	0.59947	0.623859	0.61041	0.569193	0.584147	0.601591	0.621239	0.638775	0.579919	0.59748	0.624052	0.66135	0.628151	0.632058	0.636882	0.629508	0.638033	0.64438	0.661416	0.670678	0.666558	0.672285	0.689928	0.718586	0.723101	0.717382	0.711367	0.70777	0.716162	0.718003	0.741218
NaN	0.23455	0.19779	0.248935	0.319933	0.430361	0.421484	0.452805	0.495138	0.570547	0.581129	0.574377	0.606437	0.605531	0.608723	0.605618	0.627495	0.621573	0.624045	0.627505	0.656587	0.65181	0.620919	0.630696	0.651293	0.665865	0.68704	0.598013	0.617931	0.63879	0.670281	0.648995	0.644183	0.642258	0.626832	0.627358	0.639566	0.657312	0.653622	0.642249	0.645494	0.66081	0.686709	0.692203	0.693659	0.685947	0.693843	0.700847	0.710921	0.736473
NaN	0.215912	0.199121	0.256528	0.334188	0.446935	0.435742	0.462652	0.505728	0.581427	0.595727	0.592086	0.627375	0.635484	0.635298	0.632902	0.650598	0.645969	0.6499	0.658163	0.685844	0.680724	0.640956	0.638445	0.658088	0.679135	0.712381	0.618426	0.640071	0.661751	0.688441	0.668061	0.656792	0.657344	0.641192	0.646321	0.659084	0.679558	0.674121	0.661285	0.657711	0.668585	0.687031	0.693347	0.693381	0.683038	0.688359	0.694178	0.707312	0.735611
NaN	0.225012	0.214686	0.273436	0.351869	0.44501	0.44966	0.439599	0.50353	0.581517	0.60166	0.605105	0.638408	0.636042	0.644465	0.643065	0.649719	0.645272	0.674589	0.667649	0.693843	0.68517	0.644384	0.622931	0.644688	0.691996	0.721161	0.61256	0.624426	0.650519	0.650914	0.626211	0.6234	0.625129	0.619124	0.646826	0.66521	0.689291	0.692449	0.705455	0.695061	0.709972	0.709951	0.724713	0.730219	0.721643	0.724801	0.722927	0.736362	0.765514
NaN	0.197716	0.191317	0.258953	0.359797	0.455083	0.453653	0.436641	0.485676	0.559204	0.564804	0.578613	0.59149	0.613322	0.598893	0.598205	0.592708	0.592059	0.645061	0.651948	0.672738	0.658883	0.602097	0.57305	0.595577	0.659768	0.6983	0.597517	0.618593	0.650127	0.656514	0.628474	0.628888	0.632677	0.630289	0.66121	0.682767	0.704489	0.708246	0.726382	0.713477	0.724511	0.716676	0.735078	0.732817	0.721098	0.716687	0.708576	0.714056	0.737273
NaN	0.198324	0.211521	0.277745	0.381858	0.466784	0.466349	0.44582	0.503951	0.579262	0.584597	0.595457	0.606415	0.624232	0.613213	0.611326	0.591546	0.593393	0.657385	0.667005	0.686244	0.672198	0.611927	0.56847	0.588564	0.670365	0.705345	0.608153	0.629492	0.66204	0.668759	0.638035	0.633054	0.639482	0.632777	0.662277	0.681023	0.703427	0.710649	0.726274	0.712529	0.726469	0.720614	0.742984	0.741348	0.724123	0.711979	0.703055	0.715484	0.743228
NaN	0.156372	0.186436	0.250643	0.352605	0.433724	0.431743	0.446097	0.508601	0.587554	0.584478	0.577245	0.577597	0.598363	0.602889	0.599226	0.565088	0.566978	0.618082	0.659796	0.6847	0.666898	0.590127	0.52693	0.544316	0.658645	0.696642	0.607067	0.644541	0.680897	0.705586	0.668419	0.631179	0.644322	0.62317	0.621556	0.631402	0.660088	0.661305	0.664217	0.649338	0.662836	0.678189	0.699213	0.689808	0.667487	0.652175	0.648019	0.669724	0.706276
NaN	0.157088	0.204905	0.273495	0.371264	0.452211	0.453633	0.453831	0.518555	0.600736	0.601879	0.597575	0.586238	0.601548	0.602722	0.599019	0.552488	0.553389	0.612205	0.667078	0.688261	0.66801	0.584455	0.502548	0.518916	0.656187	0.698706	0.628603	0.662455	0.694684	0.688099	0.653196	0.61135	0.628419	0.606404	0.634977	0.650122	0.677829	0.677004	0.67526	0.654217	0.66992	0.678234	0.692642	0.681903	0.656951	0.640432	0.639519	0.67176	0.711586
NaN	0.124823	0.123877	0.2034	0.291126	0.381989	0.392514	0.403001	0.451212	0.500141	0.489875	0.490076	0.491385	0.520285	0.519367	0.520246	0.512538	0.509513	0.539512	0.579952	0.602991	0.583891	0.526784	0.505845	0.519989	0.581332	0.61357	0.57758	0.61503	0.64498	0.637678	0.620077	0.595826	0.603774	0.584096	0.614168	0.628201	0.644155	0.624125	0.620522	0.613704	0.615371	0.609288	0.615735	0.605263	0.595263	0.591087	0.59897	0.614262	0.640711
NaN	0.133717	0.0976972	0.168361	0.288049	0.394441	0.41644	0.459454	0.492235	0.490121	0.455742	0.474497	0.506895	0.549961	0.546848	0.556013	0.594996	0.593805	0.573834	0.570449	0.595074	0.584405	0.587119	0.631301	0.645081	0.582355	0.593349	0.600537	0.629967	0.649275	0.660982	0.654033	0.674048	0.678791	0.677331	0.702022	0.688025	0.68535	0.683887	0.681984	0.701341	0.684877	0.683343	0.658434	0.642444	0.640622	0.647558	0.658733	0.651893	0.662532
NaN	0.20587	0.151449	0.198911	0.304616	0.405549	0.421044	0.465691	0.495144	0.478703	0.456512	0.458187	0.523439	0.544149	0.569285	0.576882	0.628953	0.625687	0.58844	0.539185	0.567696	0.566064	0.603109	0.665476	0.685107	0.569474	0.567847	0.536879	0.551526	0.564516	0.605429	0.612593	0.656792	0.658128	0.659911	0.65218	0.626294	0.614572	0.632737	0.629145	0.648061	0.628336	0.634048	0.622995	0.613951	0.603765	0.615267	0.614846	0.610679	0.62574
NaN	0.214286	0.142714	0.193287	0.297826	0.401554	0.389287	0.430047	0.43756	0.42089	0.414259	0.415168	0.483484	0.509531	0.507173	0.512686	0.568382	0.567138	0.526684	0.479385	0.507171	0.509888	0.547936	0.626242	0.641252	0.508236	0.515932	0.489235	0.499486	0.513537	0.57357	0.602236	0.648064	0.637321	0.631489	0.603477	0.5927	0.581217	0.594552	0.577569	0.589733	0.568341	0.579198	0.570233	0.561481	0.550846	0.561786	0.559329	0.552392	0.569396
NaN	0.19557	0.129996	0.175457	0.265817	0.371587	0.338639	0.364786	0.368366	0.391753	0.4094	0.414411	0.474441	0.487369	0.462856	0.461004	0.509206	0.509176	0.487731	0.443836	0.467859	0.476507	0.491095	0.551791	0.565576	0.47132	0.490047	0.442499	0.442546	0.459901	0.521065	0.551041	0.58771	0.574026	0.564121	0.539152	0.550994	0.553318	0.562091	0.552359	0.54948	0.546851	0.554433	0.563562	0.559792	0.552067	0.564261	0.56097	0.563159	0.584831
NaN	0.146596	0.138305	0.211119	0.270348	0.374599	0.35086	0.352306	0.374215	0.429028	0.448023	0.453528	0.456501	0.474769	0.45246	0.444184	0.44528	0.44253	0.469156	0.496918	0.519497	0.505931	0.437516	0.428981	0.442645	0.496412	0.538883	0.518161	0.528342	0.554353	0.542414	0.53503	0.519009	0.532874	0.515117	0.552271	0.57996	0.600595	0.582275	0.578004	0.563726	0.580409	0.588571	0.611045	0.603786	0.602714	0.604725	0.61604	0.634213	0.660299
NaN	0.111826	0.164869	0.240447	0.317134	0.413913	0.412272	0.42252	0.457113	0.522254	0.524352	0.528615	0.501165	0.525846	0.521722	0.51754	0.473164	0.471256	0.506611	0.589983	0.613492	0.59401	0.503428	0.433619	0.451749	0.589394	0.6421	0.634	0.661624	0.691835	0.662637	0.631863	0.582359	0.61013	0.59299	0.637619	0.662864	0.693971	0.675133	0.660614	0.646894	0.663211	0.675308	0.67793	0.659002	0.653486	0.641955	0.657219	0.689132	0.72088
NaN	0.154972	0.234231	0.302049	0.370236	0.452156	0.458863	0.496172	0.528875	0.548528	0.53473	0.524803	0.480832	0.516284	0.52824	0.528407	0.47739	0.477978	0.496763	0.585296	0.607657	0.595029	0.516458	0.44216	0.453189	0.575048	0.61834	0.614057	0.657775	0.686663	0.690027	0.671951	0.613925	0.650338	0.634139	0.636416	0.646899	0.667007	0.655233	0.624818	0.614488	0.613981	0.631805	0.625578	0.597332	0.578055	0.55873	0.571919	0.595905	0.629077
NaN	0.139234	0.244372	0.305562	0.364179	0.426948	0.423001	0.453239	0.494058	0.533393	0.528703	0.517874	0.467134	0.490867	0.502039	0.500209	0.445146	0.445482	0.471675	0.564606	0.590965	0.58116	0.494894	0.412864	0.419861	0.558924	0.599355	0.589803	0.632916	0.659502	0.653503	0.628737	0.564894	0.601115	0.585546	0.589756	0.600475	0.62109	0.610772	0.582307	0.571371	0.574145	0.595155	0.59106	0.564576	0.547723	0.5276	0.544285	0.570446	0.603222
NaN	0.0593444	0.175237	0.239614	0.278541	0.346907	0.322724	0.332873	0.374828	0.445887	0.462856	0.448978	0.390167	0.400295	0.40001	0.393239	0.347318	0.349027	0.394314	0.491507	0.522577	0.512301	0.411998	0.321326	0.330438	0.497902	0.536231	0.521024	0.546919	0.57607	0.549701	0.516261	0.443401	0.476292	0.460778	0.4877	0.514641	0.54137	0.531466	0.50591	0.490478	0.49859	0.522052	0.526311	0.502434	0.484174	0.470252	0.485257	0.525946	0.563565
NaN	0.0980324	0.208957	0.273249	0.297539	0.345632	0.318881	0.306548	0.354668	0.445508	0.467282	0.456963	0.404888	0.404691	0.403324	0.3899	0.334276	0.335112	0.394995	0.483276	0.514496	0.50214	0.402403	0.305054	0.323412	0.506234	0.545777	0.534053	0.538253	0.565406	0.511563	0.470138	0.408492	0.44252	0.430942	0.488214	0.511048	0.54858	0.54729	0.532776	0.511449	0.532906	0.548915	0.562751	0.546762	0.535256	0.524439	0.53962	0.583889	0.617776
NaN	0.153255	0.253721	0.317893	0.356031	0.400254	0.379067	0.368292	0.40158	0.479409	0.495586	0.493859	0.455093	0.466517	0.452272	0.440412	0.386434	0.388354	0.436914	0.516187	0.537082	0.531584	0.44132	0.353173	0.373315	0.5326	0.576772	0.573943	0.575181	0.601008	0.55778	0.527073	0.4726	0.506025	0.493628	0.551884	0.576473	0.615406	0.610253	0.593625	0.573133	0.592618	0.611286	0.616415	0.594751	0.583769	0.574349	0.589048	0.625888	0.653019
NaN	0.242012	0.26931	0.33698	0.397673	0.476755	0.45866	0.487711	0.506552	0.53092	0.528364	0.524112	0.500007	0.534549	0.520367	0.508124	0.478289	0.477263	0.497362	0.562052	0.583893	0.580521	0.509009	0.4662	0.483455	0.575997	0.621784	0.660894	0.67212	0.690093	0.668845	0.663875	0.624983	0.648788	0.622683	0.660555	0.67391	0.685986	0.662584	0.632003	0.608615	0.612282	0.633624	0.631122	0.608561	0.592864	0.585512	0.601132	0.625789	0.652403
NaN	0.162515	0.176919	0.248963	0.349105	0.457876	0.447645	0.496791	0.509309	0.514025	0.496977	0.492046	0.478174	0.527851	0.513523	0.512552	0.492391	0.494246	0.497384	0.568302	0.594318	0.590997	0.52784	0.504026	0.517146	0.571416	0.625484	0.66404	0.694401	0.711033	0.711658	0.713836	0.686737	0.696879	0.660385	0.67213	0.686636	0.688301	0.661576	0.617114	0.599909	0.588922	0.610929	0.598822	0.571348	0.54533	0.536213	0.550177	0.570463	0.600665
NaN	0.188817	0.185644	0.233774	0.329244	0.430657	0.410401	0.498839	0.510624	0.447195	0.421589	0.419902	0.432557	0.495102	0.485463	0.486358	0.492557	0.495555	0.457053	0.508	0.538771	0.546553	0.553663	0.566623	0.578136	0.501311	0.554892	0.598299	0.641654	0.636434	0.685579	0.742523	0.729872	0.717003	0.678064	0.643709	0.630756	0.610678	0.576522	0.5043	0.496573	0.467185	0.497774	0.476061	0.452357	0.428627	0.420357	0.42951	0.449654	0.475396
NaN	0.204037	0.205722	0.246851	0.372257	0.462008	0.445844	0.536126	0.543718	0.473529	0.434395	0.441807	0.450405	0.517889	0.507424	0.507063	0.507464	0.512899	0.47607	0.528906	0.558615	0.564118	0.555436	0.563032	0.571363	0.50728	0.564068	0.616387	0.665846	0.656851	0.709988	0.749601	0.740494	0.730239	0.695186	0.667424	0.651432	0.627033	0.595459	0.530085	0.520967	0.490453	0.522327	0.499281	0.473651	0.44653	0.434068	0.441359	0.45726	0.481528
NaN	0.253854	0.196898	0.223654	0.357882	0.464491	0.455639	0.550676	0.535933	0.455038	0.417327	0.410846	0.4221	0.490228	0.46431	0.46471	0.470006	0.474721	0.429419	0.471339	0.498753	0.508756	0.506582	0.530479	0.542879	0.461445	0.513757	0.552314	0.587041	0.581775	0.647984	0.693566	0.696731	0.691201	0.660981	0.621865	0.603914	0.575944	0.559621	0.497206	0.485038	0.451401	0.482752	0.463942	0.431127	0.39984	0.389396	0.391821	0.409226	0.434031
NaN	0.23253	0.18499	0.218552	0.350736	0.454486	0.478368	0.527357	0.516143	0.454777	0.403631	0.397471	0.400015	0.464109	0.449216	0.449688	0.439794	0.439972	0.417494	0.460097	0.481777	0.471787	0.450252	0.465773	0.4831	0.455222	0.492959	0.523982	0.563205	0.566893	0.614176	0.627521	0.643906	0.672063	0.660948	0.641152	0.6225	0.596039	0.59173	0.543608	0.532041	0.505956	0.541791	0.526701	0.491016	0.459667	0.452882	0.454227	0.47099	0.490013
NaN	0.192277	0.14223	0.167128	0.272192	0.369984	0.399083	0.456946	0.445207	0.383309	0.328434	0.315862	0.319997	0.373395	0.369167	0.374158	0.38362	0.3842	0.354289	0.38957	0.415093	0.403406	0.401668	0.429977	0.450212	0.399528	0.419621	0.456817	0.476587	0.480565	0.51849	0.52145	0.549779	0.575993	0.568466	0.547218	0.52004	0.494635	0.502735	0.453638	0.454505	0.435683	0.476278	0.467104	0.435183	0.409912	0.413772	0.421341	0.437593	0.454965
NaN	0.222338	0.247763	0.289181	0.371599	0.42797	0.460021	0.504304	0.535567	0.492503	0.456226	0.433686	0.41804	0.449406	0.479855	0.482242	0.446599	0.447318	0.449606	0.509988	0.540963	0.525858	0.479149	0.437507	0.455824	0.529122	0.542132	0.56668	0.585123	0.596696	0.591441	0.580079	0.563262	0.597953	0.581978	0.578052	0.552349	0.545747	0.556199	0.531433	0.522975	0.512148	0.535937	0.539763	0.508733	0.487054	0.480586	0.484101	0.503347	0.53256
NaN	0.177437	0.206435	0.254484	0.340821	0.420886	0.410815	0.48593	0.490413	0.440827	0.406782	0.390561	0.385956	0.439253	0.448786	0.452642	0.436784	0.435842	0.403643	0.481596	0.514429	0.503658	0.484894	0.469485	0.485114	0.475627	0.521896	0.592384	0.627294	0.635539	0.653559	0.677897	0.645378	0.662759	0.626137	0.609211	0.596715	0.587702	0.572733	0.525552	0.51759	0.493815	0.526583	0.513874	0.477364	0.453631	0.439715	0.451004	0.465037	0.50323
NaN	0.278895	0.255008	0.277142	0.368382	0.45874	0.445587	0.5543	0.55964	0.501189	0.456875	0.428164	0.411029	0.46576	0.477095	0.477987	0.458902	0.463366	0.42048	0.487676	0.523127	0.530898	0.510546	0.501014	0.516248	0.51243	0.550013	0.593716	0.63098	0.634722	0.691723	0.72497	0.689494	0.70277	0.668651	0.615305	0.598317	0.583762	0.570479	0.51285	0.505754	0.472171	0.509349	0.489394	0.453129	0.41985	0.416386	0.426996	0.438236	0.468797
NaN	0.320343	0.22506	0.232417	0.300313	0.402898	0.41342	0.532041	0.533769	0.455244	0.398406	0.360192	0.338054	0.385587	0.399305	0.401809	0.421745	0.425832	0.361497	0.409322	0.444482	0.453177	0.460871	0.513385	0.533285	0.463051	0.463725	0.513266	0.529995	0.537363	0.598057	0.623414	0.625292	0.6471	0.631149	0.57337	0.53674	0.506154	0.512382	0.464755	0.479428	0.441338	0.486484	0.462454	0.427221	0.398026	0.397204	0.403714	0.400882	0.415707
NaN	0.292764	0.246844	0.263272	0.32025	0.381814	0.362064	0.400173	0.394464	0.338681	0.324161	0.303039	0.302466	0.320814	0.312846	0.313765	0.33428	0.338429	0.314047	0.337227	0.363416	0.367238	0.370245	0.419452	0.438001	0.39192	0.39529	0.452135	0.433559	0.449463	0.471786	0.484069	0.491047	0.517788	0.520568	0.523231	0.514124	0.506073	0.514965	0.489401	0.511105	0.498595	0.52867	0.522317	0.495099	0.483623	0.476844	0.487963	0.470938	0.480095
NaN	0.280236	0.273414	0.272283	0.333154	0.409338	0.352424	0.38648	0.379039	0.358449	0.39393	0.381668	0.409962	0.396421	0.383529	0.375686	0.391276	0.393506	0.379822	0.402653	0.430218	0.447226	0.433697	0.4439	0.459547	0.439884	0.472419	0.494121	0.464042	0.46451	0.475146	0.501023	0.480932	0.48047	0.463074	0.474958	0.494487	0.500218	0.493025	0.460837	0.460071	0.464933	0.497597	0.509744	0.49521	0.478942	0.474031	0.481249	0.498963	0.531301
NaN	0.278268	0.309918	0.316426	0.353028	0.419771	0.356653	0.381246	0.394527	0.391945	0.434653	0.423841	0.439424	0.418829	0.404572	0.39763	0.406891	0.405657	0.384544	0.420092	0.453782	0.467238	0.449426	0.451617	0.466001	0.461955	0.498996	0.520425	0.486168	0.46863	0.454655	0.482484	0.459954	0.462589	0.439177	0.466816	0.489277	0.496983	0.481113	0.440591	0.433054	0.434311	0.461249	0.470943	0.458981	0.447176	0.447368	0.46133	0.482022	0.516644
NaN	0.35265	0.358601	0.351649	0.38187	0.461061	0.429179	0.463613	0.472137	0.452945	0.477187	0.474266	0.461614	0.452038	0.429446	0.419955	0.431068	0.43243	0.402436	0.440891	0.469487	0.481672	0.473515	0.491998	0.508482	0.487558	0.499547	0.528232	0.509875	0.488406	0.496224	0.516671	0.512208	0.538737	0.534461	0.54814	0.546503	0.546322	0.55216	0.499825	0.507622	0.499435	0.537707	0.529936	0.505585	0.486635	0.478899	0.492244	0.514331	0.53837
NaN	0.415626	0.325954	0.299419	0.321541	0.406916	0.41209	0.480772	0.477445	0.416323	0.384395	0.353696	0.367948	0.400453	0.400199	0.395669	0.436216	0.436616	0.380277	0.377301	0.406704	0.424815	0.448814	0.524519	0.534549	0.424757	0.418036	0.451077	0.450559	0.461387	0.506684	0.539968	0.548884	0.57017	0.577378	0.550464	0.517219	0.486237	0.497795	0.453259	0.469313	0.435433	0.463311	0.444777	0.420019	0.407594	0.408898	0.424003	0.420914	0.430134
NaN	0.412734	0.31898	0.291152	0.327814	0.393904	0.401276	0.461742	0.468317	0.40588	0.367372	0.332501	0.331953	0.358339	0.357186	0.353963	0.380239	0.387818	0.34845	0.343401	0.365937	0.380861	0.401797	0.460378	0.471662	0.389816	0.370765	0.405236	0.41735	0.429357	0.465991	0.49665	0.51023	0.536882	0.546396	0.515388	0.482737	0.452088	0.473828	0.436661	0.449138	0.415966	0.44147	0.429557	0.40077	0.379747	0.386485	0.391482	0.394023	0.399639
NaN	0.349016	0.323549	0.298669	0.327196	0.348857	0.355522	0.360627	0.385823	0.367758	0.360604	0.326251	0.287065	0.251608	0.251453	0.23937	0.234561	0.235705	0.259817	0.278236	0.307513	0.314701	0.28468	0.280354	0.291245	0.335852	0.305976	0.32506	0.335771	0.356412	0.329993	0.321698	0.322843	0.360162	0.371525	0.384018	0.385911	0.381385	0.406208	0.397256	0.395623	0.392168	0.400121	0.416527	0.391826	0.378259	0.371565	0.373005	0.397958	0.413356
NaN	0.280651	0.315296	0.309524	0.323452	0.338725	0.335393	0.343898	0.365441	0.359785	0.357036	0.33442	0.268385	0.257927	0.247052	0.241899	0.220061	0.221218	0.243475	0.302351	0.328059	0.332729	0.277258	0.237765	0.24396	0.337328	0.333052	0.372308	0.365046	0.38279	0.333238	0.320467	0.287175	0.327007	0.334493	0.37502	0.378983	0.38851	0.40478	0.385508	0.379882	0.38152	0.387517	0.397631	0.364805	0.363246	0.350806	0.363078	0.389135	0.411513
NaN	0.311019	0.283878	0.273859	0.320588	0.35482	0.370182	0.374164	0.404846	0.367009	0.354585	0.324321	0.284993	0.27897	0.270075	0.259705	0.253749	0.254922	0.273079	0.305259	0.33672	0.343951	0.302759	0.288713	0.298131	0.348777	0.344891	0.389302	0.388776	0.412958	0.370267	0.361737	0.348494	0.385984	0.396482	0.430706	0.429441	0.424601	0.440183	0.422975	0.41798	0.402621	0.403231	0.407512	0.373762	0.363741	0.360279	0.370679	0.385307	0.40027
NaN	0.269666	0.197134	0.161617	0.250785	0.319696	0.335791	0.412815	0.42657	0.336737	0.306902	0.277856	0.301325	0.333822	0.314707	0.311766	0.325254	0.33241	0.306901	0.314802	0.34143	0.359511	0.373135	0.39811	0.404401	0.331615	0.35674	0.404451	0.422971	0.430762	0.460759	0.500443	0.485517	0.495076	0.483411	0.458291	0.429902	0.410371	0.424815	0.384874	0.384236	0.353956	0.368189	0.356172	0.32234	0.30264	0.286534	0.29105	0.308342	0.346481
NaN	0.175619	0.0302531	0.0142567	0.144923	0.237262	0.234508	0.309022	0.281099	0.175207	0.121583	0.110387	0.156098	0.223012	0.200921	0.209367	0.261321	0.266367	0.22213	0.207	0.227539	0.233386	0.273142	0.372253	0.373969	0.18485	0.22506	0.267167	0.322785	0.330997	0.425272	0.489048	0.521888	0.503214	0.492713	0.437113	0.422227	0.38205	0.371267	0.338498	0.347353	0.294393	0.299959	0.264613	0.236172	0.212132	0.209073	0.204711	0.194857	0.218514
NaN	0.167569	0.0747476	0.0508793	0.161824	0.251135	0.240168	0.330247	0.312102	0.216175	0.172111	0.149306	0.175433	0.227704	0.22289	0.224398	0.238616	0.242351	0.206088	0.240817	0.261103	0.262988	0.27368	0.325938	0.324796	0.212158	0.260346	0.34164	0.399413	0.403726	0.467161	0.518805	0.517987	0.507508	0.474876	0.434499	0.416904	0.389345	0.369426	0.308776	0.306231	0.268756	0.297902	0.279542	0.246996	0.214936	0.203796	0.208724	0.229241	0.266572
NaN	0.0486337	-0.0655217	-0.0697215	0.0541886	0.141998	0.131976	0.210812	0.177576	0.0733845	0.0275872	0.0116567	0.0482057	0.104354	0.096117	0.107574	0.148504	0.151683	0.102449	0.111187	0.132475	0.13293	0.157003	0.245972	0.241657	0.0790146	0.113263	0.191522	0.236781	0.239211	0.312258	0.36718	0.400332	0.383283	0.35999	0.310101	0.301109	0.268829	0.254097	0.200227	0.196247	0.156031	0.168659	0.152428	0.124215	0.107199	0.103874	0.104362	0.103632	0.136504
NaN	0.0207055	-0.0101533	-0.0196695	0.0409669	0.0960928	0.0767728	0.158831	0.128432	0.0382489	-0.00588271	-0.0260838	-0.0272278	0.0216084	0.039867	0.0524821	0.0690492	0.0728638	0.0295505	0.0789494	0.0962395	0.0929872	0.0887889	0.141206	0.133277	0.0395883	0.0694029	0.179221	0.210755	0.213488	0.246584	0.285216	0.277421	0.262292	0.229924	0.19557	0.188557	0.165513	0.144031	0.0880063	0.0790261	0.0502999	0.0664742	0.0621829	0.0355081	0.031952	0.0261775	0.0365883	0.0427628	0.0779164
NaN	0.0600404	-0.0892326	-0.081754	0.012311	0.080429	0.0687372	0.15342	0.101792	-0.00926512	-0.063381	-0.0706607	-0.0155244	0.028829	0.00740984	0.015122	0.0895761	0.0964893	0.0282162	-0.00244207	0.0142156	0.0271158	0.0915722	0.222729	0.216783	-0.00954692	-0.00463716	0.063873	0.0947018	0.0930439	0.178654	0.232983	0.291426	0.256985	0.242282	0.180712	0.168998	0.125502	0.114969	0.0640027	0.0733316	0.0382626	0.05235	0.0389487	0.021386	0.0185988	0.0254532	0.0258161	0.0140624	0.0212137
NaN	0.0962889	-0.01177	-0.0238089	0.0454355	0.0935836	0.125217	0.153989	0.137546	0.0361338	0.00295375	-0.018019	0.000512037	0.00590271	0.0188138	0.0251369	0.0633529	0.0600337	0.0280884	-0.0322638	-0.00744683	0.00382044	0.090479	0.155763	0.161331	0.0046166	-0.0314386	-0.0256251	-0.00395556	0.00103082	0.0451403	0.0915456	0.127393	0.11919	0.126559	0.0786016	0.0536573	0.0135567	0.0331784	0.00930567	0.0218042	-0.0290546	-0.0346698	-0.0518339	-0.0755764	-0.0896751	-0.0955909	-0.107286	-0.113928	-0.103484
NaN	0.145224	0.0139482	-0.00416106	0.0772672	0.139899	0.164386	0.203747	0.182082	0.0842877	0.0534612	0.0349852	0.0605274	0.0652068	0.0744632	0.0782048	0.128703	0.125091	0.085169	0.029667	0.0509913	0.0647328	0.154387	0.231394	0.236607	0.0599512	0.0275549	0.0387746	0.0603113	0.0625392	0.11203	0.16313	0.203583	0.18948	0.195103	0.148879	0.125761	0.0818747	0.0992376	0.0715352	0.0890821	0.0392992	0.0459876	0.0248463	0.00381013	-0.0174612	-0.0200774	-0.0320851	-0.0296511	-0.0229135
NaN	0.0817865	-0.0112897	-0.0336527	0.0519777	0.134276	0.128188	0.234874	0.211092	0.120392	0.0931631	0.0640847	0.0882254	0.141198	0.139305	0.137561	0.146395	0.147049	0.098919	0.131564	0.159712	0.172576	0.18122	0.219782	0.224979	0.115044	0.160143	0.206512	0.248374	0.260063	0.313501	0.365539	0.352869	0.338324	0.303785	0.249994	0.22224	0.196426	0.178561	0.123674	0.117521	0.0820754	0.120694	0.110043	0.080944	0.0504	0.0403048	0.0424109	0.0478323	0.0883123
NaN	0.124403	0.0230883	-0.0150549	0.0391278	0.116949	0.0980721	0.186494	0.176341	0.131033	0.0998288	0.0610746	0.0467875	0.0789931	0.0686707	0.0637818	0.0563014	0.0618596	0.0303729	0.105498	0.144595	0.163772	0.148028	0.168799	0.183622	0.152168	0.19717	0.257058	0.295483	0.30355	0.346242	0.380516	0.355392	0.331794	0.290069	0.240166	0.234858	0.220404	0.201243	0.148999	0.145218	0.120923	0.15692	0.144062	0.112473	0.079361	0.0696274	0.0706839	0.0868305	0.128412
NaN	0.160904	0.0284922	0.00130094	0.070046	0.158066	0.165826	0.250918	0.247907	0.196006	0.145346	0.103669	0.074663	0.122878	0.123705	0.125931	0.111439	0.119356	0.10596	0.162423	0.191222	0.194015	0.180581	0.191424	0.207734	0.189648	0.221715	0.274414	0.305812	0.314085	0.355143	0.374523	0.348824	0.332669	0.298264	0.251456	0.23911	0.21685	0.199954	0.159626	0.15076	0.123774	0.149905	0.145789	0.11259	0.0780485	0.0719671	0.0679381	0.0712876	0.106018
NaN	0.166424	0.0481699	0.0625008	0.173373	0.267329	0.293225	0.315978	0.287957	0.235078	0.164065	0.141463	0.123655	0.188955	0.182937	0.189271	0.189236	0.190379	0.188437	0.219639	0.244569	0.228118	0.203436	0.220957	0.238149	0.221089	0.247101	0.274097	0.307141	0.331899	0.369427	0.372918	0.392414	0.395546	0.387979	0.364739	0.366371	0.34749	0.337756	0.299778	0.296185	0.250667	0.260869	0.247051	0.208149	0.179322	0.172829	0.16979	0.160671	0.176848
NaN	0.152203	0.0684313	0.0876072	0.212738	0.278488	0.28174	0.306913	0.280997	0.206446	0.147099	0.138536	0.147341	0.21038	0.191163	0.195227	0.203048	0.207086	0.176522	0.206619	0.235259	0.223406	0.201148	0.235061	0.250988	0.198709	0.234419	0.286185	0.315091	0.32831	0.367702	0.383792	0.414952	0.413223	0.403607	0.385012	0.388845	0.362796	0.34601	0.296178	0.292376	0.25105	0.259964	0.242582	0.204037	0.181615	0.174869	0.17331	0.163996	0.18045
NaN	7.58296e-05	0.00312289	0.0212142	0.131008	0.180972	0.171618	0.207922	0.224505	0.213529	0.199973	0.194999	0.200578	0.244567	0.224472	0.22606	0.212713	0.203908	0.157469	0.194301	0.21729	0.212748	0.169486	0.175771	0.177646	0.195423	0.246579	0.280117	0.306818	0.306213	0.339909	0.345292	0.345894	0.351791	0.32631	0.322328	0.326445	0.326152	0.311643	0.268187	0.258866	0.226907	0.230317	0.208934	0.177175	0.147959	0.143113	0.157432	0.167471	0.196271
NaN	-0.0528978	-0.0361689	-0.0162658	0.0838496	0.138187	0.141489	0.199699	0.209238	0.170095	0.154614	0.147977	0.147426	0.199721	0.197785	0.204337	0.187417	0.179258	0.116961	0.158997	0.182835	0.184034	0.159983	0.167286	0.166683	0.162789	0.217321	0.282139	0.310643	0.300266	0.321551	0.34644	0.338299	0.337803	0.306012	0.301174	0.292926	0.281403	0.264513	0.217365	0.210451	0.173257	0.173569	0.14353	0.11531	0.0872007	0.0832888	0.101693	0.12109	0.15431
NaN	0.0972011	0.14523	0.185006	0.258828	0.271793	0.27646	0.296042	0.31206	0.281497	0.237344	0.221637	0.213421	0.265301	0.257444	0.26081	0.224135	0.217811	0.181208	0.246984	0.294512	0.287445	0.248517	0.212623	0.231916	0.261889	0.30905	0.375008	0.407934	0.407566	0.384687	0.398292	0.369342	0.373613	0.345554	0.357908	0.354128	0.347415	0.332782	0.291955	0.278514	0.231694	0.203816	0.177459	0.148315	0.131976	0.12613	0.138198	0.145401	0.180259
NaN	0.121609	0.175724	0.218113	0.292054	0.315755	0.309295	0.323176	0.333507	0.291633	0.249904	0.243293	0.225965	0.286632	0.2922	0.298314	0.260396	0.24837	0.201459	0.258856	0.292628	0.279938	0.236132	0.194071	0.203692	0.243255	0.288358	0.360876	0.38802	0.38523	0.36521	0.383752	0.351108	0.360861	0.333773	0.348407	0.351754	0.345657	0.32412	0.274787	0.259131	0.210938	0.193158	0.166744	0.133055	0.120199	0.11138	0.125936	0.12832	0.158085
NaN	0.209205	0.249173	0.285599	0.362478	0.426215	0.399222	0.442761	0.433405	0.382783	0.362739	0.361044	0.356973	0.41346	0.408754	0.412776	0.395599	0.385286	0.317259	0.373206	0.401461	0.393964	0.351514	0.342492	0.342808	0.347081	0.398182	0.461632	0.471319	0.454982	0.474482	0.504919	0.481096	0.495595	0.458089	0.441647	0.448801	0.436273	0.409211	0.346326	0.334388	0.291706	0.303662	0.281256	0.251117	0.233294	0.228522	0.244869	0.242737	0.273871
NaN	0.22699	0.288531	0.32298	0.396563	0.464245	0.439247	0.467511	0.462556	0.421784	0.407594	0.404075	0.392151	0.442157	0.441198	0.445471	0.432672	0.424735	0.37634	0.443425	0.471541	0.464792	0.404332	0.387471	0.389096	0.421115	0.472595	0.519244	0.526315	0.516269	0.53339	0.547954	0.523721	0.537377	0.510056	0.498198	0.514814	0.508618	0.480987	0.420295	0.410562	0.372167	0.384938	0.368777	0.34452	0.328903	0.324123	0.341569	0.337754	0.363961
NaN	0.255289	0.320408	0.349269	0.39616	0.441505	0.417393	0.428296	0.420246	0.372569	0.360447	0.35284	0.338512	0.379394	0.366495	0.372118	0.352425	0.344379	0.312812	0.381173	0.414064	0.408757	0.359491	0.322839	0.328179	0.368566	0.420215	0.497546	0.510248	0.501994	0.473375	0.48834	0.444181	0.461623	0.442376	0.460601	0.474016	0.469055	0.440386	0.394086	0.389886	0.35105	0.340856	0.31963	0.286382	0.278881	0.265737	0.284095	0.280907	0.313133
NaN	0.197892	0.272756	0.283531	0.331199	0.38213	0.351445	0.356377	0.367987	0.358797	0.354843	0.351444	0.35336	0.37999	0.367645	0.370214	0.337735	0.331687	0.296007	0.347354	0.373584	0.371515	0.310182	0.276507	0.279096	0.328193	0.383576	0.438272	0.461631	0.453193	0.432398	0.438524	0.40094	0.418709	0.392959	0.410189	0.435215	0.446494	0.419652	0.369555	0.358854	0.337073	0.341291	0.326895	0.298981	0.283835	0.269337	0.283088	0.29334	0.326969
NaN	0.157738	0.181198	0.163794	0.221936	0.294818	0.285253	0.346079	0.347538	0.281466	0.264746	0.260591	0.265566	0.305876	0.315607	0.321336	0.310472	0.305289	0.254155	0.291698	0.310029	0.310443	0.275634	0.266177	0.259474	0.252466	0.302806	0.386035	0.422618	0.404459	0.407815	0.434639	0.408353	0.410038	0.375332	0.370647	0.370967	0.36006	0.327994	0.266133	0.258735	0.235633	0.254546	0.237797	0.211008	0.19183	0.183627	0.198925	0.219352	0.250491
NaN	0.155965	0.168879	0.157436	0.214881	0.287298	0.27699	0.338984	0.338982	0.277465	0.258585	0.249066	0.23911	0.272609	0.278883	0.281666	0.273758	0.271351	0.233316	0.299694	0.320273	0.313238	0.281169	0.28235	0.285595	0.294661	0.351559	0.434857	0.464952	0.446576	0.457927	0.484148	0.459886	0.461369	0.423922	0.418382	0.4298	0.424146	0.395788	0.335013	0.324354	0.301391	0.309241	0.290599	0.259101	0.241037	0.230999	0.243972	0.26835	0.302353
NaN	0.00364456	0.00768706	0.0022778	0.0623955	0.13952	0.148739	0.225053	0.209412	0.133697	0.103326	0.087673	0.0709796	0.115062	0.127146	0.130931	0.128974	0.127094	0.100324	0.16933	0.188997	0.178834	0.152379	0.158751	0.16282	0.167537	0.217885	0.309118	0.333978	0.324648	0.337254	0.354947	0.327752	0.326426	0.289927	0.278164	0.280342	0.267718	0.24208	0.181076	0.17417	0.152409	0.163006	0.141851	0.114219	0.096541	0.0906962	0.105561	0.13119	0.161043
NaN	0.101817	0.0452112	0.0370999	0.114121	0.190251	0.207103	0.279888	0.224276	0.130064	0.0856924	0.075226	0.0693784	0.133411	0.131377	0.133591	0.143162	0.141335	0.0901955	0.11855	0.15319	0.156902	0.167632	0.199165	0.20316	0.144777	0.173419	0.262006	0.295342	0.303303	0.347877	0.366802	0.36207	0.354123	0.328174	0.285607	0.269714	0.246151	0.237694	0.17855	0.181216	0.143124	0.147284	0.121126	0.0851297	0.0777269	0.0766811	0.0880198	0.0908871	0.106905
NaN	0.00941441	-0.0259318	-0.0402302	0.000193119	0.0692706	0.0987418	0.167429	0.11002	0.0236918	-0.0109691	-0.0317572	-0.0569165	0.00806891	0.0366568	0.0376222	0.0334717	0.0310627	0.00703923	0.0412516	0.0351114	0.0344055	0.0325233	0.0567028	0.0408757	0.0120354	0.0309046	0.117189	0.138989	0.154099	0.181108	0.196799	0.176225	0.185107	0.163937	0.125595	0.0996787	0.0715103	0.0605705	0.0153114	0.0229636	-0.0137055	-0.00594985	-0.0220996	-0.0441821	-0.0537705	-0.0575629	-0.0393572	-0.0431162	-0.0308167
NaN	0.0742654	0.060245	0.0743166	0.136685	0.196695	0.22633	0.226226	0.169317	0.0822584	0.0400026	0.0383675	0.0102331	0.0719641	0.0649987	0.0645409	0.0351868	0.0272425	0.0127988	0.059108	0.0885387	0.0861435	0.08702	0.079817	0.0914512	0.0784474	0.115629	0.210904	0.249218	0.259759	0.25113	0.273542	0.273781	0.278987	0.26455	0.262568	0.267302	0.254968	0.242484	0.203263	0.203285	0.168546	0.153435	0.128384	0.092247	0.0820798	0.0658835	0.0743036	0.0744089	0.0868424
NaN	0.126679	0.17037	0.19644	0.236363	0.2623	0.264524	0.224701	0.222712	0.193213	0.18254	0.154231	0.0942825	0.110374	0.121166	0.115574	0.0566143	0.04679	0.053569	0.127898	0.162653	0.149695	0.0872952	0.0288682	0.0481524	0.178297	0.20914	0.282144	0.294792	0.30035	0.245012	0.238132	0.203189	0.228824	0.212241	0.242285	0.275775	0.288711	0.27481	0.262389	0.255028	0.244569	0.227206	0.226266	0.201596	0.195342	0.192882	0.201766	0.212724	0.234484
NaN	0.143704	0.218049	0.245393	0.290896	0.277345	0.253729	0.162922	0.155605	0.154298	0.162321	0.148832	0.105233	0.101526	0.0763008	0.0614159	-0.00417725	-0.00989917	0.0222932	0.0740213	0.105031	0.104676	0.044822	-0.034216	-0.00825462	0.136013	0.168923	0.209954	0.212067	0.219752	0.154607	0.149439	0.126345	0.148293	0.140166	0.191145	0.247478	0.278239	0.276656	0.25845	0.235144	0.224657	0.202443	0.199968	0.174922	0.166409	0.159926	0.169652	0.188493	0.208404
NaN	0.143269	0.230837	0.2619	0.300037	0.269151	0.236218	0.155896	0.167597	0.20116	0.230093	0.226335	0.2109	0.200424	0.165812	0.151855	0.0963497	0.0889762	0.111893	0.148972	0.170749	0.168501	0.0937114	0.0166064	0.0233512	0.1676	0.206474	0.224474	0.212109	0.214506	0.149954	0.137691	0.115552	0.148142	0.136579	0.192501	0.240557	0.27959	0.281346	0.278579	0.258227	0.248061	0.238066	0.237745	0.22053	0.213273	0.211246	0.219487	0.225856	0.247985
NaN	0.0142074	0.123253	0.158942	0.216614	0.210229	0.196776	0.136554	0.126453	0.16999	0.186392	0.188267	0.160549	0.168972	0.139605	0.134611	0.086157	0.0783837	0.0891762	0.143809	0.174928	0.168097	0.115345	0.0583886	0.056611	0.16928	0.205696	0.214459	0.22432	0.233891	0.196906	0.184746	0.162739	0.196403	0.182781	0.209123	0.251205	0.277779	0.269005	0.256357	0.248761	0.221322	0.204152	0.189832	0.166691	0.163987	0.155532	0.173045	0.172218	0.191893
NaN	0.0295704	0.123503	0.171161	0.233724	0.247453	0.25281	0.204148	0.215406	0.242354	0.231643	0.227029	0.183812	0.209673	0.202778	0.201898	0.159838	0.152328	0.16818	0.229442	0.274617	0.266166	0.220774	0.177381	0.177333	0.264813	0.286077	0.306232	0.326899	0.343077	0.314257	0.293722	0.276519	0.299165	0.291414	0.311462	0.340971	0.352328	0.341215	0.327888	0.322902	0.291342	0.265907	0.249244	0.222598	0.218294	0.212122	0.22652	0.22163	0.236725
NaN	0.112786	0.209898	0.279737	0.301238	0.303029	0.305042	0.239938	0.250932	0.3036	0.309627	0.303267	0.238931	0.25453	0.255508	0.25085	0.198558	0.190705	0.214371	0.279596	0.321704	0.306088	0.245086	0.190525	0.182704	0.305414	0.319978	0.304004	0.32671	0.354607	0.32689	0.305696	0.284641	0.315984	0.310811	0.333589	0.37447	0.394948	0.382406	0.370677	0.359847	0.328184	0.29083	0.278626	0.257367	0.252192	0.25342	0.267503	0.262387	0.268493
NaN	0.181421	0.219558	0.279355	0.294268	0.312938	0.330739	0.295017	0.333654	0.412636	0.401239	0.382148	0.312915	0.316931	0.340959	0.338161	0.269926	0.262624	0.317653	0.388493	0.407434	0.380469	0.323176	0.243738	0.231613	0.368441	0.379595	0.361086	0.402476	0.428451	0.384272	0.344539	0.306923	0.347198	0.329994	0.353929	0.372936	0.385317	0.371156	0.376219	0.360337	0.35639	0.350611	0.359645	0.344506	0.334538	0.340686	0.34727	0.356312	0.361218
NaN	0.0954862	0.243454	0.295714	0.269863	0.250011	0.219974	0.156151	0.195915	0.314427	0.342203	0.325409	0.238308	0.200191	0.206432	0.197905	0.111058	0.107617	0.166647	0.272573	0.297825	0.275716	0.182503	0.0479372	0.0506859	0.283896	0.298667	0.267045	0.284645	0.29508	0.218431	0.164594	0.0940265	0.140816	0.121723	0.169366	0.212333	0.263444	0.256244	0.267939	0.256053	0.269237	0.246347	0.262715	0.255249	0.256419	0.25271	0.26163	0.281546	0.300677
NaN	0.143774	0.266061	0.299882	0.293351	0.277146	0.240828	0.185972	0.254835	0.372116	0.403303	0.374221	0.28549	0.247781	0.268197	0.256455	0.174284	0.17412	0.242323	0.344645	0.36678	0.341115	0.242719	0.10892	0.110848	0.338307	0.350583	0.340677	0.353376	0.369825	0.291252	0.236369	0.152663	0.187463	0.167112	0.211226	0.247445	0.294662	0.290838	0.306925	0.286018	0.315576	0.300733	0.324678	0.321939	0.315772	0.310816	0.316832	0.34824	0.379663
NaN	0.0088436	0.143323	0.174372	0.165625	0.144917	0.104019	0.0762986	0.1358	0.244588	0.255797	0.231076	0.161337	0.15285	0.170287	0.160075	0.0845486	0.0838921	0.145007	0.254027	0.285713	0.266907	0.166689	0.0541268	0.0446805	0.235059	0.257569	0.268116	0.303639	0.335857	0.281735	0.227645	0.135121	0.15894	0.135517	0.167583	0.195886	0.23994	0.227513	0.23006	0.209248	0.243902	0.238838	0.265943	0.259692	0.259191	0.250293	0.261921	0.2893	0.317535
NaN	0.00619635	0.0921504	0.114596	0.131082	0.146003	0.129389	0.117444	0.144645	0.157618	0.154294	0.132348	0.0787703	0.0953189	0.111717	0.109029	0.0497871	0.0509716	0.0881652	0.182225	0.200097	0.188451	0.119087	0.0425908	0.0314468	0.167362	0.19535	0.272984	0.300409	0.331442	0.27994	0.252914	0.166503	0.186435	0.16156	0.191155	0.210717	0.235948	0.215113	0.199271	0.18274	0.202671	0.199547	0.210524	0.192122	0.186413	0.174243	0.185855	0.21463	0.24247
NaN	-0.0282877	0.0755477	0.098687	0.0941795	0.087369	0.0699609	0.0676194	0.0933009	0.0665922	0.0606789	0.0347131	-0.0102748	0.0142429	0.0390858	0.04646	0.00194151	0.00256468	0.0161184	0.0998128	0.125222	0.119998	0.0525103	-0.00424437	-0.0238829	0.0867791	0.115242	0.20909	0.227	0.249522	0.199146	0.187817	0.107427	0.125573	0.0982498	0.124758	0.138547	0.150836	0.12057	0.0956096	0.0785562	0.0838143	0.0837971	0.090926	0.0590818	0.0605587	0.0433002	0.0677249	0.0873142	0.119941
NaN	0.0272424	0.0859135	0.116876	0.128183	0.158105	0.158431	0.162692	0.175591	0.137859	0.124534	0.0863944	0.0424795	0.0750842	0.103376	0.111282	0.0731612	0.0722619	0.0870216	0.173416	0.195564	0.186383	0.105525	0.0601309	0.051252	0.171816	0.203918	0.282791	0.291948	0.328553	0.279359	0.26964	0.196618	0.213723	0.189727	0.212921	0.222102	0.231844	0.208859	0.187173	0.170999	0.171975	0.181107	0.189054	0.161218	0.155054	0.13684	0.160623	0.183535	0.218065
NaN	0.0701603	0.147417	0.158765	0.126731	0.156196	0.150639	0.14984	0.14309	0.114768	0.112359	0.0827946	0.0489605	0.0814454	0.107384	0.118177	0.0986384	0.0932527	0.0986963	0.168984	0.185851	0.18237	0.0940389	0.0650259	0.0413965	0.138198	0.172379	0.246495	0.229811	0.24857	0.206074	0.197327	0.129941	0.139309	0.119066	0.148257	0.163974	0.168343	0.139639	0.106356	0.0908425	0.0944208	0.107029	0.117787	0.104339	0.106882	0.0933141	0.118503	0.133308	0.163846
NaN	0.0825464	0.199529	0.218867	0.177627	0.170078	0.149947	0.136022	0.136944	0.126121	0.136035	0.0990601	0.0571372	0.0760236	0.0902018	0.0944174	0.0679855	0.066392	0.086607	0.183604	0.209324	0.204805	0.114047	0.0735581	0.0547242	0.17273	0.205151	0.274801	0.254666	0.277333	0.2174	0.204412	0.124685	0.138435	0.121668	0.165485	0.182705	0.19057	0.166823	0.138852	0.124627	0.122603	0.12025	0.128849	0.115851	0.119718	0.104158	0.131771	0.143406	0.178543
NaN	0.125169	0.250514	0.254728	0.213471	0.214639	0.178662	0.180142	0.187452	0.178631	0.192555	0.163678	0.124383	0.132476	0.153459	0.159084	0.127782	0.131464	0.146949	0.235231	0.252715	0.254694	0.207804	0.159196	0.140347	0.20584	0.239116	0.334661	0.321781	0.32765	0.275658	0.284337	0.202132	0.208224	0.180976	0.211055	0.23798	0.247345	0.217605	0.17445	0.164078	0.161104	0.16805	0.17382	0.160169	0.15892	0.143844	0.169175	0.178208	0.213165
NaN	0.11411	0.300585	0.331492	0.279745	0.255867	0.227093	0.193215	0.244705	0.332367	0.353014	0.327592	0.249521	0.239905	0.257471	0.259272	0.199896	0.202467	0.26504	0.376972	0.405182	0.393372	0.295449	0.18332	0.169984	0.37049	0.388061	0.413478	0.404512	0.434866	0.348996	0.295433	0.190383	0.223122	0.208755	0.263019	0.296142	0.332282	0.314431	0.309571	0.294884	0.306218	0.299637	0.315742	0.303209	0.313973	0.291039	0.319123	0.324715	0.358313
NaN	0.12499	0.26584	0.299142	0.253855	0.235988	0.218153	0.217962	0.265661	0.315789	0.31302	0.297435	0.222587	0.233385	0.254889	0.261999	0.19866	0.199444	0.23392	0.335862	0.370141	0.362748	0.311521	0.220262	0.218519	0.339672	0.364422	0.400653	0.401421	0.421882	0.379249	0.359353	0.264803	0.280648	0.261378	0.287076	0.305872	0.332524	0.30774	0.29088	0.286647	0.291896	0.287984	0.294176	0.278902	0.293566	0.269281	0.29278	0.292599	0.320317
NaN	0.077211	0.180263	0.228904	0.213622	0.232319	0.257437	0.255475	0.281833	0.276011	0.246861	0.227862	0.150216	0.185913	0.211983	0.220859	0.17666	0.171792	0.210229	0.31072	0.341115	0.319276	0.269656	0.195248	0.195612	0.313292	0.335551	0.389913	0.409819	0.435485	0.394314	0.359556	0.272356	0.295369	0.283937	0.316302	0.316839	0.322165	0.294318	0.273887	0.272614	0.264659	0.25039	0.239696	0.214418	0.227834	0.208287	0.235086	0.23535	0.247106
NaN	0.127905	0.202772	0.226381	0.222673	0.250265	0.301515	0.332929	0.345475	0.287402	0.247463	0.220847	0.152396	0.191744	0.226593	0.241874	0.222474	0.218602	0.235583	0.317104	0.34569	0.336213	0.321	0.272678	0.268443	0.330132	0.334053	0.415484	0.443455	0.466608	0.427741	0.416279	0.342578	0.364976	0.358672	0.367149	0.350019	0.337762	0.327633	0.304319	0.314746	0.284842	0.265644	0.239757	0.20885	0.219705	0.201971	0.226025	0.227919	0.241473
NaN	0.136539	0.182979	0.200103	0.223784	0.286954	0.337938	0.377023	0.375228	0.308432	0.271077	0.243742	0.19126	0.246203	0.272104	0.292111	0.272304	0.265889	0.263582	0.344689	0.377416	0.370494	0.345979	0.300976	0.303891	0.36179	0.384056	0.471803	0.497435	0.515785	0.481703	0.479189	0.406113	0.428664	0.417942	0.426492	0.41713	0.406894	0.39246	0.369154	0.369709	0.336841	0.312328	0.288104	0.255639	0.259241	0.244278	0.265031	0.26863	0.295419
NaN	0.155049	0.181844	0.191035	0.224276	0.297506	0.343678	0.41372	0.408881	0.328056	0.292511	0.257196	0.208859	0.262243	0.294776	0.315506	0.303913	0.296933	0.28183	0.355802	0.386946	0.385108	0.382282	0.353791	0.353193	0.373836	0.394188	0.485165	0.504196	0.509856	0.479471	0.494298	0.421262	0.43776	0.417107	0.414048	0.391787	0.373596	0.356722	0.321411	0.319036	0.281551	0.26766	0.241304	0.208857	0.205799	0.190889	0.21041	0.215858	0.251647
NaN	0.279805	0.245123	0.214495	0.227864	0.297327	0.302627	0.372224	0.378449	0.319583	0.318196	0.266221	0.23666	0.240869	0.251491	0.253771	0.265372	0.263252	0.235051	0.289124	0.325654	0.346625	0.346838	0.352677	0.354771	0.337035	0.358775	0.416045	0.42562	0.423599	0.400765	0.43839	0.385493	0.376885	0.341912	0.321956	0.315792	0.298378	0.278847	0.231424	0.218953	0.196634	0.208014	0.196843	0.171769	0.159157	0.150083	0.160141	0.18714	0.233252
NaN	0.153556	0.19245	0.181351	0.166768	0.213939	0.178527	0.19047	0.211489	0.194764	0.214048	0.164198	0.124283	0.100486	0.106888	0.105056	0.102686	0.0991721	0.0844954	0.158237	0.199072	0.207892	0.181733	0.167449	0.175165	0.209175	0.237244	0.305687	0.311172	0.310544	0.257396	0.277022	0.214974	0.217688	0.183637	0.199899	0.218035	0.222927	0.20118	0.162478	0.146485	0.152063	0.160603	0.166227	0.144121	0.142247	0.135994	0.159636	0.203435	0.25073
NaN	0.0550282	0.135102	0.14305	0.108408	0.159792	0.129418	0.126144	0.152407	0.152145	0.176413	0.135504	0.0720757	0.051462	0.0603261	0.0624696	0.0340168	0.0248578	0.0312627	0.11803	0.148724	0.149711	0.103199	0.0554543	0.0519534	0.147786	0.178361	0.252217	0.239973	0.243049	0.170921	0.175187	0.0918547	0.111609	0.0822618	0.121489	0.148229	0.156845	0.131607	0.0977227	0.0825936	0.0905059	0.099471	0.105502	0.0879386	0.0847747	0.0727075	0.10055	0.144258	0.186558
NaN	-0.0124289	0.0574279	0.0538467	0.00646655	0.0694838	0.0610108	0.0520706	0.0599698	0.0392422	0.049931	0.0172641	-0.0713245	-0.0710336	-0.0575381	-0.0536455	-0.0969103	-0.109828	-0.0848186	0.00628865	0.034548	0.0290995	-0.0175115	-0.0632826	-0.0706426	0.0368435	0.0603337	0.153024	0.152898	0.149556	0.0930936	0.0888758	-0.00332774	0.0178379	-0.0139324	0.0216139	0.045074	0.0461735	0.0142452	-0.015757	-0.0273474	-0.016938	-0.0275129	-0.0194335	-0.0379789	-0.0336185	-0.0462048	-0.0225293	0.00500617	0.0370247
NaN	0.0296467	0.0934098	0.0785111	0.0430579	0.0869645	0.0511836	0.0678339	0.0650544	0.0280421	0.039196	0.0171868	-0.0228679	-0.017859	-0.0177644	-0.0203255	-0.0389487	-0.0446875	-0.0475648	0.0274195	0.0482988	0.0444233	0.0269903	0.00616736	-0.002442	0.00701397	0.0443277	0.151408	0.159761	0.146877	0.120386	0.148939	0.0798479	0.0810748	0.0417636	0.0572547	0.0678321	0.062286	0.028671	-0.0210528	-0.0319654	-0.0278491	-0.0165918	-0.0171439	-0.0313081	-0.0323576	-0.0353979	-0.0172214	0.00638535	0.0297824
NaN	0.0650315	0.0758044	0.0573092	0.0278161	0.0738124	0.0443747	0.105779	0.0972424	0.0314437	0.0139069	-0.019144	-0.0433686	-0.0150662	-0.00616094	-0.00196391	0.000935301	-0.00306039	-0.0400757	0.0202357	0.055055	0.061545	0.0671447	0.0941559	0.0947556	0.0239868	0.0585154	0.162066	0.176732	0.168356	0.178174	0.217345	0.171816	0.170739	0.131714	0.113402	0.106462	0.0921889	0.0626462	0.0227793	0.0210201	0.00360324	0.0197408	0.0148441	-0.00631057	-0.0118623	-0.0100089	0.0105688	0.0200554	0.0407229
NaN	0.0710811	0.0836667	0.0752	0.0584493	0.100761	0.0609751	0.141649	0.139304	0.075296	0.0654949	0.0436434	0.050082	0.0821993	0.107992	0.118556	0.131874	0.129276	0.0624774	0.100079	0.114913	0.12055	0.119981	0.154193	0.145356	0.0528674	0.0918071	0.1703	0.182839	0.170707	0.203541	0.256129	0.223731	0.219131	0.177729	0.152863	0.137324	0.133065	0.103824	0.0434495	0.0562141	0.0349526	0.0702057	0.0561357	0.0352771	0.0285005	0.0274387	0.0446751	0.0562706	0.0847833
NaN	0.0341152	0.0364449	0.00243829	-0.0217196	0.034445	-0.00372559	0.0815121	0.0433718	-0.0266165	-0.0332143	-0.034869	-0.0404889	-0.00416494	0.0145574	0.0240717	0.0462979	0.0500561	-0.00959972	0.0414578	0.0269672	0.0258792	0.0138881	0.054491	0.0341298	-0.0477471	-0.00728653	0.0664997	0.0872396	0.0659853	0.0865768	0.12829	0.107649	0.0924231	0.0602973	0.0426067	0.0337609	0.0141457	-0.0207	-0.0908756	-0.0844082	-0.0954855	-0.0611515	-0.0736136	-0.0810698	-0.0854664	-0.0821474	-0.0687757	-0.0598446	-0.0497489
NaN	0.0985136	0.207367	0.183747	0.116195	0.116398	0.0831532	0.113141	0.102338	0.06665	0.084917	0.0836592	0.0404633	0.0510058	0.0481622	0.0515008	0.0271589	0.0335791	0.0188444	0.0968598	0.0828084	0.083386	0.0491828	0.00345327	-0.0151379	0.0225256	0.0555069	0.140356	0.139794	0.108228	0.0435643	0.0691981	0.0131697	0.020398	-0.00289458	0.0332216	0.0324356	0.0271634	0.0040321	-0.0432115	-0.0521926	-0.0533401	-0.0527935	-0.0499556	-0.0568525	-0.0581333	-0.0695216	-0.058609	-0.0352682	-0.0175247
NaN	0.272741	0.362129	0.360323	0.288874	0.285056	0.245046	0.261299	0.299155	0.286651	0.317474	0.29005	0.221146	0.20876	0.198472	0.195638	0.179045	0.178627	0.174708	0.265311	0.297956	0.300551	0.262536	0.211199	0.209572	0.284616	0.301263	0.396557	0.37253	0.346172	0.270033	0.283902	0.20727	0.215505	0.178001	0.21962	0.228745	0.226504	0.194327	0.161449	0.137386	0.128516	0.1134	0.115053	0.0989142	0.106416	0.0946985	0.111793	0.123681	0.158185
NaN	0.294267	0.388605	0.403462	0.33151	0.311757	0.260167	0.220399	0.277468	0.30232	0.332956	0.301248	0.220225	0.186627	0.182711	0.179167	0.1319	0.129555	0.154152	0.242298	0.28099	0.271384	0.190774	0.120948	0.133994	0.284976	0.304492	0.357181	0.332965	0.316034	0.23334	0.222235	0.167278	0.185455	0.157236	0.214448	0.25683	0.279264	0.251507	0.231559	0.204076	0.223231	0.206898	0.23202	0.221661	0.224496	0.222251	0.23547	0.259721	0.287953
NaN	0.327764	0.38285	0.39008	0.357512	0.352888	0.298505	0.257548	0.288386	0.293106	0.309234	0.285955	0.23882	0.211845	0.184533	0.17622	0.132653	0.126944	0.137898	0.203519	0.242924	0.234566	0.167994	0.122031	0.135948	0.2395	0.27637	0.339583	0.324896	0.292439	0.23329	0.238548	0.206646	0.216769	0.18435	0.227636	0.275135	0.287731	0.26058	0.224446	0.195615	0.207414	0.19911	0.222151	0.212431	0.202398	0.207379	0.212613	0.234006	0.263873
NaN	0.249712	0.288509	0.281444	0.260823	0.274108	0.220943	0.1744	0.19359	0.225446	0.247855	0.230389	0.181279	0.154992	0.12918	0.118476	0.0700377	0.066951	0.08821	0.147876	0.177617	0.169971	0.109675	0.0553025	0.0746817	0.183606	0.219124	0.259317	0.24779	0.213794	0.160884	0.168578	0.149202	0.157361	0.123089	0.161933	0.20882	0.22136	0.19862	0.163482	0.134964	0.146501	0.154728	0.181942	0.175002	0.158558	0.168707	0.169771	0.196624	0.224936
NaN	0.0816842	0.0266985	0.000556672	0.0299225	0.0886539	0.0398551	0.03352	0.0158725	0.0126181	0.0019284	-0.0142525	-0.0275695	-0.0156141	-0.0250939	-0.0302365	-0.0650133	-0.0613042	-0.0415268	-0.00812266	-0.00253312	-0.00467233	-0.0304713	-0.0529035	-0.0517149	-0.0452757	-0.00578318	0.0436904	0.0675552	0.0593695	0.0563419	0.0899102	0.063651	0.0495291	0.0117174	0.011704	0.0438128	0.0438944	0.0169533	-0.0268974	-0.0576934	-0.0518927	-0.0247161	-0.00472712	-0.0212321	-0.0427287	-0.0398689	-0.0485808	-0.0222856	0.00654739
NaN	0.110751	-0.0114268	-0.0508439	-0.00318783	0.0732446	0.0405851	0.098391	0.0826967	0.0586577	0.0367771	0.00771379	0.0368861	0.0433792	0.0471543	0.0414367	0.0538119	0.0637598	0.0475195	0.070237	0.0768957	0.086516	0.0870132	0.11475	0.119861	0.0318352	0.0710373	0.0753668	0.10959	0.107099	0.16057	0.194933	0.194377	0.156685	0.115861	0.0675565	0.0837873	0.0705067	0.0441013	-0.0124181	-0.0321587	-0.0184773	0.0284559	0.0431008	0.0385332	0.011669	0.024214	0.011603	0.0469766	0.0766136
NaN	0.152039	0.0665902	0.0342333	0.079275	0.147127	0.124518	0.177476	0.167391	0.111032	0.0834996	0.0559464	0.0487177	0.0688275	0.066508	0.0655996	0.0612002	0.0723724	0.069082	0.115985	0.123104	0.130554	0.137856	0.15041	0.152422	0.0848834	0.119058	0.174416	0.218178	0.211242	0.246841	0.294065	0.272951	0.247543	0.209024	0.169876	0.180413	0.16052	0.13126	0.0648348	0.0441678	0.0406923	0.072064	0.0766179	0.0584241	0.029361	0.026736	0.0196553	0.055648	0.0920472
NaN	0.0917475	-0.0112763	-0.0390244	0.024232	0.10501	0.0753533	0.154867	0.148483	0.108471	0.0905213	0.05888	0.0797375	0.0935631	0.0884576	0.0850608	0.102828	0.113093	0.0845918	0.114153	0.131104	0.143623	0.14789	0.189066	0.198167	0.103283	0.144712	0.163385	0.203224	0.20157	0.256178	0.297046	0.289829	0.258771	0.212579	0.160016	0.170934	0.158873	0.132685	0.0677635	0.0517702	0.0523996	0.0999237	0.10242	0.0874971	0.0609313	0.0668346	0.0654634	0.102481	0.141075
NaN	-0.0542101	-0.0778976	-0.0910455	-0.0461778	0.0147512	-0.0269566	0.0437444	0.0499414	0.0349322	0.0201596	-0.0141255	-0.0271749	-0.0196577	-0.0140494	-0.013054	-0.0275237	-0.0126693	-0.0140737	0.0403986	0.0497928	0.0650942	0.0524057	0.0575318	0.0562374	0.0318879	0.0772655	0.117343	0.159078	0.159153	0.179564	0.213399	0.181318	0.167438	0.119667	0.0879105	0.0994972	0.0977131	0.0685287	0.00796678	-0.00973275	-0.00785789	0.0336102	0.0343015	0.0100198	-0.0114366	-0.0143646	-0.00152019	0.0427265	0.0815346
NaN	-0.0184631	-0.0117924	-0.0241355	-0.0289018	-0.00478381	-0.0364493	-0.0456212	-0.0359664	-0.0223144	-0.0207774	-0.0597562	-0.0998807	-0.125746	-0.115128	-0.120459	-0.173832	-0.163639	-0.107521	-0.0622851	-0.0618953	-0.0553124	-0.0975149	-0.147301	-0.158317	-0.0621874	-0.0340102	-0.00479936	0.0232239	0.0284217	-0.0205094	-0.0253833	-0.0716165	-0.05665	-0.0848868	-0.0627087	-0.0392014	-0.0351714	-0.0553605	-0.0693413	-0.092519	-0.0775062	-0.0641039	-0.0385632	-0.0598043	-0.0773932	-0.0819042	-0.0724198	-0.035308	-0.0160646
NaN	0.00709415	0.108415	0.0959121	0.0616623	0.0858835	0.0461267	0.0217998	0.0171872	-0.000688353	0.0277319	0.00396582	-0.0508313	-0.061649	-0.0531499	-0.0505858	-0.0891148	-0.0829076	-0.0445477	0.0259015	0.0144337	0.0140201	-0.0435244	-0.100793	-0.122937	-0.00568519	0.0217521	0.0818965	0.0764494	0.0819245	0.00477152	0.00465225	-0.0646345	-0.0468957	-0.0650626	-0.024612	0.000205678	0.0071277	-0.0142668	-0.0392154	-0.0571677	-0.0610316	-0.0702892	-0.0603997	-0.0769422	-0.0884603	-0.113879	-0.0917939	-0.062666	-0.0351091
NaN	0.0587538	0.176643	0.176832	0.154661	0.139151	0.121867	0.110454	0.162571	0.178786	0.186171	0.164504	0.115785	0.115622	0.153795	0.158385	0.10398	0.106182	0.136863	0.204081	0.192399	0.180147	0.112803	0.0272969	-0.000859245	0.135225	0.14929	0.196248	0.20594	0.227577	0.147983	0.130488	0.0462298	0.0667029	0.0536188	0.0990731	0.107472	0.127106	0.113081	0.0996174	0.0898002	0.0736728	0.056443	0.0587039	0.0355181	0.0265322	-0.00556083	0.00847186	0.0156174	0.0444885
NaN	0.17233	0.304651	0.332044	0.318731	0.339879	0.324427	0.33846	0.386178	0.384314	0.393004	0.388468	0.312362	0.308856	0.325166	0.326523	0.264531	0.25774	0.241927	0.329543	0.358059	0.354769	0.303064	0.222307	0.22391	0.340183	0.366636	0.449028	0.442691	0.420806	0.332319	0.340482	0.269146	0.286844	0.256783	0.310299	0.32249	0.333576	0.310013	0.282464	0.274504	0.258534	0.252948	0.235126	0.209272	0.21147	0.19885	0.21995	0.223958	0.245191
NaN	0.00835163	0.0810108	0.128836	0.127532	0.14728	0.151975	0.153584	0.22248	0.280493	0.287049	0.270665	0.189407	0.17928	0.193376	0.191808	0.120483	0.112408	0.137979	0.223238	0.249833	0.240923	0.179059	0.0867868	0.0954866	0.262983	0.288558	0.334093	0.328631	0.325453	0.240643	0.215477	0.150144	0.179889	0.147783	0.210369	0.227324	0.264242	0.249229	0.247289	0.236252	0.235124	0.229332	0.217499	0.188554	0.195328	0.183453	0.202755	0.212952	0.234766
NaN	-0.155607	-0.0663284	-0.013093	-0.00451818	0.0288965	0.033615	0.0215342	0.0609185	0.138308	0.158332	0.160048	0.0832711	0.0759552	0.101856	0.102005	0.0309964	0.0232949	0.072377	0.156269	0.169364	0.154017	0.0545055	-0.0393641	-0.0392948	0.162738	0.200622	0.208456	0.210183	0.211306	0.137646	0.103099	0.0528371	0.0830867	0.0573236	0.117153	0.157084	0.20083	0.181308	0.169822	0.147058	0.165223	0.173643	0.182231	0.166098	0.173524	0.166839	0.179753	0.201271	0.223771
NaN	-0.0795545	-0.0309525	-0.0326341	-0.00208599	0.0510998	0.0330624	0.0512289	0.0739581	0.130963	0.138542	0.132519	0.0689527	0.0760294	0.0804304	0.0759353	0.0249948	0.0258381	0.0579264	0.145515	0.149169	0.139428	0.047982	-0.00732787	-0.0127682	0.135854	0.186866	0.205974	0.227342	0.226924	0.205007	0.181207	0.141898	0.154038	0.115845	0.139199	0.176064	0.209028	0.189272	0.164582	0.145784	0.162178	0.189066	0.201827	0.182176	0.164664	0.156426	0.166415	0.199117	0.233266
NaN	-0.0114205	0.0889331	0.0895053	0.0942552	0.126722	0.102606	0.111706	0.124833	0.123265	0.136784	0.126782	0.074403	0.0850921	0.0922478	0.0908475	0.0513473	0.0505699	0.0623123	0.152685	0.160774	0.156147	0.0684122	0.0256696	0.0185797	0.134297	0.184216	0.256229	0.267611	0.250705	0.21886	0.21269	0.156605	0.164941	0.13256	0.15603	0.190341	0.198572	0.168682	0.131888	0.113596	0.122344	0.138121	0.145608	0.129888	0.114235	0.103693	0.112092	0.142912	0.180768
NaN	0.0967502	0.194707	0.199733	0.182049	0.180842	0.135289	0.141909	0.174911	0.175263	0.176052	0.155825	0.116395	0.121094	0.120654	0.115315	0.0687842	0.0760814	0.0989524	0.194185	0.205797	0.205482	0.118266	0.0640179	0.0687378	0.178294	0.219871	0.295382	0.305564	0.305323	0.271942	0.261933	0.199469	0.202601	0.173397	0.198566	0.230397	0.243182	0.219317	0.192263	0.173816	0.186955	0.199526	0.218308	0.198465	0.186452	0.164658	0.174616	0.210337	0.250875
NaN	0.173792	0.210417	0.216165	0.215567	0.222602	0.186404	0.161179	0.182256	0.165977	0.155993	0.123107	0.089208	0.0916513	0.0745576	0.0704622	0.0265344	0.0301435	0.0539311	0.144859	0.182649	0.181007	0.100756	0.0603004	0.0751925	0.180293	0.226884	0.308801	0.31741	0.324285	0.276291	0.26828	0.220827	0.232395	0.209229	0.245424	0.282126	0.295827	0.271406	0.247503	0.230929	0.236224	0.232671	0.247076	0.218387	0.207002	0.194355	0.206626	0.238975	0.271099
NaN	0.0909367	0.0895652	0.0952559	0.116483	0.125963	0.103396	0.110491	0.115224	0.0561745	0.0163507	-0.022423	-0.0504529	-0.0207591	-0.021912	-0.0156815	-0.0508264	-0.0455649	-0.0417735	0.0494617	0.0856901	0.0750278	0.0287251	0.00786687	0.0261236	0.0817719	0.124658	0.221096	0.237455	0.252019	0.224571	0.22908	0.193648	0.206355	0.180004	0.197034	0.208438	0.216065	0.197136	0.171847	0.163092	0.143949	0.14266	0.141663	0.100379	0.0858251	0.0706734	0.0825256	0.103578	0.133002
NaN	0.0816386	0.0773471	0.0798471	0.0692581	0.085164	0.0784052	0.107271	0.100096	0.00709833	-0.0321747	-0.0709445	-0.113337	-0.0753289	-0.0712662	-0.0596006	-0.0863472	-0.0854024	-0.0870778	0.00309327	0.033353	0.0246253	-0.00882203	-0.0276267	-0.0147861	0.0335006	0.0706619	0.196378	0.217426	0.221212	0.183069	0.199182	0.147813	0.151093	0.123905	0.139438	0.139973	0.13947	0.118562	0.0961969	0.0861929	0.0603099	0.0457332	0.035958	-0.00645082	-0.0160415	-0.0351897	-0.0190974	-0.00767644	0.0230435
NaN	0.0283547	-0.00532188	-0.0119534	-0.0185495	0.00429739	-0.00294109	0.0664518	0.0460638	-0.0583475	-0.105924	-0.141646	-0.162246	-0.111059	-0.111863	-0.0930699	-0.0970878	-0.095239	-0.144591	-0.0769335	-0.0555806	-0.0578807	-0.0716544	-0.0611745	-0.0478468	-0.0786699	-0.0432344	0.0749123	0.102081	0.0962515	0.096889	0.14221	0.107219	0.106292	0.0746402	0.0619594	0.0533527	0.0443461	0.0162628	-0.0158032	-0.0146217	-0.0552409	-0.0612514	-0.0861266	-0.129965	-0.136003	-0.143702	-0.13143	-0.135918	-0.11588
NaN	0.0282374	0.0299361	0.0227688	0.0526032	0.0967536	0.121942	0.174726	0.167181	0.059167	0.0174851	0.0048227	-0.020561	0.021651	0.0268407	0.0384145	0.020876	0.0138714	-0.0280427	0.0175561	0.0392763	0.040498	0.0423639	0.0305415	0.0469569	0.0313578	0.0515249	0.168295	0.19159	0.182428	0.147658	0.191726	0.151362	0.151913	0.131307	0.130633	0.11902	0.106024	0.093763	0.074663	0.0767978	0.0394387	0.0186623	-0.0177557	-0.0544022	-0.0527903	-0.0661541	-0.0633516	-0.067635	-0.0416707
NaN	0.178103	0.0411098	0.0271331	0.0534479	0.113285	0.0968906	0.182109	0.149348	0.0337159	-0.00504438	-0.031623	-0.00340656	0.0374429	0.0280954	0.0392736	0.0855607	0.0817323	-0.0154223	-0.0187927	0.00219302	0.0114706	0.0487749	0.134361	0.156258	0.00774932	0.020056	0.0789093	0.109134	0.10284	0.158325	0.216335	0.230969	0.223877	0.200962	0.151339	0.127784	0.109266	0.103268	0.0758267	0.0959807	0.0546976	0.0576817	0.0322912	-0.0057796	-0.0121687	-0.00693153	-0.0105045	-0.0427936	-0.0311712
NaN	0.0628238	0.0484137	0.0142496	0.0472685	0.0457896	0.0365708	0.0883397	0.103109	0.0251916	0.00394691	-0.0238909	-0.0445692	-0.0202682	-0.0112501	-0.00237143	0.0014364	0.0105562	-0.0231503	0.00684179	0.0189613	0.0315562	0.0476472	0.0558473	0.0686208	0.0378683	0.0498821	0.116578	0.152855	0.146074	0.157441	0.202737	0.182918	0.164761	0.147227	0.103806	0.0888037	0.0674072	0.0674632	0.0542799	0.0433846	-0.000182799	-0.0181221	-0.0455124	-0.0738351	-0.0893419	-0.104138	-0.105226	-0.107991	-0.068507
NaN	0.110472	0.101082	0.0824414	0.1108	0.129023	0.118402	0.17832	0.204335	0.126185	0.106789	0.0778873	0.0290916	0.0555005	0.0616967	0.0645757	0.0430133	0.0534862	0.0310518	0.0927437	0.105522	0.113871	0.112515	0.0924895	0.105343	0.121954	0.141514	0.232901	0.266927	0.263177	0.250393	0.290312	0.244679	0.238972	0.205231	0.185988	0.171032	0.150849	0.138837	0.10751	0.0972473	0.0588186	0.0513667	0.0343111	-0.00110641	-0.0241804	-0.0445173	-0.038001	-0.0268155	0.0135589
NaN	0.0187727	0.0280907	0.00513615	0.0577299	0.0943822	0.101916	0.147416	0.161684	0.0758618	0.0545561	0.0630645	0.022119	0.0514269	0.0507342	0.0672811	0.0594199	0.0640778	0.0586675	0.0954141	0.105034	0.117765	0.125991	0.112007	0.126621	0.129353	0.151146	0.244202	0.26529	0.249028	0.233944	0.266622	0.237128	0.218765	0.201719	0.195934	0.200376	0.180796	0.165519	0.154929	0.144796	0.104113	0.0697084	0.0360224	0.00321892	-0.00397432	-0.0297347	-0.0212452	-0.018008	0.0172924
NaN	-0.139223	-0.147556	-0.121885	-0.00486985	0.0831177	0.0748895	0.120238	0.106177	0.122241	0.113028	0.156838	0.202556	0.244115	0.196217	0.210711	0.240944	0.241824	0.205228	0.189361	0.190774	0.193175	0.20182	0.221589	0.232757	0.165736	0.214344	0.212407	0.223772	0.215339	0.260218	0.258426	0.255335	0.23414	0.219719	0.215777	0.237077	0.243953	0.229127	0.229914	0.234501	0.217311	0.199409	0.16314	0.145845	0.136313	0.133996	0.133987	0.120271	0.139161
NaN	-0.131398	-0.168315	-0.163394	-0.0476242	-0.00401036	-0.0321362	0.022239	-0.00653244	0.00238035	-0.0368227	0.0065878	0.0668633	0.115568	0.0616238	0.0716053	0.110895	0.124474	0.0971813	0.0672828	0.061533	0.067381	0.0980605	0.140069	0.149649	0.0272412	0.0691616	0.04119	0.0731585	0.0567048	0.166421	0.181379	0.238526	0.194319	0.182174	0.126172	0.142467	0.129743	0.130216	0.114709	0.113174	0.0950313	0.102936	0.0781398	0.0677964	0.045852	0.0515572	0.0274753	0.0200663	0.0212072
NaN	-0.130046	-0.200023	-0.200607	-0.0925205	-0.0411952	-0.0567637	0.00147727	-0.0660557	-0.167304	-0.202496	-0.15999	-0.0716956	-0.00387496	-0.0558493	-0.045489	0.0115357	0.0245382	-0.0315469	-0.0724836	-0.0832883	-0.0746035	-0.0192147	0.0515991	0.0582689	-0.130431	-0.0804155	-0.0499452	-0.0114468	-0.0445359	0.0566922	0.121887	0.177216	0.130131	0.119408	0.0694358	0.0709867	0.0323307	0.0149252	-0.0233074	-0.0198301	-0.0526379	-0.0614149	-0.0899247	-0.0978908	-0.120282	-0.111835	-0.137435	-0.146642	-0.149121
NaN	-0.0221653	-0.0643007	-0.0462643	0.0173244	0.0566321	0.0691801	0.0530526	-0.0137031	-0.119973	-0.154008	-0.12209	-0.0877596	-0.0383231	-0.0846834	-0.0754554	-0.0639621	-0.0547546	-0.0623423	-0.0698626	-0.08138	-0.0903048	-0.0386855	-0.00666654	0.00720369	-0.0968953	-0.0668137	0.0337967	0.0499696	0.022183	0.0337203	0.0964149	0.146918	0.131533	0.134237	0.135287	0.148399	0.111374	0.0923812	0.0549298	0.0416651	-0.00107489	-0.0200507	-0.0536205	-0.0768465	-0.0885296	-0.0833799	-0.0956955	-0.106303	-0.114285
NaN	-0.105698	-0.0893885	-0.0658782	-0.0430009	-0.0398444	-0.00345555	-0.0839197	-0.12032	-0.109883	-0.119632	-0.105114	-0.12741	-0.116548	-0.126675	-0.123564	-0.166548	-0.161838	-0.0943684	-0.0886147	-0.113754	-0.13471	-0.180925	-0.241444	-0.2333	-0.112112	-0.0973118	-0.114309	-0.129494	-0.118131	-0.181677	-0.205714	-0.194073	-0.178746	-0.161201	-0.105097	-0.0705858	-0.0583075	-0.0586904	-0.0438142	-0.0647812	-0.081118	-0.116698	-0.121352	-0.143135	-0.138505	-0.153519	-0.152656	-0.168718	-0.170476
NaN	-0.0714037	0.0548099	0.102863	0.0769501	0.0495328	0.0537799	0.0268589	0.0789494	0.134231	0.133236	0.115541	0.031024	0.0209369	0.0231126	0.0236943	-0.0481945	-0.0520647	-0.0229813	0.0614703	0.106706	0.0847534	0.0188622	-0.0945144	-0.0761731	0.123003	0.139158	0.149512	0.15037	0.160942	0.0871544	0.0399264	-0.0273538	-0.00462376	-0.0172046	0.0316297	0.0600185	0.0926553	0.0974327	0.0952939	0.0815374	0.0605109	0.022835	0.0102848	-0.0225718	-0.017619	-0.0264499	-0.00930669	-0.00400887	0.0209152
NaN	0.0235039	0.114313	0.145157	0.146988	0.168196	0.177375	0.177461	0.212601	0.214647	0.195763	0.180449	0.120506	0.142587	0.135647	0.140079	0.0840479	0.0784057	0.0810116	0.171	0.213245	0.193733	0.132278	0.0500243	0.0650469	0.199488	0.239484	0.303681	0.296898	0.296222	0.240424	0.213314	0.147909	0.161165	0.137034	0.178735	0.20181	0.220792	0.208004	0.187635	0.173716	0.146606	0.122171	0.0952429	0.0601312	0.0592476	0.0436578	0.0610441	0.0703392	0.0999354
NaN	0.090364	0.176391	0.188275	0.176716	0.197176	0.205778	0.259686	0.275068	0.191917	0.167242	0.162486	0.131162	0.168075	0.156505	0.158749	0.132257	0.123026	0.073811	0.147247	0.189284	0.188488	0.187535	0.150452	0.156262	0.166311	0.205492	0.335748	0.341082	0.319536	0.279132	0.311803	0.255269	0.258427	0.229755	0.250188	0.242626	0.231696	0.214128	0.164259	0.15829	0.11026	0.0881566	0.0411668	0.00620742	0.00239396	-0.0105293	0.00416358	0.0123201	0.0429182
NaN	-0.00900655	0.0764092	0.0943837	0.0902208	0.129951	0.145086	0.196839	0.206166	0.117338	0.0710572	0.0704806	0.0401426	0.0876908	0.0987926	0.11482	0.0936232	0.0872367	0.0289467	0.084993	0.101903	0.101828	0.107433	0.0841733	0.0814017	0.0592908	0.0918222	0.207443	0.219325	0.197083	0.179845	0.209487	0.156755	0.147369	0.123865	0.130182	0.125859	0.104151	0.080806	0.0249978	0.0139454	-0.0337677	-0.0598225	-0.112905	-0.138498	-0.141218	-0.16263	-0.153629	-0.151137	-0.126646
NaN	-0.212774	-0.129111	-0.0876828	-0.0703402	-0.0410127	-0.00370117	0.0261697	0.027256	-0.0361285	-0.0615464	-0.046826	-0.0913013	-0.0462037	-0.0322707	-0.0178109	-0.0430027	-0.0511856	-0.0915633	-0.0450356	-0.0368688	-0.0449674	-0.0458	-0.0770323	-0.080075	-0.0657862	-0.0442679	0.067878	0.0770494	0.0557808	0.0195463	0.0341205	-0.00854789	-0.00855658	-0.0117846	0.00692406	0.00648903	-0.0130859	-0.0263988	-0.0559191	-0.062618	-0.103037	-0.142337	-0.188917	-0.201205	-0.198813	-0.212844	-0.212565	-0.211315	-0.205
NaN	-0.227482	-0.0906878	-0.0270286	0.00106589	0.0497071	0.0409771	0.0275907	0.0358924	0.0540487	0.0406082	0.0661287	0.0235208	0.0518321	0.0478376	0.0628314	0.0360404	0.0447883	0.0676439	0.14046	0.127702	0.111943	0.0549259	-0.00726993	0.00775402	0.0869635	0.118426	0.139847	0.147452	0.140036	0.116032	0.109889	0.0790396	0.0785298	0.0796437	0.109562	0.158592	0.175869	0.158365	0.126131	0.117413	0.0949088	0.0764051	0.0534388	0.0475448	0.040307	0.0250744	0.0172049	0.024083	0.0295439
NaN	-0.124893	-0.0769276	-0.0182535	0.00200151	0.0162087	-0.015776	-0.02208	0.00660534	0.0618279	0.0635741	0.094458	0.060455	0.0720663	0.0420368	0.0483814	0.0437051	0.0498231	0.0618492	0.10997	0.118527	0.114947	0.0753651	0.0609157	0.0809602	0.12105	0.140875	0.138731	0.129235	0.141981	0.13763	0.121204	0.115157	0.127807	0.122513	0.152531	0.193429	0.226175	0.206807	0.213925	0.227816	0.241475	0.2532	0.240943	0.227271	0.240503	0.241077	0.248599	0.229828	0.219552
NaN	0.0548059	0.102136	0.134508	0.0882646	0.104428	0.0492123	0.0793458	0.0962677	0.150741	0.159278	0.169812	0.172872	0.171704	0.194984	0.196083	0.184831	0.187378	0.149018	0.185619	0.174077	0.177779	0.154143	0.151828	0.14065	0.138382	0.156001	0.155977	0.142484	0.148204	0.175707	0.189442	0.168601	0.176036	0.159368	0.164113	0.196814	0.232226	0.205344	0.156891	0.166067	0.170052	0.20296	0.196324	0.186994	0.197619	0.189102	0.198429	0.189042	0.186381
NaN	-0.0850214	-0.0451589	-0.0167209	-0.0792501	-0.116845	-0.159155	-0.147786	-0.149011	-0.100782	-0.0978667	-0.0826814	-0.0543415	-0.0648455	-0.0900423	-0.0904927	-0.0806748	-0.0744203	-0.0897378	-0.078975	-0.0578293	-0.0478474	-0.0494532	-0.0238947	-0.0175113	-0.0543707	-0.0414661	-0.047321	-0.063131	-0.0432403	-0.00774177	-0.00191424	0.00133093	0.0100335	0.00297141	-0.00185454	0.0343586	0.0694522	0.0474963	0.0292917	0.0438119	0.0578712	0.0927758	0.0942673	0.0809101	0.104012	0.106553	0.119029	0.10074	0.0906614
NaN	-0.0152903	-0.0161844	0.000454253	0.00793281	0.0433747	0.0176127	0.0561813	0.012015	-0.0750265	-0.0826465	-0.0563421	-0.0393684	-0.00200623	-0.00463886	-0.00758768	0.0116392	0.0182759	0.00217028	0.0232015	-0.00919981	-0.00359114	-0.00757529	0.0236002	0.0113785	-0.0528856	-0.0193972	0.0851146	0.0633145	0.0598097	0.0645048	0.103326	0.0912853	0.0729693	0.0657149	0.0936484	0.113291	0.0994535	0.0690931	0.00294444	-0.00265799	-0.0184701	-0.0100036	-0.0204687	-0.0366306	-0.0284937	-0.0471105	-0.0479133	-0.0424968	-0.0400577
NaN	-0.330729	-0.308682	-0.287407	-0.264471	-0.3024	-0.343175	-0.357393	-0.391473	-0.369126	-0.376572	-0.363693	-0.346354	-0.332567	-0.360497	-0.367266	-0.379855	-0.370423	-0.327587	-0.279086	-0.278126	-0.286238	-0.316937	-0.325945	-0.317789	-0.316845	-0.274037	-0.224726	-0.199891	-0.167175	-0.16625	-0.181865	-0.186214	-0.185946	-0.187949	-0.165611	-0.125579	-0.105484	-0.118404	-0.138326	-0.13478	-0.130579	-0.100343	-0.0986261	-0.120543	-0.127265	-0.132267	-0.13142	-0.12037	-0.108886
NaN	-0.231133	-0.162709	-0.124021	-0.0917927	-0.0788328	-0.0800453	-0.0770752	-0.088502	-0.0580934	-0.07312	-0.074738	-0.117002	-0.101539	-0.10322	-0.101235	-0.159324	-0.151896	-0.0789022	0.000107902	-0.0298125	-0.0472072	-0.0846902	-0.16354	-0.176637	-0.0760437	-0.0412961	0.0337478	0.0459911	0.0656662	0.0145956	-0.0202097	-0.0938335	-0.0861993	-0.097091	-0.0661571	-0.032084	-0.0206912	-0.0351362	-0.043178	-0.0546869	-0.0328384	-0.0306505	-0.0301817	-0.0371162	-0.0379428	-0.0596695	-0.0619403	-0.0372848	-0.0232239
NaN	-0.202268	-0.199631	-0.178073	-0.153901	-0.138723	-0.14561	-0.148449	-0.135405	-0.0827905	-0.109693	-0.128178	-0.15184	-0.14527	-0.169344	-0.179584	-0.213424	-0.20308	-0.137347	-0.062029	-0.0439633	-0.0573477	-0.134293	-0.175092	-0.170359	-0.0844294	-0.0485376	-0.0230211	-0.00400873	0.0273019	-0.0128309	-0.0515899	-0.0770593	-0.0735675	-0.0895256	-0.068318	-0.0360195	-0.0279947	-0.0517272	-0.0661493	-0.0782717	-0.0727534	-0.0532664	-0.034592	-0.0480776	-0.0621656	-0.0691464	-0.0724004	-0.0640483	-0.0457282
NaN	0.0533014	0.0956	0.120668	0.115206	0.122387	0.0936379	0.0910443	0.127085	0.180213	0.175069	0.167489	0.145699	0.138966	0.11438	0.111602	0.072367	0.0733968	0.111437	0.190782	0.200204	0.182333	0.0925563	0.0166226	0.0273885	0.161851	0.202831	0.230534	0.212075	0.212253	0.150273	0.113869	0.0658496	0.071457	0.0488206	0.102195	0.132636	0.153525	0.124564	0.111624	0.0864275	0.0984601	0.1043	0.119655	0.116579	0.110201	0.0983135	0.100556	0.105266	0.133941
NaN	0.109699	0.0954302	0.0834848	0.0763294	0.10252	0.0716203	0.106533	0.0921783	0.0110208	0.0135968	0.0202567	0.0540743	0.0608115	0.0281464	0.0231362	0.0326665	0.0322534	-0.00747828	0.0132825	0.028679	0.0427754	0.0426271	0.0529435	0.0732292	0.0204547	0.0576838	0.148101	0.121904	0.0990409	0.0687072	0.118824	0.132723	0.129239	0.102509	0.126557	0.134623	0.128875	0.0966909	0.0438913	0.0330958	0.0205422	0.04495	0.0334336	0.0157238	0.0126695	0.0207949	0.0309722	0.0217255	0.0270614
NaN	0.163876	0.076646	0.0353255	0.0530954	0.0953057	0.0779377	0.150018	0.0983578	-0.0107296	-0.0141691	-0.000540989	0.0657804	0.0815047	0.042213	0.040645	0.0848215	0.0824552	0.0113431	-0.0371076	-0.0329527	-0.0108067	0.0337161	0.101844	0.118376	-0.0188889	-0.0116352	0.0233054	0.00440536	-0.0159289	0.0398913	0.0978596	0.146865	0.144859	0.13376	0.0900159	0.0791374	0.0656255	0.0575825	0.0129824	0.0294345	0.0148431	0.0598176	0.0476976	0.0299191	0.0182752	0.024607	0.0255555	0.00540914	-0.00420153
NaN	0.148896	0.0197962	-0.00911093	0.0784912	0.133928	0.131759	0.160649	0.0761385	-0.032821	-0.0583813	-0.0268245	0.0451339	0.0783599	0.036328	0.0324965	0.105435	0.102029	0.0296194	-0.0558414	-0.0468863	-0.0274898	0.0379648	0.14913	0.170645	-0.0273556	-0.0190396	-0.01708	-0.0182316	-0.0382197	0.0420163	0.103262	0.195171	0.173593	0.192236	0.142819	0.134942	0.0951344	0.0953252	0.0718544	0.0852156	0.0433833	0.0527683	0.0168836	0.00507766	0.00175639	0.0191587	0.00759047	-0.0359007	-0.0511308
NaN	0.096588	0.00377828	-7.61659e-05	0.0769058	0.136907	0.163446	0.171967	0.0795048	-0.0244226	-0.0411753	-0.0119925	0.0270738	0.0656783	0.0262361	0.0284192	0.101094	0.0987873	0.0608221	0.0199401	0.0351605	0.0473044	0.103817	0.187488	0.208209	0.0500601	0.0638834	0.0945446	0.104295	0.0900144	0.108508	0.15503	0.222798	0.206657	0.23154	0.225198	0.218012	0.176647	0.16127	0.146281	0.165121	0.116377	0.0956903	0.0499212	0.0395256	0.0471055	0.0599241	0.0615718	0.0113122	-0.00458482
NaN	-0.00306127	-0.0288928	-0.0118401	0.00357682	0.0261498	0.0505997	0.0211273	-0.0352937	-0.113522	-0.11414	-0.0886898	-0.114319	-0.0801011	-0.105512	-0.105444	-0.0920316	-0.0956268	-0.0966219	-0.0725587	-0.0709602	-0.0690043	-0.0770912	-0.0597631	-0.0528081	-0.0510608	-0.036628	0.0432419	0.0350113	0.0263067	-0.0132502	-0.000196658	0.0204629	0.053495	0.0634505	0.10752	0.108497	0.0944415	0.0729469	0.0613357	0.0725627	0.0494333	0.0537373	0.028995	0.00389644	0.0174346	0.0140426	0.0333928	-0.00290515	-0.0250655
NaN	0.0325868	0.0275396	0.0387817	0.0351488	0.0320776	0.0546753	0.0216351	-0.0217941	-0.11556	-0.112685	-0.0910246	-0.116195	-0.0895004	-0.105846	-0.101303	-0.104942	-0.105022	-0.0924814	-0.0673229	-0.0693193	-0.0673695	-0.0518361	-0.0505654	-0.0486657	-0.0560417	-0.054276	0.0360678	0.0228696	0.0110481	-0.0349388	-0.00912316	0.00818729	0.0392732	0.0480334	0.0877539	0.0844901	0.077913	0.0584185	0.05672	0.0748449	0.0564698	0.0539353	0.0393154	0.0142657	0.0238189	0.0135103	0.0257259	-0.00712886	-0.0325894
NaN	0.0436178	0.116929	0.137686	0.0748189	0.0130384	0.00626212	-0.0582648	-0.0447475	-0.0708821	-0.0547773	-0.055099	-0.104688	-0.113869	-0.121033	-0.128272	-0.174759	-0.165939	-0.131157	-0.0629727	-0.0580423	-0.0582389	-0.0954112	-0.151165	-0.140668	-0.0277843	-0.0285996	0.0577565	0.0505573	0.0490813	-0.0373532	-0.0427384	-0.0683297	-0.018383	-0.0125381	0.0382776	0.0668815	0.0847267	0.0657612	0.0562056	0.0586155	0.0620993	0.0634611	0.0624967	0.0435052	0.0510932	0.0391571	0.0501788	0.043549	0.0306042
NaN	0.0664058	0.099359	0.0964312	0.0296088	-0.0167101	-0.00474452	-0.038292	0.00232003	0.00232909	0.00603762	-0.00798987	-0.0774813	-0.0893888	-0.07758	-0.086562	-0.136579	-0.126964	-0.0915793	-0.0269881	-0.0119967	-0.0231487	-0.0830031	-0.157917	-0.147537	0.00153038	-0.00904634	0.0370023	0.03385	0.051008	-0.0282307	-0.0451626	-0.0766673	-0.041541	-0.0366498	0.00751215	0.0178835	0.0410359	0.0427972	0.0530165	0.0527162	0.0578925	0.0521453	0.0672826	0.0533567	0.0526465	0.0403021	0.0327555	0.0353453	0.030261
NaN	0.0827801	0.0778939	0.0661948	0.0449021	0.0595724	0.0515875	0.0652518	0.128079	0.188745	0.19645	0.176209	0.104386	0.093467	0.0994653	0.0858806	0.0456642	0.054602	0.0792757	0.129122	0.152366	0.14576	0.0681021	0.0201185	0.0223154	0.149387	0.138176	0.134291	0.144261	0.157374	0.149788	0.107991	0.0857435	0.0989404	0.083063	0.0762731	0.0837308	0.104287	0.10493	0.11195	0.103065	0.125089	0.155157	0.18362	0.1707	0.149953	0.133653	0.120004	0.125785	0.137836
NaN	0.303181	0.225171	0.198666	0.206466	0.269052	0.249513	0.302819	0.2969	0.290525	0.292207	0.262731	0.241098	0.247659	0.269055	0.269037	0.274942	0.2847	0.265651	0.287938	0.297127	0.302828	0.282627	0.297244	0.2969	0.288428	0.282337	0.268535	0.278501	0.300817	0.348121	0.358871	0.338722	0.329172	0.319108	0.272937	0.285879	0.279909	0.272024	0.232752	0.240052	0.226238	0.25858	0.26059	0.248766	0.22295	0.211248	0.20724	0.201156	0.215152
NaN	0.225087	0.146354	0.142969	0.193449	0.258443	0.272836	0.345477	0.350563	0.280699	0.239028	0.214465	0.209354	0.259111	0.301515	0.314968	0.328529	0.335716	0.296791	0.3206	0.32538	0.31374	0.29844	0.326547	0.319252	0.281211	0.278111	0.317294	0.340034	0.360904	0.40164	0.402027	0.386561	0.381036	0.373167	0.334583	0.316755	0.298332	0.288915	0.252934	0.271058	0.243781	0.271135	0.251752	0.22916	0.207571	0.197226	0.200123	0.1838	0.190227
NaN	0.116652	0.0690432	0.0701513	0.109571	0.147003	0.151858	0.184406	0.167327	0.0968249	0.0726582	0.0746708	0.0987544	0.148204	0.15657	0.161406	0.180609	0.19087	0.177898	0.169276	0.177491	0.164229	0.150095	0.182216	0.180829	0.134192	0.128211	0.143549	0.17389	0.194441	0.235702	0.235178	0.251252	0.255049	0.259835	0.239698	0.220153	0.21225	0.209883	0.201371	0.219596	0.195942	0.217554	0.211226	0.193091	0.17533	0.161461	0.158528	0.131048	0.124454
NaN	0.100085	0.091932	0.11313	0.117805	0.136494	0.119444	0.0804952	0.0777228	0.0336163	0.015159	0.0122195	0.0104428	0.0449063	0.0336182	0.0375479	0.0618898	0.067693	0.0733476	0.0596523	0.076008	0.0629774	0.0210737	0.0401504	0.0368517	0.0317378	0.0339928	0.0317274	0.0587202	0.0871395	0.0966119	0.0807414	0.0906173	0.0964032	0.1081	0.117946	0.128676	0.124708	0.119407	0.117503	0.127618	0.100786	0.0900957	0.0811767	0.0538722	0.0563577	0.044306	0.0391512	-0.00448041	-0.0144295
NaN	-0.000172047	0.010667	0.0468189	0.0463822	0.0329204	-0.027278	-0.0528082	-0.0135122	0.0626336	0.095677	0.111458	0.123169	0.107127	0.0950521	0.0821506	0.0750428	0.0825534	0.0996913	0.0948423	0.0921204	0.0857973	0.0379719	0.0291825	0.0215588	0.0703675	0.0821732	0.0374767	0.0581473	0.0806896	0.072573	0.0309812	0.0281049	0.0423648	0.0385494	0.0769728	0.101828	0.134217	0.113687	0.134377	0.144784	0.159197	0.182399	0.20019	0.181458	0.175637	0.167671	0.168649	0.157817	0.159308
NaN	0.0801956	0.155717	0.198077	0.169415	0.12645	0.137774	0.0694257	0.105002	0.0747843	0.0748531	0.0559635	-0.0075251	-0.00771466	0.00233941	0.00538022	-0.0230008	-0.0247231	0.0132153	0.0574577	0.0801379	0.070513	0.030202	-0.0264883	-0.0220379	0.101723	0.108249	0.169427	0.162597	0.165782	0.0828752	0.0706345	0.0372531	0.0591335	0.0636305	0.131796	0.157842	0.176674	0.173365	0.188072	0.176851	0.155114	0.09182	0.0775263	0.0535018	0.0653281	0.0656525	0.0769029	0.0817368	0.0950575
NaN	-0.0016787	0.0734942	0.105185	0.0527742	0.00574238	0.0065267	-0.0614087	0.00558873	0.0919885	0.102076	0.0757723	0.00620779	-0.0325768	-0.0186839	-0.0180611	-0.0907422	-0.0864926	-0.000604914	0.0839588	0.0983611	0.0812388	0.0111309	-0.103947	-0.087925	0.127118	0.123663	0.139374	0.141182	0.167179	0.0689177	0.00816634	-0.0605306	-0.0208077	-0.02786	0.038293	0.07261	0.121297	0.118981	0.152437	0.139801	0.172392	0.153937	0.176216	0.1539	0.161667	0.148238	0.158036	0.181698	0.20487
NaN	0.246551	0.216473	0.227308	0.216141	0.217226	0.232014	0.217577	0.232265	0.164395	0.1249	0.0922796	0.032928	0.0380432	0.0558935	0.0570008	0.0128814	0.0102255	0.0511903	0.138194	0.168805	0.150461	0.135196	0.0842892	0.0926598	0.173826	0.184375	0.298564	0.33038	0.341841	0.283335	0.281666	0.22096	0.221266	0.208828	0.241402	0.249164	0.246446	0.224049	0.201982	0.1842	0.185197	0.159291	0.166103	0.144071	0.14011	0.128922	0.132154	0.149618	0.16069
NaN	0.246211	0.231447	0.233383	0.206461	0.22673	0.245822	0.259912	0.270754	0.185864	0.160008	0.122669	0.0569956	0.0643819	0.0738184	0.081278	0.0521896	0.0493872	0.0529742	0.146662	0.186429	0.183002	0.186556	0.16643	0.180637	0.216116	0.210575	0.333781	0.356395	0.374227	0.324506	0.338871	0.276825	0.298039	0.278029	0.289521	0.278229	0.271119	0.255573	0.233739	0.23565	0.21748	0.211075	0.198479	0.161524	0.165372	0.149612	0.165142	0.159793	0.173366
NaN	0.124863	0.149391	0.158301	0.114072	0.117463	0.134401	0.145949	0.148383	0.0624354	0.0390119	0.0106904	-0.0559521	-0.0453237	-0.0345761	-0.0261442	-0.0645079	-0.0672323	-0.0700859	0.031533	0.0700153	0.0650157	0.0553267	0.0216048	0.0487733	0.112291	0.117173	0.229065	0.247889	0.261886	0.207279	0.222552	0.167122	0.1888	0.170476	0.185081	0.178483	0.186148	0.166838	0.147133	0.149681	0.131719	0.125326	0.102004	0.0612103	0.0746261	0.0516484	0.0723939	0.0690559	0.0887632
NaN	-0.0183855	0.0451853	0.0651101	0.0163674	0.0141048	0.0305024	-0.0066364	0.0220032	0.0743783	0.0536628	0.0267003	-0.0700475	-0.0833933	-0.061939	-0.05346	-0.109761	-0.110491	-0.0594138	0.0391749	0.0725881	0.0576469	-0.0128268	-0.0860084	-0.0617211	0.12527	0.115258	0.122039	0.139712	0.178947	0.131655	0.0799195	0.0217518	0.0593156	0.0603325	0.0797475	0.106555	0.145856	0.14418	0.158692	0.159569	0.164106	0.153267	0.148987	0.116347	0.139925	0.125636	0.147742	0.143057	0.158303
NaN	-0.13694	-0.0991686	-0.0610864	-0.0990892	-0.116604	-0.10331	-0.133568	-0.0843271	-0.0220494	-0.0483681	-0.0749323	-0.168711	-0.174497	-0.149009	-0.14492	-0.215567	-0.212919	-0.159996	-0.0553207	-0.0274576	-0.0450272	-0.115119	-0.192333	-0.172915	-0.00299501	-0.0119462	-0.00944017	0.0283173	0.0686641	0.0338525	-0.017648	-0.05756	-0.0158887	-0.0201188	-0.0158704	-0.00593961	0.0285139	0.0250501	0.037345	0.0403111	0.0490125	0.0586397	0.0665024	0.0320614	0.0474858	0.0429989	0.0609279	0.0590105	0.0589729
NaN	-0.147041	-0.138209	-0.123788	-0.132597	-0.13006	-0.140395	-0.15421	-0.172193	-0.155628	-0.187133	-0.190591	-0.230711	-0.206497	-0.213439	-0.213361	-0.261786	-0.256951	-0.236942	-0.176482	-0.167191	-0.174417	-0.213364	-0.241045	-0.234838	-0.187185	-0.170612	-0.16486	-0.108926	-0.0695804	-0.0476677	-0.0623341	-0.0713518	-0.028991	-0.0355273	-0.0551465	-0.0434742	-0.0216713	-0.0293298	-0.051085	-0.0420927	-0.0534482	-0.020609	-0.029109	-0.0716527	-0.0733208	-0.0783936	-0.066499	-0.0809197	-0.0896812
NaN	-0.0509444	-0.0179616	-0.00650594	-0.0358148	-0.0328151	-0.0435496	-0.0221695	-0.0399409	-0.0606249	-0.0882873	-0.0898349	-0.121943	-0.0847116	-0.0874501	-0.0866941	-0.134161	-0.127685	-0.126582	-0.0531784	-0.0398008	-0.0489347	-0.0775197	-0.114909	-0.103367	-0.0705797	-0.0391504	0.00689602	0.0517358	0.0676839	0.0643415	0.0656966	0.0301784	0.069905	0.0560097	0.0582487	0.0503489	0.0678506	0.0484697	0.0305561	0.0374791	0.0298839	0.0414417	0.0314791	-0.00558631	0.00109388	-0.0112572	0.00133792	-0.0119107	-0.0119599
NaN	0.0549787	0.138187	0.159619	0.0821253	0.0326957	0.0274868	0.0701139	0.0981351	0.0900112	0.0709236	0.0602764	0.00155805	0.022353	0.038571	0.0392896	-0.0199417	-0.0123509	-0.0110678	0.0885876	0.120309	0.113971	0.0787854	0.0109512	0.0211747	0.119335	0.150141	0.235061	0.243541	0.248756	0.199629	0.184142	0.113354	0.138	0.111086	0.148539	0.13177	0.155198	0.132916	0.12609	0.124958	0.137939	0.137323	0.136529	0.108253	0.130726	0.120847	0.140138	0.139174	0.147062
NaN	0.00799544	0.151466	0.198836	0.123081	0.0737833	0.0788779	0.0553985	0.120988	0.202737	0.20275	0.181485	0.0940837	0.0794076	0.109547	0.109566	0.0213616	0.0141503	0.0626469	0.176995	0.207128	0.187613	0.112903	-0.0109085	-0.0061191	0.219899	0.237432	0.265801	0.260985	0.276461	0.189036	0.137573	0.0449369	0.0873482	0.0681362	0.137546	0.155066	0.206607	0.192589	0.204713	0.196017	0.223698	0.203664	0.211027	0.194245	0.218457	0.204065	0.227539	0.241813	0.261954
NaN	0.0100837	0.123057	0.178238	0.155674	0.134046	0.1178	0.0769164	0.11425	0.179037	0.167963	0.163809	0.099394	0.105479	0.126082	0.132909	0.0614972	0.0587336	0.0814626	0.161729	0.167817	0.158168	0.127516	0.0314784	0.030048	0.169805	0.196359	0.234361	0.222119	0.229228	0.172275	0.141116	0.0721141	0.0873352	0.0694355	0.124494	0.152183	0.187391	0.169445	0.158007	0.149791	0.154875	0.13115	0.107065	0.0890176	0.101732	0.0857658	0.098991	0.0940004	0.109669
NaN	-0.0245559	0.0596222	0.084664	0.0729455	0.0861352	0.10126	0.082511	0.144783	0.204159	0.194995	0.179119	0.104703	0.102097	0.141821	0.145602	0.0701086	0.0591778	0.0851281	0.154141	0.176526	0.171552	0.144756	0.037395	0.0314488	0.179924	0.181492	0.155012	0.170956	0.185747	0.1535	0.131773	0.0755856	0.0921487	0.0686046	0.0840283	0.0897382	0.121067	0.120777	0.11994	0.116261	0.111286	0.108441	0.0853704	0.0686199	0.06327	0.0481989	0.0645433	0.0651406	0.0772035
NaN	-0.09305	-0.024509	-0.0164057	-0.0634075	-0.0339708	-0.00587462	0.0261486	0.0797081	0.133054	0.137424	0.109001	0.0492757	0.0361625	0.0927011	0.0970254	0.0359404	0.034105	0.0497914	0.112219	0.10174	0.098427	0.0741075	-0.0167169	-0.0249249	0.101102	0.0946486	0.0670924	0.0654659	0.0834782	0.0380354	0.0220331	-0.0370331	-0.00877543	-0.0353623	-0.0293168	-0.0539307	-0.0326098	-0.0299714	-0.0235928	-0.0207215	-0.0181968	0.0178463	0.012103	0.00234207	-0.00677987	-0.0139287	0.00843395	0.0217301	0.0338833
NaN	-0.181619	-0.0232268	0.0131022	-0.0624017	-0.105344	-0.113698	-0.13143	-0.0544738	0.0528894	0.0733333	0.0485584	-0.0364824	-0.0662052	-0.0170036	-0.0198851	-0.0975455	-0.0929795	-0.0252995	0.0623895	0.0560712	0.048977	-0.0313708	-0.146867	-0.166934	0.0515268	0.0507128	0.00721689	0.0160807	0.0537208	-0.0109372	-0.0605619	-0.142369	-0.104481	-0.124961	-0.0967808	-0.085507	-0.0416117	-0.050322	-0.0386676	-0.0423367	-0.026766	-0.0124252	-0.00292675	-0.0159735	-0.0157134	-0.0278994	-0.00588113	0.0173494	0.0317992
NaN	-0.32612	-0.133591	-0.0960491	-0.185628	-0.231201	-0.232841	-0.259252	-0.183468	-0.0749017	-0.035303	-0.04114	-0.122644	-0.149093	-0.0979183	-0.0996287	-0.180849	-0.179376	-0.123515	-0.0556736	-0.0630085	-0.0756432	-0.16238	-0.280586	-0.299689	-0.0662946	-0.0613272	-0.0895847	-0.0922661	-0.0630428	-0.153073	-0.20679	-0.294531	-0.261722	-0.270933	-0.210623	-0.201915	-0.156863	-0.165684	-0.148301	-0.154578	-0.145068	-0.145132	-0.144572	-0.153324	-0.142303	-0.15794	-0.130369	-0.111529	-0.0957781
NaN	-0.268455	-0.110502	-0.0847435	-0.144433	-0.172014	-0.164824	-0.180305	-0.10999	-0.0232432	0.00881262	-0.00193919	-0.0835269	-0.0988908	-0.0490201	-0.0497996	-0.12025	-0.121905	-0.077264	-0.0210434	-0.00502619	-0.0158393	-0.0924507	-0.200035	-0.220102	-0.00957427	-0.00444347	-0.0226418	-0.0105016	0.0211436	-0.0646934	-0.114968	-0.20386	-0.168491	-0.174842	-0.11762	-0.115778	-0.0805807	-0.082926	-0.053509	-0.0597458	-0.059351	-0.0723678	-0.0774373	-0.0944965	-0.0866728	-0.106208	-0.0834096	-0.0630707	-0.0421179
NaN	-0.229901	-0.225759	-0.228332	-0.201426	-0.135398	-0.0876757	-0.0547322	-0.0193791	-0.0062013	0.00344801	0.00750189	-0.0400654	-0.0292808	-0.0144151	-0.010718	-0.0342574	-0.0441533	-0.0516517	-0.0474153	-0.0230369	-0.0215019	-0.0403379	-0.0844834	-0.087375	-0.00515339	0.000919757	-0.00310673	0.00829944	0.0242951	-0.00425998	-0.0093065	-0.0620298	-0.0606412	-0.0728588	-0.0567805	-0.0747541	-0.0697603	-0.0725703	-0.0343429	-0.0402113	-0.0504093	-0.0712751	-0.0919617	-0.104529	-0.103074	-0.113132	-0.103242	-0.0988729	-0.0744839
NaN	0.0450081	-0.0245557	-0.0349577	-0.0105726	0.0767303	0.112467	0.105264	0.0648587	0.045008	0.0560651	0.046475	0.0277282	0.0433031	0.0217235	0.0263857	0.0423235	0.0203548	0.010532	0.00977821	0.0370559	0.0348123	0.0162554	0.0276803	0.0329947	0.0628595	0.0749921	0.058167	0.053988	0.0696487	0.0645535	0.066336	0.0409769	0.039505	0.0445552	0.0535832	0.0583589	0.0494899	0.0352025	0.0620134	0.0660823	0.0425368	0.00511809	-0.0192305	-0.0238389	-0.0234255	-0.0213068	-0.00830975	-0.0385938	-0.0223488
NaN	0.0152655	-0.104326	-0.122388	-0.0660472	0.0221575	0.0629747	0.0811464	0.0296132	-0.0245524	-0.0436418	-0.0405546	-0.0117186	0.0306171	-0.00523054	-0.0042647	0.0352203	0.0176727	-0.029791	-0.0626504	-0.0420872	-0.0444843	-0.0348134	0.0288783	0.0317055	-0.0481504	-0.0258924	-0.0184745	-0.0207774	-0.0143382	0.0104303	0.031845	0.0459346	0.028425	0.0245898	0.0239486	0.0158985	-0.00823789	-0.0262971	-0.00685005	-0.00843322	-0.0349521	-0.06095	-0.0881955	-0.0878207	-0.0870482	-0.0799231	-0.0701527	-0.103308	-0.0919472
NaN	0.0175451	-0.174432	-0.189864	-0.0956787	0.00340769	0.0561798	0.0839152	0.021365	-0.0773026	-0.140447	-0.126469	-0.0826209	-0.0226292	-0.0401815	-0.0301414	0.0315664	0.0180977	-0.044723	-0.115112	-0.104768	-0.112498	-0.0719324	0.0503345	0.0493502	-0.124808	-0.128123	-0.12047	-0.0980679	-0.0828664	0.00584455	0.0378176	0.101764	0.0813245	0.0926727	0.0402238	0.0153382	-0.0233371	-0.0215238	-0.0247685	-0.00895119	-0.0461548	-0.0466085	-0.0782718	-0.088909	-0.0902275	-0.0819545	-0.081606	-0.133593	-0.144195
NaN	0.0497674	-0.130698	-0.148618	-0.0340049	0.0534407	0.0967562	0.133216	0.0907565	0.0116541	-0.0440304	-0.0268049	0.0233422	0.085753	0.070508	0.0771305	0.126482	0.118137	0.0615945	-0.0129367	-0.000986382	0.00559019	0.0455845	0.1615	0.145358	-0.0249991	-0.0245242	-0.0346656	-0.0152726	-0.00401293	0.0929189	0.127813	0.189592	0.16533	0.170979	0.107503	0.077537	0.0370278	0.0396769	0.0393505	0.0547538	0.0165599	0.0217239	-0.00435982	-0.0126368	-0.0213787	-0.0112134	-0.0159513	-0.0642133	-0.0741159
NaN	-0.0859103	-0.0948813	-0.0940772	-0.048546	0.00227553	-0.00243766	-0.0061793	0.0312678	0.119037	0.114611	0.0969188	0.0472854	0.0637286	0.0962105	0.0861349	0.023074	0.0272103	0.0574332	0.0988923	0.0794463	0.0634641	-0.032499	-0.0833428	-0.0987786	0.0308485	0.0477784	-0.0104568	-0.00660762	0.0245966	0.0535683	0.00193871	-0.0277777	-0.00210982	-0.0169561	-0.0472307	-0.0363916	-0.012626	-0.0182954	-0.0339942	-0.057355	-0.0450491	0.00768807	0.0281495	0.0279868	0.00390968	0.00888181	0.00788793	0.0091701	0.0282494
NaN	-0.0858578	-0.0754051	-0.0924343	-0.0798676	-0.0540396	-0.0857287	-0.0957614	-0.0679821	0.0167332	0.0350518	0.0135348	-0.013548	-0.0265567	-0.00468833	-0.0173417	-0.0665753	-0.0639571	-0.0378447	-0.000175144	-0.0254427	-0.035764	-0.116158	-0.173908	-0.188579	-0.0781438	-0.0516988	-0.115215	-0.109652	-0.0967036	-0.0772461	-0.104556	-0.125363	-0.115662	-0.136054	-0.15623	-0.136036	-0.113428	-0.121732	-0.136484	-0.169066	-0.137933	-0.0868244	-0.0543882	-0.0485795	-0.0723911	-0.0657527	-0.0647372	-0.0256688	-0.00728614
NaN	-0.0483842	-0.0632263	-0.103848	-0.0973655	-0.104358	-0.144491	-0.134033	-0.127177	-0.0825642	-0.0795618	-0.0917916	-0.0744865	-0.0782632	-0.0842778	-0.0948632	-0.114939	-0.121097	-0.136302	-0.141335	-0.142025	-0.142988	-0.185964	-0.205743	-0.221213	-0.20288	-0.175668	-0.211812	-0.202001	-0.213407	-0.180358	-0.173141	-0.175779	-0.184832	-0.215016	-0.243676	-0.237427	-0.23257	-0.24331	-0.258127	-0.290685	-0.278788	-0.225356	-0.199837	-0.20152	-0.22331	-0.214826	-0.220145	-0.19551	-0.169143
NaN	-0.116519	-0.206399	-0.234221	-0.168349	-0.128182	-0.152114	-0.109014	-0.167427	-0.18768	-0.215323	-0.194484	-0.121	-0.0805362	-0.104685	-0.100623	-0.0574117	-0.0618336	-0.104246	-0.157992	-0.173999	-0.168892	-0.162815	-0.0970317	-0.115076	-0.229626	-0.206207	-0.25104	-0.227935	-0.238723	-0.150338	-0.122113	-0.0642341	-0.096107	-0.107605	-0.162811	-0.156414	-0.172597	-0.177306	-0.197194	-0.206835	-0.214276	-0.175681	-0.175582	-0.179051	-0.189741	-0.180637	-0.195164	-0.190902	-0.193593
NaN	-0.0788686	-0.128958	-0.141	-0.070822	-0.0230501	-0.0524615	-0.0310616	-0.119343	-0.179249	-0.194777	-0.163765	-0.100632	-0.0574343	-0.0994868	-0.0919582	-0.044762	-0.0491535	-0.124629	-0.178654	-0.174876	-0.159544	-0.131261	-0.0343477	-0.0507031	-0.21093	-0.188591	-0.19051	-0.175972	-0.197806	-0.104906	-0.0539214	0.00453789	-0.0219231	-0.0327253	-0.0896209	-0.0818828	-0.110766	-0.120205	-0.148826	-0.145921	-0.171954	-0.145407	-0.16337	-0.176782	-0.184091	-0.180272	-0.189154	-0.203269	-0.202075
NaN	0.00126522	-0.112976	-0.150304	-0.100606	-0.0336187	-0.0438303	0.0270419	-0.0403745	-0.0979903	-0.112169	-0.116895	-0.0672702	-0.0394783	-0.0417667	-0.0389873	0.0168174	0.0134395	-0.0590889	-0.0965838	-0.109756	-0.0952754	-0.0620618	0.036561	0.0228429	-0.126236	-0.117218	-0.137653	-0.12786	-0.148752	-0.0621254	-0.0142751	0.0386664	0.0175192	-0.00165851	-0.0791083	-0.09746	-0.129255	-0.140423	-0.183016	-0.177704	-0.199878	-0.14849	-0.147999	-0.146044	-0.159877	-0.144579	-0.152947	-0.164058	-0.172388
NaN	0.0212123	-0.101534	-0.129147	-0.0817949	-0.017511	-0.014439	0.0603215	0.00607712	-0.0694985	-0.104368	-0.121224	-0.0923511	-0.0489441	-0.0608893	-0.0564832	-0.00843026	-0.00449215	-0.052584	-0.0487225	-0.0377498	-0.0269191	0.00959586	0.100324	0.103125	-0.048012	-0.0317553	-0.0191236	0.00589531	0.0128921	0.0956127	0.13809	0.159446	0.135528	0.114211	0.0462268	0.0212351	-0.0120002	-0.0287522	-0.0688543	-0.0556286	-0.0795133	-0.0327108	-0.0392158	-0.0483584	-0.057205	-0.0474034	-0.0511168	-0.0598465	-0.0597807
NaN	-0.00929683	-0.169901	-0.198835	-0.156541	-0.0820554	-0.0787769	0.0138864	0.00366753	-0.0248071	-0.0630265	-0.079915	-0.0842227	-0.0546836	-0.0569195	-0.0562806	-0.0304962	-0.03242	-0.0799314	-0.072772	-0.0565415	-0.0496184	-0.0106253	0.0652658	0.0642674	-0.060373	-0.0503453	-0.0364682	-0.00260658	0.00413435	0.0866424	0.110014	0.12632	0.101846	0.075072	0.00444678	-0.0280276	-0.0505304	-0.0519833	-0.0914687	-0.0822437	-0.080433	-0.0246517	-0.0311945	-0.0449657	-0.0583392	-0.0555531	-0.059639	-0.049387	-0.0472629
NaN	0.0171437	-0.0248154	-0.0243281	-0.00379186	0.0224156	-0.0239502	-0.028688	-0.0474438	-0.00376638	-0.00369597	-0.00443151	-0.0106021	-0.000145724	-0.0314307	-0.0440357	-0.0508717	-0.0517382	-0.0519721	-0.0288244	-0.040682	-0.0557037	-0.0906581	-0.0683514	-0.0631461	-0.0723852	-0.0484139	-0.0474422	-0.0223446	-0.00355096	0.0290445	0.0122207	0.0212944	0.0176112	0.00359867	-0.00924518	0.00953955	0.0229585	0.021466	0.0141804	0.0106354	0.0400262	0.0766232	0.104195	0.104639	0.094476	0.0882821	0.0771037	0.092083	0.0960409
NaN	0.123131	0.0994975	0.09949	0.107892	0.121153	0.0640348	0.092676	0.0782539	0.126718	0.142833	0.150314	0.154959	0.154922	0.130444	0.109854	0.102774	0.10193	0.0651937	0.076382	0.0656567	0.0591543	0.0190373	0.0346214	0.0364518	0.0300329	0.0494263	0.0565966	0.066585	0.0750218	0.122579	0.12193	0.124451	0.127006	0.108409	0.0881259	0.0995375	0.114018	0.109258	0.0858098	0.0799145	0.105371	0.165396	0.186012	0.182295	0.166824	0.169308	0.161726	0.180268	0.181799
NaN	0.152204	0.0929768	0.0617636	0.108948	0.109638	0.053292	0.0921017	0.0742712	0.050932	0.0694295	0.0659405	0.112236	0.11347	0.0644796	0.0467119	0.0437864	0.0502596	-0.0110559	-0.0333818	-0.038591	-0.0159207	-0.0187726	0.0276655	0.0290908	-0.0675729	-0.0482003	-0.0411993	-0.0464043	-0.0410615	0.031224	0.0769437	0.098427	0.107343	0.0949812	0.0391065	0.0297103	0.0282457	0.0246065	-0.0103132	-0.00180804	-0.00639068	0.052684	0.0602592	0.0462623	0.0306112	0.0310833	0.027758	0.0181729	0.0130989
NaN	0.110849	0.102562	0.0611782	0.0856826	0.0614132	-0.0214638	0.0425958	0.0311745	0.0220382	0.0473776	0.0662835	0.106008	0.112966	0.0749173	0.0563488	0.0559823	0.0637228	-0.00430823	-0.0215412	-0.0177808	0.00991157	-0.00186055	0.0263784	0.0192173	-0.0671919	-0.0427808	-0.030505	-0.0420526	-0.0579716	0.0140574	0.0566293	0.0721409	0.0586242	0.0382105	-0.00458101	-0.0170054	-0.0172359	-0.0251442	-0.0744038	-0.0713091	-0.0773598	-0.0212347	-0.016813	-0.0224498	-0.0340923	-0.0327472	-0.0312076	-0.0417557	-0.0433773
NaN	0.0455824	0.057548	0.0830846	0.140645	0.121485	0.103538	0.0608966	0.0358934	0.0413122	0.0546719	0.109159	0.170365	0.176071	0.126797	0.112056	0.133777	0.135078	0.116666	0.0491834	0.0423977	0.0519827	0.0409778	0.0570986	0.0514882	0.000812267	-0.00277741	-0.040294	-0.0363144	-0.0255354	-0.0202317	-0.0200459	0.0233114	0.0220983	0.0519195	0.0823024	0.0998426	0.104631	0.11443	0.110071	0.118436	0.0909741	0.0892439	0.0598084	0.0588777	0.0622568	0.0624262	0.0578903	0.0290031	0.0140423
NaN	0.0493549	0.0522421	0.080818	0.140305	0.131758	0.113827	0.0672267	0.0875949	0.157637	0.162082	0.189615	0.239117	0.220866	0.210293	0.194667	0.205908	0.202366	0.2115	0.155818	0.167983	0.155171	0.123907	0.123243	0.119707	0.112904	0.105381	0.046861	0.0604174	0.0759608	0.0810963	0.044418	0.0637179	0.042713	0.0608163	0.0914073	0.110699	0.120717	0.144952	0.155017	0.159162	0.163092	0.157914	0.148585	0.158646	0.159631	0.168301	0.15132	0.138712	0.144299
NaN	0.104853	0.0944432	0.123558	0.208171	0.241301	0.250342	0.184165	0.184935	0.208819	0.196759	0.226976	0.249207	0.2447	0.224852	0.217714	0.212433	0.212601	0.221744	0.172152	0.177579	0.162305	0.142194	0.142834	0.135734	0.140363	0.127714	0.0764484	0.0959611	0.12408	0.131126	0.101695	0.120718	0.132194	0.161886	0.184348	0.19953	0.212428	0.248011	0.25864	0.275916	0.28177	0.266211	0.251623	0.247688	0.246342	0.242972	0.223462	0.212123	0.205967
NaN	0.115262	0.0728323	0.0932836	0.185994	0.258284	0.271362	0.242005	0.210178	0.227157	0.201205	0.231905	0.257357	0.277612	0.264563	0.263233	0.27436	0.270402	0.255924	0.217757	0.218339	0.199866	0.175762	0.199824	0.191839	0.159088	0.160249	0.109575	0.131936	0.159282	0.19345	0.173806	0.201921	0.207427	0.233757	0.246838	0.254756	0.264804	0.287961	0.275117	0.291155	0.289495	0.301649	0.281482	0.273433	0.271782	0.272614	0.260749	0.243153	0.240594
NaN	-0.0405762	-0.0754453	-0.0542341	0.0171258	0.0397187	0.0946221	0.107907	0.0704311	-0.0120939	-0.0465924	-0.00205534	0.0412029	0.0761531	0.0913407	0.102987	0.143296	0.127492	0.0826748	0.0206634	0.0191599	0.0117382	0.0584755	0.120465	0.100711	-0.0253887	-0.0424322	-0.0074601	0.00970989	0.00909443	0.0156288	0.0390958	0.0735348	0.0760891	0.108158	0.122916	0.0987894	0.0678281	0.0654281	0.0638555	0.0894615	0.0514952	0.0205765	-0.0138658	-0.0193045	-0.00199243	-0.000285743	-0.00624007	-0.0373002	-0.0530814
NaN	-0.0519075	-0.113717	-0.0987769	-0.0306325	0.00201946	0.0342694	0.053838	-0.00429393	-0.0824537	-0.133009	-0.0870861	-0.0340759	0.0218716	0.0248951	0.0399255	0.0887389	0.0823577	0.0411742	-0.0176563	-0.036495	-0.0479156	-0.0147744	0.0655205	0.0441745	-0.101073	-0.100581	-0.0585764	-0.039789	-0.0446946	-0.0212909	0.0124166	0.0577769	0.050251	0.0728835	0.0799459	0.0643046	0.0259135	0.0136457	0.00456942	0.023906	-0.0184366	-0.0351173	-0.0636894	-0.0652359	-0.0517244	-0.0428612	-0.0511941	-0.0922014	-0.109887
NaN	-0.0871579	-0.141453	-0.122187	-0.0553451	-0.00854043	0.0337936	0.0225586	-0.0204064	-0.106862	-0.141811	-0.0986173	-0.0514092	-0.0206679	0.000387669	0.0141931	0.0414547	0.0406862	0.0211501	-0.0447334	-0.0683153	-0.0823205	-0.0506596	0.0117439	-0.00951771	-0.124017	-0.130288	-0.0819262	-0.0825868	-0.082788	-0.0852139	-0.060399	-0.0145121	-0.0153853	0.0172632	0.0462848	0.0352377	0.0141303	0.0169669	0.0151548	0.0387139	0.0142414	-0.00469035	-0.0289807	-0.0321142	-0.0220687	-0.0191916	-0.0335859	-0.0549259	-0.0716605
NaN	0.0174738	-0.0923902	-0.0932859	-0.00749958	0.0570826	0.0632025	0.0557048	0.0033458	-0.0912438	-0.111211	-0.080058	-0.0340766	-0.00139167	-0.0162016	-0.0176046	0.0163678	0.0180784	0.00708494	-0.0490955	-0.0455633	-0.0572461	-0.0480505	0.0184093	0.0251573	-0.0877235	-0.0724933	-0.0228592	-0.0114186	-0.00634281	-0.00282362	0.0312391	0.0774684	0.0574905	0.0732445	0.094848	0.0946026	0.0729556	0.0707718	0.0718482	0.0905309	0.0706189	0.0634431	0.0517995	0.0431767	0.0369699	0.0452156	0.0299269	0.00946957	0.00265057
NaN	-0.0303297	-0.146628	-0.161758	-0.0615325	-0.0224649	-0.0226358	0.00645343	-0.0629438	-0.170339	-0.204159	-0.173415	-0.0952722	-0.0546814	-0.0758043	-0.0741637	-0.011912	-0.00522776	-0.0735002	-0.152915	-0.148667	-0.140945	-0.0815313	0.0408778	0.041745	-0.181427	-0.171068	-0.14374	-0.128009	-0.139845	-0.0420381	0.0168411	0.0939825	0.0540081	0.0584042	0.0045251	-0.0107511	-0.0464985	-0.0437339	-0.066886	-0.0457344	-0.0688981	-0.0506045	-0.0715057	-0.0693507	-0.081966	-0.0645571	-0.0799125	-0.0993239	-0.115388
NaN	0.00708284	-0.131362	-0.169827	-0.0853484	-0.041693	-0.044771	-0.0026355	-0.0700898	-0.176458	-0.219726	-0.203517	-0.111462	-0.0695647	-0.0991388	-0.0955849	-0.0209714	-0.0100312	-0.0817196	-0.173252	-0.18069	-0.166159	-0.0762098	0.0594334	0.0572846	-0.21811	-0.212165	-0.215476	-0.181522	-0.190204	-0.0683973	0.00465919	0.0958762	0.0549824	0.0624873	-0.022006	-0.044392	-0.0970791	-0.0939795	-0.116081	-0.0975807	-0.140146	-0.122923	-0.15137	-0.156576	-0.181215	-0.161197	-0.183413	-0.201529	-0.216163
NaN	-0.0468562	-0.221956	-0.257293	-0.169682	-0.127493	-0.115274	-0.0685735	-0.121298	-0.213299	-0.253071	-0.238643	-0.155527	-0.119001	-0.148931	-0.146799	-0.0769362	-0.0678641	-0.130904	-0.225254	-0.24119	-0.229787	-0.15309	-0.0242266	-0.0253249	-0.262244	-0.257891	-0.272753	-0.242954	-0.245871	-0.12526	-0.0712554	0.017057	-0.0236358	-0.015135	-0.0982312	-0.121202	-0.170382	-0.166809	-0.17704	-0.160266	-0.192264	-0.173883	-0.197316	-0.20006	-0.225752	-0.205639	-0.226917	-0.250324	-0.26938
NaN	0.0173336	-0.139667	-0.176896	-0.0802341	-0.0166539	0.00760053	0.0562886	-0.0019778	-0.120941	-0.160105	-0.146725	-0.0692126	-0.020473	-0.0398477	-0.0348281	0.0282544	0.0260351	-0.0544223	-0.137408	-0.140141	-0.121854	-0.0671391	0.051191	0.0549505	-0.150663	-0.145375	-0.147194	-0.131964	-0.125569	-0.0268007	0.0272571	0.0913176	0.0684946	0.0730035	0.00638297	-0.021233	-0.0590513	-0.0570939	-0.0692108	-0.0439643	-0.0812376	-0.064961	-0.101975	-0.120032	-0.130564	-0.116071	-0.118547	-0.158621	-0.167647
NaN	-0.0599999	-0.159878	-0.16315	-0.0611457	-0.0164756	-0.0018086	0.0254994	-0.0427131	-0.135369	-0.15205	-0.132822	-0.101087	-0.0659972	-0.104534	-0.114364	-0.100164	-0.0995495	-0.143513	-0.173712	-0.182872	-0.176168	-0.17516	-0.107588	-0.108558	-0.207107	-0.189855	-0.154813	-0.155108	-0.148395	-0.0736526	-0.0520467	-0.00209165	0.0035298	0.00557314	-0.0389195	-0.0414897	-0.0605631	-0.068753	-0.103256	-0.0930663	-0.0937289	-0.0411237	-0.0543497	-0.0760036	-0.0881369	-0.0864656	-0.0844867	-0.0924547	-0.117956
NaN	-0.0122476	-0.0571256	-0.0598367	-0.0138949	0.000317716	0.0117626	0.0130624	-0.053926	-0.135919	-0.182979	-0.178435	-0.166977	-0.123564	-0.150414	-0.156672	-0.153713	-0.154614	-0.182453	-0.187855	-0.187418	-0.191352	-0.209312	-0.162113	-0.163973	-0.231817	-0.21113	-0.145809	-0.124647	-0.112364	-0.0548326	-0.0365803	-0.00138588	0.0124248	0.0219066	-0.00627225	0.0044107	-0.0134087	-0.0188751	-0.0619074	-0.0651136	-0.0689416	-0.0401911	-0.0499255	-0.0788613	-0.0817741	-0.0804159	-0.0772181	-0.0729098	-0.086958
NaN	-0.13064	-0.0465958	-0.00846193	0.0551817	0.0415961	0.0309951	0.0256578	-0.00173712	-0.0113303	-0.0372672	-0.0148251	-0.0284292	0.00614665	-0.00425672	-0.0122241	-0.0523553	-0.0413418	-0.0234816	0.0114588	-0.00897292	-0.0197729	-0.0798827	-0.13955	-0.148313	-0.0797104	-0.0414218	-0.0234754	0.00353533	-0.00623261	0.00246293	-0.0125857	-0.00745811	-0.0114032	-0.0127554	-0.0157888	0.00197601	-0.00885124	-0.00996621	-0.0500156	-0.0812091	-0.0653321	-0.0281654	-0.0270633	-0.0310169	-0.0517682	-0.0510923	-0.0512578	-0.0220435	-0.0296942
NaN	-0.193234	-0.0749625	-0.0360768	-0.0163862	-0.04411	-0.0631616	-0.110565	-0.0643393	0.0452494	0.0649985	0.0800376	0.014067	0.00152787	0.010013	-0.00481061	-0.0815496	-0.075112	-0.0205345	0.0118769	0.00237079	-0.0156819	-0.0920781	-0.202698	-0.216673	-0.0403482	-0.0215805	-0.0760924	-0.0565708	-0.0555707	-0.0692438	-0.108194	-0.128763	-0.115625	-0.124792	-0.111838	-0.086368	-0.0596132	-0.0576889	-0.0687697	-0.104478	-0.0682245	-0.0419809	-0.0207724	-0.0117651	-0.0306299	-0.0244168	-0.0267297	0.012198	0.00687805
NaN	-0.0499414	0.0414166	0.0447164	0.0570023	0.0235711	-0.00729932	-0.045691	-0.0113093	0.0873015	0.117476	0.145697	0.113441	0.0964588	0.103862	0.0786565	0.00694526	0.0116753	0.062182	0.0701664	0.032807	0.0234222	-0.0458845	-0.125603	-0.157385	-0.0414324	-0.0282176	-0.0771605	-0.081163	-0.0873728	-0.0876342	-0.118169	-0.117404	-0.0939037	-0.0955901	-0.0867356	-0.0722531	-0.0495238	-0.0500704	-0.0604017	-0.0906138	-0.0478897	-0.00196202	0.0348745	0.0518155	0.0371265	0.0392993	0.0285709	0.051778	0.0348323
NaN	-0.0643779	-0.0669755	-0.0860165	-0.0946505	-0.058063	-0.0891734	-0.0692804	-0.10416	-0.0999088	-0.0782762	-0.0543582	-0.0197763	-0.026359	-0.0216772	-0.0350307	-0.0362691	-0.0260002	-0.0218421	-0.0450603	-0.102243	-0.0936657	-0.092995	-0.0805481	-0.105119	-0.156444	-0.142938	-0.13651	-0.155722	-0.166051	-0.14974	-0.13834	-0.11777	-0.117074	-0.111104	-0.106634	-0.104541	-0.107811	-0.112674	-0.151802	-0.153227	-0.119789	-0.0517865	-0.0406927	-0.024903	-0.0313358	-0.0230791	-0.0209674	-0.00619293	-0.031013
NaN	-0.125554	-0.0907604	-0.0952438	-0.085233	-0.0745971	-0.102753	-0.0982421	-0.157947	-0.160488	-0.138714	-0.0879613	-0.0403857	-0.0233453	-0.0564078	-0.0652781	-0.0597584	-0.0457173	-0.0315032	-0.0550538	-0.10251	-0.091293	-0.0952857	-0.0779314	-0.0871837	-0.136866	-0.115967	-0.100254	-0.127098	-0.1361	-0.116393	-0.11873	-0.0924069	-0.10026	-0.0823768	-0.0672831	-0.0575786	-0.0550582	-0.0534131	-0.0677667	-0.0653823	-0.0328977	0.00546263	0.0151645	0.0322119	0.0355821	0.0296779	0.0277955	0.0177461	-0.00788222
NaN	0.0268202	0.00302589	-0.0262209	-0.0540038	-0.0304024	-0.0497362	-0.0900113	-0.154334	-0.18457	-0.166854	-0.152678	-0.0750561	-0.0852491	-0.0956271	-0.102676	-0.0746585	-0.0729557	-0.0778765	-0.149882	-0.175397	-0.167206	-0.148715	-0.112129	-0.114479	-0.191986	-0.196428	-0.205695	-0.23828	-0.224163	-0.218626	-0.214748	-0.202946	-0.205505	-0.172514	-0.17049	-0.150049	-0.154601	-0.144922	-0.143248	-0.133684	-0.126145	-0.128563	-0.129643	-0.115812	-0.100847	-0.104169	-0.105227	-0.131504	-0.143315
NaN	-0.0802936	-0.0258811	-0.0358663	-0.102121	-0.1165	-0.0834148	-0.12737	-0.173284	-0.167191	-0.15637	-0.152771	-0.152981	-0.169873	-0.129455	-0.126497	-0.139732	-0.148672	-0.136596	-0.16266	-0.180965	-0.191589	-0.202228	-0.2387	-0.24268	-0.182697	-0.209259	-0.264212	-0.279241	-0.251857	-0.287856	-0.303864	-0.317566	-0.294475	-0.26047	-0.253232	-0.254487	-0.239399	-0.207793	-0.188563	-0.181185	-0.191328	-0.215957	-0.226246	-0.21798	-0.192413	-0.203191	-0.205514	-0.226189	-0.23301
NaN	0.183351	0.141412	0.111734	0.131311	0.152783	0.174154	0.179994	0.122544	0.0203526	0.00236443	0.0120728	0.0464647	0.0536964	0.0729155	0.0603262	0.0717893	0.0761981	0.0652324	0.0136294	-0.0262791	-0.022919	0.0361891	0.0412948	0.0413295	-0.0511556	-0.0607186	-0.0420187	-0.020033	-0.0292948	-0.0271131	0.0156333	0.0201779	-0.000959496	0.0169664	0.000948817	-0.0147165	-0.0468997	-0.0392156	-0.059506	-0.0631956	-0.0847395	-0.0984803	-0.121205	-0.112777	-0.119811	-0.12547	-0.148409	-0.147769	-0.16267
NaN	0.0491173	-0.0185688	-0.0524019	-0.0179841	-0.00562999	-0.0185203	0.0444776	0.000984624	-0.0103297	-0.0460925	-0.0327592	0.0105935	0.0456443	0.0267785	0.0117422	0.0289224	0.0298991	-0.00414133	-0.0406324	-0.066217	-0.0677173	-0.0487358	-0.00799719	-0.0261276	-0.144118	-0.125954	-0.157701	-0.124399	-0.133487	-0.0359158	-0.0126423	0.0309514	0.0195521	0.0231353	-0.0441371	-0.0620285	-0.0920355	-0.0882131	-0.111466	-0.108712	-0.107852	-0.0539507	-0.051098	-0.040132	-0.0636589	-0.0550086	-0.0705869	-0.060561	-0.0805653
NaN	0.156559	0.0222102	-0.0225458	0.0424716	0.0724365	0.0557158	0.130795	0.046639	-0.0635838	-0.105111	-0.0978739	-0.0195325	0.0245324	-0.0269014	-0.0402181	-0.00547298	0.000165633	-0.0516131	-0.0949974	-0.108627	-0.0950057	-0.0394708	0.0481699	0.04038	-0.16573	-0.143869	-0.109158	-0.0728007	-0.089068	0.0203712	0.0808455	0.133412	0.122219	0.113348	0.0354937	0.0143438	-0.0241745	-0.0301934	-0.0807084	-0.071594	-0.0862163	-0.0464527	-0.0483105	-0.0544119	-0.0840182	-0.0758147	-0.0935086	-0.0907171	-0.108208
NaN	0.214511	0.0765499	0.0463721	0.0980599	0.117638	0.0957941	0.159249	0.0856101	-0.0182196	-0.0339747	-0.0319177	0.0469903	0.0835618	0.0389823	0.025759	0.0847561	0.0866215	0.0188221	-0.0298499	-0.0247953	-0.0118339	0.0446152	0.14547	0.147235	-0.0670658	-0.0493489	-0.0157014	0.00336156	-0.00685573	0.089092	0.153706	0.206772	0.187046	0.17309	0.105612	0.0873533	0.0507539	0.0367683	-0.0129127	-0.0129232	-0.0326189	0.0047862	0.0114357	0.00959733	-0.0112765	6.43243e-05	-0.0155557	-0.0206632	-0.0238818
NaN	0.203029	0.0710634	0.0482296	0.13696	0.152831	0.115847	0.133688	0.0534117	-0.0553216	-0.0599109	-0.0452494	0.0322951	0.0451247	-0.0087051	-0.0140044	0.0623087	0.0655186	0.00334007	-0.0680599	-0.0581579	-0.0487511	0.0255078	0.138075	0.160487	-0.0476779	-0.041355	0.001949	-0.000948399	-0.0293093	0.0517446	0.114235	0.20503	0.166802	0.168189	0.114387	0.117334	0.0874195	0.0879641	0.0540176	0.0543884	0.0340318	0.0392399	0.0346757	0.0379211	0.0292505	0.043219	0.0167464	-0.0125544	-0.0165301
NaN	0.165825	0.0618844	0.0355882	0.104414	0.130529	0.0928621	0.118162	0.0464087	-0.0529547	-0.0588549	-0.0485594	0.00506185	0.0294159	-0.0313118	-0.0413068	0.0266018	0.0343173	-0.0108729	-0.038777	-0.0262855	-0.00913645	0.0453129	0.142404	0.161902	-0.0297281	0.00603131	0.0256287	0.0553017	0.0251518	0.118054	0.187081	0.26613	0.228298	0.219241	0.152523	0.162134	0.128611	0.12373	0.0755664	0.0695809	0.0461175	0.054691	0.046501	0.0461627	0.0247242	0.0422795	0.0216706	0.0207461	0.0196565
NaN	-0.0557604	-0.133456	-0.137507	-0.0621067	-0.0287772	-0.0354575	-0.00331271	-0.0743976	-0.171783	-0.196113	-0.170864	-0.135998	-0.0965998	-0.146691	-0.147748	-0.0884434	-0.0867339	-0.124767	-0.144588	-0.146591	-0.13818	-0.080271	0.0228712	0.0249851	-0.146567	-0.12433	-0.0844987	-0.0394952	-0.0636779	0.0210384	0.08076	0.147139	0.121405	0.112291	0.0562804	0.0498535	0.0139318	0.0130039	-0.0273715	-0.0219765	-0.0584444	-0.049496	-0.0800046	-0.0829297	-0.10173	-0.092702	-0.104331	-0.114253	-0.126281
NaN	-0.0876252	-0.105854	-0.122548	-0.102986	-0.0921962	-0.131652	-0.10789	-0.149509	-0.135389	-0.142737	-0.13157	-0.130419	-0.118484	-0.147484	-0.152113	-0.168378	-0.160246	-0.169959	-0.131095	-0.172896	-0.171581	-0.156074	-0.120552	-0.132931	-0.189445	-0.149835	-0.13269	-0.100297	-0.116321	-0.0419141	-0.00852277	0.018818	0.031626	0.0141774	-0.0278592	-0.0178115	-0.0200268	-0.0278477	-0.0753369	-0.0825737	-0.0919131	-0.0424973	-0.0463887	-0.0533726	-0.0786757	-0.0739898	-0.0739368	-0.0507077	-0.056145
NaN	0.135133	0.164646	0.179441	0.207691	0.223401	0.185578	0.155547	0.132023	0.201719	0.218799	0.233178	0.246373	0.249314	0.187163	0.186651	0.178031	0.186272	0.220681	0.247245	0.206326	0.201845	0.190455	0.192472	0.186159	0.188269	0.216965	0.18971	0.187159	0.179918	0.198743	0.18179	0.183491	0.223249	0.227467	0.228375	0.257418	0.275016	0.269157	0.272425	0.265136	0.279721	0.289181	0.299497	0.312348	0.302448	0.29455	0.293267	0.27877	0.283693
NaN	0.186664	0.315482	0.335933	0.293378	0.261607	0.231667	0.172759	0.193015	0.303494	0.347809	0.347182	0.292463	0.259663	0.237329	0.224322	0.15485	0.160829	0.233108	0.308274	0.267065	0.25202	0.169397	0.0562085	0.05187	0.2594	0.27134	0.255736	0.241325	0.238798	0.15264	0.0993028	0.0598774	0.11914	0.12824	0.196635	0.221467	0.260343	0.255757	0.262837	0.239677	0.272511	0.280225	0.309843	0.324806	0.318324	0.314266	0.321054	0.341617	0.336561
NaN	0.201997	0.2861	0.317744	0.295595	0.255514	0.25204	0.160303	0.190812	0.291837	0.337309	0.357434	0.341347	0.295359	0.251697	0.23824	0.195781	0.194674	0.285395	0.298474	0.275355	0.263361	0.225743	0.143758	0.143013	0.294487	0.286878	0.23726	0.202677	0.203874	0.116407	0.0664578	0.0548361	0.104018	0.126174	0.208288	0.230952	0.265253	0.269051	0.320075	0.321172	0.358527	0.331562	0.36612	0.390996	0.40392	0.392109	0.389021	0.37514	0.354803
NaN	-0.0017384	0.193674	0.222772	0.137731	0.0613658	0.0640505	0.011616	0.0800312	0.195797	0.2273	0.22085	0.153601	0.118328	0.14165	0.132174	0.0489114	0.0478957	0.114644	0.187891	0.182602	0.16945	0.0836768	-0.0597458	-0.0683765	0.164683	0.148546	0.124614	0.0971257	0.115119	-0.0003649	-0.0673933	-0.133673	-0.0800591	-0.0696072	0.00159563	0.00185286	0.042939	0.0458269	0.0761565	0.0723829	0.111175	0.105918	0.131808	0.144569	0.163835	0.155772	0.171132	0.17302	0.171813
NaN	0.00271779	0.0104285	0.0235366	0.053555	0.0658947	0.114623	0.0595918	0.0234425	-0.0107878	-0.0277816	0.00566423	0.0248152	0.044193	0.0504444	0.054099	0.0457603	0.0459197	0.0733274	0.0349772	0.0447039	0.0344941	0.0511324	0.0234704	0.0316585	0.0237465	0.00809531	-0.00208299	0.000963269	0.0209122	-0.0318572	-0.0355474	-0.0313469	-0.0276884	0.00590673	0.0533358	0.0297796	0.0179269	0.0419585	0.0830858	0.105096	0.0924139	0.0447277	0.0340331	0.0366517	0.0593079	0.0514395	0.0417789	0.00624011	-0.00119355
NaN	-0.175928	-0.122103	-0.0993566	-0.0950074	-0.108624	-0.128306	-0.150202	-0.22906	-0.257846	-0.266882	-0.230286	-0.209643	-0.163815	-0.175556	-0.166451	-0.174164	-0.167827	-0.174511	-0.183579	-0.213484	-0.225209	-0.220892	-0.227325	-0.248522	-0.31031	-0.283337	-0.254778	-0.248971	-0.246701	-0.267879	-0.269385	-0.280491	-0.280292	-0.266126	-0.24147	-0.248535	-0.259418	-0.269249	-0.265137	-0.257059	-0.259861	-0.267203	-0.286601	-0.296839	-0.280107	-0.290925	-0.283258	-0.317285	-0.324289
NaN	-0.0535886	-0.0293214	-0.00482368	0.00714369	0.0362825	0.0492264	0.0285461	-0.0325261	-0.0187974	-0.0374732	0.0103017	0.0546156	0.0861584	0.0850031	0.101907	0.136911	0.136277	0.114611	0.0678212	0.0350102	0.0187627	0.0341901	0.0752928	0.0580793	-0.0192289	-0.0260923	-0.0532293	-0.0700309	-0.0528885	-0.0525783	-0.0775688	-0.0607413	-0.0661665	-0.0278474	0.00661992	0.00359598	0.00559887	0.0195155	0.0367503	0.0688089	0.0586272	0.0441625	0.0179939	0.0188057	0.0551014	0.0430632	0.0447736	-0.00137593	-0.0138567
NaN	-0.11868	-0.0518108	-0.0227479	-0.0240474	-0.0327373	-0.0502576	-0.0717191	-0.104478	-0.0412094	-0.0256173	-0.000703269	0.00959122	0.0147083	0.0199034	0.0268597	0.0344933	0.03945	0.0370217	0.034702	-1.31563e-05	-0.011233	-0.0284523	-0.0125429	-0.0408575	-0.0631275	-0.060584	-0.0851905	-0.115472	-0.107643	-0.112931	-0.143416	-0.139696	-0.118588	-0.0945998	-0.0668982	-0.0508974	-0.0437833	-0.0513358	-0.0454499	-0.0253227	-0.0164357	-0.00820859	-0.00966936	0.00343734	0.0256481	0.0416601	0.0591537	0.0413202	0.0249637
NaN	-0.141266	-0.0248586	0.00098373	-0.0143173	-0.0387672	-0.0746667	-0.098061	-0.122594	-0.0377828	-0.00365032	0.0151807	-0.00391157	-0.00848367	-0.00859301	-0.00724339	-0.0202447	-0.0184624	-0.0144124	0.0194499	0.00155954	-0.00191543	-0.0440588	-0.0689869	-0.0890035	-0.0235442	-0.0144322	-0.0213844	-0.0427968	-0.0295271	-0.0555437	-0.0972476	-0.116523	-0.0894795	-0.0756531	-0.0348054	-0.0109451	0.0148106	0.00547624	-0.00205906	0.00407723	0.0187648	0.0295521	0.0313977	0.0407726	0.0632563	0.0711592	0.0931965	0.0972134	0.0929884
NaN	-0.177288	-0.106426	-0.0872376	-0.0816619	-0.106621	-0.139437	-0.174051	-0.235232	-0.172487	-0.131836	-0.0987251	-0.109847	-0.111202	-0.123415	-0.127931	-0.129828	-0.128345	-0.124546	-0.119986	-0.153974	-0.150609	-0.17096	-0.178045	-0.188254	-0.1599	-0.160926	-0.183026	-0.191686	-0.1865	-0.188983	-0.215952	-0.190575	-0.172523	-0.147566	-0.127094	-0.102956	-0.085925	-0.0874183	-0.0839553	-0.0774359	-0.0574615	-0.0271468	-0.0282029	-0.0203242	-0.0207464	-0.00785759	-0.00373585	-0.00527743	-0.0307702
NaN	-0.0409929	0.0292774	0.052699	0.0125341	-0.0388488	-0.0532719	-0.0874992	-0.107526	-0.0510862	-0.0278359	-0.005708	-0.0505437	-0.0674998	-0.0790484	-0.092136	-0.116568	-0.109716	-0.0815908	-0.0702988	-0.106775	-0.105652	-0.132086	-0.157585	-0.161722	-0.0861354	-0.114491	-0.123882	-0.136305	-0.129553	-0.158252	-0.197093	-0.182823	-0.149984	-0.122077	-0.089433	-0.0797293	-0.058877	-0.0456994	-0.030547	-0.0166014	0.00365391	0.0232412	0.0280871	0.0302555	0.0359123	0.0392457	0.0391214	0.0233197	-0.0147231
NaN	-0.0068887	-0.00761374	-0.00854139	-0.0202398	-0.05194	-0.0672936	-0.083153	-0.12951	-0.113989	-0.10107	-0.0796016	-0.0638536	-0.0882466	-0.122267	-0.141016	-0.119835	-0.113302	-0.146103	-0.175442	-0.18984	-0.16854	-0.134731	-0.103377	-0.0986585	-0.140923	-0.166219	-0.179336	-0.203362	-0.20214	-0.193099	-0.202065	-0.161358	-0.163713	-0.132734	-0.125173	-0.118836	-0.114589	-0.0935833	-0.0913038	-0.0678427	-0.0657747	-0.0518409	-0.0720045	-0.0630149	-0.0618187	-0.0499366	-0.0556698	-0.059603	-0.101106
NaN	-0.0508753	-0.0916242	-0.0719041	-0.0164484	-0.00586557	-0.000920721	-0.0395503	-0.090496	-0.162616	-0.167957	-0.132402	-0.122649	-0.10453	-0.157545	-0.163788	-0.134713	-0.12464	-0.158618	-0.196487	-0.214066	-0.197145	-0.155451	-0.0873324	-0.0816256	-0.190886	-0.209406	-0.189654	-0.197494	-0.197959	-0.153875	-0.123477	-0.0597611	-0.0646711	-0.031286	-0.0558489	-0.0564643	-0.0757004	-0.0704887	-0.0840934	-0.0592879	-0.095226	-0.099056	-0.128312	-0.135782	-0.141558	-0.14363	-0.159018	-0.188162	-0.225196
NaN	-0.227203	-0.227302	-0.199501	-0.12544	-0.0901572	-0.0936648	-0.119888	-0.194497	-0.272901	-0.280865	-0.246148	-0.199346	-0.142244	-0.172088	-0.168069	-0.154386	-0.148339	-0.186073	-0.194109	-0.218871	-0.214816	-0.208295	-0.160614	-0.159657	-0.263758	-0.221738	-0.214959	-0.210839	-0.20947	-0.156823	-0.113815	-0.0789124	-0.0915749	-0.0758301	-0.096652	-0.0842379	-0.100436	-0.11783	-0.147731	-0.141044	-0.169303	-0.176231	-0.195554	-0.197888	-0.208323	-0.21867	-0.229805	-0.246809	-0.25493
NaN	-0.329468	-0.278533	-0.23941	-0.184015	-0.189309	-0.190741	-0.219053	-0.276935	-0.293587	-0.306485	-0.27579	-0.24628	-0.197137	-0.220051	-0.217383	-0.235576	-0.228525	-0.222343	-0.218935	-0.255841	-0.263195	-0.263662	-0.260642	-0.278365	-0.312531	-0.273366	-0.283182	-0.25381	-0.239938	-0.191333	-0.17355	-0.155118	-0.146725	-0.131608	-0.149708	-0.130385	-0.12448	-0.128433	-0.153204	-0.160612	-0.173801	-0.185366	-0.19636	-0.193713	-0.208118	-0.206118	-0.21147	-0.19704	-0.213438
NaN	-0.364337	-0.273073	-0.235751	-0.235518	-0.257313	-0.271125	-0.249606	-0.2452	-0.18853	-0.183197	-0.157789	-0.159703	-0.131656	-0.125306	-0.121996	-0.161353	-0.155969	-0.125618	-0.111246	-0.162412	-0.176985	-0.204567	-0.259442	-0.28339	-0.219482	-0.195923	-0.261895	-0.238235	-0.222749	-0.18922	-0.204999	-0.248671	-0.225164	-0.23021	-0.250511	-0.249045	-0.219429	-0.232316	-0.223603	-0.22155	-0.194214	-0.172237	-0.15397	-0.138005	-0.14562	-0.151909	-0.153863	-0.141448	-0.151302
NaN	-0.342598	-0.233259	-0.208112	-0.254073	-0.327282	-0.338086	-0.337069	-0.286899	-0.196101	-0.185354	-0.158172	-0.200158	-0.216911	-0.191961	-0.191642	-0.231599	-0.224341	-0.176329	-0.172355	-0.208019	-0.217909	-0.227528	-0.276342	-0.301701	-0.219585	-0.250763	-0.316995	-0.305142	-0.298517	-0.2635	-0.298516	-0.312676	-0.29494	-0.293941	-0.323293	-0.33454	-0.308613	-0.291472	-0.264113	-0.248126	-0.206579	-0.171903	-0.146859	-0.125134	-0.125067	-0.126706	-0.13903	-0.12574	-0.149845
NaN	-0.281848	-0.209604	-0.20204	-0.250164	-0.298805	-0.307528	-0.320602	-0.28794	-0.207403	-0.167342	-0.138513	-0.138236	-0.153534	-0.141374	-0.147676	-0.172884	-0.164323	-0.145633	-0.156397	-0.194138	-0.191698	-0.228331	-0.258614	-0.283356	-0.213868	-0.228474	-0.291896	-0.326586	-0.310871	-0.296674	-0.331761	-0.359173	-0.345021	-0.345137	-0.357858	-0.3569	-0.329317	-0.330283	-0.309091	-0.290161	-0.245079	-0.199107	-0.166763	-0.138638	-0.127629	-0.126751	-0.1286	-0.144046	-0.16799
NaN	-0.103861	-0.0513003	-0.07676	-0.152123	-0.195824	-0.20101	-0.235825	-0.235976	-0.179888	-0.133051	-0.124049	-0.134518	-0.166795	-0.14463	-0.158095	-0.182078	-0.180101	-0.139267	-0.145199	-0.177946	-0.186835	-0.232603	-0.276698	-0.303948	-0.21063	-0.233522	-0.287342	-0.306528	-0.289563	-0.303662	-0.343477	-0.350837	-0.32833	-0.324898	-0.316833	-0.317151	-0.286507	-0.268903	-0.258459	-0.260832	-0.209494	-0.169258	-0.133228	-0.112315	-0.105731	-0.113508	-0.110779	-0.0920503	-0.106036
NaN	-0.0224868	-0.060702	-0.0990056	-0.13211	-0.136814	-0.13599	-0.203914	-0.254803	-0.255972	-0.237526	-0.201197	-0.149482	-0.156435	-0.146892	-0.15116	-0.116532	-0.122025	-0.116545	-0.215677	-0.253388	-0.258751	-0.270131	-0.21857	-0.235695	-0.267632	-0.295685	-0.356443	-0.385978	-0.362134	-0.345326	-0.359181	-0.301605	-0.299906	-0.261295	-0.24482	-0.23421	-0.225891	-0.215317	-0.185124	-0.17941	-0.165427	-0.166068	-0.144542	-0.122102	-0.102849	-0.0891098	-0.0920532	-0.134062	-0.164595
NaN	0.0882641	0.111721	0.11379	0.0942207	0.0556379	0.063394	-0.0319045	-0.0688707	-0.0607824	-0.0530653	-0.0276326	0.01952	0.0118717	-0.00165677	-0.00395532	0.0197629	0.0114158	0.0271215	-0.0238833	-0.0272967	-0.0504876	-0.065077	-0.0563554	-0.0636952	-0.0646336	-0.0746231	-0.11272	-0.116227	-0.0832264	-0.127442	-0.158089	-0.129397	-0.118248	-0.0761918	-0.0217806	-0.020004	-0.0102312	0.00595656	0.0629402	0.0684407	0.0880837	0.0478395	0.0592471	0.069643	0.109183	0.103791	0.105251	0.0895795	0.0654932
NaN	0.0675931	0.051332	0.0626884	0.0375965	-0.00999027	-0.0125618	-0.0952881	-0.115585	-0.111619	-0.105868	-0.0749854	-0.0535119	-0.0736472	-0.0943382	-0.0976589	-0.0700441	-0.0745655	-0.068009	-0.1231	-0.121989	-0.139246	-0.13171	-0.108832	-0.0902446	-0.0807265	-0.106033	-0.139605	-0.15834	-0.14772	-0.181499	-0.2015	-0.143902	-0.130458	-0.089505	-0.033458	-0.0281294	-0.0172239	-0.000669433	0.0433901	0.0572968	0.046942	0.00245332	0.00101045	0.00035339	0.0368295	0.0458917	0.0473596	0.0119447	-0.026619
NaN	0.0858259	0.0181661	0.00228311	0.0101732	-0.00303352	0.00146505	-0.0148268	-0.0909191	-0.166934	-0.184656	-0.155507	-0.081912	-0.0782516	-0.113135	-0.115733	-0.0417432	-0.0429112	-0.0752202	-0.150536	-0.158147	-0.159497	-0.0937654	-0.0115083	0.00331009	-0.145376	-0.153659	-0.119285	-0.102824	-0.108601	-0.117116	-0.0989424	-0.0236766	-0.0346073	-0.00413189	0.0230907	0.00734731	-0.025738	-0.0160225	-0.00696862	0.00778403	-0.00728622	-0.0293617	-0.052934	-0.0518868	-0.0277008	-0.0195113	-0.0176011	-0.0409748	-0.0704051
NaN	0.0515211	-0.0440761	-0.0466023	-0.0304292	-0.0124625	0.0123696	0.00410687	-0.0690455	-0.117233	-0.151897	-0.126155	-0.0557527	-0.0259767	-0.0538024	-0.0534082	0.015512	0.00397913	-0.022825	-0.108163	-0.107901	-0.113439	-0.0748916	-0.00179444	0.00122929	-0.130828	-0.137901	-0.137935	-0.137223	-0.119771	-0.117951	-0.124823	-0.0735966	-0.0849107	-0.052847	-0.0194125	-0.0373104	-0.0661689	-0.0623253	-0.0478301	-0.0362824	-0.0568695	-0.0751777	-0.0894766	-0.0898619	-0.0662943	-0.0627166	-0.060822	-0.108867	-0.133751
NaN	-0.0126547	-0.0788822	-0.068415	-0.0482658	-0.0222726	-0.0175181	-0.0785805	-0.146199	-0.161964	-0.173084	-0.143388	-0.0713924	-0.0596437	-0.0871048	-0.0883278	-0.0371315	-0.0434752	-0.0440497	-0.127799	-0.130961	-0.136593	-0.116264	-0.0680252	-0.0591134	-0.148678	-0.156748	-0.199021	-0.215729	-0.186441	-0.183853	-0.188729	-0.134294	-0.145923	-0.108121	-0.0752943	-0.0553469	-0.0617017	-0.0591069	-0.0518879	-0.0389397	-0.0444562	-0.0557832	-0.055383	-0.0511644	-0.0330051	-0.0283117	-0.0337587	-0.0743342	-0.100417
NaN	-0.0883123	-0.17037	-0.149068	-0.112009	-0.0830221	-0.0786103	-0.144218	-0.191967	-0.157007	-0.165033	-0.139413	-0.0771926	-0.0758173	-0.0983252	-0.0990194	-0.0650068	-0.068502	-0.0589814	-0.129175	-0.131336	-0.139118	-0.13087	-0.0972747	-0.0808812	-0.13203	-0.13931	-0.209789	-0.224692	-0.186891	-0.18323	-0.204042	-0.1557	-0.162579	-0.126861	-0.0924281	-0.0689986	-0.0560036	-0.0431855	-0.0166638	0.00134007	-0.000373015	-0.0150928	-0.0152969	-0.00896808	0.00561831	0.012043	0.00469908	-0.0353573	-0.0609789
NaN	-0.209323	-0.250712	-0.215634	-0.196382	-0.165671	-0.177031	-0.258828	-0.289034	-0.207443	-0.184918	-0.149836	-0.129698	-0.140031	-0.139582	-0.143147	-0.135913	-0.136404	-0.0970042	-0.136593	-0.167459	-0.182847	-0.201054	-0.191745	-0.196352	-0.177922	-0.180135	-0.254236	-0.283567	-0.255196	-0.263352	-0.29106	-0.260268	-0.263325	-0.238397	-0.191945	-0.150906	-0.131781	-0.128206	-0.104863	-0.0960493	-0.0854104	-0.0856005	-0.0838391	-0.0671611	-0.0578542	-0.0493813	-0.0546761	-0.0810356	-0.10294
NaN	-0.107753	-0.128778	-0.121064	-0.140133	-0.0809587	-0.107019	-0.185656	-0.247762	-0.220063	-0.211	-0.172845	-0.149453	-0.14166	-0.154345	-0.141037	-0.109747	-0.110825	-0.0739247	-0.0838715	-0.121929	-0.137049	-0.170674	-0.135064	-0.159124	-0.158349	-0.130435	-0.138469	-0.139162	-0.12778	-0.113659	-0.11883	-0.098049	-0.110032	-0.0845993	-0.0388084	0.0195044	0.0302645	0.0150583	0.0103874	0.00301583	0.0167838	-0.00982707	0.00288512	0.0188386	0.0385779	0.0365421	0.0278311	0.0287025	0.0175963
NaN	0.0469606	-0.0129233	-0.0363385	-0.0475299	0.0045006	0.0051815	-0.04823	-0.0978601	-0.107926	-0.112974	-0.0910781	-0.058626	-0.0710865	-0.0608667	-0.0513406	-0.00405296	-0.00912218	0.00837144	-0.0298956	-0.06518	-0.0729257	-0.0784752	-0.0209634	-0.0412671	-0.0690242	-0.0702537	-0.0656784	-0.0727847	-0.0757073	-0.0692258	-0.0711337	-0.0220089	-0.0351221	-0.0020716	0.0263781	0.0641406	0.0616804	0.0622126	0.0372752	0.0321058	0.0451525	0.0351081	0.0429061	0.0639078	0.0721342	0.0822213	0.0706787	0.080908	0.0594799
NaN	0.0755522	-0.00828149	-0.0293658	0.0179914	0.0826045	0.0496911	0.0261827	-0.0376427	-0.0935316	-0.105202	-0.087672	-0.0275251	-0.0204	-0.0513142	-0.0459648	0.0339422	0.0320487	0.00200365	-0.0546623	-0.0634949	-0.0538522	-0.0204645	0.0932708	0.0905219	-0.0517662	-0.0542826	-0.0611598	-0.0554843	-0.0616717	0.0098733	0.0431069	0.0964535	0.0682338	0.0906815	0.0577912	0.0906674	0.0687349	0.064071	0.0340671	0.0326514	0.00925668	0.00670569	-0.00326774	0.00870058	0.000603467	0.0143306	-0.000587316	-0.0195589	-0.0350519
NaN	0.163111	0.0810813	0.0778669	0.183682	0.257464	0.250256	0.219195	0.141767	0.067012	0.0423869	0.0695133	0.125445	0.153083	0.118579	0.121527	0.18359	0.182658	0.142223	0.0912325	0.088298	0.0901129	0.106374	0.188365	0.195884	0.068108	0.0681382	0.0878583	0.0870194	0.0907394	0.110584	0.130167	0.181507	0.161575	0.197296	0.194354	0.210967	0.182829	0.170937	0.139042	0.143742	0.109426	0.095813	0.0677938	0.066229	0.0687208	0.0784589	0.0702164	0.0268445	0.0130482
NaN	0.00700807	0.0362187	0.0574793	0.133102	0.192944	0.218466	0.197939	0.162873	0.105836	0.0805529	0.0896491	0.0648953	0.0977036	0.113266	0.114142	0.0973122	0.0968885	0.114978	0.147138	0.149606	0.146903	0.123821	0.099002	0.0928926	0.134183	0.137614	0.167422	0.199841	0.222575	0.189089	0.190046	0.175098	0.173472	0.188743	0.203701	0.210967	0.189537	0.189682	0.161157	0.145085	0.109442	0.0776814	0.0532086	0.0439163	0.0263388	0.00949141	0.00294176	0.009035	0.0217026
NaN	-0.0681089	-0.0502635	-0.022768	0.0240115	0.0669164	0.119208	0.0813591	0.0672709	0.0625632	0.0584901	0.0596668	0.0102779	0.0341548	0.0726264	0.0689084	0.0307002	0.0206477	0.0732055	0.0966327	0.0796318	0.0705255	0.0137064	-0.0527354	-0.0654957	0.080773	0.0747989	0.0758102	0.0865616	0.133166	0.0730712	0.0415091	0.00655986	0.0300187	0.0525313	0.0962492	0.0989065	0.105803	0.106005	0.104343	0.0812747	0.0582176	0.0214517	0.0161791	0.0026086	-0.00460912	-0.0302298	-0.033269	-0.0324422	-0.020194
NaN	-0.232705	-0.17424	-0.153175	-0.108149	-0.0651453	-0.044972	-0.0349116	-0.0830683	-0.125071	-0.138816	-0.128519	-0.136648	-0.0963532	-0.074455	-0.0762478	-0.112294	-0.118119	-0.110749	-0.0754991	-0.108875	-0.113754	-0.154051	-0.189791	-0.211408	-0.156071	-0.12574	-0.073828	-0.0489406	-0.0315581	-0.0471583	-0.055285	-0.093468	-0.0710316	-0.0653152	-0.0461006	-0.0451	-0.0585444	-0.0730088	-0.114962	-0.126442	-0.146858	-0.143341	-0.154125	-0.16981	-0.192698	-0.215166	-0.211206	-0.192823	-0.189314
NaN	-0.163696	-0.16286	-0.166473	-0.112685	-0.0685765	-0.0593229	-0.0685512	-0.151834	-0.211821	-0.23908	-0.215352	-0.20882	-0.151829	-0.14963	-0.149217	-0.165762	-0.164415	-0.182961	-0.184076	-0.224135	-0.224051	-0.241316	-0.218191	-0.253724	-0.313121	-0.287028	-0.222407	-0.203478	-0.215659	-0.18444	-0.164289	-0.136798	-0.125356	-0.122977	-0.135852	-0.132936	-0.168571	-0.190722	-0.249937	-0.260152	-0.280927	-0.249305	-0.25402	-0.262924	-0.286732	-0.290838	-0.289334	-0.288711	-0.309612
NaN	-0.110776	-0.0876075	-0.0824625	-0.0474032	-0.000440797	0.0140867	-0.0177956	-0.110885	-0.171909	-0.187761	-0.159561	-0.150051	-0.106948	-0.109158	-0.105203	-0.127317	-0.128067	-0.162888	-0.157455	-0.193685	-0.199882	-0.207504	-0.190139	-0.214959	-0.268624	-0.239552	-0.179638	-0.180442	-0.203778	-0.188921	-0.157843	-0.122527	-0.0988313	-0.0926632	-0.0913079	-0.0815073	-0.103981	-0.129833	-0.186809	-0.18622	-0.198704	-0.167634	-0.183459	-0.188355	-0.194209	-0.188963	-0.176711	-0.176426	-0.209155
NaN	-0.0275051	0.0363942	0.0536983	0.0335308	0.0383897	0.0379415	-0.00214392	-0.0518168	-0.0523557	-0.0468453	-0.024591	-0.0514771	-0.0336199	-0.0277407	-0.0258288	-0.0633706	-0.0604236	-0.0613257	-0.0332279	-0.0808106	-0.0910788	-0.119041	-0.126912	-0.143437	-0.137568	-0.130299	-0.097609	-0.119396	-0.110747	-0.131635	-0.127426	-0.121913	-0.0714647	-0.0589892	-0.034559	-0.027819	-0.0221285	-0.040327	-0.0694123	-0.0607623	-0.051179	-0.0152385	-0.010133	-0.00717158	0.011846	0.0199111	0.0310196	0.00910314	-0.0218901
NaN	0.0202258	0.104515	0.119321	0.0486765	0.00613804	0.0083976	-0.0664301	-0.0353684	0.0438738	0.078959	0.0698975	0.00445562	-0.0372816	-0.024318	-0.0343318	-0.0943336	-0.0948552	-0.0383994	0.0131827	-0.0120686	-0.0280301	-0.102909	-0.177086	-0.166458	0.0134462	0.0106152	-0.0294343	-0.0547929	-0.0273571	-0.118355	-0.157557	-0.164884	-0.104014	-0.0909915	-0.0272898	-0.00954346	0.0310592	0.0412593	0.0598524	0.0551415	0.0839337	0.100315	0.126167	0.125088	0.144188	0.154773	0.173369	0.174745	0.164227
NaN	-0.100727	-0.105669	-0.0984121	-0.151895	-0.164833	-0.195703	-0.238931	-0.230172	-0.16451	-0.142663	-0.154058	-0.205908	-0.239553	-0.241604	-0.256507	-0.298689	-0.291342	-0.231981	-0.18704	-0.210033	-0.230277	-0.296345	-0.34363	-0.323121	-0.180379	-0.174871	-0.207452	-0.229517	-0.202963	-0.232692	-0.278223	-0.272443	-0.244948	-0.238866	-0.203128	-0.177062	-0.140871	-0.130767	-0.124106	-0.126552	-0.0788382	-0.0558254	-0.0195497	-0.0235575	-0.0185842	-0.00124379	-0.0065974	0.0121246	-0.00637303
NaN	-0.185362	-0.262559	-0.272559	-0.273785	-0.27567	-0.269979	-0.26508	-0.318853	-0.37998	-0.386652	-0.371013	-0.371384	-0.347677	-0.371343	-0.373813	-0.36793	-0.360452	-0.368833	-0.37707	-0.398374	-0.389436	-0.365936	-0.330122	-0.33189	-0.396044	-0.388445	-0.39203	-0.376864	-0.374597	-0.318255	-0.277255	-0.237164	-0.23974	-0.224561	-0.25127	-0.254737	-0.268102	-0.26049	-0.280195	-0.272293	-0.290876	-0.29795	-0.309353	-0.313953	-0.321226	-0.312009	-0.324636	-0.321686	-0.348997
NaN	-0.0336466	-0.157161	-0.1724	-0.111858	-0.0432993	-0.0313794	-0.029789	-0.107679	-0.170203	-0.17671	-0.141904	-0.126612	-0.0953162	-0.12786	-0.128978	-0.0850441	-0.0867993	-0.134323	-0.186978	-0.217759	-0.207201	-0.163594	-0.0866524	-0.100978	-0.226632	-0.224744	-0.234355	-0.224831	-0.244367	-0.16658	-0.124251	-0.0560118	-0.060657	-0.0395585	-0.0727043	-0.0819394	-0.10854	-0.10472	-0.126457	-0.108605	-0.135441	-0.131105	-0.163097	-0.158402	-0.164908	-0.140479	-0.152448	-0.173461	-0.214828
NaN	-0.0400895	-0.0494364	-0.0287446	-0.0381944	-0.00828459	-0.0102579	-0.000781772	-0.0603205	-0.103591	-0.10577	-0.088039	-0.0987332	-0.0817592	-0.0793259	-0.0815222	-0.0630928	-0.0603888	-0.10283	-0.122598	-0.144769	-0.136723	-0.104987	-0.0822565	-0.0963171	-0.148958	-0.153993	-0.137501	-0.121	-0.138939	-0.111211	-0.0792417	-0.0586298	-0.0480529	-0.0315413	-0.0436263	-0.0432634	-0.0573054	-0.0548499	-0.0865294	-0.0763176	-0.105259	-0.108746	-0.138544	-0.137749	-0.144619	-0.121782	-0.127543	-0.127793	-0.160289
NaN	-0.156686	-0.0714087	-0.0851254	-0.123241	-0.10306	-0.0952314	-0.116409	-0.12727	-0.114652	-0.104654	-0.118154	-0.14622	-0.160932	-0.137573	-0.13265	-0.127708	-0.125303	-0.139092	-0.132267	-0.151717	-0.153775	-0.185858	-0.202433	-0.21645	-0.144163	-0.161509	-0.161738	-0.156786	-0.144629	-0.161158	-0.181836	-0.199556	-0.178468	-0.160169	-0.157491	-0.148356	-0.139703	-0.115295	-0.137689	-0.130476	-0.133724	-0.127595	-0.143806	-0.140223	-0.141065	-0.12843	-0.115411	-0.084106	-0.0925998
NaN	-0.149789	-0.0404031	-0.0229999	-0.0547697	-0.0692268	-0.0519242	-0.0894301	-0.111803	-0.0924392	-0.0985756	-0.104855	-0.136912	-0.125575	-0.113586	-0.111155	-0.139739	-0.136326	-0.112045	-0.0841272	-0.117822	-0.124079	-0.164654	-0.219246	-0.246285	-0.157843	-0.166366	-0.147962	-0.15333	-0.120198	-0.164971	-0.202156	-0.245773	-0.208216	-0.186779	-0.1586	-0.148047	-0.136787	-0.129846	-0.142935	-0.137344	-0.145215	-0.14146	-0.166935	-0.163509	-0.167948	-0.165464	-0.141695	-0.129319	-0.140177
NaN	-0.0395611	0.03009	0.0289649	0.000545118	-0.0310541	-0.00850429	-0.0936932	-0.107463	-0.034186	-0.0341997	-0.0371503	-0.0835409	-0.102519	-0.0889027	-0.0872348	-0.117282	-0.115243	-0.0562089	-0.0614016	-0.0961856	-0.115469	-0.154862	-0.218598	-0.234304	-0.11931	-0.160861	-0.21071	-0.206864	-0.17875	-0.220458	-0.281213	-0.293464	-0.258861	-0.224791	-0.197857	-0.192411	-0.178849	-0.146585	-0.11926	-0.108691	-0.0866043	-0.0752436	-0.0667577	-0.0520228	-0.0518366	-0.0621461	-0.0563291	-0.0560667	-0.0707449
NaN	-0.00219298	0.133317	0.158605	0.125082	0.0522624	0.0323767	-0.0708837	-0.0684928	0.0283444	0.0411506	0.0397608	-0.00149385	-0.0230685	-0.024267	-0.0313827	-0.0938289	-0.090793	0.00159607	0.0222438	-0.00503776	-0.0279323	-0.0974061	-0.214329	-0.230415	-0.0658632	-0.0687527	-0.0980094	-0.0882335	-0.0625822	-0.147432	-0.211817	-0.261792	-0.225131	-0.206524	-0.153964	-0.127853	-0.103915	-0.0973031	-0.0654987	-0.083234	-0.0486621	-0.0549914	-0.0250532	-0.0139202	-0.0166153	-0.0279825	-0.0262667	-0.0178808	-0.0223996
NaN	0.0265576	0.0872644	0.0984653	0.0876406	0.0242303	0.0126293	-0.0690099	-0.0731511	-0.0367786	-0.0240928	-0.0141572	-0.00803284	-0.0141179	-0.0404263	-0.0511945	-0.0710953	-0.074204	-0.0337658	-0.0555941	-0.055293	-0.0676448	-0.115778	-0.154875	-0.161506	-0.0910925	-0.0952044	-0.131826	-0.125107	-0.101459	-0.134441	-0.17864	-0.193946	-0.181508	-0.171138	-0.144989	-0.135542	-0.131244	-0.127574	-0.077208	-0.0850939	-0.0525362	-0.0541769	-0.0263072	-0.0190292	-0.0128819	-0.0268741	-0.0205929	-0.0350161	-0.0543922
NaN	0.0698389	0.198937	0.225917	0.168475	0.109832	0.120016	0.0725994	0.122473	0.154077	0.168836	0.159603	0.106665	0.102603	0.0987536	0.0812883	0.00902288	0.00842704	0.0585325	0.112634	0.109728	0.098867	0.0165679	-0.0978774	-0.104159	0.0775377	0.0776359	0.0898798	0.0824589	0.110064	0.0169622	-0.0352838	-0.109412	-0.0681988	-0.0617073	-0.00802636	-0.0108989	0.00647932	0.00319034	0.0207044	0.0114715	0.0416731	0.0408024	0.0561017	0.0541537	0.0533937	0.041866	0.0567866	0.0686572	0.0553616
NaN	0.178651	0.183044	0.209972	0.180982	0.158913	0.1451	0.123214	0.122242	0.113099	0.118671	0.133664	0.170358	0.17099	0.12629	0.116824	0.129975	0.131079	0.126904	0.099382	0.0803912	0.0829955	0.0567927	0.056666	0.0486515	0.0548767	0.0546685	0.0673073	0.0417341	0.0661663	0.0411386	0.00921768	0.00466915	0.0392308	0.0612174	0.107929	0.109712	0.122691	0.120579	0.127168	0.14799	0.169719	0.178076	0.182549	0.179653	0.182691	0.180861	0.189633	0.163896	0.127843
NaN	0.18907	0.324033	0.367826	0.319416	0.255239	0.264887	0.182134	0.243271	0.269714	0.29912	0.290395	0.249406	0.212599	0.204142	0.195742	0.147725	0.150124	0.199231	0.225058	0.225858	0.21633	0.155483	0.0526997	0.0644887	0.236972	0.21232	0.203002	0.176645	0.189859	0.0855845	0.0397608	0.00806696	0.0665023	0.0868837	0.155324	0.169751	0.206148	0.210619	0.235698	0.233698	0.248591	0.222491	0.233767	0.23106	0.240503	0.227462	0.229339	0.214267	0.202442
NaN	0.175099	0.317848	0.363018	0.314833	0.266203	0.291505	0.206905	0.251567	0.290517	0.3313	0.321391	0.265603	0.227427	0.232747	0.228614	0.180234	0.172507	0.214617	0.247038	0.25698	0.252243	0.196087	0.106795	0.106275	0.28219	0.25298	0.219048	0.201253	0.210962	0.118142	0.0756681	0.046408	0.116168	0.136333	0.192603	0.20057	0.232947	0.238123	0.253983	0.254345	0.245389	0.219035	0.218508	0.211562	0.218393	0.201438	0.207482	0.191577	0.18376
NaN	0.113324	0.197799	0.215945	0.222278	0.221305	0.267218	0.225633	0.215967	0.170934	0.186165	0.19308	0.150414	0.152777	0.166271	0.168486	0.153078	0.151532	0.156598	0.148119	0.142865	0.14402	0.138025	0.100767	0.102071	0.162498	0.133764	0.100169	0.0902737	0.0824707	0.0476271	0.0489688	0.0653851	0.100167	0.131094	0.146062	0.123891	0.11525	0.140859	0.149899	0.155944	0.116925	0.0775689	0.0528817	0.0482368	0.0532989	0.0417086	0.0388077	0.0207537	0.00704727
NaN	-0.0394569	-0.181214	-0.197714	-0.133887	-0.0553353	-0.0137513	0.015702	-0.0499966	-0.152012	-0.189296	-0.170448	-0.11277	-0.0605523	-0.068184	-0.0595969	-0.00371583	-0.000792147	-0.053911	-0.127892	-0.144589	-0.138722	-0.0990995	-0.00717833	-0.000775362	-0.147006	-0.15786	-0.177678	-0.17377	-0.153942	-0.0673162	-0.0353024	0.0242321	0.0171315	0.036863	-0.00202349	-0.025734	-0.0497246	-0.0417768	-0.0455315	-0.0198741	-0.0584025	-0.0603908	-0.0862101	-0.105017	-0.106971	-0.107711	-0.113163	-0.15596	-0.175076
NaN	-0.0327209	-0.157332	-0.151106	-0.113419	-0.0654481	-0.0248094	-0.0234577	-0.0876929	-0.176548	-0.196641	-0.178012	-0.114035	-0.0734453	-0.0800828	-0.0747076	-0.011616	-0.019657	-0.0652135	-0.152395	-0.149592	-0.148233	-0.114588	-0.0270999	-0.022515	-0.162236	-0.1773	-0.192378	-0.20513	-0.19051	-0.12661	-0.0987772	-0.0410427	-0.0482948	-0.021615	-0.0435601	-0.0519085	-0.0720585	-0.0687862	-0.0626895	-0.0411796	-0.0685401	-0.07883	-0.0948263	-0.10544	-0.0933254	-0.0832488	-0.0869049	-0.137957	-0.165556
NaN	0.05935	0.0288192	0.0464356	0.127116	0.158961	0.176651	0.133121	0.0727551	-0.0195516	-0.041722	-0.00172607	0.0224999	0.0764907	0.0390473	0.0331268	0.0303556	0.0313449	0.0244823	-0.0274461	-0.0260585	-0.0206341	-0.00368444	0.0245669	0.0315741	-0.0496482	-0.0409195	-0.0218886	-0.0300108	-0.0177986	0.015962	0.046118	0.0847738	0.0895562	0.110828	0.10777	0.109558	0.0936403	0.0951272	0.0850556	0.0937162	0.075474	0.0812148	0.0631721	0.0431523	0.0315477	0.0253583	0.0187319	-0.0125164	-0.0375954
NaN	0.0124165	0.0920491	0.0938828	0.0500029	0.00534079	0.0286103	-0.0578317	-0.057114	0.0169029	0.0434952	0.0666835	0.0523295	0.0247992	0.0274018	0.0144542	-0.027676	-0.0308228	0.0292654	-0.019512	-0.0380931	-0.0441925	-0.0692805	-0.137957	-0.149616	-0.0379766	-0.0729294	-0.161536	-0.173854	-0.146542	-0.182354	-0.233224	-0.2365	-0.192199	-0.162436	-0.135912	-0.123294	-0.0931656	-0.0683073	-0.0136389	-0.0171883	0.0233586	0.0219878	0.0479408	0.0594269	0.0706094	0.059453	0.0610398	0.0505727	0.0228762
NaN	-0.0416227	0.06719	0.0694851	0.0618161	0.0232282	0.0250575	0.0132398	0.00761256	-0.00195054	-0.00552876	-0.00843854	-0.0118942	0.0152633	0.0431121	0.0335265	-0.0154203	-0.0117224	-0.0101358	0.014983	-0.00259659	-0.00294657	-0.0418013	-0.0958925	-0.112259	-0.0642624	-0.0522477	-0.0615038	-0.0405918	-0.0179986	-0.0325212	-0.0410012	-0.0776676	-0.035027	-0.0252409	-0.0273361	-0.0388383	-0.0263311	-0.0203015	-0.0288625	-0.0279462	-0.0157424	0.00454204	0.00667692	0.00431587	-0.000771879	-0.0117325	7.53731e-05	0.0171105	0.00835096
NaN	-0.099175	-0.0754241	-0.0631495	-0.105905	-0.137394	-0.157879	-0.155156	-0.134334	-0.0763875	-0.0626658	-0.0725812	-0.073794	-0.0850744	-0.0235017	-0.0318219	-0.0264711	-0.0270456	-0.0426794	-0.0515082	-0.074192	-0.0877724	-0.138014	-0.132571	-0.156138	-0.117799	-0.133844	-0.142924	-0.161735	-0.145315	-0.161866	-0.203825	-0.20209	-0.177211	-0.16643	-0.151141	-0.162429	-0.15224	-0.149208	-0.143731	-0.126718	-0.096839	-0.0319318	-0.010523	0.00533994	0.003814	0.028117	0.0419616	0.0370663	0.00931442
NaN	-0.158732	-0.148096	-0.139549	-0.207283	-0.207636	-0.231463	-0.24291	-0.248171	-0.206271	-0.166182	-0.169922	-0.197618	-0.220937	-0.192996	-0.199493	-0.184286	-0.192581	-0.212991	-0.197658	-0.205335	-0.209926	-0.272435	-0.247802	-0.262669	-0.208032	-0.219562	-0.211441	-0.253366	-0.251637	-0.277359	-0.29288	-0.288207	-0.270357	-0.265852	-0.242295	-0.228681	-0.209276	-0.214151	-0.223147	-0.20669	-0.188095	-0.149022	-0.126696	-0.112303	-0.100245	-0.0791836	-0.0694609	-0.0847226	-0.106074
NaN	-0.0986514	-0.0324685	-0.0295003	-0.124727	-0.163022	-0.154232	-0.192539	-0.174817	-0.180366	-0.138259	-0.145075	-0.176029	-0.209278	-0.156519	-0.155367	-0.165401	-0.172717	-0.1703	-0.166037	-0.171972	-0.180638	-0.204255	-0.213378	-0.226358	-0.168673	-0.194338	-0.157883	-0.218807	-0.237392	-0.310949	-0.304345	-0.307231	-0.2825	-0.273734	-0.225689	-0.218968	-0.211723	-0.206254	-0.199714	-0.18213	-0.178817	-0.171229	-0.149153	-0.129826	-0.115951	-0.102621	-0.0994661	-0.111476	-0.130935
NaN	-0.0202963	0.0765645	0.0821086	-0.00194731	-0.0181354	0.00607134	-0.0506611	-0.0250516	-0.00287575	0.0358207	0.0215233	-0.045518	-0.064616	-0.0235408	-0.0246809	-0.0542246	-0.0610638	-0.0440736	-0.00138618	0.00282206	-0.00314878	-0.0811895	-0.137621	-0.137358	0.0387153	0.0295715	0.0412925	-0.00201902	0.00657732	-0.0926747	-0.129371	-0.163501	-0.128032	-0.118097	-0.0498191	-0.0276176	0.000550439	0.0108364	0.0269457	0.0243875	0.0323081	0.0315735	0.0390573	0.045186	0.0557312	0.054302	0.0727997	0.0800746	0.0749192
NaN	0.0668497	0.0959154	0.0728702	0.0451218	0.0564491	0.0755494	0.0943254	0.120374	0.0787823	0.076797	0.052161	0.0740224	0.0697467	0.122734	0.127566	0.107516	0.10859	0.0879828	0.0869874	0.0950355	0.105547	0.112391	0.0954619	0.0894062	0.0947501	0.0971885	0.0877018	0.0832241	0.0738731	0.0546473	0.0738844	0.0570388	0.0712253	0.0586649	0.0570794	0.0453041	0.0569092	0.0666828	0.0589958	0.0690558	0.0617936	0.0728722	0.0713257	0.0702917	0.0657292	0.0599011	0.067541	0.0745679	0.082155
NaN	-0.0307568	-0.0288069	-0.0532208	-0.0860607	-0.0760658	-0.0828315	-0.0711809	-0.0565078	-0.017139	0.00564564	-0.00576295	0.00462425	-0.0104128	0.0247369	0.0116281	0.00540397	0.0093125	0.00344716	-0.0192073	-0.0416702	-0.0463708	-0.0717186	-0.0848116	-0.101371	-0.0636066	-0.0797726	-0.138782	-0.153229	-0.134476	-0.132719	-0.159255	-0.156312	-0.135396	-0.139779	-0.150776	-0.170879	-0.157401	-0.134764	-0.113475	-0.0973255	-0.081681	-0.0442363	-0.0197428	0.000659091	-0.00206908	-0.00195423	-0.00295473	-0.0117447	-0.0268987
NaN	0.11445	0.0370187	0.0129523	-0.0299297	-0.0223502	-0.0304483	-0.0247953	-0.0719406	-0.123036	-0.124986	-0.147114	-0.0974453	-0.0945141	-0.062286	-0.071106	-0.0445376	-0.0499005	-0.0892901	-0.142904	-0.174762	-0.173376	-0.135762	-0.0802964	-0.0924427	-0.188897	-0.210586	-0.239991	-0.245416	-0.237824	-0.20149	-0.167303	-0.127751	-0.128795	-0.121576	-0.160164	-0.187164	-0.2149	-0.202281	-0.216329	-0.205167	-0.220533	-0.196748	-0.182576	-0.160472	-0.171159	-0.159391	-0.164021	-0.179311	-0.20781
NaN	0.102338	0.0365311	0.0153154	-0.00998493	-0.0137808	-0.0174847	-0.0524558	-0.11596	-0.129927	-0.11868	-0.119508	-0.078744	-0.0864913	-0.0860185	-0.0929114	-0.0618632	-0.0679954	-0.0926816	-0.163145	-0.194193	-0.195099	-0.168919	-0.126832	-0.129767	-0.184455	-0.210379	-0.28369	-0.29888	-0.293273	-0.264651	-0.24421	-0.180849	-0.175601	-0.156132	-0.17978	-0.194256	-0.209959	-0.188592	-0.181717	-0.17858	-0.188545	-0.183771	-0.176921	-0.150701	-0.150221	-0.135789	-0.143512	-0.174769	-0.205217
NaN	0.108036	0.116349	0.0911301	0.00242733	-0.0302373	-0.041668	-0.0556921	-0.110003	-0.10545	-0.0842492	-0.0855036	-0.0875534	-0.10687	-0.096312	-0.107124	-0.100398	-0.107081	-0.145575	-0.173801	-0.195767	-0.186013	-0.181725	-0.180959	-0.194795	-0.184265	-0.223047	-0.266018	-0.280937	-0.300647	-0.280506	-0.27174	-0.233869	-0.226443	-0.217542	-0.243792	-0.248723	-0.261679	-0.250887	-0.27779	-0.279348	-0.277771	-0.257843	-0.24213	-0.218073	-0.215498	-0.201309	-0.205976	-0.212997	-0.251163
NaN	-0.0333782	0.0595621	0.0566701	-0.0256753	-0.0920208	-0.124068	-0.150184	-0.164187	-0.0716436	-0.0305512	-0.0247425	-0.0233514	-0.0725441	-0.0662129	-0.0775039	-0.116563	-0.117747	-0.110147	-0.127147	-0.153822	-0.146336	-0.158295	-0.214684	-0.227747	-0.133314	-0.168102	-0.253137	-0.269639	-0.289201	-0.277882	-0.299955	-0.289949	-0.262386	-0.26088	-0.279181	-0.263595	-0.239373	-0.228465	-0.231923	-0.232532	-0.200438	-0.165382	-0.126313	-0.0982766	-0.0952502	-0.0836262	-0.0860393	-0.0777083	-0.109899
NaN	-0.00107855	0.158544	0.16919	0.0630679	-0.0222813	-0.0138911	-0.0622894	-0.00587532	0.110006	0.142839	0.140225	0.0701758	0.0194978	0.0586053	0.0529422	-0.022167	-0.0306951	-0.00284009	0.0483733	0.0323345	0.0163579	-0.0423088	-0.156085	-0.165532	0.0253815	-0.00481598	-0.0766444	-0.0781494	-0.0840422	-0.14823	-0.198163	-0.228907	-0.17625	-0.166845	-0.139382	-0.144827	-0.112675	-0.0985192	-0.0764381	-0.0794694	-0.0418089	-0.0331501	-0.00307119	0.0134301	0.0255014	0.0219216	0.0291687	0.0372851	0.0119747
NaN	-0.111779	0.0522918	0.0746092	0.0163256	-0.0382896	-0.0535425	-0.0626585	-0.0345966	0.0388862	0.0786831	0.0902973	0.0833079	0.0608419	0.100768	0.096677	0.0280071	0.0122928	0.0123469	0.0428283	0.0367763	0.0234442	-0.00803067	-0.114443	-0.12953	-0.0243254	-0.0126563	-0.0681794	-0.0681965	-0.0870235	-0.119146	-0.139313	-0.179667	-0.149862	-0.157218	-0.13756	-0.137532	-0.109752	-0.116817	-0.105794	-0.109068	-0.0871134	-0.0713394	-0.0489774	-0.0363041	-0.0302172	-0.0431665	-0.0430671	-0.0290202	-0.0325089
NaN	0.0377251	0.167033	0.198735	0.14414	0.0725157	0.0522236	-0.0406511	-0.0536479	-0.0242324	0.0199845	0.0398986	0.0495309	0.0181246	0.0314296	0.0188625	0.00536157	-0.00017051	0.0129837	-0.0374624	-0.0503819	-0.0527748	-0.0664738	-0.113327	-0.127142	-0.0816486	-0.119106	-0.177913	-0.192869	-0.186771	-0.231896	-0.229217	-0.222775	-0.195443	-0.161461	-0.130193	-0.106037	-0.0906956	-0.0795988	-0.0554713	-0.0518356	-0.0467868	-0.0757335	-0.058089	-0.0318895	-0.0196575	-0.0143598	-0.0291881	-0.0449374	-0.0750725
NaN	-0.0470411	0.0715377	0.095043	0.0875899	0.0555536	0.0123626	-0.058933	-0.120431	-0.116976	-0.0726164	-0.022878	-0.000581712	0.00550901	-0.0420576	-0.0504944	-0.0670071	-0.0686676	-0.0716304	-0.0989998	-0.122598	-0.111788	-0.124565	-0.145787	-0.159971	-0.16437	-0.15821	-0.183138	-0.198913	-0.215548	-0.218578	-0.190732	-0.165639	-0.15102	-0.123446	-0.110584	-0.0778723	-0.0711699	-0.0692647	-0.0672768	-0.0784265	-0.0820887	-0.0859428	-0.0846823	-0.0721376	-0.0699263	-0.0700201	-0.0803016	-0.0861276	-0.118452
NaN	0.00968374	0.11037	0.116591	0.0335227	-0.033581	-0.0411941	-0.109409	-0.134735	-0.0825097	-0.0376542	-0.020545	-0.0337116	-0.0897275	-0.0979704	-0.110354	-0.142699	-0.141503	-0.111877	-0.142424	-0.185877	-0.181929	-0.169316	-0.215623	-0.225586	-0.177669	-0.2164	-0.241324	-0.258192	-0.269	-0.331747	-0.344353	-0.324563	-0.284656	-0.261365	-0.226661	-0.219216	-0.207995	-0.188218	-0.178081	-0.182126	-0.156595	-0.139965	-0.124981	-0.113875	-0.104533	-0.105073	-0.10348	-0.0988468	-0.131183
NaN	0.00583587	0.0915351	0.0580491	0.0101581	-0.0408059	-0.0394795	-0.0589287	-0.103237	-0.0747108	-0.0499168	-0.0324365	-0.00981838	-0.0464963	-0.05135	-0.0599473	-0.0820583	-0.0797095	-0.0540694	-0.0944466	-0.138205	-0.125576	-0.0798594	-0.124224	-0.133888	-0.124151	-0.148494	-0.18344	-0.196027	-0.217003	-0.248717	-0.24834	-0.23446	-0.212137	-0.201113	-0.196478	-0.199935	-0.200522	-0.183527	-0.191378	-0.189261	-0.169519	-0.14405	-0.139259	-0.124538	-0.117003	-0.11878	-0.114567	-0.102782	-0.118399
NaN	0.142805	0.141343	0.110293	0.0753648	0.0542303	0.0492216	-0.00784759	-0.0489925	-0.0234166	-0.00891843	0.0128506	0.0449647	0.0210904	0.0220503	0.0187524	0.030113	0.0429283	0.0745756	0.0120991	-0.0155902	0.0019749	0.0497233	0.0381859	0.0429709	0.0129683	-0.0164701	-0.060127	-0.0609695	-0.0543465	-0.0802236	-0.0800875	-0.0579556	-0.0681589	-0.0366805	-0.0245021	-0.00985157	-0.010951	0.00582033	0.0236497	0.034327	0.05781	0.0512405	0.0525677	0.0663882	0.0813731	0.084424	0.0761066	0.0681748	0.04594
NaN	0.0508679	0.0635948	0.0833488	0.0677578	0.0425762	0.0509573	-0.040036	-0.0793462	-0.0429236	-0.037379	-0.0189485	-0.00480719	-0.0214928	-0.0205199	-0.0259223	-0.0198043	-0.0286367	0.0112029	-0.0498214	-0.0497562	-0.0600139	-0.0676427	-0.0806067	-0.0732217	-0.0252419	-0.063482	-0.130702	-0.146674	-0.110094	-0.141482	-0.183711	-0.170183	-0.162393	-0.118191	-0.0772025	-0.0598801	-0.0437204	-0.0203667	0.0235751	0.0309029	0.0532293	0.0158402	0.0323637	0.0451751	0.0749375	0.0783831	0.0822347	0.0631099	0.0373401
NaN	0.11035	0.119681	0.131978	0.0642377	0.0275101	0.0500806	-0.0243731	-0.0052232	0.0385024	0.035116	0.0359122	0.0206398	-0.000800906	0.0133554	0.00823102	-0.00825987	-0.0129309	0.0273666	0.0085556	0.0184766	0.00169318	-0.030115	-0.0648404	-0.0648718	0.0328143	-0.0107854	-0.0404873	-0.054465	-0.024733	-0.0755637	-0.13023	-0.135718	-0.111274	-0.0761176	-0.0295822	-0.0306113	-0.0170503	0.016717	0.0638784	0.073337	0.105516	0.0869032	0.102502	0.10984	0.135302	0.152919	0.163462	0.151786	0.117935
NaN	0.0445838	0.12747	0.139894	0.0439418	-0.0420869	-0.0150766	-0.0840447	-0.0949148	-0.0754301	-0.0865032	-0.08647	-0.111072	-0.126767	-0.0952696	-0.100887	-0.126542	-0.138854	-0.112334	-0.122183	-0.112597	-0.132297	-0.15763	-0.215711	-0.218538	-0.109851	-0.161165	-0.171693	-0.175562	-0.145075	-0.207548	-0.254836	-0.262789	-0.226517	-0.189037	-0.144332	-0.151897	-0.138468	-0.101247	-0.0698961	-0.0627655	-0.0485359	-0.0691642	-0.0630101	-0.0614668	-0.0341489	-0.0247976	-0.0111513	-0.0178321	-0.0501046
NaN	0.109928	0.178377	0.155071	0.0792605	0.0118493	0.0351228	-0.0473631	-0.0695367	-0.064753	-0.0646291	-0.0576264	-0.0939369	-0.113542	-0.104046	-0.112077	-0.136534	-0.148332	-0.132432	-0.146696	-0.139178	-0.157798	-0.190126	-0.244577	-0.237599	-0.124734	-0.167393	-0.170244	-0.177411	-0.163208	-0.229427	-0.26511	-0.254219	-0.218769	-0.183116	-0.139061	-0.147388	-0.137641	-0.102684	-0.0758678	-0.0693324	-0.0568389	-0.072466	-0.0695425	-0.0646962	-0.0446021	-0.0325899	-0.0219106	-0.0307721	-0.0636146
NaN	0.042638	0.0339875	0.039637	0.00779823	-0.0244709	-0.0327309	-0.0854873	-0.137971	-0.145046	-0.13801	-0.128569	-0.127594	-0.144727	-0.129292	-0.127052	-0.106379	-0.107606	-0.133899	-0.185454	-0.213295	-0.225114	-0.185147	-0.168009	-0.1691	-0.20823	-0.247583	-0.242199	-0.262699	-0.274619	-0.298053	-0.302527	-0.255336	-0.234307	-0.196442	-0.178748	-0.186237	-0.186765	-0.173007	-0.163196	-0.149527	-0.153349	-0.157002	-0.166468	-0.164451	-0.147386	-0.128928	-0.133272	-0.165271	-0.21017
NaN	-0.0611301	-0.0601065	-0.0413933	-0.067425	-0.0838179	-0.0668378	-0.126567	-0.179589	-0.195153	-0.190053	-0.176086	-0.160134	-0.171296	-0.153099	-0.148538	-0.120605	-0.12966	-0.15052	-0.220908	-0.232105	-0.243079	-0.193475	-0.16895	-0.171157	-0.230926	-0.268325	-0.270587	-0.29315	-0.293027	-0.328018	-0.331893	-0.292381	-0.278605	-0.241071	-0.212257	-0.20958	-0.210584	-0.202216	-0.180154	-0.162118	-0.170107	-0.187111	-0.20269	-0.200647	-0.181048	-0.159116	-0.158655	-0.196314	-0.238425
NaN	-0.175816	-0.138662	-0.104838	-0.12068	-0.166875	-0.138628	-0.195971	-0.224063	-0.216956	-0.226965	-0.213551	-0.208032	-0.20467	-0.164	-0.161203	-0.164391	-0.172798	-0.17405	-0.219503	-0.244549	-0.262711	-0.257048	-0.258955	-0.27519	-0.273915	-0.311609	-0.324036	-0.328796	-0.312392	-0.351137	-0.379589	-0.349604	-0.318038	-0.280852	-0.245168	-0.250183	-0.242704	-0.232758	-0.203672	-0.190133	-0.187891	-0.191866	-0.192544	-0.193002	-0.175853	-0.159986	-0.15345	-0.188618	-0.231859
NaN	-0.162371	-0.127037	-0.10512	-0.144806	-0.17204	-0.12892	-0.18991	-0.238931	-0.225602	-0.214122	-0.213856	-0.221708	-0.236803	-0.180906	-0.178237	-0.177305	-0.187155	-0.165259	-0.21451	-0.235151	-0.252992	-0.233834	-0.233614	-0.243493	-0.224216	-0.268954	-0.312046	-0.334902	-0.309114	-0.333733	-0.35963	-0.327698	-0.292113	-0.252888	-0.233942	-0.241005	-0.234703	-0.205042	-0.176813	-0.161086	-0.152021	-0.14776	-0.139579	-0.132879	-0.111794	-0.0970786	-0.0912875	-0.11858	-0.152753
NaN	-0.169835	-0.142159	-0.152429	-0.203339	-0.219924	-0.22753	-0.284341	-0.320451	-0.280101	-0.239872	-0.241687	-0.274394	-0.302702	-0.255205	-0.256313	-0.251654	-0.252642	-0.212762	-0.236545	-0.253257	-0.260027	-0.279657	-0.272385	-0.283432	-0.234072	-0.277786	-0.335412	-0.360956	-0.333259	-0.326594	-0.347595	-0.314317	-0.29431	-0.267333	-0.279681	-0.257594	-0.236627	-0.219942	-0.20846	-0.208975	-0.18532	-0.154623	-0.121759	-0.113602	-0.0976348	-0.0897287	-0.0925645	-0.113929	-0.133544
NaN	-0.0768354	-0.041796	-0.0414596	-0.10815	-0.111683	-0.130172	-0.159036	-0.185384	-0.166823	-0.115641	-0.115313	-0.127036	-0.149718	-0.101676	-0.102647	-0.0944891	-0.0932399	-0.078555	-0.0996256	-0.117519	-0.119071	-0.141094	-0.124276	-0.144216	-0.118943	-0.15367	-0.190565	-0.211387	-0.192234	-0.174826	-0.180992	-0.163736	-0.127109	-0.110285	-0.130066	-0.119762	-0.105337	-0.101208	-0.105194	-0.103699	-0.0847465	-0.0386939	-0.0049397	0.000713797	0.00880397	0.016742	0.0172162	-0.00573967	-0.0246753
NaN	0.126209	0.0959566	0.0707747	0.0309768	0.0350951	0.00268674	-0.0310072	-0.0925198	-0.107392	-0.0838644	-0.0845406	-0.0438206	-0.0487787	-0.0589435	-0.0680066	-0.0373972	-0.0378375	-0.0612311	-0.10711	-0.105982	-0.0976391	-0.104972	-0.0467065	-0.0550015	-0.121865	-0.138366	-0.173087	-0.175497	-0.150903	-0.102472	-0.0868659	-0.0542748	-0.0336001	-0.0214138	-0.0566215	-0.0454193	-0.0386542	-0.034079	-0.0474467	-0.0310137	-0.022115	0.00757773	0.0328061	0.0325922	0.035217	0.0468025	0.0496019	0.00870355	-0.0169247
NaN	0.0502656	-0.0242996	-0.0525746	-0.0643158	-0.0245476	-0.0264707	-0.0659222	-0.160008	-0.222257	-0.228149	-0.204264	-0.124762	-0.105364	-0.136777	-0.138385	-0.0800715	-0.0773726	-0.131951	-0.215283	-0.222853	-0.208727	-0.179454	-0.0751272	-0.0806247	-0.243549	-0.25187	-0.272728	-0.286697	-0.274035	-0.205836	-0.165144	-0.099905	-0.106819	-0.0807666	-0.117834	-0.108059	-0.121906	-0.120614	-0.136161	-0.118169	-0.128574	-0.112436	-0.123514	-0.120948	-0.109778	-0.0958198	-0.0947248	-0.13415	-0.162267
NaN	0.0240336	-0.0714256	-0.114961	-0.137573	-0.11664	-0.12365	-0.161317	-0.258442	-0.302003	-0.309381	-0.295184	-0.217915	-0.215027	-0.23905	-0.24299	-0.187438	-0.180756	-0.209658	-0.289068	-0.295084	-0.27768	-0.248773	-0.157148	-0.154656	-0.285329	-0.295324	-0.334595	-0.342648	-0.321827	-0.258347	-0.230715	-0.164561	-0.177448	-0.15149	-0.194121	-0.174664	-0.180401	-0.174062	-0.175528	-0.155214	-0.150376	-0.133753	-0.133053	-0.129083	-0.115845	-0.103109	-0.105129	-0.13882	-0.16457
NaN	-0.0791582	-0.207815	-0.234482	-0.233416	-0.220929	-0.202131	-0.229099	-0.299125	-0.356314	-0.382447	-0.368594	-0.302375	-0.279416	-0.297646	-0.296948	-0.225609	-0.232263	-0.2549	-0.337463	-0.332356	-0.33545	-0.306974	-0.197408	-0.188043	-0.318551	-0.332983	-0.361062	-0.369604	-0.342828	-0.284109	-0.26479	-0.184587	-0.198023	-0.165528	-0.193059	-0.18459	-0.194369	-0.192898	-0.177168	-0.166317	-0.177062	-0.181433	-0.175107	-0.175524	-0.159583	-0.14356	-0.146568	-0.182061	-0.208959
NaN	-0.0903974	-0.130958	-0.125343	-0.092083	-0.118613	-0.123989	-0.158032	-0.200915	-0.199687	-0.22613	-0.207469	-0.159792	-0.135812	-0.177403	-0.185518	-0.172362	-0.171845	-0.176577	-0.208253	-0.20766	-0.209376	-0.22155	-0.183777	-0.169351	-0.200408	-0.20212	-0.240165	-0.242422	-0.20838	-0.151515	-0.172231	-0.126868	-0.106114	-0.089648	-0.114921	-0.0989257	-0.0786569	-0.0685382	-0.0466907	-0.0352409	-0.0167096	0.0142854	0.0251639	0.0127725	0.013081	0.0152219	0.0172813	-0.00673622	-0.040622
NaN	-0.00635471	-0.0279622	-0.0121893	0.0604073	0.0882363	0.0776103	0.0488711	-0.0318012	-0.082093	-0.081716	-0.0419374	0.016589	0.0536142	0.0142483	0.00641174	0.0372426	0.0376401	0.0110032	-0.0470765	-0.0508709	-0.0531858	-0.048224	0.000716033	0.00798519	-0.070437	-0.0627406	-0.103577	-0.11742	-0.0982	-0.0347903	-0.0275757	0.0150239	0.0146609	0.0446402	0.0262001	0.0494682	0.0567752	0.0620672	0.0619185	0.0758488	0.0685601	0.0637359	0.0555933	0.0544615	0.0585091	0.0648063	0.0555699	0.0197894	-0.00834285
NaN	-0.0880794	-0.106594	-0.0789625	-0.0580352	-0.0401416	-0.0506722	-0.0463553	-0.0878554	-0.1086	-0.0994289	-0.0940717	-0.0716443	-0.052381	-0.0304513	-0.0291787	-0.00677866	-0.00113002	-0.0102822	-0.0410734	-0.0610651	-0.072218	-0.0640771	-0.0242725	-0.0401834	-0.0737744	-0.087478	-0.125318	-0.134256	-0.116091	-0.0649673	-0.0777933	-0.0453784	-0.0311293	-0.0224764	-0.0594608	-0.0589636	-0.0420739	-0.0349674	-0.0356478	-0.0138927	0.00403584	0.0385208	0.0488203	0.051579	0.0573015	0.0593965	0.0569131	0.0243203	-0.00412899
NaN	0.0555461	0.113112	0.0997328	0.0175943	-0.0342933	-0.024057	-0.0561666	-0.0255905	0.0404401	0.0639069	0.040954	-0.0158799	-0.061859	-0.0117838	-0.0195643	-0.062607	-0.0495094	0.0149802	0.0358583	0.00969396	-0.00618998	-0.0481378	-0.0927091	-0.110756	0.0154355	-0.0255272	-0.0894912	-0.102193	-0.085394	-0.106708	-0.156091	-0.167144	-0.1354	-0.123184	-0.13353	-0.132283	-0.114855	-0.0927081	-0.0676287	-0.0548405	-0.0140567	0.0139946	0.0489898	0.0615202	0.0666046	0.0665761	0.0631151	0.0635717	0.0399996
NaN	0.112985	0.187758	0.157529	0.0708119	0.0253469	0.0341845	0.00114123	0.0630373	0.159057	0.195722	0.174313	0.0997934	0.0405842	0.0883442	0.0772573	0.0259229	0.0317801	0.0863761	0.105673	0.0761124	0.0640875	0.0174001	-0.0475607	-0.0656288	0.102817	0.0536267	-0.000477557	-0.0240196	-0.00751717	-0.050155	-0.112975	-0.131941	-0.0850691	-0.0693658	-0.0621428	-0.0682027	-0.0419291	-0.017021	0.0174311	0.024786	0.0708917	0.104424	0.140347	0.156593	0.152852	0.146255	0.147701	0.156789	0.134593
NaN	-0.0122127	0.084023	0.0629118	0.0128489	-0.00778306	-0.00885849	-0.0373353	-0.00717268	0.0783548	0.124644	0.124957	0.0819065	0.0479709	0.0674845	0.0596597	0.0241599	0.027935	0.0633541	0.0791967	0.0436968	0.0332336	-0.0153807	-0.0734574	-0.0883995	0.0504199	0.0321366	-0.0132181	-0.0363774	-0.0226977	-0.0499155	-0.0918129	-0.114598	-0.071299	-0.0681741	-0.0610197	-0.0560145	-0.0294596	-0.0228886	-0.0013414	-0.0128733	0.0311472	0.0679045	0.0969827	0.108037	0.110249	0.0997029	0.109921	0.133676	0.134786
NaN	0.00923817	0.0438627	0.033621	0.0131536	0.00652864	-0.010732	0.0174101	-0.0404631	-0.0608214	-0.0416407	-0.0348483	0.00789528	0.0146022	0.0565891	0.0687606	0.0963946	0.0942827	0.0505524	0.03109	-0.00569606	-0.0158194	0.00399466	0.0472163	0.0261164	-0.0485174	-0.0458892	-0.0471899	-0.0676781	-0.0748684	-0.0409107	-0.0183071	-0.00333549	-0.00766985	-0.00692689	-0.0250639	-0.0290431	-0.0363198	-0.0477525	-0.0738611	-0.0555699	-0.0506584	-0.0283079	-0.0331421	-0.0192825	-0.00912757	-0.0126427	-0.00235945	-0.0098574	-0.00950338
NaN	-0.00146816	-0.0302021	-0.0294142	-0.026336	-0.00641519	3.36473e-05	0.0131006	-0.107683	-0.165515	-0.172355	-0.150547	-0.0901043	-0.0531395	-0.0260483	-0.0126978	0.033298	0.032112	-0.00102006	-0.0504571	-0.106663	-0.122802	-0.0768009	-0.0106167	-0.0348798	-0.169489	-0.167129	-0.142311	-0.157067	-0.169226	-0.12747	-0.0939737	-0.045431	-0.0638632	-0.0495265	-0.0683577	-0.0730072	-0.0976871	-0.10901	-0.144226	-0.132403	-0.139051	-0.11861	-0.126271	-0.10684	-0.0922589	-0.095949	-0.0991979	-0.11426	-0.131404
NaN	-0.0206683	-0.120784	-0.141349	-0.133373	-0.105401	-0.0920082	-0.104744	-0.204548	-0.253018	-0.255368	-0.243032	-0.172925	-0.159036	-0.146981	-0.142379	-0.091502	-0.0985242	-0.0993421	-0.19367	-0.249732	-0.260775	-0.205318	-0.12476	-0.142125	-0.287456	-0.302266	-0.318226	-0.348416	-0.360475	-0.318205	-0.295435	-0.23688	-0.253389	-0.22446	-0.247565	-0.257435	-0.291962	-0.282549	-0.280925	-0.278337	-0.272356	-0.256663	-0.239106	-0.207201	-0.203352	-0.193657	-0.20963	-0.23914	-0.2606
NaN	-0.00658385	-0.087785	-0.114097	-0.133856	-0.143754	-0.13394	-0.0851513	-0.153311	-0.178479	-0.189308	-0.199467	-0.164265	-0.170138	-0.136093	-0.137862	-0.0917886	-0.0900363	-0.0985672	-0.149601	-0.196948	-0.201079	-0.148946	-0.090748	-0.104219	-0.214081	-0.25146	-0.285061	-0.301718	-0.304939	-0.270384	-0.256992	-0.221252	-0.232402	-0.212766	-0.25061	-0.290348	-0.316746	-0.292724	-0.289009	-0.275612	-0.257139	-0.212494	-0.194292	-0.161264	-0.157076	-0.149267	-0.159865	-0.158538	-0.180339
NaN	-0.0881306	-0.110996	-0.16378	-0.230028	-0.253876	-0.267419	-0.19145	-0.196527	-0.225882	-0.219173	-0.246417	-0.221045	-0.234322	-0.185667	-0.188179	-0.154374	-0.148254	-0.201295	-0.230363	-0.272091	-0.264649	-0.219831	-0.162148	-0.193465	-0.312391	-0.3473	-0.329658	-0.336376	-0.352683	-0.318499	-0.304215	-0.299735	-0.306057	-0.310053	-0.357542	-0.412384	-0.433675	-0.415414	-0.434656	-0.408966	-0.39051	-0.333593	-0.322992	-0.304499	-0.313586	-0.305449	-0.303776	-0.288726	-0.306353
NaN	-0.0386192	0.00298516	-0.0422746	-0.116918	-0.150905	-0.152067	-0.11104	-0.118509	-0.126678	-0.107374	-0.125273	-0.1183	-0.143733	-0.0784421	-0.0827907	-0.0978863	-0.0914332	-0.1022	-0.131105	-0.180316	-0.18154	-0.141904	-0.155576	-0.180761	-0.206748	-0.240754	-0.248521	-0.262373	-0.270817	-0.273579	-0.257719	-0.265337	-0.253692	-0.251722	-0.278562	-0.319075	-0.325366	-0.303311	-0.315645	-0.30991	-0.291575	-0.244047	-0.23089	-0.209768	-0.212037	-0.211222	-0.210022	-0.185992	-0.198653
NaN	-0.0870425	-0.0884321	-0.0924152	-0.102046	-0.10024	-0.1028	-0.127952	-0.158187	-0.101788	-0.0737385	-0.0548585	-0.00707405	-0.0112274	0.00391826	0.0014165	0.0320269	0.0338958	0.0360323	-0.0550172	-0.108265	-0.114019	-0.0888044	-0.0612523	-0.0841667	-0.140309	-0.16293	-0.2325	-0.255216	-0.251063	-0.228179	-0.246694	-0.220221	-0.222156	-0.190801	-0.19325	-0.202998	-0.203791	-0.185153	-0.155489	-0.150495	-0.126392	-0.114358	-0.107448	-0.0775854	-0.0720539	-0.0571379	-0.0608979	-0.0690272	-0.0998756
NaN	0.0807814	0.181165	0.191324	0.151867	0.0880934	0.080275	-0.0336685	-0.0566	0.0340111	0.0716707	0.103468	0.128991	0.0869054	0.0708377	0.067848	0.0520231	0.043534	0.0780377	0.0170703	-0.00119928	-0.0153263	-0.027213	-0.0768847	-0.0824298	-0.0203826	-0.0437618	-0.125156	-0.14722	-0.155824	-0.198033	-0.226854	-0.203628	-0.187169	-0.149395	-0.111444	-0.0770013	-0.0538183	-0.03602	0.00282193	-0.0124637	0.0111357	-0.0217946	-0.002458	0.0290481	0.0512062	0.0637481	0.0560722	0.0500798	0.0301484
NaN	0.0980827	0.162098	0.162368	0.139279	0.0984654	0.102163	-0.00744098	-0.0258971	0.0574875	0.0927187	0.122017	0.125308	0.0796631	0.0768198	0.0799624	0.065531	0.0652602	0.112221	0.0430387	-1.41436e-05	-0.0146193	-0.0174223	-0.0630032	-0.0774602	0.000708243	-0.0363299	-0.0966593	-0.124498	-0.133058	-0.169413	-0.202233	-0.18082	-0.154512	-0.114585	-0.0818581	-0.048596	-0.0345313	-0.0174406	0.0311877	0.028567	0.0557218	0.0285904	0.0532079	0.0769788	0.0952787	0.108106	0.0984317	0.0912946	0.0556182
NaN	0.16181	0.164982	0.132153	0.11763	0.113863	0.121655	0.0920839	0.0578936	0.111284	0.132098	0.134528	0.15023	0.112516	0.138043	0.128899	0.115653	0.117895	0.138375	0.0638849	0.0290209	0.0291503	0.0300786	0.00223501	-0.0285956	-0.003076	-0.0429152	-0.154487	-0.149107	-0.142484	-0.102594	-0.110151	-0.0819797	-0.052857	-0.0302876	-0.0761216	-0.0628507	-0.0636547	-0.0499594	-0.0464876	-0.0454715	-0.0282093	0.00567237	0.0318559	0.0484952	0.038562	0.0371137	0.0249887	0.0302729	0.0025736
NaN	-0.014335	-0.119722	-0.172871	-0.202898	-0.169168	-0.163645	-0.15101	-0.225819	-0.205786	-0.184716	-0.18037	-0.13552	-0.149717	-0.137851	-0.14735	-0.112191	-0.109779	-0.12034	-0.201382	-0.243571	-0.235756	-0.212952	-0.17015	-0.191101	-0.27306	-0.293971	-0.384295	-0.374846	-0.366191	-0.290482	-0.285322	-0.234373	-0.234827	-0.221251	-0.282941	-0.275772	-0.283895	-0.272191	-0.286814	-0.278245	-0.256851	-0.204209	-0.182263	-0.165993	-0.175119	-0.172259	-0.181651	-0.180676	-0.204379
NaN	-0.108701	-0.251401	-0.293063	-0.294111	-0.25284	-0.230103	-0.239965	-0.311301	-0.293852	-0.292194	-0.289624	-0.23994	-0.244925	-0.240971	-0.246565	-0.203765	-0.204232	-0.205565	-0.305798	-0.342362	-0.330828	-0.29179	-0.229128	-0.243352	-0.34934	-0.375484	-0.469905	-0.459887	-0.443956	-0.354886	-0.347422	-0.279813	-0.295193	-0.269533	-0.332568	-0.317944	-0.331342	-0.307762	-0.307146	-0.302015	-0.29139	-0.26788	-0.259956	-0.242529	-0.24999	-0.242273	-0.255699	-0.263921	-0.287259
NaN	-0.102558	-0.198002	-0.217741	-0.244956	-0.26388	-0.257501	-0.294063	-0.373495	-0.350905	-0.348774	-0.335782	-0.267694	-0.278532	-0.284375	-0.286372	-0.236942	-0.236262	-0.229509	-0.323716	-0.34914	-0.339353	-0.300525	-0.243638	-0.245145	-0.345516	-0.372243	-0.452933	-0.459979	-0.439879	-0.402358	-0.397655	-0.332364	-0.357775	-0.330995	-0.345252	-0.334921	-0.345244	-0.321007	-0.301527	-0.294956	-0.290501	-0.290681	-0.281971	-0.260592	-0.247369	-0.225536	-0.231501	-0.253176	-0.281146
NaN	-0.121851	-0.116552	-0.135899	-0.178087	-0.218333	-0.18596	-0.240419	-0.331962	-0.404213	-0.388366	-0.354519	-0.324569	-0.320086	-0.312681	-0.309221	-0.284031	-0.289502	-0.294493	-0.371566	-0.398482	-0.400465	-0.357772	-0.306803	-0.326074	-0.410988	-0.442125	-0.414057	-0.435614	-0.445985	-0.455633	-0.423475	-0.380938	-0.374755	-0.346794	-0.330468	-0.338387	-0.370144	-0.368591	-0.35628	-0.341334	-0.356103	-0.378003	-0.378723	-0.364766	-0.33986	-0.327986	-0.324388	-0.359707	-0.391535
NaN	-0.04248	-0.0350844	-0.0480309	-0.118188	-0.180898	-0.179422	-0.242614	-0.319603	-0.394241	-0.386482	-0.3678	-0.31618	-0.321449	-0.285601	-0.285401	-0.259206	-0.264715	-0.262417	-0.332036	-0.352211	-0.366223	-0.328456	-0.286896	-0.296423	-0.378945	-0.412634	-0.37707	-0.387814	-0.391456	-0.411892	-0.390607	-0.349544	-0.351219	-0.320268	-0.299231	-0.300652	-0.317919	-0.318401	-0.30767	-0.299211	-0.301361	-0.32799	-0.309897	-0.296948	-0.270223	-0.263243	-0.266163	-0.295562	-0.320959
NaN	-0.0250983	-5.9404e-05	-0.0163083	-0.0974913	-0.151246	-0.138964	-0.202679	-0.271178	-0.308544	-0.28698	-0.28018	-0.274545	-0.290077	-0.231991	-0.233675	-0.214661	-0.223891	-0.215373	-0.258778	-0.28765	-0.306123	-0.28186	-0.256787	-0.279398	-0.31932	-0.358455	-0.321588	-0.336657	-0.350597	-0.387729	-0.373873	-0.340894	-0.328641	-0.295594	-0.269566	-0.277018	-0.298628	-0.293413	-0.29511	-0.285937	-0.287096	-0.297269	-0.268694	-0.242756	-0.229545	-0.215284	-0.222625	-0.233299	-0.270307
NaN	-0.0449328	-0.0352645	-0.0754893	-0.16818	-0.218913	-0.213478	-0.263177	-0.311503	-0.283657	-0.253069	-0.253835	-0.248218	-0.282344	-0.24679	-0.255467	-0.230074	-0.234353	-0.230837	-0.286881	-0.318114	-0.311816	-0.301328	-0.277168	-0.303712	-0.325404	-0.378968	-0.404397	-0.430595	-0.43065	-0.435796	-0.446375	-0.412437	-0.402914	-0.372171	-0.374056	-0.377482	-0.382809	-0.359666	-0.355348	-0.349465	-0.332708	-0.3157	-0.27917	-0.246363	-0.233867	-0.223537	-0.233908	-0.242082	-0.281609
NaN	-0.0814139	-0.0660855	-0.108458	-0.202246	-0.2311	-0.230938	-0.25781	-0.280145	-0.243669	-0.213245	-0.211005	-0.180962	-0.220837	-0.210531	-0.221711	-0.205828	-0.207595	-0.212538	-0.268653	-0.298219	-0.291971	-0.275758	-0.265328	-0.287204	-0.310899	-0.348287	-0.390441	-0.410907	-0.427182	-0.43088	-0.442284	-0.418533	-0.399233	-0.386697	-0.389281	-0.395687	-0.390863	-0.371638	-0.364231	-0.356678	-0.3253	-0.288637	-0.263421	-0.22824	-0.222572	-0.209613	-0.216297	-0.219664	-0.253944
NaN	-0.112167	-0.0762359	-0.0962668	-0.193983	-0.238692	-0.238651	-0.288836	-0.313182	-0.234286	-0.183724	-0.178907	-0.163103	-0.212489	-0.213953	-0.228456	-0.231764	-0.236811	-0.241941	-0.296033	-0.320768	-0.316695	-0.319559	-0.331493	-0.344839	-0.310682	-0.350521	-0.430435	-0.461069	-0.452428	-0.463891	-0.495607	-0.478674	-0.4386	-0.420387	-0.414246	-0.417496	-0.394338	-0.363201	-0.337212	-0.326871	-0.294751	-0.265858	-0.249263	-0.224406	-0.210154	-0.193728	-0.187075	-0.201384	-0.225611
NaN	-0.0365661	0.00508225	-0.0150807	-0.100133	-0.159299	-0.161212	-0.231706	-0.265839	-0.19235	-0.165358	-0.146852	-0.145216	-0.189943	-0.198667	-0.207766	-0.206297	-0.210715	-0.203484	-0.268173	-0.282765	-0.277842	-0.266123	-0.293791	-0.299223	-0.261271	-0.312055	-0.386247	-0.406656	-0.406163	-0.428793	-0.452733	-0.43352	-0.424265	-0.387875	-0.380861	-0.374871	-0.370366	-0.331472	-0.293166	-0.292044	-0.277803	-0.282241	-0.281985	-0.257826	-0.242148	-0.2266	-0.234524	-0.255932	-0.280068
NaN	0.0134463	0.019347	-0.00163317	-0.0857901	-0.137372	-0.121988	-0.186119	-0.249855	-0.286147	-0.270149	-0.24922	-0.22505	-0.241612	-0.23625	-0.239164	-0.204232	-0.207001	-0.21526	-0.289801	-0.315844	-0.314198	-0.288454	-0.267575	-0.279121	-0.318164	-0.367599	-0.381578	-0.404799	-0.400276	-0.430422	-0.418912	-0.390506	-0.391645	-0.349094	-0.328828	-0.343088	-0.363787	-0.342424	-0.31716	-0.312642	-0.315669	-0.331446	-0.330181	-0.309668	-0.28933	-0.278295	-0.284362	-0.311344	-0.345271
NaN	0.0480417	-0.00198044	-0.0571384	-0.113349	-0.145828	-0.126823	-0.125535	-0.207306	-0.273841	-0.285872	-0.268902	-0.189182	-0.18569	-0.177668	-0.172705	-0.125783	-0.141428	-0.182208	-0.270196	-0.284512	-0.281095	-0.219384	-0.162012	-0.176345	-0.327707	-0.35403	-0.376254	-0.368542	-0.389024	-0.355465	-0.316377	-0.277279	-0.298087	-0.26821	-0.288019	-0.315601	-0.34791	-0.334413	-0.324128	-0.309934	-0.323616	-0.338058	-0.339315	-0.315896	-0.29915	-0.297138	-0.310373	-0.344429	-0.370015
NaN	-0.0804071	-0.157284	-0.199163	-0.230918	-0.239485	-0.219396	-0.207754	-0.287062	-0.361763	-0.38064	-0.361851	-0.289538	-0.278555	-0.259186	-0.253509	-0.20826	-0.21716	-0.251461	-0.33815	-0.365193	-0.369432	-0.320295	-0.249587	-0.269892	-0.40418	-0.428943	-0.468002	-0.446882	-0.455023	-0.391914	-0.360535	-0.313471	-0.32383	-0.30628	-0.350599	-0.36857	-0.397913	-0.39147	-0.364357	-0.346542	-0.343328	-0.338486	-0.319554	-0.303816	-0.291362	-0.296547	-0.311009	-0.344183	-0.378681
NaN	-0.079104	-0.0883038	-0.0955289	-0.105027	-0.121077	-0.129635	-0.16947	-0.227783	-0.185818	-0.186679	-0.164981	-0.0981741	-0.101779	-0.0863799	-0.0791962	-0.0405408	-0.0403827	-0.0395962	-0.121723	-0.159165	-0.167739	-0.168746	-0.123652	-0.149338	-0.211877	-0.236818	-0.375674	-0.372172	-0.353509	-0.281762	-0.292477	-0.239127	-0.244145	-0.218242	-0.263411	-0.242368	-0.238294	-0.222952	-0.197177	-0.184468	-0.162301	-0.140764	-0.103253	-0.0748233	-0.0645785	-0.0601772	-0.0790585	-0.101712	-0.13364
NaN	-0.106029	-0.120053	-0.133984	-0.161338	-0.17798	-0.184509	-0.230451	-0.2726	-0.209907	-0.200266	-0.187017	-0.139764	-0.167729	-0.155106	-0.151087	-0.109234	-0.105982	-0.0761075	-0.162608	-0.208883	-0.221153	-0.21438	-0.176842	-0.204135	-0.241869	-0.281057	-0.401639	-0.4096	-0.390161	-0.335665	-0.368258	-0.319487	-0.309094	-0.271491	-0.297527	-0.279675	-0.274514	-0.24153	-0.206159	-0.195254	-0.163516	-0.147949	-0.110721	-0.0822388	-0.0649816	-0.0584473	-0.0738002	-0.0871681	-0.11326
NaN	-0.138908	-0.140499	-0.149743	-0.229405	-0.271825	-0.268302	-0.312381	-0.312129	-0.246586	-0.233529	-0.22559	-0.189285	-0.223958	-0.202422	-0.199649	-0.176068	-0.176328	-0.153086	-0.22134	-0.258175	-0.269574	-0.27102	-0.249092	-0.267903	-0.272223	-0.320238	-0.41823	-0.431398	-0.407324	-0.383946	-0.419834	-0.391719	-0.371629	-0.344851	-0.352236	-0.345167	-0.32814	-0.295588	-0.242246	-0.229952	-0.186505	-0.157356	-0.118189	-0.0902496	-0.0740933	-0.0594362	-0.0633271	-0.0738499	-0.102016
NaN	-0.0202237	0.0367127	0.0423234	-0.0419091	-0.127038	-0.157516	-0.210737	-0.206525	-0.11555	-0.0706484	-0.0646813	-0.0562648	-0.117317	-0.115819	-0.127038	-0.125047	-0.128971	-0.0893603	-0.137898	-0.155558	-0.164275	-0.167193	-0.186293	-0.199477	-0.147006	-0.201102	-0.28902	-0.303364	-0.280274	-0.297371	-0.348512	-0.351174	-0.327016	-0.299428	-0.281753	-0.276042	-0.248866	-0.222126	-0.161224	-0.149932	-0.0995155	-0.0871994	-0.0488293	-0.0186865	0.0065889	0.0161145	0.0184265	0.000795658	-0.0307521
NaN	-0.0913977	-0.0746814	-0.0589179	-0.121011	-0.198732	-0.218977	-0.269079	-0.269056	-0.206808	-0.172736	-0.156823	-0.126227	-0.172311	-0.178194	-0.192445	-0.180352	-0.180617	-0.16587	-0.233359	-0.244392	-0.243554	-0.224879	-0.213932	-0.221261	-0.236712	-0.285546	-0.364059	-0.387212	-0.371696	-0.365919	-0.382829	-0.34973	-0.337744	-0.314857	-0.315132	-0.312596	-0.295636	-0.274108	-0.22565	-0.21581	-0.177938	-0.160484	-0.123074	-0.0968378	-0.0766066	-0.0503284	-0.0571509	-0.0882626	-0.132027
NaN	-0.0188417	-0.0409254	-0.0387811	-0.0781494	-0.113004	-0.135401	-0.149359	-0.192326	-0.176297	-0.146036	-0.132379	-0.0766317	-0.10262	-0.117528	-0.130381	-0.0883595	-0.0879709	-0.112003	-0.182129	-0.207557	-0.200078	-0.174332	-0.120297	-0.134906	-0.224816	-0.260155	-0.327497	-0.350017	-0.345194	-0.297711	-0.285521	-0.229392	-0.218936	-0.197473	-0.218609	-0.228633	-0.233615	-0.228074	-0.232434	-0.21842	-0.203444	-0.167343	-0.137986	-0.108749	-0.0992303	-0.0732313	-0.0807248	-0.106907	-0.149172
NaN	-0.0407471	-0.0444711	-0.0389647	-0.0690584	-0.0966956	-0.117156	-0.131255	-0.156236	-0.128913	-0.10184	-0.085256	-0.0351005	-0.0578163	-0.0606243	-0.0667629	-0.0181223	-0.0137551	-0.0288444	-0.0931546	-0.125839	-0.121184	-0.113686	-0.0622825	-0.0772664	-0.146232	-0.176975	-0.252985	-0.272005	-0.267364	-0.217814	-0.222038	-0.163571	-0.153947	-0.13125	-0.15315	-0.162948	-0.164648	-0.15772	-0.159776	-0.147403	-0.120498	-0.0776063	-0.0426932	-0.0122811	-0.00349364	0.0199879	0.0120677	0.00214349	-0.0384518
NaN	-0.11297	-0.0597942	-0.0455239	-0.111345	-0.167565	-0.163599	-0.206538	-0.186546	-0.0944952	-0.0504275	-0.0358378	-0.00869937	-0.0624092	-0.056148	-0.0640529	-0.0415975	-0.0346745	0.00567969	-0.0509973	-0.0826202	-0.0796624	-0.0630443	-0.0673101	-0.079094	-0.0714816	-0.125043	-0.223562	-0.239724	-0.233265	-0.22373	-0.260734	-0.232466	-0.213292	-0.186203	-0.188335	-0.190118	-0.174374	-0.155547	-0.119425	-0.101056	-0.0519016	-0.0296485	0.00774832	0.0506751	0.063418	0.0822131	0.0740269	0.0671572	0.0267563
NaN	-0.128452	-0.0429079	-0.0309989	-0.10502	-0.168707	-0.173975	-0.199131	-0.167027	-0.0697702	-0.0107071	0.0104491	0.0258392	-0.0326474	-0.0225936	-0.0312826	-0.015262	-0.0116902	0.00514538	-0.0390654	-0.0654776	-0.0574899	-0.045038	-0.0637915	-0.07214	-0.0401264	-0.0876371	-0.184041	-0.20942	-0.222073	-0.223039	-0.259481	-0.239214	-0.223666	-0.207132	-0.204365	-0.210676	-0.187765	-0.169374	-0.135804	-0.122343	-0.0760103	-0.0560281	-0.0244135	0.0134449	0.0306304	0.0421499	0.0374389	0.0347247	0.00473437
NaN	-0.157074	-0.130342	-0.159953	-0.206718	-0.25383	-0.260062	-0.258138	-0.248405	-0.179869	-0.136169	-0.117076	-0.0873044	-0.13054	-0.112339	-0.126214	-0.105515	-0.108205	-0.109248	-0.18036	-0.20905	-0.202848	-0.187061	-0.17043	-0.190596	-0.219073	-0.259589	-0.341521	-0.365403	-0.38004	-0.354767	-0.365933	-0.333806	-0.336327	-0.327355	-0.345568	-0.359505	-0.345167	-0.334148	-0.328977	-0.325175	-0.286163	-0.252211	-0.220755	-0.178331	-0.169753	-0.155475	-0.166533	-0.164395	-0.186658
NaN	-0.072794	-0.0618816	-0.102542	-0.162666	-0.206767	-0.211701	-0.203042	-0.263553	-0.287085	-0.257216	-0.242448	-0.225409	-0.262138	-0.218849	-0.230067	-0.205262	-0.213578	-0.254792	-0.317567	-0.350487	-0.344658	-0.3044	-0.260584	-0.280918	-0.357456	-0.397076	-0.426134	-0.438674	-0.467376	-0.436397	-0.412608	-0.359659	-0.359436	-0.338388	-0.361322	-0.381529	-0.385745	-0.371243	-0.398536	-0.384658	-0.376431	-0.338988	-0.329641	-0.304794	-0.296152	-0.287863	-0.292155	-0.288269	-0.321601
NaN	-0.102324	-0.0968596	-0.140501	-0.1911	-0.227682	-0.235956	-0.225524	-0.299197	-0.334972	-0.317054	-0.293804	-0.281897	-0.30311	-0.274195	-0.27633	-0.253018	-0.259438	-0.300619	-0.356695	-0.399267	-0.394436	-0.344557	-0.288712	-0.31087	-0.407305	-0.436842	-0.434475	-0.422278	-0.45549	-0.425052	-0.397743	-0.341514	-0.341867	-0.317457	-0.33438	-0.347591	-0.3553	-0.343884	-0.37437	-0.354526	-0.345721	-0.31554	-0.316808	-0.297716	-0.288853	-0.281398	-0.277489	-0.281002	-0.317564
NaN	-0.044376	0.00131745	-0.025881	-0.149609	-0.219136	-0.25277	-0.273123	-0.314218	-0.299061	-0.249877	-0.248244	-0.237025	-0.29891	-0.280036	-0.2849	-0.271416	-0.27952	-0.299053	-0.329492	-0.369943	-0.372685	-0.347168	-0.335863	-0.343759	-0.359185	-0.39147	-0.398258	-0.410155	-0.440551	-0.460641	-0.462272	-0.4395	-0.42188	-0.396678	-0.381204	-0.391756	-0.382598	-0.361906	-0.349957	-0.326592	-0.301576	-0.283767	-0.270873	-0.24248	-0.221711	-0.211288	-0.204397	-0.212261	-0.246018
NaN	-0.133159	-0.0962014	-0.112968	-0.22214	-0.260998	-0.282346	-0.286051	-0.295655	-0.241032	-0.189457	-0.186145	-0.165641	-0.211959	-0.189968	-0.192818	-0.177308	-0.180924	-0.170404	-0.204385	-0.242881	-0.248627	-0.237229	-0.239	-0.250512	-0.241192	-0.271405	-0.316816	-0.334717	-0.347046	-0.361062	-0.38681	-0.384812	-0.369095	-0.351525	-0.338004	-0.348714	-0.329847	-0.307781	-0.277587	-0.260585	-0.218161	-0.191382	-0.160317	-0.127438	-0.108761	-0.104219	-0.093262	-0.0931582	-0.117837
NaN	-0.0580361	-0.086875	-0.103396	-0.168116	-0.190165	-0.190761	-0.242992	-0.308777	-0.284322	-0.245733	-0.221695	-0.17552	-0.19383	-0.184627	-0.186691	-0.153994	-0.160467	-0.15022	-0.237898	-0.278076	-0.277312	-0.249115	-0.21013	-0.229991	-0.302038	-0.336571	-0.402968	-0.43996	-0.435467	-0.43153	-0.429554	-0.373771	-0.372482	-0.338257	-0.332334	-0.331118	-0.334305	-0.315223	-0.279053	-0.264468	-0.246686	-0.237097	-0.208664	-0.17375	-0.152695	-0.1345	-0.1342	-0.163464	-0.205393
NaN	-0.0743129	-0.133013	-0.134652	-0.201962	-0.20791	-0.208895	-0.229969	-0.25676	-0.227439	-0.203096	-0.196555	-0.166272	-0.189218	-0.168463	-0.180524	-0.161466	-0.162181	-0.1503	-0.214129	-0.250151	-0.244922	-0.226372	-0.200752	-0.220067	-0.257582	-0.29287	-0.342578	-0.364768	-0.358744	-0.358007	-0.371764	-0.335921	-0.324585	-0.308067	-0.308236	-0.31981	-0.313783	-0.303552	-0.287801	-0.277023	-0.238685	-0.197567	-0.162808	-0.134511	-0.125402	-0.110989	-0.111416	-0.125505	-0.167154
NaN	-0.150099	-0.157314	-0.161746	-0.222793	-0.278167	-0.292798	-0.377962	-0.409529	-0.340382	-0.300442	-0.271779	-0.241925	-0.282163	-0.276799	-0.286475	-0.271026	-0.271986	-0.245516	-0.339617	-0.377779	-0.373285	-0.357538	-0.336743	-0.355342	-0.385217	-0.430555	-0.527481	-0.551807	-0.540157	-0.530611	-0.549986	-0.492825	-0.494477	-0.454945	-0.450663	-0.433775	-0.422097	-0.396488	-0.357639	-0.35048	-0.326187	-0.313962	-0.290072	-0.2634	-0.248523	-0.235075	-0.241406	-0.258732	-0.302643
NaN	-0.145513	-0.0870095	-0.0788713	-0.149232	-0.240373	-0.255556	-0.344347	-0.354169	-0.260673	-0.223123	-0.196873	-0.177525	-0.222147	-0.216471	-0.227052	-0.218134	-0.215191	-0.176509	-0.260161	-0.302556	-0.301866	-0.296553	-0.299952	-0.321356	-0.315333	-0.369252	-0.478924	-0.498533	-0.484438	-0.487362	-0.520403	-0.477952	-0.46728	-0.420893	-0.41274	-0.400316	-0.388001	-0.358168	-0.310174	-0.304138	-0.279534	-0.276484	-0.249367	-0.217623	-0.204195	-0.190936	-0.19822	-0.214499	-0.256973
NaN	-0.186367	-0.122307	-0.11205	-0.17971	-0.230846	-0.227325	-0.288698	-0.29117	-0.209375	-0.169816	-0.137221	-0.116155	-0.155335	-0.151911	-0.158519	-0.15093	-0.15051	-0.117522	-0.195955	-0.238319	-0.23301	-0.212428	-0.227399	-0.244056	-0.229371	-0.282158	-0.392867	-0.411807	-0.406298	-0.408551	-0.432832	-0.400046	-0.396287	-0.35608	-0.349028	-0.348658	-0.339709	-0.31049	-0.268787	-0.257586	-0.240226	-0.239951	-0.227607	-0.196839	-0.182832	-0.175192	-0.184061	-0.196364	-0.235039
NaN	-0.193496	-0.13497	-0.133991	-0.197038	-0.232076	-0.228141	-0.213821	-0.189184	-0.134206	-0.106958	-0.0863257	-0.0549932	-0.0821638	-0.0574788	-0.0641609	-0.0640246	-0.0612831	-0.0720412	-0.120339	-0.162687	-0.147774	-0.118828	-0.137091	-0.150751	-0.14936	-0.193649	-0.27716	-0.2936	-0.288666	-0.273289	-0.288286	-0.275602	-0.272911	-0.25039	-0.263222	-0.288207	-0.283326	-0.258832	-0.247658	-0.231545	-0.219326	-0.197988	-0.194547	-0.168051	-0.163732	-0.157673	-0.159979	-0.143437	-0.180738
NaN	-0.194934	-0.154622	-0.162261	-0.233233	-0.259965	-0.255259	-0.24416	-0.232108	-0.182209	-0.143068	-0.12877	-0.0928785	-0.130489	-0.102711	-0.11336	-0.115029	-0.111287	-0.120577	-0.159343	-0.202632	-0.18668	-0.162207	-0.171939	-0.189495	-0.197468	-0.231627	-0.316411	-0.332368	-0.327489	-0.313289	-0.32961	-0.313419	-0.302774	-0.287303	-0.295793	-0.317124	-0.306291	-0.279855	-0.274655	-0.252657	-0.221637	-0.18355	-0.169462	-0.143054	-0.141942	-0.139789	-0.139359	-0.110054	-0.148807
NaN	-0.149394	-0.107646	-0.12854	-0.246726	-0.30637	-0.338514	-0.347169	-0.343666	-0.27213	-0.214341	-0.216346	-0.207988	-0.267164	-0.249538	-0.264559	-0.259333	-0.258088	-0.263667	-0.291163	-0.327518	-0.320671	-0.32119	-0.324895	-0.339015	-0.31542	-0.344812	-0.407872	-0.443867	-0.442551	-0.460451	-0.486426	-0.4746	-0.452639	-0.434662	-0.421117	-0.431408	-0.408075	-0.384725	-0.370704	-0.348372	-0.30842	-0.266693	-0.23941	-0.206689	-0.189217	-0.176219	-0.167654	-0.156676	-0.189259
NaN	-0.121059	-0.0628013	-0.0760321	-0.207237	-0.28544	-0.323798	-0.351134	-0.333552	-0.24801	-0.18934	-0.193525	-0.188835	-0.244267	-0.216103	-0.233947	-0.253682	-0.252998	-0.238197	-0.258668	-0.299087	-0.297845	-0.318045	-0.340803	-0.352681	-0.305121	-0.330076	-0.389247	-0.418096	-0.415166	-0.45335	-0.46923	-0.466231	-0.44996	-0.435143	-0.412392	-0.410645	-0.387722	-0.372701	-0.352659	-0.350877	-0.317018	-0.286437	-0.251982	-0.219975	-0.20877	-0.197224	-0.191135	-0.181828	-0.207727
NaN	-0.118717	-0.0690613	-0.0835318	-0.219019	-0.291578	-0.324261	-0.346525	-0.315067	-0.229561	-0.174623	-0.177458	-0.188648	-0.252663	-0.224243	-0.241276	-0.256958	-0.257762	-0.247073	-0.279694	-0.31403	-0.311724	-0.312091	-0.330433	-0.34489	-0.300732	-0.345491	-0.390017	-0.421631	-0.427416	-0.461627	-0.47908	-0.473404	-0.454587	-0.439144	-0.427602	-0.430442	-0.406447	-0.386012	-0.358559	-0.354568	-0.321451	-0.292793	-0.258148	-0.23179	-0.217216	-0.19803	-0.19471	-0.199767	-0.234917
NaN	-0.0951416	-0.0644645	-0.0803713	-0.154123	-0.232707	-0.242847	-0.299929	-0.325028	-0.31871	-0.270496	-0.243248	-0.227313	-0.273756	-0.266218	-0.278487	-0.271905	-0.274293	-0.259855	-0.347471	-0.375734	-0.369235	-0.336557	-0.321998	-0.340601	-0.381103	-0.430012	-0.476396	-0.497573	-0.506402	-0.519844	-0.50016	-0.443108	-0.446502	-0.413204	-0.409694	-0.411741	-0.413161	-0.388593	-0.359876	-0.359748	-0.352579	-0.357608	-0.340145	-0.317963	-0.304078	-0.293996	-0.308735	-0.328787	-0.368987
NaN	-0.161283	-0.154807	-0.189254	-0.248974	-0.312276	-0.310501	-0.359158	-0.382913	-0.370685	-0.327013	-0.298879	-0.286901	-0.333758	-0.328848	-0.338576	-0.303041	-0.303661	-0.285085	-0.378211	-0.408741	-0.403107	-0.373991	-0.341045	-0.363325	-0.407636	-0.458613	-0.520821	-0.543265	-0.554051	-0.553643	-0.546876	-0.478984	-0.484114	-0.441398	-0.442875	-0.447864	-0.455385	-0.434211	-0.406785	-0.401388	-0.379184	-0.379143	-0.359105	-0.325558	-0.308434	-0.290691	-0.308009	-0.321868	-0.362202
NaN	-0.18331	-0.1284	-0.134406	-0.208977	-0.282274	-0.286546	-0.332852	-0.318145	-0.241052	-0.192477	-0.178499	-0.180602	-0.235308	-0.21927	-0.232437	-0.241404	-0.237948	-0.200581	-0.260055	-0.292039	-0.292695	-0.291053	-0.313943	-0.334329	-0.303125	-0.353165	-0.437699	-0.454492	-0.450896	-0.467419	-0.494819	-0.466653	-0.443904	-0.417702	-0.415762	-0.425693	-0.406962	-0.383416	-0.354215	-0.348371	-0.307097	-0.28315	-0.24941	-0.21874	-0.205199	-0.200298	-0.214509	-0.223833	-0.255778
NaN	-0.178838	-0.163471	-0.176274	-0.242824	-0.2924	-0.29356	-0.32655	-0.317853	-0.229386	-0.196353	-0.184158	-0.175815	-0.221499	-0.18946	-0.201298	-0.204532	-0.203844	-0.1795	-0.242679	-0.281022	-0.288104	-0.283741	-0.288929	-0.307824	-0.297267	-0.343003	-0.445723	-0.447204	-0.440973	-0.437694	-0.464848	-0.430364	-0.412313	-0.387944	-0.394638	-0.411244	-0.394514	-0.370025	-0.346209	-0.330517	-0.294969	-0.261526	-0.235165	-0.204928	-0.194814	-0.177581	-0.186859	-0.196402	-0.234979
NaN	-0.149176	-0.159662	-0.18735	-0.240636	-0.276501	-0.275977	-0.315643	-0.333564	-0.305029	-0.277607	-0.258423	-0.22701	-0.255823	-0.235406	-0.246567	-0.233008	-0.238569	-0.240996	-0.308658	-0.337691	-0.347921	-0.347569	-0.321141	-0.339759	-0.361613	-0.385044	-0.424162	-0.440142	-0.447227	-0.458619	-0.470413	-0.424903	-0.412397	-0.389889	-0.361913	-0.382154	-0.377489	-0.364561	-0.336071	-0.326835	-0.299502	-0.278615	-0.261266	-0.234304	-0.222771	-0.204539	-0.209384	-0.225085	-0.259976
NaN	-0.100842	-0.124848	-0.15988	-0.225369	-0.251932	-0.269508	-0.306163	-0.3828	-0.408559	-0.374662	-0.347496	-0.297616	-0.319793	-0.318471	-0.326523	-0.282302	-0.289572	-0.316985	-0.404548	-0.439712	-0.433256	-0.41312	-0.341332	-0.364633	-0.463954	-0.486214	-0.491829	-0.522606	-0.536889	-0.52848	-0.507928	-0.448977	-0.449753	-0.415185	-0.395561	-0.398486	-0.413493	-0.407726	-0.397736	-0.387054	-0.377903	-0.36833	-0.360768	-0.334964	-0.319892	-0.302527	-0.304904	-0.330083	-0.372058
NaN	-0.179581	-0.146715	-0.150191	-0.225487	-0.28238	-0.294538	-0.362133	-0.440226	-0.456235	-0.418654	-0.384461	-0.357503	-0.377358	-0.391007	-0.39355	-0.37465	-0.37893	-0.378338	-0.424307	-0.46149	-0.466772	-0.491549	-0.452529	-0.47275	-0.48232	-0.491542	-0.491329	-0.532552	-0.542705	-0.56724	-0.570463	-0.528694	-0.512692	-0.475192	-0.433646	-0.422086	-0.424774	-0.414281	-0.394393	-0.377252	-0.357691	-0.36541	-0.349908	-0.323985	-0.299028	-0.288921	-0.285227	-0.308022	-0.352248
NaN	-0.156605	-0.107137	-0.105609	-0.175057	-0.220609	-0.23489	-0.275845	-0.32899	-0.310718	-0.267501	-0.245201	-0.250438	-0.285009	-0.266023	-0.275994	-0.281475	-0.284503	-0.280024	-0.302525	-0.340876	-0.344016	-0.384038	-0.383283	-0.40088	-0.352642	-0.370651	-0.410997	-0.45085	-0.45214	-0.475329	-0.485407	-0.450373	-0.42748	-0.391455	-0.355556	-0.342415	-0.335417	-0.322506	-0.326539	-0.315859	-0.292969	-0.282093	-0.258911	-0.230085	-0.210529	-0.199017	-0.200129	-0.197275	-0.241609
NaN	-0.142786	-0.0922558	-0.0802872	-0.201767	-0.277095	-0.290131	-0.359368	-0.389545	-0.357161	-0.31641	-0.308538	-0.33405	-0.379701	-0.349638	-0.361496	-0.376061	-0.37836	-0.356986	-0.379292	-0.417146	-0.425074	-0.452911	-0.460091	-0.476922	-0.408945	-0.449856	-0.474391	-0.509442	-0.504017	-0.542055	-0.564195	-0.540528	-0.513545	-0.479026	-0.44637	-0.430984	-0.418483	-0.403488	-0.394676	-0.390143	-0.365122	-0.353605	-0.322329	-0.298394	-0.282989	-0.265265	-0.266423	-0.271342	-0.316977
NaN	-0.0775481	-0.0310007	-0.0478289	-0.166422	-0.241295	-0.252489	-0.305979	-0.341514	-0.327074	-0.285895	-0.2742	-0.304952	-0.351387	-0.323374	-0.336572	-0.344144	-0.346899	-0.337537	-0.364446	-0.400932	-0.403578	-0.419471	-0.420401	-0.440253	-0.396931	-0.4452	-0.469694	-0.503016	-0.502828	-0.528468	-0.54188	-0.513593	-0.491247	-0.457557	-0.435111	-0.433741	-0.427365	-0.407742	-0.396484	-0.389333	-0.36441	-0.348436	-0.319435	-0.29552	-0.279803	-0.273589	-0.278989	-0.284486	-0.33014
NaN	-0.130621	-0.0790916	-0.102969	-0.199539	-0.273054	-0.296704	-0.325125	-0.366928	-0.385262	-0.363456	-0.348176	-0.35281	-0.387154	-0.360093	-0.366293	-0.353506	-0.349614	-0.379717	-0.408825	-0.448017	-0.442155	-0.415604	-0.385897	-0.403448	-0.452199	-0.492622	-0.473379	-0.50037	-0.520564	-0.529414	-0.523465	-0.484456	-0.475162	-0.446155	-0.44066	-0.4494	-0.451399	-0.439	-0.446776	-0.428822	-0.410494	-0.387363	-0.378632	-0.357294	-0.34423	-0.331672	-0.341713	-0.349566	-0.391732
NaN	-0.151062	-0.0153104	-0.0264776	-0.0794858	-0.164725	-0.144051	-0.220262	-0.262182	-0.268498	-0.261488	-0.223206	-0.258288	-0.264166	-0.243283	-0.241932	-0.268885	-0.276551	-0.276514	-0.280956	-0.30526	-0.320566	-0.337799	-0.371088	-0.389156	-0.328571	-0.365167	-0.349424	-0.353753	-0.371234	-0.407778	-0.426316	-0.401822	-0.367747	-0.325012	-0.296601	-0.300352	-0.295761	-0.274151	-0.256661	-0.242729	-0.246419	-0.259217	-0.267281	-0.2562	-0.237587	-0.239451	-0.24318	-0.258698	-0.291718
NaN	-0.135487	-0.0313988	-0.0244648	-0.0768117	-0.140466	-0.146093	-0.21422	-0.257933	-0.244175	-0.229763	-0.19051	-0.208422	-0.219272	-0.234332	-0.233883	-0.234358	-0.239892	-0.260695	-0.276878	-0.309295	-0.313307	-0.33646	-0.331174	-0.351732	-0.328403	-0.359851	-0.35838	-0.370645	-0.390648	-0.400722	-0.415409	-0.381916	-0.358011	-0.313976	-0.287322	-0.272956	-0.267669	-0.249627	-0.23953	-0.221396	-0.21951	-0.233682	-0.243301	-0.225323	-0.203976	-0.202082	-0.202979	-0.227097	-0.273212
NaN	-0.0924722	0.0102351	0.0216003	-0.0681448	-0.140862	-0.140984	-0.235203	-0.26172	-0.22614	-0.183204	-0.156503	-0.174651	-0.212704	-0.211517	-0.218354	-0.220987	-0.227784	-0.212959	-0.262626	-0.299639	-0.307316	-0.321937	-0.340502	-0.354774	-0.292851	-0.347793	-0.405268	-0.441918	-0.451804	-0.476087	-0.490808	-0.450649	-0.422338	-0.375327	-0.347496	-0.331765	-0.319081	-0.292843	-0.260574	-0.253827	-0.247534	-0.269039	-0.253903	-0.226632	-0.206064	-0.201485	-0.210777	-0.232045	-0.276527
NaN	-0.133946	-0.0416974	-0.0135388	-0.101296	-0.178029	-0.185105	-0.280938	-0.298831	-0.23326	-0.182903	-0.149771	-0.150154	-0.194366	-0.199931	-0.205546	-0.201072	-0.207163	-0.179576	-0.233908	-0.269989	-0.277778	-0.275892	-0.294836	-0.304984	-0.268463	-0.316011	-0.378592	-0.415307	-0.423172	-0.468837	-0.486054	-0.445485	-0.425272	-0.380227	-0.333626	-0.313795	-0.295342	-0.276273	-0.237966	-0.234809	-0.222999	-0.252381	-0.23249	-0.19706	-0.171611	-0.160214	-0.16956	-0.192824	-0.235581
NaN	-0.189826	-0.0724135	-0.0428725	-0.121245	-0.209275	-0.206623	-0.299221	-0.317139	-0.268166	-0.225302	-0.189636	-0.19229	-0.22997	-0.23218	-0.233554	-0.236659	-0.241046	-0.191224	-0.246816	-0.283637	-0.290147	-0.28609	-0.315887	-0.334147	-0.286732	-0.336372	-0.377621	-0.404602	-0.40494	-0.457539	-0.474463	-0.45264	-0.434886	-0.38772	-0.343628	-0.329164	-0.321576	-0.301137	-0.258078	-0.261101	-0.254522	-0.290285	-0.270536	-0.236479	-0.207806	-0.206597	-0.212535	-0.232638	-0.263557
NaN	-0.141795	-0.0488731	-0.028314	-0.118409	-0.221256	-0.213713	-0.321543	-0.339202	-0.27167	-0.245698	-0.218084	-0.238905	-0.275015	-0.272008	-0.27444	-0.293061	-0.296737	-0.238624	-0.284117	-0.321597	-0.335427	-0.347543	-0.39324	-0.413276	-0.318309	-0.364278	-0.403123	-0.424722	-0.42011	-0.475749	-0.515878	-0.503448	-0.481943	-0.432499	-0.385075	-0.36579	-0.355868	-0.3258	-0.280706	-0.285803	-0.276584	-0.31547	-0.302839	-0.274624	-0.246433	-0.245254	-0.25038	-0.26709	-0.30041
NaN	-0.111771	-0.0590854	-0.0582324	-0.133393	-0.218388	-0.208824	-0.307032	-0.346482	-0.349069	-0.323452	-0.29278	-0.312211	-0.338134	-0.343094	-0.346733	-0.357941	-0.364008	-0.3164	-0.374773	-0.413513	-0.42168	-0.428108	-0.44605	-0.468004	-0.418955	-0.459835	-0.460731	-0.479924	-0.481631	-0.529785	-0.541658	-0.51463	-0.496049	-0.445101	-0.40494	-0.399821	-0.408053	-0.384629	-0.347165	-0.350256	-0.341153	-0.369793	-0.35442	-0.331842	-0.311301	-0.309313	-0.313723	-0.327157	-0.365991
NaN	-0.112359	-0.110507	-0.106579	-0.143292	-0.202743	-0.205493	-0.286361	-0.339293	-0.383092	-0.364173	-0.317967	-0.305164	-0.30701	-0.327264	-0.329626	-0.313962	-0.315103	-0.309629	-0.383914	-0.430835	-0.429899	-0.413223	-0.375447	-0.397229	-0.447677	-0.475938	-0.46272	-0.479718	-0.492012	-0.493848	-0.482215	-0.426147	-0.418587	-0.374173	-0.349929	-0.349315	-0.37106	-0.354091	-0.333852	-0.326523	-0.321667	-0.338007	-0.331652	-0.312165	-0.300165	-0.294372	-0.302372	-0.323731	-0.371538
NaN	-0.158201	-0.190071	-0.201641	-0.258795	-0.290733	-0.308761	-0.344826	-0.415441	-0.44298	-0.412412	-0.3796	-0.332566	-0.338409	-0.350997	-0.353054	-0.309844	-0.311338	-0.346001	-0.442311	-0.485137	-0.46829	-0.409806	-0.330011	-0.352833	-0.497786	-0.52796	-0.567216	-0.588463	-0.599174	-0.542353	-0.499601	-0.42452	-0.435848	-0.404917	-0.438942	-0.446147	-0.462951	-0.453855	-0.451713	-0.434413	-0.434497	-0.418404	-0.41216	-0.388234	-0.379316	-0.354852	-0.359812	-0.385145	-0.43711
NaN	-0.253622	-0.247557	-0.251535	-0.266753	-0.308999	-0.327374	-0.367947	-0.405323	-0.401105	-0.393136	-0.352758	-0.283644	-0.282017	-0.277971	-0.277592	-0.252666	-0.245585	-0.279028	-0.370738	-0.4165	-0.407413	-0.338613	-0.290708	-0.308257	-0.444194	-0.46536	-0.506711	-0.518379	-0.52173	-0.471231	-0.451763	-0.387289	-0.392086	-0.370284	-0.39357	-0.399987	-0.397096	-0.383885	-0.378284	-0.357732	-0.346594	-0.323479	-0.325221	-0.306392	-0.303134	-0.280485	-0.293075	-0.314339	-0.365046
NaN	-0.124891	-0.128267	-0.172568	-0.235182	-0.292965	-0.330401	-0.377994	-0.424692	-0.381167	-0.340845	-0.320311	-0.296017	-0.337598	-0.34289	-0.355454	-0.340105	-0.339823	-0.349851	-0.415293	-0.455195	-0.44339	-0.41305	-0.376654	-0.394564	-0.466195	-0.496038	-0.550874	-0.568347	-0.581325	-0.548991	-0.544703	-0.481469	-0.483408	-0.463562	-0.481972	-0.472589	-0.464181	-0.449389	-0.459145	-0.453272	-0.420286	-0.37312	-0.355212	-0.332258	-0.32619	-0.31532	-0.323861	-0.324747	-0.365351
NaN	-0.21016	-0.162499	-0.169088	-0.181665	-0.231618	-0.262007	-0.303993	-0.329005	-0.260773	-0.235046	-0.197939	-0.154889	-0.186959	-0.188762	-0.202034	-0.202211	-0.199464	-0.192826	-0.239228	-0.280756	-0.277999	-0.273043	-0.27939	-0.289081	-0.305549	-0.325126	-0.397118	-0.414228	-0.415881	-0.39131	-0.423372	-0.372073	-0.367821	-0.341195	-0.345853	-0.335062	-0.318155	-0.298734	-0.305433	-0.300497	-0.260006	-0.205348	-0.192806	-0.173683	-0.173727	-0.171137	-0.178842	-0.168446	-0.203241
NaN	-0.11122	-0.126177	-0.151561	-0.207551	-0.261758	-0.287213	-0.333755	-0.360697	-0.331996	-0.287592	-0.25771	-0.244103	-0.289267	-0.28981	-0.306894	-0.290272	-0.293287	-0.295118	-0.354932	-0.391383	-0.385423	-0.377874	-0.349846	-0.363844	-0.398713	-0.430622	-0.481394	-0.503273	-0.518635	-0.503353	-0.508085	-0.445256	-0.445995	-0.419706	-0.419864	-0.41576	-0.407805	-0.39382	-0.39351	-0.392554	-0.358002	-0.321211	-0.298911	-0.276525	-0.267518	-0.258572	-0.266682	-0.271043	-0.310014
NaN	-0.13066	-0.138905	-0.15878	-0.210162	-0.250666	-0.281119	-0.311644	-0.353708	-0.355904	-0.311761	-0.280214	-0.246076	-0.280634	-0.286816	-0.298507	-0.267263	-0.266217	-0.285025	-0.352606	-0.396506	-0.383313	-0.355455	-0.304978	-0.320437	-0.409632	-0.434949	-0.468676	-0.494862	-0.517048	-0.49538	-0.478964	-0.413879	-0.416928	-0.393296	-0.400883	-0.402187	-0.405049	-0.39505	-0.400719	-0.391673	-0.364607	-0.323324	-0.309904	-0.287897	-0.278201	-0.268243	-0.277302	-0.288226	-0.325659
NaN	-0.148111	-0.155171	-0.183961	-0.239838	-0.269288	-0.308882	-0.323087	-0.380074	-0.404302	-0.356328	-0.318931	-0.262721	-0.289051	-0.300188	-0.30902	-0.266847	-0.265863	-0.291505	-0.373568	-0.418719	-0.402069	-0.365844	-0.297071	-0.313058	-0.43114	-0.448785	-0.468886	-0.501971	-0.52453	-0.500906	-0.473755	-0.411701	-0.418975	-0.392141	-0.392843	-0.395691	-0.404729	-0.398565	-0.394588	-0.381401	-0.359113	-0.320973	-0.305813	-0.282684	-0.270141	-0.258429	-0.264173	-0.283695	-0.320368
NaN	-0.199174	-0.16867	-0.181965	-0.237136	-0.264856	-0.301743	-0.305089	-0.357721	-0.393303	-0.359097	-0.326354	-0.271116	-0.283834	-0.281551	-0.287332	-0.258718	-0.259763	-0.292437	-0.337584	-0.38399	-0.375971	-0.360495	-0.300223	-0.316112	-0.412541	-0.41857	-0.40017	-0.432482	-0.453356	-0.43949	-0.422787	-0.373388	-0.373804	-0.352013	-0.341059	-0.336612	-0.340844	-0.344117	-0.358083	-0.34587	-0.327086	-0.287459	-0.279233	-0.258715	-0.246835	-0.238836	-0.238082	-0.253963	-0.285297
NaN	-0.192425	-0.166629	-0.171423	-0.251128	-0.288845	-0.321158	-0.324986	-0.376817	-0.380887	-0.343275	-0.322231	-0.28888	-0.315294	-0.300843	-0.311201	-0.299224	-0.300331	-0.313123	-0.346289	-0.388065	-0.386537	-0.381256	-0.347841	-0.360926	-0.405109	-0.412579	-0.407636	-0.437086	-0.452656	-0.455253	-0.454113	-0.417353	-0.407696	-0.383105	-0.361086	-0.353815	-0.352966	-0.353288	-0.368143	-0.357029	-0.334017	-0.294976	-0.27963	-0.25639	-0.245761	-0.233611	-0.229691	-0.238608	-0.273737
NaN	-0.221703	-0.15258	-0.144503	-0.228239	-0.292208	-0.297818	-0.314214	-0.318386	-0.299955	-0.257871	-0.238864	-0.238621	-0.274619	-0.225513	-0.231983	-0.230554	-0.23602	-0.25432	-0.27564	-0.308989	-0.309913	-0.316727	-0.316626	-0.330547	-0.30867	-0.338757	-0.346775	-0.374085	-0.383851	-0.419182	-0.438212	-0.4123	-0.391015	-0.363722	-0.327788	-0.331085	-0.312586	-0.29995	-0.298216	-0.283991	-0.263253	-0.24891	-0.239129	-0.216174	-0.20014	-0.184619	-0.179559	-0.186876	-0.226406
NaN	-0.119101	-0.0795666	-0.0976294	-0.211212	-0.280112	-0.294009	-0.351863	-0.394757	-0.405065	-0.361922	-0.337347	-0.323462	-0.364586	-0.332087	-0.33542	-0.310245	-0.316821	-0.320617	-0.379789	-0.420042	-0.427581	-0.407036	-0.371279	-0.390205	-0.434311	-0.47554	-0.472819	-0.496044	-0.51162	-0.541655	-0.535363	-0.490035	-0.480198	-0.439591	-0.407142	-0.414578	-0.41773	-0.401288	-0.377582	-0.364667	-0.34646	-0.345065	-0.327291	-0.292818	-0.276158	-0.256392	-0.259332	-0.276693	-0.319777
NaN	-0.0767563	-0.0674412	-0.0920588	-0.187982	-0.260502	-0.26478	-0.318457	-0.369667	-0.428481	-0.406516	-0.389742	-0.359022	-0.370971	-0.327283	-0.325735	-0.299778	-0.30581	-0.338132	-0.401159	-0.442726	-0.452092	-0.439331	-0.389121	-0.41329	-0.47954	-0.516859	-0.49062	-0.517619	-0.532131	-0.545817	-0.532575	-0.480046	-0.473941	-0.441433	-0.422042	-0.436995	-0.449012	-0.433198	-0.419977	-0.404512	-0.403118	-0.401875	-0.38664	-0.36346	-0.346207	-0.325592	-0.328588	-0.347534	-0.388503
NaN	-0.151914	-0.0962461	-0.0915028	-0.138215	-0.220778	-0.238531	-0.311395	-0.378819	-0.400521	-0.379896	-0.34019	-0.2854	-0.301488	-0.304215	-0.302542	-0.28096	-0.278783	-0.289036	-0.358762	-0.40453	-0.40947	-0.406318	-0.36721	-0.386528	-0.441228	-0.466536	-0.46826	-0.497272	-0.512207	-0.520528	-0.520781	-0.459744	-0.446424	-0.408355	-0.385156	-0.376483	-0.380963	-0.359742	-0.339526	-0.320974	-0.304623	-0.298258	-0.286088	-0.265583	-0.243521	-0.232386	-0.238049	-0.26061	-0.305021
NaN	-0.237112	-0.151303	-0.139755	-0.188991	-0.262345	-0.288936	-0.368602	-0.420229	-0.347244	-0.3318	-0.290719	-0.281794	-0.289537	-0.295868	-0.297946	-0.299562	-0.29881	-0.291856	-0.314291	-0.356176	-0.367316	-0.412226	-0.418409	-0.436071	-0.399604	-0.409775	-0.455066	-0.47589	-0.472106	-0.483637	-0.522514	-0.473089	-0.462975	-0.421008	-0.384859	-0.364286	-0.340935	-0.310639	-0.293197	-0.281264	-0.264626	-0.262087	-0.259223	-0.236589	-0.212006	-0.204712	-0.210096	-0.222139	-0.26552
NaN	-0.308366	-0.198408	-0.188004	-0.230107	-0.32159	-0.347047	-0.411322	-0.424662	-0.333863	-0.299146	-0.249453	-0.238168	-0.270659	-0.265244	-0.265351	-0.256112	-0.257489	-0.233724	-0.278972	-0.313864	-0.325182	-0.342549	-0.353622	-0.368563	-0.334348	-0.363595	-0.428717	-0.441861	-0.439563	-0.465983	-0.502591	-0.459451	-0.454221	-0.419727	-0.379662	-0.367345	-0.345734	-0.32017	-0.269092	-0.256346	-0.224815	-0.223552	-0.20731	-0.176821	-0.149265	-0.136919	-0.139057	-0.150629	-0.182185
NaN	-0.177827	-0.11459	-0.118591	-0.171452	-0.251891	-0.3015	-0.387221	-0.441765	-0.37441	-0.353216	-0.32943	-0.321423	-0.353446	-0.342876	-0.345636	-0.335409	-0.340539	-0.322762	-0.390641	-0.416763	-0.426666	-0.411217	-0.401673	-0.425146	-0.447342	-0.481312	-0.523813	-0.523019	-0.521893	-0.529075	-0.557792	-0.507858	-0.506984	-0.471625	-0.450023	-0.426437	-0.416563	-0.393329	-0.36748	-0.358828	-0.336268	-0.331715	-0.313838	-0.295213	-0.2784	-0.262644	-0.271584	-0.290972	-0.325337
NaN	-0.192815	-0.185942	-0.216533	-0.227436	-0.279432	-0.299332	-0.294678	-0.365988	-0.416326	-0.414269	-0.386745	-0.336874	-0.315253	-0.290394	-0.287394	-0.247119	-0.250455	-0.303118	-0.394919	-0.428723	-0.419212	-0.33908	-0.269823	-0.297389	-0.477375	-0.504115	-0.51651	-0.51084	-0.529868	-0.467046	-0.421406	-0.353735	-0.374327	-0.36132	-0.406823	-0.430607	-0.446619	-0.432784	-0.44878	-0.433574	-0.44565	-0.420741	-0.423654	-0.409448	-0.40791	-0.397386	-0.403721	-0.423188	-0.454121
NaN	-0.199187	-0.168037	-0.202358	-0.23115	-0.280615	-0.299772	-0.289345	-0.379866	-0.44383	-0.44167	-0.415776	-0.374657	-0.346813	-0.328514	-0.327085	-0.290032	-0.287748	-0.354854	-0.416237	-0.449744	-0.4314	-0.371015	-0.307999	-0.334137	-0.500045	-0.519691	-0.51426	-0.51942	-0.540171	-0.471503	-0.420911	-0.358581	-0.375162	-0.36127	-0.412325	-0.435293	-0.458875	-0.452056	-0.492567	-0.479351	-0.501614	-0.468737	-0.481361	-0.471907	-0.474442	-0.457896	-0.460482	-0.474947	-0.506697
NaN	-0.171304	-0.136275	-0.179024	-0.219952	-0.272101	-0.301178	-0.295643	-0.38623	-0.452265	-0.440201	-0.415718	-0.376096	-0.353913	-0.343703	-0.343598	-0.313774	-0.311174	-0.36801	-0.422009	-0.459204	-0.442182	-0.391167	-0.34181	-0.366286	-0.508972	-0.521779	-0.503785	-0.512614	-0.539385	-0.490158	-0.429713	-0.373223	-0.388014	-0.378147	-0.417463	-0.438798	-0.462008	-0.456033	-0.499768	-0.495481	-0.518274	-0.483064	-0.492068	-0.480802	-0.483796	-0.464759	-0.462818	-0.471576	-0.497842
NaN	-0.214922	-0.201163	-0.241366	-0.280658	-0.307574	-0.331233	-0.326374	-0.423166	-0.489322	-0.479742	-0.443754	-0.384794	-0.354101	-0.354025	-0.350593	-0.306759	-0.304535	-0.35589	-0.431091	-0.470608	-0.454619	-0.399456	-0.331776	-0.356067	-0.518107	-0.52206	-0.519794	-0.52987	-0.556125	-0.494778	-0.43354	-0.37103	-0.391313	-0.378816	-0.419912	-0.439145	-0.467287	-0.465988	-0.49243	-0.492056	-0.507507	-0.479064	-0.482148	-0.467771	-0.471216	-0.448188	-0.450009	-0.463349	-0.490699
NaN	-0.230811	-0.180352	-0.212071	-0.224955	-0.24852	-0.299558	-0.332532	-0.432962	-0.484954	-0.459729	-0.401591	-0.348716	-0.317101	-0.351173	-0.350559	-0.320594	-0.316905	-0.352044	-0.411387	-0.457608	-0.443795	-0.411838	-0.358264	-0.385581	-0.526516	-0.507629	-0.4949	-0.501738	-0.533477	-0.47054	-0.406827	-0.351245	-0.377077	-0.365625	-0.391472	-0.377139	-0.393018	-0.410605	-0.447103	-0.455076	-0.466384	-0.442402	-0.44713	-0.435809	-0.441313	-0.430605	-0.436991	-0.448812	-0.472693
NaN	-0.29242	-0.220386	-0.215434	-0.248729	-0.267234	-0.307546	-0.265552	-0.296152	-0.324366	-0.323527	-0.289145	-0.267082	-0.228244	-0.217664	-0.223912	-0.244663	-0.236692	-0.273591	-0.263189	-0.312233	-0.312498	-0.314557	-0.312751	-0.333923	-0.387001	-0.363645	-0.333816	-0.334106	-0.352596	-0.303327	-0.265458	-0.260821	-0.256962	-0.268389	-0.299141	-0.31475	-0.31296	-0.332153	-0.387125	-0.389278	-0.378668	-0.314659	-0.310712	-0.304817	-0.31912	-0.310762	-0.310898	-0.299683	-0.324602
NaN	-0.199164	-0.134964	-0.159818	-0.206221	-0.234305	-0.291502	-0.248176	-0.270648	-0.292111	-0.276883	-0.251395	-0.252563	-0.236844	-0.239441	-0.252648	-0.267647	-0.256879	-0.299885	-0.291316	-0.338101	-0.322606	-0.327786	-0.330192	-0.350779	-0.388944	-0.378574	-0.330228	-0.341269	-0.373535	-0.351118	-0.328357	-0.319524	-0.317479	-0.330083	-0.350666	-0.366381	-0.365138	-0.374559	-0.425515	-0.429204	-0.409029	-0.332323	-0.322923	-0.315384	-0.330068	-0.320265	-0.318321	-0.304445	-0.328746
NaN	-0.136303	-0.110551	-0.139519	-0.211134	-0.241807	-0.27691	-0.237254	-0.279234	-0.314749	-0.305386	-0.288766	-0.286837	-0.286709	-0.250552	-0.263749	-0.258396	-0.252145	-0.306872	-0.330535	-0.376266	-0.369514	-0.32983	-0.311294	-0.331044	-0.401771	-0.423008	-0.397635	-0.409757	-0.435318	-0.413235	-0.383485	-0.350648	-0.348102	-0.352764	-0.374024	-0.408789	-0.421711	-0.418577	-0.457225	-0.449911	-0.431517	-0.358528	-0.351109	-0.339297	-0.349468	-0.337036	-0.336322	-0.32246	-0.361135
NaN	-0.168321	-0.18928	-0.227756	-0.258689	-0.283956	-0.315856	-0.326593	-0.413399	-0.478369	-0.461385	-0.417088	-0.372307	-0.361513	-0.36435	-0.3692	-0.322142	-0.320012	-0.381713	-0.451192	-0.494279	-0.485631	-0.427493	-0.349945	-0.370447	-0.530522	-0.540203	-0.517802	-0.543024	-0.578011	-0.529878	-0.479475	-0.394217	-0.418073	-0.398076	-0.415863	-0.425245	-0.44434	-0.440688	-0.463896	-0.456035	-0.459717	-0.431956	-0.438496	-0.423277	-0.41783	-0.398932	-0.405284	-0.41436	-0.458758
NaN	-0.255542	-0.264484	-0.281396	-0.316263	-0.342163	-0.374217	-0.427971	-0.516637	-0.533021	-0.50168	-0.458678	-0.40457	-0.400628	-0.414939	-0.415147	-0.371945	-0.371878	-0.410406	-0.481069	-0.529726	-0.524959	-0.492826	-0.412979	-0.434991	-0.563392	-0.568204	-0.59433	-0.621688	-0.636369	-0.57611	-0.538805	-0.451949	-0.468886	-0.439682	-0.46359	-0.439711	-0.446981	-0.44397	-0.467348	-0.458195	-0.455957	-0.432089	-0.435406	-0.414833	-0.402775	-0.384633	-0.390932	-0.406688	-0.44974
NaN	-0.291623	-0.29276	-0.301106	-0.345613	-0.381068	-0.397145	-0.467327	-0.533068	-0.501863	-0.472092	-0.431798	-0.399002	-0.402305	-0.41069	-0.413509	-0.378316	-0.38699	-0.39893	-0.471138	-0.508458	-0.514343	-0.522031	-0.473229	-0.493063	-0.535047	-0.545433	-0.621893	-0.647741	-0.640979	-0.588419	-0.587234	-0.510075	-0.510881	-0.475613	-0.487365	-0.457081	-0.440167	-0.432971	-0.430035	-0.430431	-0.419038	-0.404275	-0.393559	-0.377216	-0.361104	-0.338732	-0.341107	-0.364975	-0.408195
NaN	-0.302296	-0.2421	-0.233186	-0.285402	-0.333579	-0.363341	-0.449332	-0.488178	-0.407237	-0.366965	-0.333426	-0.355813	-0.375382	-0.359569	-0.369711	-0.400519	-0.407266	-0.376135	-0.399611	-0.4355	-0.445627	-0.479744	-0.514561	-0.533745	-0.46952	-0.479278	-0.547995	-0.573634	-0.563787	-0.567713	-0.590124	-0.549268	-0.530943	-0.50191	-0.474182	-0.443824	-0.416003	-0.406368	-0.408115	-0.416035	-0.387226	-0.360973	-0.339262	-0.328556	-0.316281	-0.310491	-0.315046	-0.319806	-0.358814
NaN	-0.19778	-0.128765	-0.12262	-0.163755	-0.225671	-0.247317	-0.357534	-0.397354	-0.317524	-0.276326	-0.233391	-0.273526	-0.30407	-0.299419	-0.312961	-0.349539	-0.350592	-0.297677	-0.345635	-0.383358	-0.389925	-0.403205	-0.450914	-0.472482	-0.394883	-0.434111	-0.485196	-0.508707	-0.509536	-0.530349	-0.549071	-0.508062	-0.493167	-0.460055	-0.433765	-0.406949	-0.398096	-0.383636	-0.373328	-0.39099	-0.373842	-0.354117	-0.336845	-0.319905	-0.312291	-0.304897	-0.314383	-0.321202	-0.355059
NaN	-0.240627	-0.217695	-0.210823	-0.222348	-0.252298	-0.281472	-0.28101	-0.347242	-0.362025	-0.349862	-0.307406	-0.307796	-0.288383	-0.278742	-0.282318	-0.299144	-0.292792	-0.302392	-0.335273	-0.381696	-0.380255	-0.346083	-0.331805	-0.357399	-0.427834	-0.435739	-0.419092	-0.435481	-0.447966	-0.419034	-0.393288	-0.353793	-0.350041	-0.331161	-0.338781	-0.359864	-0.37241	-0.361879	-0.376604	-0.371074	-0.357622	-0.30768	-0.316401	-0.30716	-0.303287	-0.296631	-0.303938	-0.312314	-0.351886
NaN	-0.263552	-0.251301	-0.252761	-0.292958	-0.338442	-0.369521	-0.393857	-0.444841	-0.42738	-0.39229	-0.358363	-0.307269	-0.324106	-0.306466	-0.311792	-0.301594	-0.295971	-0.31253	-0.374562	-0.418097	-0.406177	-0.371294	-0.337336	-0.361176	-0.453019	-0.463864	-0.48619	-0.512337	-0.523665	-0.496809	-0.474403	-0.421939	-0.440564	-0.424661	-0.434552	-0.432557	-0.435735	-0.438771	-0.444921	-0.44019	-0.418083	-0.378634	-0.375707	-0.344565	-0.332017	-0.312052	-0.319407	-0.325699	-0.351907
NaN	-0.30143	-0.244347	-0.261759	-0.333662	-0.390222	-0.412335	-0.408534	-0.40244	-0.384099	-0.328195	-0.302267	-0.251878	-0.282582	-0.247282	-0.256672	-0.261046	-0.25718	-0.274979	-0.303942	-0.339839	-0.329848	-0.318979	-0.323521	-0.342114	-0.380157	-0.373544	-0.382876	-0.410949	-0.425955	-0.449603	-0.433326	-0.441168	-0.463186	-0.456726	-0.433433	-0.44642	-0.437665	-0.440326	-0.435518	-0.435706	-0.399793	-0.378494	-0.371038	-0.3358	-0.326053	-0.311698	-0.315344	-0.295472	-0.303065
NaN	-0.361252	-0.248954	-0.236093	-0.317132	-0.389212	-0.408251	-0.45997	-0.433455	-0.356037	-0.294807	-0.257596	-0.228224	-0.275198	-0.248027	-0.254521	-0.269058	-0.270922	-0.236398	-0.257225	-0.288475	-0.291688	-0.324106	-0.368678	-0.383491	-0.316593	-0.312509	-0.364954	-0.392351	-0.39151	-0.442666	-0.472119	-0.491435	-0.498257	-0.483432	-0.42641	-0.410994	-0.380438	-0.382003	-0.350006	-0.354992	-0.305433	-0.310789	-0.290973	-0.25138	-0.229021	-0.22606	-0.229527	-0.210923	-0.217138
NaN	-0.276497	-0.154628	-0.136012	-0.215402	-0.277343	-0.302151	-0.355998	-0.347077	-0.262527	-0.193282	-0.157123	-0.130333	-0.181306	-0.163091	-0.175469	-0.193321	-0.193288	-0.160415	-0.183504	-0.220489	-0.220651	-0.240483	-0.287724	-0.303098	-0.238513	-0.2492	-0.305304	-0.331572	-0.334215	-0.378293	-0.404655	-0.415753	-0.411645	-0.400181	-0.351493	-0.339078	-0.309361	-0.305463	-0.290598	-0.29186	-0.241224	-0.229583	-0.202052	-0.161637	-0.144224	-0.148669	-0.148442	-0.127763	-0.140958
NaN	-0.288138	-0.198222	-0.188163	-0.239868	-0.293249	-0.287535	-0.339713	-0.336694	-0.242927	-0.200646	-0.159841	-0.118724	-0.147781	-0.13066	-0.136512	-0.129748	-0.131303	-0.0977002	-0.166651	-0.200364	-0.20613	-0.196737	-0.217838	-0.234052	-0.211306	-0.243566	-0.327376	-0.344401	-0.331772	-0.358935	-0.399176	-0.386166	-0.383359	-0.353479	-0.319981	-0.332531	-0.313182	-0.287626	-0.229193	-0.222059	-0.191385	-0.193837	-0.183318	-0.146052	-0.122935	-0.118974	-0.120649	-0.130746	-0.155139
NaN	-0.279567	-0.200942	-0.203601	-0.269406	-0.310207	-0.317956	-0.340508	-0.325467	-0.232531	-0.178785	-0.154215	-0.124574	-0.166337	-0.139962	-0.155137	-0.17275	-0.170193	-0.145819	-0.188695	-0.225014	-0.21882	-0.229449	-0.264344	-0.279997	-0.231107	-0.256425	-0.329929	-0.355766	-0.347931	-0.361475	-0.3933	-0.386733	-0.386804	-0.378496	-0.361341	-0.367866	-0.33912	-0.321352	-0.315172	-0.314651	-0.269582	-0.234405	-0.212109	-0.176173	-0.16696	-0.163464	-0.164836	-0.154392	-0.171048
NaN	-0.287143	-0.159334	-0.144805	-0.259845	-0.339092	-0.348598	-0.37864	-0.360107	-0.259149	-0.216319	-0.203881	-0.234224	-0.278534	-0.224311	-0.231464	-0.262041	-0.264898	-0.237643	-0.235264	-0.268045	-0.278054	-0.310906	-0.376152	-0.388569	-0.266688	-0.30768	-0.366934	-0.389102	-0.378409	-0.422849	-0.468795	-0.482001	-0.466067	-0.438236	-0.416543	-0.415555	-0.386488	-0.360052	-0.337905	-0.341665	-0.3078	-0.292576	-0.273413	-0.244452	-0.22768	-0.223381	-0.22592	-0.217064	-0.236841
NaN	-0.275269	-0.145614	-0.132824	-0.254732	-0.342553	-0.364935	-0.388034	-0.356881	-0.248048	-0.205648	-0.201248	-0.244742	-0.29486	-0.255636	-0.265052	-0.302974	-0.303321	-0.282798	-0.260186	-0.291975	-0.30561	-0.360103	-0.431283	-0.446492	-0.296379	-0.334231	-0.375308	-0.402058	-0.393713	-0.438471	-0.499547	-0.526792	-0.495383	-0.481361	-0.453881	-0.460403	-0.424208	-0.406511	-0.388352	-0.389468	-0.342254	-0.305666	-0.280552	-0.260553	-0.243237	-0.237756	-0.229469	-0.221632	-0.244131
NaN	-0.183402	-0.0918302	-0.0895729	-0.22022	-0.298161	-0.324412	-0.344013	-0.365906	-0.314519	-0.274048	-0.266511	-0.260115	-0.305409	-0.284987	-0.290755	-0.27289	-0.27996	-0.298578	-0.312313	-0.344517	-0.355747	-0.383874	-0.387335	-0.401584	-0.347036	-0.376083	-0.411469	-0.445888	-0.450298	-0.47544	-0.502226	-0.502563	-0.485822	-0.459865	-0.425714	-0.427182	-0.406531	-0.387758	-0.380106	-0.366629	-0.343811	-0.333203	-0.314636	-0.285177	-0.254731	-0.246794	-0.237157	-0.23653	-0.266789
NaN	-0.235096	-0.128401	-0.115226	-0.221933	-0.31938	-0.351847	-0.414977	-0.433582	-0.342964	-0.283072	-0.261636	-0.241557	-0.30843	-0.320864	-0.326609	-0.323587	-0.328289	-0.311261	-0.347066	-0.378121	-0.385526	-0.376755	-0.392957	-0.404128	-0.36783	-0.404032	-0.438352	-0.475684	-0.486089	-0.530846	-0.567416	-0.562565	-0.539864	-0.519839	-0.47814	-0.467536	-0.438219	-0.422188	-0.385779	-0.369176	-0.327537	-0.317501	-0.298748	-0.269499	-0.234199	-0.228708	-0.218894	-0.229265	-0.262381
NaN	-0.24966	-0.163588	-0.131044	-0.215485	-0.312306	-0.329825	-0.406268	-0.427373	-0.337541	-0.280388	-0.257464	-0.234718	-0.292985	-0.302421	-0.31003	-0.307349	-0.310638	-0.295597	-0.337128	-0.367188	-0.371372	-0.355461	-0.362607	-0.37396	-0.360348	-0.396653	-0.437382	-0.474038	-0.48072	-0.525075	-0.555972	-0.533487	-0.507813	-0.485772	-0.446363	-0.435096	-0.414466	-0.397456	-0.357143	-0.343444	-0.310234	-0.296196	-0.277088	-0.246811	-0.215481	-0.206382	-0.198235	-0.205402	-0.240348
NaN	-0.288603	-0.203325	-0.183516	-0.27752	-0.376938	-0.38228	-0.447672	-0.435255	-0.335812	-0.278923	-0.260046	-0.269669	-0.317798	-0.300172	-0.308689	-0.317459	-0.318931	-0.277992	-0.313917	-0.347253	-0.354145	-0.356046	-0.385435	-0.399872	-0.344794	-0.395568	-0.457552	-0.486752	-0.477981	-0.518106	-0.56217	-0.547648	-0.523297	-0.501072	-0.472196	-0.470876	-0.447961	-0.425873	-0.374635	-0.372356	-0.333517	-0.311008	-0.277953	-0.248307	-0.229234	-0.211386	-0.209944	-0.22054	-0.252733
NaN	-0.255092	-0.150131	-0.12206	-0.241807	-0.345688	-0.349247	-0.392734	-0.37634	-0.281798	-0.234012	-0.229013	-0.271931	-0.319733	-0.273525	-0.28544	-0.321355	-0.323092	-0.279373	-0.276421	-0.30814	-0.320526	-0.353279	-0.412575	-0.429816	-0.31358	-0.366271	-0.426949	-0.451839	-0.434425	-0.484932	-0.533621	-0.534217	-0.496301	-0.472036	-0.445734	-0.448964	-0.425593	-0.395276	-0.36731	-0.365205	-0.332775	-0.305072	-0.266728	-0.243923	-0.230985	-0.219666	-0.216959	-0.209247	-0.238673
NaN	-0.261489	-0.162738	-0.130305	-0.238709	-0.324957	-0.317626	-0.358967	-0.356564	-0.325292	-0.279152	-0.264067	-0.279021	-0.301832	-0.270591	-0.274948	-0.272699	-0.280106	-0.26262	-0.282375	-0.312184	-0.324188	-0.337992	-0.364035	-0.379407	-0.320869	-0.36725	-0.396999	-0.429071	-0.421175	-0.473265	-0.493278	-0.47919	-0.445538	-0.421744	-0.386177	-0.402385	-0.393837	-0.378228	-0.35534	-0.349987	-0.336109	-0.333786	-0.301067	-0.272239	-0.254798	-0.235941	-0.2316	-0.233252	-0.264824
NaN	-0.258731	-0.123154	-0.0925771	-0.209862	-0.296244	-0.287756	-0.312243	-0.317793	-0.293211	-0.262316	-0.245774	-0.272655	-0.296439	-0.251009	-0.254129	-0.263255	-0.27387	-0.26094	-0.259063	-0.288201	-0.301005	-0.323724	-0.371948	-0.388526	-0.292801	-0.335264	-0.346307	-0.370489	-0.370541	-0.437953	-0.46472	-0.474875	-0.443177	-0.419558	-0.374005	-0.394967	-0.393046	-0.379828	-0.36743	-0.360882	-0.353511	-0.350511	-0.326034	-0.299417	-0.278371	-0.270194	-0.264537	-0.256108	-0.279669
NaN	-0.313346	-0.21258	-0.183261	-0.265862	-0.340091	-0.338699	-0.396444	-0.395716	-0.325657	-0.285134	-0.251843	-0.221851	-0.254478	-0.241081	-0.244515	-0.23823	-0.244934	-0.219103	-0.264007	-0.30309	-0.315032	-0.311403	-0.327356	-0.343984	-0.321507	-0.353913	-0.408075	-0.432561	-0.429806	-0.47334	-0.503935	-0.483066	-0.456359	-0.428285	-0.381216	-0.38494	-0.36791	-0.355307	-0.32233	-0.310108	-0.283018	-0.286936	-0.259944	-0.221818	-0.200343	-0.186747	-0.185271	-0.189366	-0.223386
NaN	-0.26881	-0.138824	-0.130679	-0.23628	-0.342779	-0.35359	-0.453041	-0.464471	-0.370406	-0.321843	-0.289704	-0.291825	-0.339169	-0.334736	-0.338326	-0.355006	-0.360997	-0.314283	-0.348397	-0.385947	-0.401128	-0.413493	-0.460773	-0.47821	-0.401199	-0.433527	-0.492217	-0.518238	-0.513517	-0.581396	-0.620105	-0.614225	-0.585164	-0.546176	-0.487999	-0.477183	-0.452514	-0.432397	-0.374234	-0.372316	-0.344343	-0.353179	-0.323341	-0.290165	-0.259839	-0.255408	-0.255408	-0.264398	-0.293779
NaN	-0.305436	-0.198875	-0.167802	-0.219827	-0.309773	-0.299439	-0.377079	-0.376966	-0.322237	-0.298115	-0.260061	-0.226014	-0.24239	-0.244001	-0.246726	-0.246116	-0.248841	-0.239506	-0.280047	-0.317547	-0.325745	-0.318875	-0.337913	-0.354096	-0.344612	-0.367124	-0.399818	-0.424628	-0.425716	-0.472608	-0.508923	-0.482924	-0.459022	-0.432592	-0.382795	-0.387106	-0.366143	-0.354072	-0.324729	-0.314837	-0.290606	-0.29803	-0.285891	-0.257181	-0.234696	-0.225209	-0.221438	-0.230971	-0.270138
NaN	-0.228194	-0.165371	-0.141833	-0.186021	-0.263012	-0.278576	-0.314408	-0.359332	-0.321676	-0.317175	-0.287506	-0.263772	-0.27076	-0.266547	-0.273254	-0.284953	-0.282223	-0.292739	-0.310964	-0.354576	-0.358444	-0.349967	-0.364995	-0.382543	-0.39202	-0.399413	-0.43104	-0.450799	-0.453489	-0.461978	-0.482051	-0.443361	-0.423154	-0.403395	-0.380129	-0.385922	-0.375875	-0.359203	-0.373466	-0.362149	-0.350602	-0.313743	-0.311004	-0.294921	-0.286508	-0.276106	-0.274754	-0.274806	-0.313804
NaN	-0.275568	-0.203174	-0.177855	-0.222438	-0.288898	-0.304482	-0.333953	-0.343761	-0.26491	-0.239076	-0.209007	-0.202512	-0.22273	-0.220692	-0.232822	-0.24298	-0.241206	-0.232549	-0.251521	-0.291875	-0.290221	-0.287264	-0.312299	-0.327663	-0.311791	-0.333766	-0.403049	-0.430435	-0.43018	-0.433309	-0.457555	-0.420039	-0.406123	-0.386931	-0.370622	-0.378495	-0.361511	-0.343981	-0.34933	-0.341077	-0.31305	-0.279331	-0.266633	-0.236912	-0.228512	-0.218817	-0.221611	-0.216707	-0.253768
NaN	-0.281995	-0.23139	-0.203426	-0.256242	-0.321889	-0.334094	-0.389557	-0.401033	-0.315836	-0.272179	-0.235306	-0.207742	-0.243952	-0.242134	-0.253587	-0.253175	-0.251399	-0.230347	-0.290632	-0.330957	-0.329536	-0.306809	-0.319378	-0.334708	-0.337033	-0.368652	-0.44751	-0.478968	-0.477746	-0.490568	-0.512851	-0.470718	-0.460704	-0.444185	-0.420419	-0.417072	-0.401465	-0.38751	-0.365608	-0.353665	-0.316334	-0.294173	-0.272018	-0.234265	-0.223674	-0.207472	-0.213039	-0.212055	-0.250552
NaN	-0.278159	-0.23695	-0.21856	-0.26644	-0.327318	-0.346612	-0.416742	-0.420219	-0.331663	-0.280833	-0.236942	-0.194866	-0.231973	-0.229068	-0.238907	-0.224911	-0.225979	-0.210871	-0.298593	-0.335198	-0.32969	-0.304974	-0.295659	-0.31186	-0.340686	-0.372327	-0.477875	-0.51172	-0.516553	-0.507	-0.516243	-0.456376	-0.461958	-0.43938	-0.430298	-0.41878	-0.403975	-0.39003	-0.356618	-0.347036	-0.316922	-0.299416	-0.281585	-0.241188	-0.229211	-0.208373	-0.215307	-0.227073	-0.266718
NaN	-0.250389	-0.215509	-0.232611	-0.286573	-0.350603	-0.389207	-0.432385	-0.455605	-0.378212	-0.329089	-0.295837	-0.247598	-0.291203	-0.290366	-0.301996	-0.297025	-0.297763	-0.287072	-0.358062	-0.400286	-0.39765	-0.368145	-0.358636	-0.377631	-0.418049	-0.439922	-0.528989	-0.558758	-0.568944	-0.54909	-0.5533	-0.501008	-0.500759	-0.492862	-0.497819	-0.487803	-0.470114	-0.460336	-0.447232	-0.436082	-0.393708	-0.346018	-0.312211	-0.27853	-0.270271	-0.258019	-0.261446	-0.263078	-0.298168
NaN	-0.27614	-0.229048	-0.237546	-0.303958	-0.370455	-0.414709	-0.474038	-0.49567	-0.44013	-0.383403	-0.343042	-0.294976	-0.338427	-0.330547	-0.338379	-0.323309	-0.32623	-0.321583	-0.389239	-0.422415	-0.421376	-0.408448	-0.379881	-0.396881	-0.442816	-0.462814	-0.532359	-0.563465	-0.572146	-0.559798	-0.562563	-0.510965	-0.510773	-0.489392	-0.482165	-0.468387	-0.456218	-0.446081	-0.425994	-0.414667	-0.370174	-0.328474	-0.307384	-0.275515	-0.258759	-0.249743	-0.252882	-0.262398	-0.288896
NaN	-0.285953	-0.208634	-0.206463	-0.327324	-0.415174	-0.439418	-0.471192	-0.458365	-0.389263	-0.333429	-0.320114	-0.316691	-0.370665	-0.323284	-0.336326	-0.355001	-0.358255	-0.354339	-0.356444	-0.385973	-0.397161	-0.423816	-0.437402	-0.451821	-0.402558	-0.427716	-0.456309	-0.486103	-0.489855	-0.53031	-0.550614	-0.540225	-0.517496	-0.509606	-0.472511	-0.469157	-0.446197	-0.443317	-0.443064	-0.433591	-0.388705	-0.352707	-0.320113	-0.29281	-0.271847	-0.259034	-0.249222	-0.238642	-0.259931
NaN	-0.228438	-0.151009	-0.132833	-0.229615	-0.323334	-0.344865	-0.438537	-0.433642	-0.354535	-0.297158	-0.267941	-0.260014	-0.315765	-0.301875	-0.314394	-0.323486	-0.326799	-0.301303	-0.346278	-0.374573	-0.381273	-0.38611	-0.394411	-0.405632	-0.380808	-0.413702	-0.456119	-0.490217	-0.497918	-0.541586	-0.557812	-0.523371	-0.506754	-0.479223	-0.436632	-0.415563	-0.391733	-0.381317	-0.361049	-0.358843	-0.322609	-0.309228	-0.293796	-0.268369	-0.245698	-0.23468	-0.233849	-0.241643	-0.271685
NaN	-0.26358	-0.196361	-0.16911	-0.237583	-0.324893	-0.334147	-0.426408	-0.441317	-0.354399	-0.306381	-0.264788	-0.236313	-0.274578	-0.261195	-0.267803	-0.262194	-0.264754	-0.243363	-0.305216	-0.340374	-0.343806	-0.329787	-0.329305	-0.339837	-0.343346	-0.379414	-0.456034	-0.496629	-0.502392	-0.521156	-0.534738	-0.480426	-0.476391	-0.441394	-0.411964	-0.392731	-0.379237	-0.360876	-0.329291	-0.324751	-0.305038	-0.308987	-0.297672	-0.261813	-0.237078	-0.2169	-0.219742	-0.23235	-0.268255
NaN	-0.250813	-0.308275	-0.315014	-0.317566	-0.322377	-0.308066	-0.293793	-0.344394	-0.331566	-0.3234	-0.280467	-0.220081	-0.205382	-0.192369	-0.192816	-0.148136	-0.149804	-0.186367	-0.282479	-0.321818	-0.312141	-0.235688	-0.159869	-0.179675	-0.343411	-0.367779	-0.435496	-0.451327	-0.465657	-0.3868	-0.363466	-0.290261	-0.310417	-0.291128	-0.338133	-0.363332	-0.384486	-0.372769	-0.357844	-0.338636	-0.34305	-0.319111	-0.32806	-0.296604	-0.293144	-0.271081	-0.279766	-0.311777	-0.352028
NaN	-0.224567	-0.285924	-0.291969	-0.289988	-0.294826	-0.277326	-0.25682	-0.321285	-0.352725	-0.353281	-0.31067	-0.234192	-0.210849	-0.197779	-0.195147	-0.138082	-0.138976	-0.188896	-0.289693	-0.329588	-0.317523	-0.23506	-0.14409	-0.164755	-0.360475	-0.386119	-0.431002	-0.441842	-0.459006	-0.379667	-0.344065	-0.264672	-0.288534	-0.265486	-0.311321	-0.339325	-0.369361	-0.35834	-0.35406	-0.332404	-0.346666	-0.327955	-0.341107	-0.311466	-0.306386	-0.285565	-0.296188	-0.330666	-0.373391
NaN	-0.28887	-0.298053	-0.291227	-0.305011	-0.340164	-0.337756	-0.343081	-0.406099	-0.421537	-0.414389	-0.36914	-0.292102	-0.275666	-0.26531	-0.262076	-0.21278	-0.21011	-0.253492	-0.351418	-0.392608	-0.382447	-0.307068	-0.231314	-0.251262	-0.426879	-0.451811	-0.506363	-0.520593	-0.530177	-0.4583	-0.423914	-0.347607	-0.365157	-0.335355	-0.372211	-0.386101	-0.402435	-0.386465	-0.384376	-0.361745	-0.370063	-0.351278	-0.364278	-0.337578	-0.328453	-0.306031	-0.315184	-0.343304	-0.385476
NaN	-0.325564	-0.309684	-0.291904	-0.32189	-0.373167	-0.366915	-0.4008	-0.412263	-0.328772	-0.304616	-0.264006	-0.209209	-0.224002	-0.216691	-0.220807	-0.187663	-0.18723	-0.182818	-0.277931	-0.316617	-0.312347	-0.299765	-0.27039	-0.288213	-0.334173	-0.366668	-0.494538	-0.518501	-0.509299	-0.466615	-0.490895	-0.426196	-0.431316	-0.397171	-0.41126	-0.414943	-0.40708	-0.383234	-0.347329	-0.335274	-0.313742	-0.293991	-0.286259	-0.250543	-0.237111	-0.215404	-0.224959	-0.24486	-0.283244
NaN	-0.34597	-0.334892	-0.305925	-0.32697	-0.3779	-0.375974	-0.414118	-0.420179	-0.343662	-0.315956	-0.271368	-0.220376	-0.22815	-0.214938	-0.217052	-0.18631	-0.188874	-0.183073	-0.268711	-0.30784	-0.310862	-0.308336	-0.275195	-0.294148	-0.331769	-0.35849	-0.473678	-0.507218	-0.497156	-0.448282	-0.47116	-0.40916	-0.415698	-0.386299	-0.403444	-0.397664	-0.389465	-0.374965	-0.342887	-0.340414	-0.314297	-0.294886	-0.274176	-0.23748	-0.222189	-0.198246	-0.207411	-0.231814	-0.269422
NaN	-0.372618	-0.369348	-0.357279	-0.360562	-0.38836	-0.378106	-0.398439	-0.405126	-0.33693	-0.322573	-0.284263	-0.244605	-0.243532	-0.223696	-0.230324	-0.207789	-0.20958	-0.196353	-0.273134	-0.306667	-0.307371	-0.304145	-0.283183	-0.302962	-0.330938	-0.35485	-0.463998	-0.485349	-0.472882	-0.421241	-0.451691	-0.397069	-0.402392	-0.377544	-0.399794	-0.40962	-0.407062	-0.393721	-0.373973	-0.372211	-0.348387	-0.314784	-0.301325	-0.273211	-0.268766	-0.251688	-0.25968	-0.276608	-0.312027
NaN	-0.357283	-0.32248	-0.30042	-0.317192	-0.369899	-0.358001	-0.412125	-0.428042	-0.373421	-0.355079	-0.313391	-0.27241	-0.276895	-0.248818	-0.249121	-0.230573	-0.235791	-0.208249	-0.290309	-0.327278	-0.339097	-0.336552	-0.326041	-0.345158	-0.36211	-0.386644	-0.478669	-0.504348	-0.489336	-0.470183	-0.503424	-0.444793	-0.445295	-0.404975	-0.396875	-0.394822	-0.386675	-0.363161	-0.325368	-0.320174	-0.301371	-0.298854	-0.280531	-0.250366	-0.236676	-0.219724	-0.230856	-0.25617	-0.292337
NaN	-0.304391	-0.244464	-0.21553	-0.2711	-0.345201	-0.33424	-0.424209	-0.431874	-0.350644	-0.316003	-0.274403	-0.248025	-0.275051	-0.257998	-0.260293	-0.251193	-0.254239	-0.216087	-0.3031	-0.340075	-0.349577	-0.339508	-0.3398	-0.355417	-0.344485	-0.38973	-0.489148	-0.521432	-0.507003	-0.510313	-0.544995	-0.494207	-0.480943	-0.438804	-0.42318	-0.414453	-0.395808	-0.367352	-0.312046	-0.303752	-0.275368	-0.281246	-0.257831	-0.222172	-0.200987	-0.183002	-0.193217	-0.216996	-0.259416
NaN	-0.264965	-0.211839	-0.185043	-0.245796	-0.316379	-0.315644	-0.389451	-0.391769	-0.307377	-0.257785	-0.216697	-0.180154	-0.217225	-0.209186	-0.212646	-0.195496	-0.197891	-0.171318	-0.259131	-0.297132	-0.297195	-0.283208	-0.27041	-0.28684	-0.297237	-0.341701	-0.447211	-0.486832	-0.480047	-0.475008	-0.499749	-0.448091	-0.442085	-0.404819	-0.394457	-0.382131	-0.363759	-0.339536	-0.291481	-0.282356	-0.249475	-0.251732	-0.225666	-0.182684	-0.159849	-0.140862	-0.150723	-0.174407	-0.214548
NaN	-0.279731	-0.220897	-0.197092	-0.262127	-0.328673	-0.342233	-0.394092	-0.383252	-0.292173	-0.230531	-0.188501	-0.150044	-0.192963	-0.186192	-0.193986	-0.175281	-0.176654	-0.158695	-0.238842	-0.274929	-0.269329	-0.253591	-0.240958	-0.25511	-0.271407	-0.311781	-0.416599	-0.456944	-0.459385	-0.451899	-0.468015	-0.422581	-0.418678	-0.392867	-0.382134	-0.375616	-0.353124	-0.337088	-0.299535	-0.29159	-0.259841	-0.249843	-0.219343	-0.174673	-0.154052	-0.13466	-0.140146	-0.159013	-0.193078
NaN	-0.28749	-0.219626	-0.196052	-0.252414	-0.322915	-0.335359	-0.378216	-0.356649	-0.264895	-0.203253	-0.16141	-0.121445	-0.164502	-0.154567	-0.164164	-0.146374	-0.148065	-0.135692	-0.211048	-0.244141	-0.237609	-0.224409	-0.218063	-0.233583	-0.245941	-0.284936	-0.390457	-0.432115	-0.436626	-0.428412	-0.445422	-0.4059	-0.402912	-0.382244	-0.373069	-0.370587	-0.348959	-0.334538	-0.305118	-0.299746	-0.266438	-0.251477	-0.221669	-0.177056	-0.159	-0.140254	-0.144306	-0.160364	-0.190659
NaN	-0.305648	-0.22519	-0.203191	-0.262174	-0.340757	-0.356072	-0.421484	-0.413091	-0.313103	-0.257146	-0.212785	-0.174523	-0.216832	-0.207824	-0.21551	-0.200467	-0.202292	-0.182221	-0.259224	-0.292603	-0.290472	-0.285307	-0.281307	-0.295934	-0.292448	-0.328588	-0.441889	-0.481726	-0.480963	-0.4754	-0.499268	-0.452469	-0.449066	-0.421324	-0.404114	-0.390206	-0.362226	-0.34633	-0.312986	-0.308168	-0.27634	-0.268193	-0.239439	-0.196933	-0.17455	-0.155307	-0.157937	-0.175698	-0.210484
NaN	-0.306957	-0.23452	-0.22254	-0.290079	-0.363713	-0.388611	-0.43459	-0.428335	-0.329062	-0.272801	-0.236118	-0.203727	-0.254839	-0.243695	-0.254938	-0.247581	-0.248144	-0.237794	-0.302013	-0.335622	-0.332167	-0.323993	-0.325269	-0.342635	-0.339773	-0.373786	-0.47914	-0.515557	-0.517795	-0.503431	-0.523481	-0.482913	-0.477505	-0.459971	-0.454793	-0.445494	-0.414314	-0.398717	-0.38548	-0.377357	-0.332598	-0.301348	-0.269805	-0.233587	-0.214348	-0.19965	-0.201694	-0.206991	-0.24201
NaN	-0.335538	-0.257519	-0.258758	-0.35538	-0.425868	-0.452017	-0.468688	-0.435184	-0.335245	-0.273194	-0.244662	-0.223061	-0.279262	-0.251507	-0.263747	-0.262752	-0.265553	-0.260624	-0.295332	-0.324666	-0.324357	-0.346533	-0.36182	-0.375686	-0.324195	-0.347911	-0.434392	-0.472172	-0.477382	-0.484052	-0.517858	-0.503728	-0.49424	-0.486115	-0.464241	-0.464879	-0.431363	-0.416817	-0.396942	-0.388752	-0.333838	-0.291318	-0.254319	-0.22138	-0.20429	-0.189375	-0.183118	-0.173975	-0.194652
NaN	-0.30673	-0.209482	-0.209588	-0.311799	-0.38559	-0.419983	-0.440935	-0.400705	-0.290903	-0.219262	-0.190034	-0.172994	-0.23281	-0.209366	-0.221701	-0.220455	-0.224512	-0.220218	-0.254827	-0.281859	-0.279002	-0.29824	-0.320162	-0.33515	-0.278992	-0.307847	-0.390722	-0.430102	-0.435565	-0.452386	-0.486679	-0.485352	-0.47309	-0.464158	-0.435359	-0.433728	-0.395243	-0.381497	-0.354835	-0.347179	-0.292911	-0.265702	-0.231027	-0.196499	-0.175238	-0.169264	-0.162861	-0.157638	-0.174685
NaN	-0.292372	-0.17822	-0.165337	-0.249815	-0.321586	-0.357899	-0.401705	-0.363822	-0.251818	-0.177898	-0.137818	-0.121	-0.177683	-0.160027	-0.172453	-0.185417	-0.190055	-0.175394	-0.207195	-0.233217	-0.232395	-0.26217	-0.304343	-0.317574	-0.238795	-0.256609	-0.341812	-0.384338	-0.393547	-0.422951	-0.455462	-0.457096	-0.446371	-0.434631	-0.389307	-0.375883	-0.332529	-0.320934	-0.292377	-0.289671	-0.236158	-0.219535	-0.188218	-0.15535	-0.132692	-0.132115	-0.127993	-0.125474	-0.140223
NaN	-0.241777	-0.137203	-0.123264	-0.198989	-0.271756	-0.303383	-0.363557	-0.333943	-0.225171	-0.153805	-0.109436	-0.0994014	-0.15668	-0.141295	-0.156825	-0.173117	-0.174396	-0.154611	-0.187862	-0.219606	-0.216685	-0.243829	-0.292234	-0.305331	-0.222412	-0.243564	-0.329285	-0.365416	-0.3788	-0.409586	-0.439608	-0.435186	-0.428968	-0.416379	-0.371045	-0.352896	-0.313186	-0.3035	-0.283354	-0.285285	-0.236926	-0.215625	-0.193905	-0.16012	-0.144157	-0.139484	-0.139003	-0.131387	-0.151454
NaN	-0.247156	-0.174976	-0.175234	-0.249537	-0.316224	-0.342685	-0.364363	-0.338985	-0.243229	-0.184711	-0.152525	-0.135211	-0.190109	-0.164773	-0.181551	-0.188484	-0.188605	-0.19206	-0.230811	-0.262953	-0.254653	-0.263403	-0.284512	-0.299903	-0.263766	-0.292743	-0.383189	-0.417438	-0.433927	-0.425699	-0.447357	-0.421694	-0.423346	-0.415774	-0.406903	-0.403265	-0.370866	-0.358339	-0.360135	-0.36001	-0.319998	-0.279121	-0.254134	-0.218471	-0.208048	-0.20089	-0.205249	-0.191804	-0.21491
NaN	-0.251817	-0.203663	-0.203529	-0.273046	-0.328258	-0.358628	-0.372978	-0.37327	-0.31685	-0.257218	-0.214328	-0.17562	-0.212829	-0.197246	-0.206303	-0.181863	-0.182174	-0.198652	-0.263179	-0.296454	-0.283205	-0.263535	-0.234334	-0.250342	-0.299398	-0.325296	-0.396861	-0.434977	-0.458496	-0.433059	-0.426027	-0.383321	-0.399168	-0.384592	-0.383895	-0.386954	-0.377774	-0.368303	-0.358629	-0.353228	-0.324353	-0.29958	-0.282388	-0.240484	-0.224494	-0.207638	-0.212236	-0.214301	-0.239949
NaN	-0.270538	-0.213412	-0.203747	-0.275208	-0.342321	-0.358696	-0.403362	-0.397394	-0.33927	-0.277015	-0.233977	-0.19426	-0.236864	-0.227882	-0.234284	-0.204606	-0.206575	-0.20229	-0.282944	-0.316268	-0.307137	-0.273957	-0.241296	-0.257837	-0.317617	-0.356735	-0.426223	-0.465835	-0.479732	-0.475611	-0.474311	-0.429259	-0.437141	-0.412538	-0.401425	-0.401835	-0.396434	-0.383683	-0.355412	-0.345253	-0.315362	-0.30376	-0.2849	-0.241953	-0.220097	-0.202891	-0.206104	-0.219118	-0.249715
NaN	-0.289964	-0.217592	-0.205658	-0.283035	-0.358428	-0.372992	-0.426082	-0.388906	-0.291841	-0.227842	-0.188897	-0.158966	-0.20868	-0.195571	-0.201078	-0.182414	-0.186672	-0.175092	-0.249646	-0.277984	-0.275518	-0.267451	-0.261277	-0.27634	-0.279147	-0.319167	-0.417767	-0.458728	-0.4645	-0.465216	-0.485192	-0.450885	-0.452487	-0.425267	-0.409102	-0.404648	-0.379841	-0.362476	-0.320581	-0.31148	-0.275992	-0.267941	-0.24402	-0.200846	-0.177656	-0.159067	-0.162887	-0.178259	-0.208521
NaN	-0.290356	-0.222933	-0.200136	-0.252333	-0.322446	-0.339282	-0.409571	-0.396837	-0.296756	-0.240192	-0.196183	-0.157288	-0.202291	-0.197533	-0.20709	-0.196266	-0.199324	-0.177946	-0.255309	-0.287784	-0.285754	-0.277064	-0.274701	-0.290558	-0.295069	-0.330966	-0.436135	-0.475611	-0.479214	-0.474684	-0.495947	-0.446474	-0.442569	-0.420425	-0.405438	-0.392555	-0.368158	-0.353424	-0.323115	-0.317168	-0.282426	-0.268013	-0.23878	-0.197676	-0.178227	-0.161272	-0.168051	-0.18632	-0.219578
NaN	-0.292166	-0.246055	-0.229156	-0.272824	-0.339964	-0.364541	-0.420826	-0.416143	-0.320718	-0.271901	-0.229448	-0.18433	-0.224036	-0.221194	-0.231252	-0.213008	-0.216055	-0.201586	-0.281485	-0.316523	-0.313505	-0.301261	-0.286207	-0.304338	-0.332158	-0.363147	-0.468221	-0.505111	-0.510719	-0.487648	-0.507602	-0.450474	-0.454019	-0.433351	-0.431537	-0.41758	-0.400219	-0.389932	-0.368687	-0.363735	-0.330152	-0.3012	-0.273041	-0.233861	-0.219806	-0.202023	-0.208831	-0.226372	-0.260588
NaN	-0.239558	-0.221688	-0.219583	-0.25674	-0.309089	-0.331127	-0.382124	-0.435759	-0.431532	-0.392344	-0.349844	-0.277811	-0.286285	-0.286095	-0.288262	-0.235802	-0.240862	-0.255344	-0.35558	-0.392985	-0.384266	-0.359648	-0.296215	-0.316747	-0.424859	-0.449014	-0.520887	-0.555888	-0.562452	-0.522205	-0.503354	-0.427771	-0.442859	-0.408049	-0.416464	-0.411679	-0.425592	-0.415532	-0.405605	-0.399457	-0.396243	-0.388628	-0.36719	-0.328111	-0.317782	-0.299369	-0.30764	-0.329434	-0.362927
NaN	-0.225967	-0.218857	-0.225664	-0.260761	-0.296565	-0.302349	-0.325972	-0.375709	-0.378758	-0.352357	-0.312271	-0.24161	-0.237995	-0.233894	-0.23647	-0.179896	-0.183583	-0.207325	-0.311827	-0.348038	-0.337164	-0.298902	-0.233485	-0.253984	-0.378043	-0.406884	-0.471778	-0.503866	-0.51207	-0.472316	-0.452846	-0.377605	-0.39382	-0.362381	-0.374593	-0.389491	-0.408147	-0.392187	-0.379032	-0.369558	-0.371837	-0.359554	-0.35022	-0.313206	-0.305159	-0.286363	-0.295142	-0.315275	-0.352215
NaN	-0.202265	-0.212667	-0.216375	-0.23177	-0.24951	-0.248594	-0.259896	-0.303813	-0.341649	-0.319068	-0.276977	-0.190179	-0.183584	-0.17922	-0.18157	-0.12638	-0.125888	-0.167399	-0.275401	-0.314449	-0.293151	-0.231354	-0.15262	-0.172478	-0.337415	-0.364011	-0.402785	-0.431169	-0.448752	-0.399359	-0.369105	-0.296337	-0.315531	-0.292282	-0.315349	-0.334291	-0.360661	-0.350318	-0.344347	-0.329612	-0.331572	-0.317452	-0.31631	-0.281542	-0.278931	-0.259276	-0.271721	-0.292891	-0.334065
NaN	-0.224242	-0.25676	-0.258848	-0.265958	-0.283074	-0.276686	-0.270714	-0.320504	-0.369515	-0.363936	-0.326461	-0.239598	-0.222081	-0.209952	-0.208831	-0.150436	-0.149274	-0.199078	-0.308253	-0.347759	-0.331326	-0.247605	-0.161484	-0.182683	-0.380822	-0.407428	-0.440009	-0.455631	-0.472281	-0.409087	-0.370411	-0.296458	-0.3144	-0.292299	-0.329404	-0.35996	-0.390243	-0.379795	-0.373923	-0.353047	-0.3621	-0.346004	-0.353892	-0.323706	-0.320855	-0.299025	-0.311887	-0.342808	-0.386584
NaN	-0.264127	-0.291572	-0.294026	-0.300685	-0.330176	-0.331085	-0.321147	-0.369072	-0.420613	-0.41921	-0.383728	-0.293035	-0.271112	-0.261197	-0.260843	-0.201662	-0.200623	-0.25335	-0.358609	-0.39439	-0.37843	-0.297151	-0.208422	-0.23236	-0.437406	-0.460126	-0.489366	-0.498068	-0.514611	-0.439397	-0.399987	-0.325568	-0.349331	-0.334585	-0.37898	-0.4082	-0.437799	-0.431279	-0.434894	-0.414205	-0.415967	-0.393657	-0.401282	-0.373367	-0.374279	-0.352838	-0.365969	-0.395037	-0.437552
NaN	-0.306378	-0.292182	-0.27697	-0.305343	-0.363749	-0.372205	-0.400947	-0.407796	-0.328667	-0.314615	-0.288068	-0.257074	-0.260808	-0.253986	-0.263011	-0.253299	-0.251259	-0.245146	-0.316858	-0.350449	-0.344445	-0.337524	-0.328436	-0.351347	-0.382122	-0.413375	-0.525792	-0.53644	-0.521301	-0.464175	-0.490891	-0.441995	-0.436092	-0.416344	-0.449202	-0.456073	-0.443996	-0.428374	-0.412719	-0.404764	-0.377835	-0.335337	-0.319367	-0.298106	-0.298347	-0.283131	-0.292643	-0.319498	-0.36098
NaN	-0.305687	-0.26237	-0.239911	-0.293994	-0.368046	-0.386775	-0.443224	-0.439824	-0.343677	-0.301532	-0.271838	-0.252192	-0.289016	-0.289796	-0.300419	-0.297129	-0.296683	-0.265632	-0.325909	-0.362206	-0.360949	-0.362836	-0.367936	-0.386632	-0.376874	-0.413371	-0.506122	-0.536781	-0.526579	-0.512388	-0.545061	-0.505684	-0.488084	-0.460828	-0.456198	-0.448071	-0.425338	-0.4098	-0.385023	-0.379986	-0.341069	-0.311762	-0.280292	-0.252696	-0.241815	-0.221569	-0.225614	-0.249741	-0.29219
NaN	-0.344601	-0.305655	-0.285679	-0.341573	-0.408505	-0.429335	-0.481196	-0.488576	-0.394502	-0.344847	-0.30288	-0.250427	-0.279757	-0.282346	-0.287734	-0.258347	-0.258783	-0.242897	-0.32673	-0.36593	-0.361828	-0.349631	-0.321678	-0.338578	-0.381971	-0.411251	-0.517222	-0.55081	-0.543873	-0.519282	-0.53661	-0.480313	-0.482689	-0.453697	-0.449532	-0.438827	-0.420765	-0.406125	-0.373977	-0.368333	-0.341021	-0.326742	-0.298286	-0.25875	-0.239824	-0.216302	-0.22081	-0.243901	-0.278956
NaN	-0.335803	-0.307838	-0.2918	-0.349598	-0.412716	-0.432067	-0.479299	-0.486841	-0.402372	-0.351576	-0.30918	-0.257504	-0.290484	-0.294684	-0.300339	-0.267375	-0.268074	-0.255516	-0.341351	-0.381308	-0.375974	-0.35945	-0.327068	-0.343525	-0.391998	-0.422659	-0.522864	-0.556149	-0.55361	-0.530206	-0.545282	-0.486776	-0.490956	-0.461349	-0.457469	-0.448574	-0.431776	-0.416162	-0.382721	-0.377042	-0.349671	-0.336695	-0.309869	-0.270228	-0.251397	-0.228097	-0.232843	-0.253123	-0.290036
NaN	-0.341314	-0.25188	-0.22959	-0.30339	-0.388107	-0.389052	-0.462144	-0.419499	-0.317886	-0.258489	-0.218876	-0.227042	-0.276149	-0.252192	-0.261989	-0.290921	-0.291006	-0.244096	-0.2849	-0.32259	-0.325452	-0.339762	-0.38327	-0.396609	-0.305351	-0.348102	-0.432194	-0.467586	-0.464115	-0.496699	-0.5333	-0.509188	-0.487385	-0.465212	-0.430489	-0.424344	-0.392352	-0.374278	-0.337841	-0.339897	-0.294429	-0.274875	-0.23949	-0.208316	-0.192927	-0.178324	-0.1796	-0.178159	-0.214279
NaN	-0.330403	-0.211205	-0.196681	-0.290422	-0.380808	-0.389947	-0.444473	-0.396246	-0.288677	-0.223245	-0.193928	-0.208214	-0.267824	-0.237673	-0.251346	-0.28606	-0.287615	-0.248641	-0.273615	-0.306673	-0.310394	-0.331482	-0.391264	-0.405775	-0.292396	-0.334559	-0.408681	-0.445569	-0.445649	-0.492699	-0.532018	-0.532725	-0.49965	-0.482244	-0.442461	-0.439505	-0.399865	-0.381195	-0.352419	-0.35275	-0.303407	-0.283899	-0.24745	-0.218062	-0.200783	-0.195144	-0.191801	-0.178734	-0.204151
NaN	-0.322923	-0.218239	-0.204307	-0.2987	-0.383511	-0.404743	-0.449533	-0.403151	-0.294653	-0.22738	-0.197187	-0.188381	-0.248953	-0.229077	-0.242579	-0.251016	-0.2533	-0.235364	-0.273355	-0.305031	-0.306865	-0.318188	-0.347601	-0.361094	-0.294693	-0.332968	-0.412739	-0.450121	-0.453649	-0.485562	-0.522198	-0.512678	-0.490851	-0.474015	-0.43852	-0.436115	-0.398089	-0.381377	-0.350632	-0.345011	-0.295463	-0.272306	-0.241308	-0.208904	-0.188391	-0.181927	-0.177629	-0.171598	-0.196401
NaN	-0.342392	-0.257248	-0.239074	-0.320636	-0.409621	-0.433371	-0.497682	-0.474364	-0.368781	-0.306175	-0.268799	-0.231615	-0.283549	-0.277321	-0.284336	-0.272155	-0.27406	-0.249518	-0.318233	-0.351701	-0.355408	-0.357143	-0.352985	-0.367443	-0.357318	-0.392562	-0.483985	-0.527846	-0.530763	-0.54229	-0.572286	-0.535149	-0.523911	-0.499223	-0.471535	-0.463581	-0.43386	-0.4183	-0.373719	-0.365719	-0.320944	-0.300441	-0.269745	-0.232131	-0.20533	-0.193634	-0.192656	-0.20879	-0.236179
NaN	-0.325426	-0.255412	-0.248014	-0.310196	-0.386277	-0.413676	-0.478144	-0.514488	-0.435428	-0.38265	-0.342763	-0.294969	-0.335061	-0.337938	-0.339063	-0.299865	-0.300402	-0.289098	-0.37321	-0.411189	-0.409646	-0.399047	-0.368128	-0.385713	-0.421466	-0.458511	-0.557061	-0.60068	-0.597715	-0.585815	-0.604296	-0.544677	-0.543013	-0.501014	-0.492924	-0.475861	-0.463771	-0.43781	-0.398914	-0.382209	-0.358473	-0.351988	-0.328412	-0.289131	-0.264068	-0.245987	-0.253029	-0.277233	-0.316149
NaN	-0.308831	-0.273182	-0.271696	-0.295893	-0.361025	-0.394715	-0.448438	-0.515966	-0.499554	-0.467127	-0.426243	-0.343581	-0.350274	-0.357544	-0.35767	-0.305446	-0.305563	-0.32029	-0.422157	-0.46354	-0.45162	-0.424093	-0.358712	-0.378776	-0.495726	-0.515256	-0.591484	-0.621805	-0.619346	-0.565981	-0.557432	-0.47863	-0.493898	-0.458785	-0.482244	-0.464755	-0.469756	-0.449192	-0.44563	-0.432484	-0.431005	-0.420006	-0.408937	-0.378972	-0.368901	-0.352191	-0.360429	-0.382966	-0.42003
NaN	-0.319097	-0.317422	-0.32926	-0.330861	-0.397464	-0.384608	-0.385456	-0.42443	-0.458101	-0.454417	-0.420999	-0.349136	-0.345252	-0.317246	-0.312774	-0.250499	-0.257773	-0.294538	-0.397174	-0.432779	-0.433115	-0.387268	-0.31792	-0.342901	-0.47386	-0.507105	-0.556042	-0.55918	-0.562178	-0.517251	-0.51131	-0.433075	-0.447869	-0.414772	-0.437908	-0.469016	-0.492646	-0.474316	-0.448764	-0.429543	-0.439673	-0.432653	-0.437488	-0.411876	-0.398663	-0.38262	-0.388712	-0.414441	-0.455698
NaN	-0.303372	-0.290175	-0.303079	-0.324664	-0.411741	-0.37971	-0.394302	-0.428341	-0.47127	-0.473286	-0.444152	-0.391131	-0.390728	-0.363066	-0.360723	-0.318419	-0.328307	-0.342718	-0.4304	-0.463509	-0.47236	-0.436198	-0.387478	-0.41235	-0.505306	-0.541566	-0.563997	-0.564798	-0.571281	-0.567285	-0.569039	-0.498981	-0.504377	-0.472329	-0.469049	-0.50534	-0.528767	-0.507564	-0.478013	-0.466642	-0.474591	-0.482087	-0.478189	-0.451696	-0.432512	-0.423014	-0.426522	-0.453406	-0.491679
NaN	-0.315739	-0.243014	-0.248624	-0.350541	-0.454289	-0.455132	-0.509412	-0.526512	-0.458932	-0.414762	-0.394029	-0.392522	-0.444079	-0.422345	-0.424917	-0.420059	-0.427419	-0.388818	-0.440488	-0.475922	-0.4903	-0.491059	-0.502994	-0.525155	-0.489539	-0.53482	-0.602087	-0.62534	-0.616965	-0.659061	-0.695202	-0.663537	-0.645471	-0.609141	-0.572179	-0.575542	-0.558982	-0.532007	-0.492612	-0.480341	-0.450349	-0.446659	-0.411452	-0.386236	-0.356306	-0.351105	-0.350499	-0.363541	-0.398944
NaN	-0.280426	-0.155823	-0.146462	-0.242821	-0.354942	-0.379039	-0.447415	-0.431857	-0.327612	-0.272241	-0.249197	-0.25172	-0.315199	-0.301519	-0.309874	-0.314514	-0.320836	-0.289612	-0.328305	-0.347871	-0.357349	-0.377428	-0.406581	-0.425064	-0.352692	-0.389935	-0.462299	-0.497455	-0.495156	-0.54846	-0.59446	-0.580176	-0.560671	-0.52648	-0.477154	-0.469755	-0.442878	-0.417151	-0.365112	-0.348283	-0.317119	-0.315735	-0.286727	-0.262991	-0.230975	-0.225921	-0.222621	-0.238805	-0.268713
NaN	-0.293874	-0.196826	-0.193126	-0.267541	-0.363966	-0.401174	-0.461385	-0.449439	-0.348227	-0.287094	-0.264515	-0.244486	-0.301998	-0.282868	-0.294755	-0.29098	-0.297558	-0.286511	-0.334785	-0.356324	-0.359789	-0.376549	-0.384895	-0.400925	-0.363472	-0.391471	-0.47237	-0.507868	-0.510866	-0.53373	-0.565956	-0.529423	-0.522634	-0.49791	-0.46569	-0.45336	-0.421315	-0.397751	-0.374608	-0.364549	-0.329114	-0.306078	-0.275436	-0.251615	-0.22838	-0.217904	-0.2151	-0.222698	-0.248352
NaN	-0.286805	-0.211234	-0.204848	-0.280104	-0.383189	-0.415529	-0.501021	-0.487803	-0.373747	-0.327982	-0.302751	-0.282861	-0.335212	-0.323056	-0.328902	-0.318518	-0.323053	-0.318622	-0.371122	-0.397249	-0.400629	-0.410083	-0.400462	-0.418238	-0.409538	-0.441611	-0.526909	-0.555998	-0.555711	-0.560002	-0.591439	-0.537459	-0.534737	-0.497792	-0.476323	-0.454818	-0.424322	-0.403559	-0.379002	-0.366543	-0.343849	-0.336169	-0.327496	-0.296854	-0.274275	-0.258274	-0.262122	-0.280278	-0.315724
NaN	-0.291437	-0.229395	-0.232241	-0.321817	-0.406564	-0.453113	-0.506963	-0.494752	-0.378851	-0.336022	-0.314359	-0.305327	-0.346793	-0.323474	-0.335637	-0.328292	-0.331706	-0.336857	-0.381772	-0.411217	-0.41238	-0.433049	-0.42347	-0.439862	-0.427219	-0.453685	-0.533424	-0.557973	-0.558683	-0.54574	-0.572173	-0.528588	-0.537957	-0.517624	-0.512393	-0.490933	-0.458138	-0.442389	-0.437936	-0.435772	-0.403826	-0.374949	-0.362308	-0.334948	-0.324606	-0.307479	-0.311429	-0.320288	-0.349789
NaN	-0.294416	-0.238274	-0.239938	-0.329523	-0.408901	-0.459442	-0.515861	-0.505056	-0.390254	-0.350191	-0.324112	-0.308622	-0.343571	-0.332106	-0.340385	-0.327241	-0.329371	-0.332149	-0.382725	-0.414263	-0.414189	-0.43318	-0.414635	-0.430729	-0.429885	-0.449748	-0.535122	-0.558716	-0.557858	-0.533247	-0.556666	-0.512872	-0.527372	-0.505579	-0.50659	-0.480826	-0.453239	-0.443783	-0.425476	-0.425255	-0.397019	-0.376478	-0.358693	-0.327003	-0.314636	-0.29087	-0.294585	-0.311286	-0.346892
NaN	-0.302837	-0.296082	-0.304685	-0.310203	-0.353424	-0.372049	-0.401143	-0.432694	-0.398812	-0.370909	-0.330646	-0.269702	-0.265647	-0.276374	-0.281584	-0.238647	-0.239286	-0.253007	-0.349848	-0.384019	-0.371547	-0.36244	-0.311804	-0.333331	-0.405562	-0.42409	-0.507585	-0.52698	-0.532898	-0.470279	-0.468432	-0.398681	-0.414947	-0.392234	-0.417171	-0.413723	-0.416543	-0.409159	-0.387986	-0.388258	-0.387039	-0.374648	-0.362611	-0.330764	-0.327802	-0.302421	-0.308869	-0.338801	-0.38012
NaN	-0.271668	-0.300587	-0.324803	-0.321231	-0.363138	-0.36024	-0.363276	-0.395997	-0.412649	-0.403942	-0.369144	-0.300461	-0.289874	-0.283761	-0.283395	-0.228071	-0.230036	-0.260121	-0.363322	-0.395076	-0.385829	-0.345133	-0.279055	-0.302721	-0.425697	-0.452762	-0.518626	-0.531068	-0.540603	-0.473883	-0.459745	-0.384993	-0.404934	-0.379588	-0.41556	-0.437435	-0.455859	-0.442677	-0.426458	-0.416901	-0.427182	-0.418452	-0.416632	-0.389867	-0.38572	-0.366223	-0.37673	-0.411354	-0.450864
NaN	-0.262935	-0.31375	-0.33839	-0.325752	-0.349921	-0.340242	-0.326281	-0.373979	-0.424521	-0.434081	-0.405355	-0.344645	-0.317079	-0.30556	-0.300583	-0.244614	-0.245095	-0.306215	-0.393522	-0.424929	-0.414128	-0.339325	-0.251128	-0.278889	-0.474143	-0.49859	-0.528766	-0.523762	-0.539146	-0.455541	-0.420721	-0.345571	-0.367121	-0.348105	-0.4079	-0.438279	-0.470821	-0.465464	-0.474256	-0.453991	-0.478068	-0.461558	-0.480461	-0.464096	-0.467702	-0.451002	-0.461236	-0.501176	-0.540101
NaN	-0.25076	-0.313936	-0.342113	-0.317992	-0.3371	-0.332192	-0.314443	-0.389458	-0.463121	-0.479267	-0.45043	-0.387586	-0.349602	-0.343927	-0.337503	-0.275408	-0.277087	-0.348212	-0.433976	-0.465725	-0.454337	-0.38099	-0.27733	-0.306728	-0.525591	-0.540189	-0.554583	-0.545641	-0.563182	-0.469642	-0.422707	-0.34188	-0.368599	-0.350009	-0.416083	-0.441622	-0.482759	-0.480873	-0.500283	-0.480647	-0.512914	-0.490642	-0.513664	-0.503936	-0.511213	-0.495936	-0.50542	-0.542132	-0.578139
NaN	-0.265167	-0.326862	-0.363385	-0.332289	-0.339294	-0.341115	-0.312266	-0.405402	-0.488278	-0.507289	-0.472695	-0.388416	-0.342591	-0.337213	-0.328481	-0.258993	-0.260134	-0.333975	-0.433202	-0.470681	-0.456351	-0.372852	-0.259086	-0.288681	-0.537867	-0.542755	-0.556179	-0.544738	-0.56728	-0.465387	-0.404337	-0.318165	-0.35065	-0.335203	-0.405042	-0.430716	-0.478234	-0.47976	-0.502771	-0.483083	-0.515729	-0.490832	-0.513108	-0.499462	-0.506198	-0.488777	-0.499759	-0.532666	-0.563754
NaN	-0.278321	-0.307844	-0.334869	-0.334249	-0.358473	-0.374718	-0.363675	-0.443703	-0.500923	-0.500394	-0.461847	-0.370543	-0.337648	-0.340893	-0.337926	-0.269211	-0.270541	-0.324967	-0.430608	-0.470874	-0.455937	-0.392751	-0.291102	-0.31319	-0.519046	-0.527339	-0.561642	-0.569186	-0.58373	-0.501088	-0.4496	-0.363263	-0.38838	-0.362799	-0.408987	-0.432453	-0.467564	-0.460672	-0.47294	-0.460815	-0.484355	-0.462505	-0.472828	-0.452204	-0.453392	-0.432379	-0.436315	-0.458607	-0.491463
NaN	-0.312744	-0.277381	-0.266248	-0.295464	-0.355012	-0.38582	-0.444563	-0.506432	-0.487985	-0.467187	-0.426023	-0.349577	-0.343117	-0.350109	-0.348013	-0.294327	-0.300646	-0.319271	-0.414578	-0.455138	-0.455803	-0.440844	-0.379668	-0.401331	-0.496672	-0.511171	-0.571601	-0.59713	-0.592193	-0.553428	-0.553903	-0.480514	-0.48351	-0.443511	-0.441653	-0.432656	-0.435379	-0.421712	-0.41137	-0.401691	-0.40653	-0.399325	-0.392597	-0.365439	-0.352671	-0.330457	-0.329125	-0.35449	-0.394966
NaN	-0.366774	-0.292214	-0.266187	-0.307389	-0.374375	-0.406369	-0.452442	-0.474512	-0.404439	-0.370733	-0.335487	-0.292619	-0.310005	-0.311643	-0.314683	-0.288063	-0.291056	-0.289141	-0.35198	-0.389633	-0.387724	-0.385008	-0.377006	-0.398306	-0.418196	-0.442011	-0.514036	-0.543051	-0.535139	-0.516505	-0.537966	-0.497486	-0.487767	-0.461958	-0.456873	-0.453197	-0.43699	-0.428889	-0.426505	-0.414007	-0.396478	-0.378802	-0.362053	-0.333156	-0.317756	-0.296647	-0.290552	-0.307381	-0.345469
NaN	-0.344513	-0.245945	-0.223511	-0.279695	-0.375988	-0.398055	-0.467383	-0.461724	-0.365083	-0.334642	-0.301397	-0.316357	-0.350111	-0.31977	-0.323348	-0.336449	-0.337809	-0.304645	-0.342363	-0.379493	-0.391509	-0.41498	-0.449386	-0.469017	-0.397047	-0.441825	-0.526301	-0.549165	-0.536862	-0.540515	-0.584961	-0.556195	-0.5377	-0.506524	-0.496504	-0.488836	-0.462509	-0.444802	-0.417819	-0.416939	-0.383123	-0.348992	-0.330501	-0.307146	-0.292538	-0.28133	-0.280081	-0.285704	-0.326522
NaN	-0.340031	-0.289644	-0.274423	-0.328781	-0.426505	-0.450516	-0.512977	-0.524955	-0.447987	-0.425525	-0.402794	-0.4082	-0.436582	-0.401815	-0.407057	-0.40584	-0.406989	-0.396603	-0.432119	-0.466963	-0.484218	-0.503263	-0.501327	-0.518375	-0.490521	-0.526919	-0.609172	-0.628178	-0.611892	-0.605584	-0.642321	-0.591462	-0.577198	-0.546136	-0.542007	-0.540477	-0.518864	-0.498095	-0.477717	-0.471416	-0.446422	-0.406623	-0.385844	-0.367185	-0.348469	-0.337511	-0.336128	-0.346948	-0.386579
NaN	-0.262735	-0.276283	-0.29467	-0.323909	-0.397207	-0.380767	-0.407571	-0.452651	-0.475265	-0.495631	-0.47823	-0.466922	-0.451212	-0.418029	-0.412477	-0.37795	-0.386457	-0.41204	-0.470161	-0.499815	-0.51401	-0.509832	-0.456952	-0.485205	-0.547864	-0.580411	-0.61931	-0.60445	-0.604892	-0.559785	-0.565787	-0.502106	-0.505597	-0.473967	-0.505086	-0.518454	-0.543137	-0.533093	-0.527359	-0.517915	-0.534401	-0.527952	-0.532262	-0.519985	-0.518117	-0.502286	-0.501933	-0.530907	-0.569311
NaN	-0.281069	-0.291464	-0.308789	-0.303214	-0.354335	-0.341893	-0.333875	-0.384107	-0.414248	-0.443119	-0.423625	-0.377433	-0.348608	-0.32191	-0.315536	-0.277511	-0.28322	-0.327534	-0.388383	-0.420167	-0.42656	-0.421233	-0.364346	-0.394722	-0.487705	-0.50518	-0.549386	-0.532524	-0.536485	-0.459693	-0.456902	-0.391834	-0.396715	-0.368324	-0.417092	-0.436817	-0.46205	-0.458877	-0.473355	-0.462224	-0.486287	-0.470892	-0.485892	-0.472819	-0.477465	-0.463268	-0.463422	-0.490619	-0.527637
NaN	-0.288553	-0.281195	-0.295147	-0.270101	-0.305061	-0.311566	-0.335529	-0.37209	-0.354762	-0.359742	-0.320927	-0.269777	-0.248461	-0.241475	-0.247088	-0.219959	-0.22109	-0.235369	-0.315768	-0.353482	-0.362125	-0.367873	-0.337921	-0.366116	-0.420136	-0.430436	-0.495087	-0.500964	-0.500772	-0.434307	-0.447074	-0.381801	-0.381837	-0.355583	-0.385062	-0.392739	-0.401602	-0.392438	-0.397648	-0.399598	-0.400728	-0.370369	-0.368269	-0.350771	-0.361635	-0.34366	-0.34755	-0.364451	-0.401441
NaN	-0.298184	-0.282462	-0.302159	-0.327652	-0.383544	-0.415645	-0.415758	-0.413998	-0.340414	-0.310836	-0.282665	-0.26167	-0.285517	-0.272139	-0.287449	-0.290118	-0.288861	-0.288344	-0.331103	-0.372471	-0.37279	-0.407362	-0.410519	-0.436157	-0.413837	-0.427218	-0.499519	-0.515186	-0.516342	-0.479124	-0.509289	-0.477332	-0.469518	-0.461113	-0.47759	-0.47332	-0.457197	-0.452994	-0.45662	-0.466283	-0.431328	-0.37131	-0.337258	-0.314511	-0.32377	-0.307754	-0.309276	-0.304795	-0.335795
NaN	-0.322036	-0.293341	-0.327342	-0.376132	-0.452979	-0.47585	-0.481867	-0.48843	-0.425809	-0.390566	-0.370103	-0.335801	-0.380879	-0.366026	-0.380681	-0.383182	-0.383199	-0.37133	-0.419113	-0.457902	-0.456691	-0.47153	-0.472418	-0.498342	-0.494136	-0.509837	-0.574305	-0.593356	-0.598783	-0.583881	-0.601532	-0.567878	-0.57104	-0.566369	-0.581532	-0.583935	-0.579473	-0.575264	-0.573433	-0.583826	-0.546923	-0.489607	-0.45121	-0.416269	-0.41773	-0.406132	-0.40976	-0.396191	-0.413384
NaN	-0.317334	-0.349376	-0.396436	-0.438811	-0.476917	-0.512031	-0.486076	-0.526152	-0.509426	-0.483379	-0.467639	-0.42114	-0.440628	-0.437622	-0.444125	-0.404163	-0.40401	-0.423684	-0.48548	-0.524554	-0.514871	-0.509446	-0.451181	-0.478493	-0.556596	-0.565511	-0.644376	-0.658781	-0.665344	-0.599401	-0.593947	-0.538372	-0.554838	-0.543012	-0.588482	-0.596388	-0.614274	-0.611525	-0.619921	-0.618832	-0.60402	-0.549368	-0.510631	-0.479518	-0.482394	-0.467052	-0.472698	-0.475963	-0.500103
NaN	-0.310794	-0.3229	-0.343734	-0.375086	-0.422323	-0.446066	-0.476861	-0.542065	-0.525111	-0.500885	-0.474678	-0.413125	-0.41237	-0.428294	-0.429324	-0.37154	-0.373311	-0.386699	-0.480325	-0.514969	-0.502253	-0.491952	-0.425337	-0.449836	-0.539638	-0.553768	-0.657129	-0.674679	-0.671345	-0.604277	-0.5958	-0.518415	-0.534999	-0.503504	-0.542857	-0.535666	-0.552252	-0.54195	-0.535811	-0.533273	-0.54041	-0.526155	-0.509151	-0.478733	-0.473489	-0.458001	-0.462859	-0.490459	-0.519788
NaN	-0.337119	-0.321391	-0.333155	-0.368197	-0.443538	-0.47775	-0.536689	-0.587718	-0.544793	-0.522107	-0.493401	-0.431313	-0.437784	-0.452524	-0.452639	-0.401924	-0.407525	-0.416567	-0.498339	-0.529541	-0.52775	-0.532557	-0.476442	-0.498981	-0.553423	-0.562134	-0.644466	-0.668511	-0.663948	-0.612105	-0.620467	-0.549036	-0.558599	-0.528863	-0.547218	-0.521965	-0.520166	-0.518887	-0.502724	-0.504109	-0.509163	-0.505388	-0.486843	-0.46057	-0.444494	-0.427934	-0.427052	-0.462171	-0.494926
NaN	-0.442556	-0.337732	-0.317517	-0.393251	-0.482524	-0.523786	-0.566844	-0.549127	-0.448935	-0.393984	-0.367124	-0.345216	-0.37481	-0.367379	-0.374988	-0.390916	-0.394057	-0.365524	-0.371187	-0.403019	-0.413989	-0.467029	-0.507704	-0.521336	-0.431887	-0.417689	-0.479213	-0.508632	-0.50905	-0.546723	-0.580961	-0.586679	-0.579475	-0.580698	-0.53214	-0.517222	-0.478983	-0.484624	-0.459193	-0.47253	-0.427441	-0.411052	-0.371952	-0.344592	-0.325488	-0.312254	-0.301964	-0.295747	-0.306454
NaN	-0.423204	-0.243413	-0.233256	-0.332264	-0.4361	-0.497119	-0.530848	-0.494557	-0.382853	-0.314908	-0.304469	-0.32811	-0.368748	-0.343675	-0.356108	-0.408467	-0.412123	-0.381262	-0.335282	-0.355904	-0.367696	-0.456159	-0.554435	-0.571024	-0.39554	-0.375587	-0.410304	-0.441186	-0.445278	-0.51718	-0.561801	-0.61923	-0.607757	-0.618958	-0.559894	-0.537857	-0.489158	-0.495907	-0.487979	-0.507352	-0.46263	-0.439359	-0.405013	-0.383241	-0.367527	-0.36635	-0.352092	-0.327056	-0.320082
NaN	-0.368645	-0.256203	-0.271912	-0.339238	-0.424281	-0.502756	-0.494923	-0.487794	-0.403186	-0.332888	-0.316652	-0.295643	-0.328956	-0.324934	-0.340838	-0.35665	-0.355322	-0.367651	-0.365003	-0.389341	-0.37835	-0.43355	-0.469258	-0.488213	-0.427993	-0.40357	-0.466007	-0.493824	-0.507442	-0.50575	-0.517244	-0.536526	-0.536981	-0.552025	-0.543753	-0.533364	-0.496002	-0.507073	-0.510131	-0.519784	-0.482831	-0.43295	-0.400981	-0.37911	-0.374836	-0.355	-0.341593	-0.326663	-0.332377
NaN	-0.245318	-0.250402	-0.286119	-0.323391	-0.373093	-0.411649	-0.417256	-0.469929	-0.450745	-0.424352	-0.39816	-0.381218	-0.394992	-0.402027	-0.412932	-0.378978	-0.380127	-0.413758	-0.48271	-0.515097	-0.503121	-0.458465	-0.40687	-0.430414	-0.538199	-0.562806	-0.614336	-0.620962	-0.643703	-0.572584	-0.545027	-0.475726	-0.492733	-0.484014	-0.535696	-0.539319	-0.550337	-0.5477	-0.557099	-0.555789	-0.550823	-0.502951	-0.500818	-0.489014	-0.493956	-0.472196	-0.474999	-0.490916	-0.527623
NaN	-0.224001	-0.254393	-0.293848	-0.321858	-0.367128	-0.379075	-0.392631	-0.456102	-0.462499	-0.447778	-0.421595	-0.396859	-0.391993	-0.396772	-0.399993	-0.347531	-0.350079	-0.38815	-0.467604	-0.501032	-0.490012	-0.465673	-0.393765	-0.421132	-0.528053	-0.55588	-0.609856	-0.61673	-0.630397	-0.557172	-0.531564	-0.456487	-0.472934	-0.452368	-0.503953	-0.510668	-0.53149	-0.525966	-0.523875	-0.524379	-0.538239	-0.515964	-0.512274	-0.494771	-0.494781	-0.469837	-0.472931	-0.49793	-0.535429
NaN	-0.267853	-0.258597	-0.309654	-0.410136	-0.484323	-0.506514	-0.465824	-0.470721	-0.487977	-0.474275	-0.477287	-0.484878	-0.490526	-0.443362	-0.448777	-0.438526	-0.443532	-0.472828	-0.516484	-0.541331	-0.528127	-0.492685	-0.472306	-0.49647	-0.54179	-0.575704	-0.582444	-0.591576	-0.607372	-0.563911	-0.5274	-0.507971	-0.532529	-0.533098	-0.583684	-0.610872	-0.63183	-0.626252	-0.655739	-0.665091	-0.677196	-0.649426	-0.63086	-0.610058	-0.614254	-0.592625	-0.594769	-0.589773	-0.606678
NaN	-0.363983	-0.220392	-0.234948	-0.364524	-0.49358	-0.551981	-0.577481	-0.555515	-0.490398	-0.420444	-0.421036	-0.440902	-0.488286	-0.460279	-0.472068	-0.531696	-0.530167	-0.48872	-0.461625	-0.484294	-0.480387	-0.535376	-0.628605	-0.645949	-0.504311	-0.489487	-0.516185	-0.546405	-0.551602	-0.626076	-0.639931	-0.702583	-0.695938	-0.702177	-0.653844	-0.63955	-0.604975	-0.601172	-0.586227	-0.60528	-0.572001	-0.572848	-0.532063	-0.510019	-0.496204	-0.500844	-0.495	-0.465223	-0.44897
NaN	-0.436647	-0.302802	-0.31208	-0.412421	-0.527865	-0.575813	-0.612794	-0.56761	-0.471258	-0.420268	-0.424501	-0.449978	-0.488363	-0.462877	-0.476757	-0.554346	-0.554436	-0.506908	-0.463674	-0.48247	-0.489273	-0.57858	-0.678753	-0.694273	-0.514407	-0.494956	-0.536478	-0.558638	-0.553775	-0.593912	-0.633384	-0.672238	-0.657565	-0.673576	-0.644331	-0.627508	-0.581272	-0.572039	-0.564355	-0.591707	-0.545245	-0.516069	-0.469143	-0.456419	-0.452886	-0.450917	-0.443215	-0.407228	-0.400304
NaN	-0.46919	-0.339193	-0.337327	-0.412138	-0.517503	-0.538959	-0.578892	-0.566453	-0.487221	-0.470381	-0.452758	-0.471453	-0.482945	-0.461268	-0.457882	-0.510512	-0.511715	-0.463249	-0.441902	-0.468784	-0.494475	-0.56458	-0.629587	-0.650233	-0.516183	-0.499985	-0.541518	-0.546756	-0.537908	-0.573826	-0.623156	-0.644986	-0.625874	-0.618539	-0.584423	-0.577958	-0.552124	-0.541797	-0.494872	-0.503742	-0.474987	-0.475326	-0.443874	-0.432545	-0.415584	-0.41977	-0.413996	-0.41216	-0.413013
NaN	-0.368956	-0.29089	-0.324535	-0.37614	-0.457027	-0.439572	-0.40601	-0.414958	-0.470025	-0.491784	-0.485286	-0.485997	-0.468536	-0.425308	-0.41045	-0.395237	-0.395181	-0.462096	-0.465165	-0.483005	-0.4809	-0.454146	-0.41618	-0.45084	-0.529689	-0.560395	-0.514673	-0.512846	-0.525325	-0.505011	-0.491838	-0.487441	-0.491466	-0.483922	-0.529191	-0.568596	-0.592966	-0.583206	-0.584794	-0.559293	-0.586326	-0.57295	-0.610098	-0.607899	-0.59442	-0.59542	-0.581313	-0.597093	-0.61534
NaN	-0.397231	-0.338294	-0.37418	-0.421177	-0.485803	-0.467632	-0.41768	-0.39589	-0.440809	-0.45531	-0.451201	-0.445964	-0.43896	-0.375707	-0.361391	-0.346806	-0.347632	-0.409453	-0.425996	-0.441134	-0.435337	-0.387277	-0.356947	-0.391934	-0.482666	-0.515416	-0.487148	-0.477675	-0.493606	-0.472843	-0.450099	-0.452018	-0.468268	-0.469983	-0.523892	-0.568253	-0.596292	-0.59841	-0.601533	-0.57785	-0.598254	-0.585782	-0.615206	-0.602724	-0.594511	-0.594692	-0.589839	-0.601391	-0.614594
NaN	-0.330944	-0.305214	-0.376443	-0.457232	-0.522986	-0.522006	-0.47207	-0.499893	-0.543136	-0.558001	-0.568316	-0.574825	-0.570261	-0.504934	-0.497401	-0.495859	-0.497636	-0.549224	-0.556779	-0.582043	-0.582979	-0.534794	-0.511771	-0.544282	-0.633791	-0.65848	-0.604093	-0.577004	-0.602144	-0.591135	-0.550963	-0.548072	-0.577163	-0.587452	-0.638518	-0.667246	-0.698793	-0.701487	-0.728801	-0.721327	-0.745201	-0.726167	-0.742441	-0.733908	-0.735789	-0.728782	-0.723862	-0.715259	-0.719163
NaN	-0.331108	-0.274312	-0.330868	-0.432735	-0.530026	-0.5377	-0.519675	-0.517097	-0.495505	-0.493544	-0.506344	-0.529027	-0.550529	-0.478036	-0.478032	-0.498841	-0.509315	-0.521185	-0.520889	-0.543398	-0.561606	-0.561437	-0.584464	-0.611433	-0.592086	-0.622496	-0.600591	-0.581134	-0.594414	-0.615044	-0.618391	-0.625534	-0.626008	-0.633834	-0.655827	-0.676916	-0.677496	-0.682286	-0.6761	-0.682906	-0.674705	-0.644876	-0.6346	-0.624733	-0.618075	-0.609718	-0.603054	-0.600549	-0.604918
NaN	-0.297563	-0.273354	-0.269641	-0.338025	-0.422115	-0.429722	-0.435882	-0.488089	-0.488421	-0.49834	-0.500459	-0.487781	-0.482953	-0.435355	-0.429464	-0.39875	-0.407422	-0.444054	-0.471358	-0.502749	-0.521965	-0.505798	-0.471818	-0.49711	-0.555445	-0.592667	-0.613851	-0.600664	-0.598584	-0.561944	-0.559841	-0.520906	-0.51811	-0.502985	-0.541963	-0.554461	-0.570695	-0.565809	-0.57127	-0.560384	-0.577411	-0.561734	-0.560662	-0.548244	-0.538849	-0.514454	-0.507472	-0.529908	-0.561146
NaN	-0.39498	-0.35237	-0.332831	-0.37582	-0.457609	-0.484679	-0.52661	-0.517973	-0.420769	-0.406506	-0.389242	-0.369793	-0.388022	-0.360757	-0.36131	-0.374312	-0.374242	-0.350872	-0.384897	-0.419394	-0.442554	-0.464975	-0.471103	-0.492012	-0.460074	-0.481912	-0.579582	-0.583423	-0.572547	-0.535478	-0.57373	-0.539118	-0.515035	-0.499766	-0.515048	-0.50637	-0.480014	-0.47114	-0.446415	-0.441666	-0.413138	-0.383519	-0.35007	-0.327775	-0.318502	-0.300105	-0.301442	-0.322717	-0.358443
NaN	-0.414357	-0.348922	-0.342463	-0.413944	-0.481549	-0.528659	-0.532598	-0.55016	-0.500075	-0.473109	-0.449644	-0.394617	-0.416742	-0.383877	-0.385301	-0.378336	-0.378128	-0.385214	-0.410491	-0.449767	-0.458885	-0.471568	-0.45964	-0.477237	-0.492017	-0.491885	-0.524662	-0.554651	-0.556923	-0.552631	-0.567959	-0.549948	-0.546032	-0.537518	-0.516464	-0.510313	-0.491583	-0.493607	-0.503569	-0.497543	-0.466769	-0.429328	-0.402749	-0.380675	-0.364032	-0.345935	-0.337255	-0.326348	-0.347264
NaN	-0.403501	-0.256602	-0.25195	-0.359459	-0.452629	-0.505137	-0.52611	-0.493542	-0.3881	-0.327884	-0.321138	-0.343934	-0.397598	-0.355235	-0.36402	-0.405678	-0.409461	-0.385241	-0.35811	-0.376048	-0.390821	-0.457272	-0.539069	-0.550504	-0.380123	-0.384442	-0.429426	-0.468986	-0.470157	-0.527784	-0.572954	-0.626254	-0.604692	-0.604556	-0.552627	-0.537739	-0.491817	-0.490872	-0.478508	-0.47881	-0.435124	-0.418878	-0.383562	-0.361278	-0.340048	-0.333575	-0.31945	-0.304069	-0.305122
NaN	-0.37792	-0.224135	-0.214407	-0.319606	-0.391914	-0.46226	-0.475263	-0.488053	-0.424328	-0.363794	-0.350193	-0.353054	-0.39535	-0.375898	-0.385314	-0.400555	-0.403472	-0.417157	-0.380038	-0.401866	-0.407035	-0.464343	-0.504488	-0.516426	-0.429293	-0.417273	-0.410437	-0.449838	-0.461695	-0.515207	-0.533462	-0.573588	-0.560978	-0.569531	-0.512547	-0.491167	-0.457901	-0.473111	-0.494536	-0.49189	-0.461131	-0.436453	-0.423411	-0.409452	-0.384729	-0.378387	-0.35523	-0.336836	-0.331773
NaN	-0.387391	-0.312299	-0.344655	-0.418233	-0.486321	-0.567111	-0.486054	-0.499347	-0.461279	-0.427077	-0.423927	-0.414502	-0.423311	-0.400767	-0.405045	-0.405458	-0.408602	-0.47895	-0.456228	-0.468173	-0.45689	-0.460205	-0.448397	-0.471898	-0.511809	-0.493982	-0.491079	-0.518366	-0.540468	-0.486338	-0.465477	-0.483509	-0.501376	-0.53906	-0.578352	-0.592981	-0.568316	-0.583975	-0.622066	-0.615649	-0.59952	-0.54758	-0.536874	-0.525142	-0.509091	-0.499943	-0.479239	-0.476325	-0.471327
NaN	-0.401612	-0.343089	-0.358966	-0.391219	-0.449379	-0.522898	-0.433524	-0.448843	-0.496563	-0.464495	-0.448414	-0.394217	-0.382772	-0.371495	-0.377364	-0.353302	-0.350821	-0.438263	-0.444807	-0.466359	-0.444746	-0.428825	-0.378695	-0.406331	-0.534306	-0.511739	-0.490013	-0.502556	-0.538122	-0.464164	-0.417265	-0.412673	-0.435667	-0.472626	-0.527633	-0.552689	-0.55645	-0.583274	-0.631888	-0.618164	-0.61654	-0.552608	-0.548847	-0.537719	-0.541138	-0.533047	-0.520198	-0.520543	-0.524993
NaN	-0.343667	-0.329108	-0.34348	-0.385379	-0.444333	-0.496395	-0.460117	-0.478337	-0.490116	-0.452687	-0.430766	-0.346939	-0.338665	-0.348725	-0.348063	-0.297968	-0.299626	-0.356224	-0.418835	-0.445809	-0.430734	-0.404172	-0.338508	-0.359077	-0.503489	-0.490554	-0.543899	-0.550101	-0.572261	-0.497014	-0.451617	-0.411592	-0.438068	-0.445889	-0.495489	-0.511277	-0.519016	-0.528626	-0.52561	-0.518926	-0.531659	-0.512733	-0.50227	-0.473539	-0.475246	-0.445253	-0.441347	-0.466355	-0.485528
NaN	-0.228531	-0.273875	-0.304103	-0.289908	-0.321165	-0.344399	-0.327829	-0.395851	-0.460523	-0.460836	-0.432256	-0.338024	-0.311981	-0.331352	-0.325053	-0.256128	-0.254955	-0.319135	-0.409852	-0.443778	-0.426345	-0.353102	-0.245435	-0.267492	-0.495946	-0.495526	-0.51721	-0.518139	-0.546856	-0.455925	-0.395358	-0.31684	-0.343714	-0.333576	-0.397431	-0.415804	-0.459225	-0.463307	-0.480499	-0.471853	-0.500099	-0.49079	-0.500132	-0.480004	-0.477488	-0.456158	-0.458513	-0.491366	-0.522496
NaN	-0.210598	-0.275162	-0.319991	-0.296419	-0.315879	-0.324939	-0.296464	-0.373476	-0.44959	-0.459567	-0.434536	-0.347078	-0.31858	-0.325545	-0.317441	-0.244624	-0.243529	-0.31381	-0.406617	-0.440136	-0.421962	-0.338463	-0.227648	-0.252251	-0.488757	-0.499255	-0.521459	-0.515894	-0.537389	-0.446169	-0.38446	-0.304666	-0.330888	-0.31533	-0.386891	-0.41468	-0.465329	-0.464008	-0.482603	-0.466286	-0.503616	-0.486815	-0.506914	-0.491999	-0.49557	-0.475633	-0.4748	-0.505886	-0.536137
NaN	-0.244051	-0.299103	-0.343427	-0.32033	-0.338634	-0.34346	-0.311109	-0.3919	-0.470524	-0.479966	-0.453382	-0.368794	-0.338466	-0.340045	-0.330359	-0.256553	-0.25632	-0.329799	-0.420084	-0.450985	-0.432498	-0.348813	-0.238355	-0.264894	-0.500911	-0.511149	-0.531502	-0.527633	-0.549612	-0.460706	-0.40126	-0.322893	-0.349426	-0.333803	-0.404153	-0.434504	-0.486151	-0.48701	-0.506156	-0.486526	-0.526925	-0.508096	-0.530568	-0.518278	-0.520775	-0.505636	-0.504072	-0.537258	-0.56621
NaN	-0.287362	-0.318963	-0.342411	-0.347478	-0.385522	-0.378589	-0.366631	-0.429614	-0.460014	-0.467189	-0.445482	-0.377989	-0.358906	-0.349871	-0.339704	-0.274003	-0.278859	-0.326204	-0.414835	-0.447279	-0.438973	-0.368507	-0.295675	-0.321873	-0.489902	-0.515109	-0.571808	-0.573264	-0.575794	-0.50787	-0.488897	-0.423305	-0.436269	-0.403988	-0.45205	-0.485141	-0.509737	-0.495583	-0.496578	-0.473731	-0.500537	-0.488259	-0.50132	-0.485433	-0.479497	-0.46674	-0.463982	-0.49924	-0.536459
NaN	-0.341517	-0.372313	-0.376311	-0.393775	-0.432566	-0.423379	-0.41325	-0.455388	-0.445318	-0.44945	-0.427666	-0.37611	-0.368051	-0.353483	-0.344554	-0.287943	-0.291737	-0.317901	-0.401617	-0.433465	-0.434821	-0.369822	-0.308405	-0.332931	-0.467288	-0.498638	-0.585728	-0.581746	-0.580828	-0.51383	-0.509902	-0.447056	-0.458507	-0.428162	-0.473999	-0.50186	-0.516759	-0.496318	-0.480394	-0.461434	-0.475904	-0.469138	-0.47361	-0.452811	-0.443042	-0.424532	-0.425072	-0.452656	-0.491688
NaN	-0.333067	-0.315366	-0.324873	-0.333908	-0.363793	-0.361384	-0.419358	-0.454017	-0.403042	-0.391912	-0.370312	-0.334871	-0.328595	-0.314393	-0.309301	-0.310277	-0.316268	-0.284378	-0.35565	-0.384767	-0.394669	-0.405071	-0.40409	-0.427042	-0.42199	-0.426019	-0.545156	-0.540405	-0.530674	-0.484655	-0.498869	-0.454561	-0.456385	-0.430192	-0.46254	-0.448577	-0.452454	-0.438932	-0.420891	-0.441686	-0.454287	-0.457082	-0.440624	-0.419132	-0.424415	-0.407434	-0.414504	-0.430852	-0.450434
NaN	-0.247081	-0.246596	-0.252485	-0.296595	-0.309407	-0.323959	-0.359982	-0.41518	-0.392914	-0.395762	-0.386068	-0.395101	-0.38862	-0.344417	-0.334545	-0.312739	-0.321926	-0.337346	-0.353486	-0.3856	-0.404179	-0.407724	-0.393431	-0.415216	-0.431214	-0.44482	-0.502539	-0.501161	-0.4977	-0.460292	-0.469823	-0.436484	-0.450509	-0.428516	-0.455944	-0.448279	-0.460428	-0.458793	-0.467971	-0.473071	-0.488187	-0.482919	-0.480019	-0.459229	-0.45343	-0.436604	-0.435652	-0.449303	-0.473523
NaN	-0.315233	-0.262853	-0.26698	-0.310103	-0.321571	-0.30777	-0.347475	-0.411781	-0.443002	-0.467686	-0.455692	-0.457621	-0.424737	-0.400639	-0.382827	-0.375033	-0.383913	-0.415274	-0.409405	-0.428274	-0.445068	-0.457568	-0.435109	-0.459266	-0.49538	-0.488066	-0.467555	-0.471105	-0.473977	-0.459292	-0.456437	-0.449434	-0.450642	-0.436887	-0.453264	-0.443058	-0.469976	-0.481981	-0.50277	-0.50994	-0.539094	-0.548096	-0.561242	-0.551798	-0.541909	-0.533131	-0.517009	-0.529358	-0.536164
NaN	-0.29927	-0.217212	-0.225343	-0.30723	-0.366967	-0.341887	-0.380177	-0.426719	-0.455544	-0.47434	-0.463676	-0.465034	-0.457762	-0.427474	-0.414611	-0.400567	-0.409496	-0.436586	-0.441092	-0.455552	-0.466586	-0.437959	-0.432293	-0.455311	-0.503828	-0.523764	-0.472109	-0.473557	-0.482605	-0.521321	-0.514389	-0.521313	-0.519131	-0.501229	-0.48548	-0.488439	-0.510686	-0.512893	-0.50846	-0.502214	-0.528463	-0.563025	-0.591325	-0.574057	-0.545048	-0.535158	-0.515688	-0.531523	-0.544184
NaN	-0.377554	-0.272553	-0.269226	-0.321341	-0.434127	-0.423205	-0.473693	-0.461949	-0.454641	-0.450106	-0.437469	-0.424542	-0.426831	-0.41461	-0.404065	-0.397469	-0.399522	-0.41576	-0.443815	-0.454489	-0.448486	-0.406638	-0.409572	-0.432486	-0.478247	-0.49974	-0.491943	-0.512906	-0.513382	-0.545771	-0.551456	-0.548502	-0.547856	-0.528175	-0.510426	-0.522104	-0.521509	-0.503213	-0.470792	-0.460077	-0.471556	-0.509853	-0.532265	-0.518091	-0.487319	-0.479359	-0.465172	-0.49075	-0.509182
NaN	-0.413308	-0.233248	-0.198934	-0.282267	-0.417194	-0.428424	-0.495739	-0.429158	-0.370667	-0.340727	-0.330846	-0.352136	-0.375714	-0.346169	-0.345571	-0.376529	-0.381438	-0.339209	-0.355478	-0.361856	-0.374022	-0.395279	-0.466951	-0.479082	-0.368412	-0.38956	-0.415915	-0.438354	-0.422033	-0.510452	-0.552452	-0.58597	-0.569838	-0.551142	-0.49231	-0.494023	-0.463664	-0.442581	-0.38098	-0.387842	-0.377311	-0.425025	-0.415842	-0.404305	-0.378709	-0.382942	-0.374333	-0.384185	-0.388256
NaN	-0.38696	-0.251018	-0.249109	-0.354786	-0.468755	-0.4984	-0.472268	-0.404132	-0.334901	-0.314476	-0.330899	-0.37261	-0.407695	-0.350646	-0.35589	-0.385679	-0.384825	-0.377338	-0.379134	-0.389434	-0.398177	-0.429931	-0.492256	-0.505336	-0.377886	-0.423368	-0.46513	-0.489581	-0.476772	-0.510515	-0.565246	-0.599298	-0.56126	-0.562092	-0.560552	-0.592913	-0.556721	-0.525	-0.491589	-0.486349	-0.461604	-0.448383	-0.416348	-0.409979	-0.395711	-0.391381	-0.377723	-0.378338	-0.385002
NaN	-0.344874	-0.210931	-0.227008	-0.333955	-0.435033	-0.478286	-0.477579	-0.422684	-0.346689	-0.29853	-0.310136	-0.353354	-0.40312	-0.356338	-0.368331	-0.416592	-0.416157	-0.40043	-0.387423	-0.405492	-0.406541	-0.468373	-0.541361	-0.557413	-0.402173	-0.434322	-0.471445	-0.506028	-0.50476	-0.53438	-0.580331	-0.606305	-0.577223	-0.577691	-0.572088	-0.578885	-0.533672	-0.513313	-0.515038	-0.518036	-0.483049	-0.441758	-0.399252	-0.389883	-0.383463	-0.380421	-0.371243	-0.356912	-0.366788
NaN	-0.362297	-0.247398	-0.265466	-0.366324	-0.459972	-0.518185	-0.520151	-0.491856	-0.433505	-0.384456	-0.382857	-0.423894	-0.438103	-0.415203	-0.428999	-0.481578	-0.483181	-0.468478	-0.426707	-0.449403	-0.457293	-0.544079	-0.603247	-0.626015	-0.493024	-0.481864	-0.50035	-0.524633	-0.525642	-0.539087	-0.566777	-0.592907	-0.571968	-0.580937	-0.570071	-0.574212	-0.539959	-0.543163	-0.55461	-0.576421	-0.542529	-0.494517	-0.450631	-0.444466	-0.442781	-0.438895	-0.429377	-0.418023	-0.419388
NaN	-0.417698	-0.244663	-0.240294	-0.348518	-0.457297	-0.510077	-0.550073	-0.518944	-0.448347	-0.391424	-0.384898	-0.435234	-0.459651	-0.42919	-0.439435	-0.511475	-0.517336	-0.477217	-0.413199	-0.431981	-0.449056	-0.546292	-0.650881	-0.671537	-0.494445	-0.465153	-0.459269	-0.469407	-0.465971	-0.551658	-0.578003	-0.638549	-0.617737	-0.623927	-0.560616	-0.548525	-0.507726	-0.524013	-0.524197	-0.548453	-0.516995	-0.504167	-0.470513	-0.464433	-0.452022	-0.459652	-0.443693	-0.424897	-0.415787
NaN	-0.419078	-0.274741	-0.277954	-0.358912	-0.467075	-0.501314	-0.548769	-0.516015	-0.448042	-0.415134	-0.413585	-0.4599	-0.484337	-0.446143	-0.453396	-0.519296	-0.525861	-0.476543	-0.426039	-0.444826	-0.472455	-0.532855	-0.634277	-0.652419	-0.497061	-0.480842	-0.462627	-0.458224	-0.463102	-0.543472	-0.570457	-0.62079	-0.614008	-0.624701	-0.572328	-0.557203	-0.538178	-0.552561	-0.55959	-0.591659	-0.566104	-0.561863	-0.535248	-0.52365	-0.519474	-0.515875	-0.506733	-0.475885	-0.463639
NaN	-0.403765	-0.321295	-0.334998	-0.391962	-0.481115	-0.496513	-0.503333	-0.495138	-0.491337	-0.484599	-0.492913	-0.4976	-0.505777	-0.448862	-0.45259	-0.458524	-0.470148	-0.477292	-0.467435	-0.472577	-0.487576	-0.512296	-0.545417	-0.559001	-0.508189	-0.50348	-0.472372	-0.466691	-0.482243	-0.531095	-0.535041	-0.547051	-0.570241	-0.571374	-0.544253	-0.543178	-0.549211	-0.551385	-0.569596	-0.592503	-0.607815	-0.62476	-0.621165	-0.600648	-0.597094	-0.569118	-0.562042	-0.53431	-0.530664
NaN	-0.383282	-0.332237	-0.343403	-0.410422	-0.481213	-0.477172	-0.487768	-0.465862	-0.449867	-0.463066	-0.475832	-0.477748	-0.476437	-0.415545	-0.413683	-0.413632	-0.422217	-0.442486	-0.446788	-0.454441	-0.47293	-0.494093	-0.500939	-0.509453	-0.472286	-0.48478	-0.4794	-0.482346	-0.490903	-0.508741	-0.523894	-0.503431	-0.515178	-0.508559	-0.507747	-0.520304	-0.530974	-0.517463	-0.523143	-0.537114	-0.558558	-0.556439	-0.553938	-0.532807	-0.534963	-0.500537	-0.49506	-0.484573	-0.494327
NaN	-0.284496	-0.231437	-0.243757	-0.320905	-0.390473	-0.381162	-0.402208	-0.395679	-0.371581	-0.374412	-0.388391	-0.416965	-0.426251	-0.384443	-0.380838	-0.367022	-0.376526	-0.398558	-0.417953	-0.420903	-0.432212	-0.44846	-0.445719	-0.456445	-0.408889	-0.444639	-0.463682	-0.483829	-0.477681	-0.508941	-0.54855	-0.531101	-0.511315	-0.484689	-0.473071	-0.495353	-0.494765	-0.467472	-0.439897	-0.432713	-0.449845	-0.466053	-0.472169	-0.466081	-0.444478	-0.425726	-0.405097	-0.429543	-0.452591
NaN	-0.258857	-0.202599	-0.223093	-0.296941	-0.368445	-0.342418	-0.338299	-0.324592	-0.323034	-0.32461	-0.341762	-0.366489	-0.377712	-0.323491	-0.315666	-0.300427	-0.307652	-0.346581	-0.365765	-0.376482	-0.376159	-0.353656	-0.35356	-0.371268	-0.363108	-0.412849	-0.425841	-0.435345	-0.42967	-0.457895	-0.477088	-0.471927	-0.453151	-0.427612	-0.432042	-0.474436	-0.481634	-0.451945	-0.433146	-0.413972	-0.441108	-0.447087	-0.470817	-0.465682	-0.443618	-0.424642	-0.403619	-0.428703	-0.45393
NaN	-0.181198	-0.134781	-0.162229	-0.247329	-0.331556	-0.32932	-0.298042	-0.307022	-0.362314	-0.355804	-0.36574	-0.355277	-0.360893	-0.318629	-0.315446	-0.280174	-0.285458	-0.353475	-0.383708	-0.401401	-0.3904	-0.343903	-0.312115	-0.329408	-0.400312	-0.440867	-0.417385	-0.437084	-0.444292	-0.446491	-0.431271	-0.424646	-0.411123	-0.393001	-0.407907	-0.461249	-0.477536	-0.454213	-0.456421	-0.433245	-0.460205	-0.446664	-0.46903	-0.46816	-0.446121	-0.428857	-0.409607	-0.433609	-0.456032
NaN	-0.189172	-0.149135	-0.162542	-0.22267	-0.282275	-0.316741	-0.273637	-0.289141	-0.334735	-0.317796	-0.316311	-0.280065	-0.27552	-0.234769	-0.236325	-0.197131	-0.203087	-0.284279	-0.296244	-0.308664	-0.304338	-0.283704	-0.241835	-0.256976	-0.338684	-0.352558	-0.332326	-0.351979	-0.367224	-0.345315	-0.330685	-0.315381	-0.321097	-0.320471	-0.338229	-0.382329	-0.399978	-0.384128	-0.406077	-0.385354	-0.404875	-0.366621	-0.3815	-0.376813	-0.369714	-0.358722	-0.34314	-0.35586	-0.36623
NaN	-0.244591	-0.244439	-0.228344	-0.243456	-0.289371	-0.301549	-0.346777	-0.363624	-0.374435	-0.34487	-0.312132	-0.269478	-0.268731	-0.26657	-0.266524	-0.227527	-0.232801	-0.254698	-0.305767	-0.314713	-0.309654	-0.303403	-0.260462	-0.270745	-0.327917	-0.342657	-0.391606	-0.420586	-0.428316	-0.414335	-0.399334	-0.331426	-0.348112	-0.334298	-0.32745	-0.33951	-0.353849	-0.342664	-0.332135	-0.328255	-0.340677	-0.343034	-0.339142	-0.316518	-0.306217	-0.295954	-0.295665	-0.322115	-0.338358
NaN	-0.23855	-0.297829	-0.305213	-0.301533	-0.344296	-0.343869	-0.376546	-0.395725	-0.411881	-0.411463	-0.381341	-0.338461	-0.339502	-0.335193	-0.336995	-0.293818	-0.29725	-0.306678	-0.382387	-0.40343	-0.406743	-0.378431	-0.320875	-0.333204	-0.421737	-0.449193	-0.493322	-0.496681	-0.507856	-0.478797	-0.460618	-0.381595	-0.411489	-0.390188	-0.400488	-0.412847	-0.443254	-0.429228	-0.413505	-0.416336	-0.429064	-0.425638	-0.420103	-0.397389	-0.402178	-0.383782	-0.397705	-0.416978	-0.444581
NaN	-0.186145	-0.295592	-0.319464	-0.324807	-0.370551	-0.369111	-0.392719	-0.430429	-0.462052	-0.471473	-0.45408	-0.422187	-0.430497	-0.423733	-0.426918	-0.38527	-0.391412	-0.400084	-0.496026	-0.524033	-0.527114	-0.490924	-0.421696	-0.434561	-0.525142	-0.556791	-0.584029	-0.58716	-0.596425	-0.551319	-0.52765	-0.447362	-0.467395	-0.442821	-0.464551	-0.476302	-0.501214	-0.486589	-0.471473	-0.476764	-0.481603	-0.475886	-0.466655	-0.451886	-0.452122	-0.423733	-0.435833	-0.449944	-0.485965
NaN	-0.195337	-0.324263	-0.354918	-0.381486	-0.421629	-0.445175	-0.421848	-0.477348	-0.518621	-0.531127	-0.541495	-0.521064	-0.509723	-0.511984	-0.520963	-0.497001	-0.507882	-0.549493	-0.597161	-0.625989	-0.626725	-0.609172	-0.544474	-0.560958	-0.649191	-0.645145	-0.629571	-0.624366	-0.639821	-0.58333	-0.546145	-0.493944	-0.495152	-0.497188	-0.53556	-0.553891	-0.571153	-0.574656	-0.598861	-0.616141	-0.619588	-0.578931	-0.560021	-0.559118	-0.569941	-0.543022	-0.541469	-0.544883	-0.574377
NaN	-0.339028	-0.32225	-0.339487	-0.412325	-0.458342	-0.518116	-0.476437	-0.48764	-0.477223	-0.457479	-0.482861	-0.49137	-0.501732	-0.471348	-0.480715	-0.500013	-0.510871	-0.547231	-0.530071	-0.535976	-0.533785	-0.553208	-0.562875	-0.570808	-0.549149	-0.520937	-0.480743	-0.487591	-0.499858	-0.518026	-0.491959	-0.506597	-0.503009	-0.532222	-0.521407	-0.537273	-0.525115	-0.535556	-0.557212	-0.566599	-0.563211	-0.531847	-0.516909	-0.525717	-0.523925	-0.498713	-0.482867	-0.464164	-0.462632
NaN	-0.358216	-0.203364	-0.185767	-0.258222	-0.32113	-0.385453	-0.397025	-0.374724	-0.286671	-0.236587	-0.256104	-0.273901	-0.317404	-0.294758	-0.302473	-0.336125	-0.344596	-0.344459	-0.299597	-0.297134	-0.299722	-0.368532	-0.436213	-0.439938	-0.314255	-0.281964	-0.295277	-0.324316	-0.318729	-0.393009	-0.426706	-0.481732	-0.46519	-0.479984	-0.426512	-0.407904	-0.366047	-0.367717	-0.375604	-0.38613	-0.366458	-0.346448	-0.332718	-0.334093	-0.319169	-0.323069	-0.295462	-0.273957	-0.240743
NaN	-0.371384	-0.185391	-0.162823	-0.240334	-0.327963	-0.380497	-0.404808	-0.352512	-0.243145	-0.188775	-0.208501	-0.243032	-0.297389	-0.260844	-0.271228	-0.323793	-0.328576	-0.30055	-0.24721	-0.246976	-0.253078	-0.325451	-0.428174	-0.433506	-0.26142	-0.251	-0.283312	-0.31312	-0.308137	-0.39377	-0.449967	-0.506298	-0.488769	-0.500567	-0.44728	-0.435478	-0.385148	-0.381171	-0.375444	-0.387295	-0.354268	-0.337363	-0.315457	-0.302764	-0.291612	-0.300499	-0.28039	-0.2507	-0.21901
NaN	-0.398797	-0.183982	-0.165595	-0.27251	-0.377538	-0.429169	-0.474938	-0.41758	-0.301585	-0.239839	-0.258394	-0.319717	-0.378165	-0.344217	-0.354386	-0.42861	-0.431626	-0.371536	-0.301535	-0.301714	-0.310048	-0.384647	-0.510335	-0.514978	-0.297508	-0.294819	-0.315661	-0.338755	-0.332776	-0.434001	-0.493118	-0.559797	-0.534999	-0.54685	-0.492075	-0.473336	-0.421076	-0.415113	-0.39974	-0.418445	-0.377056	-0.374308	-0.339121	-0.32738	-0.317492	-0.325738	-0.308015	-0.276992	-0.255523
NaN	-0.438656	-0.233317	-0.215044	-0.323525	-0.429313	-0.480793	-0.525553	-0.468013	-0.356528	-0.297683	-0.318286	-0.382431	-0.437137	-0.405345	-0.417103	-0.492748	-0.492473	-0.428837	-0.346234	-0.343334	-0.35139	-0.431831	-0.55989	-0.565434	-0.348576	-0.336975	-0.352682	-0.365459	-0.359679	-0.462316	-0.513709	-0.586632	-0.572188	-0.59554	-0.542057	-0.514832	-0.463744	-0.468054	-0.45433	-0.475951	-0.430717	-0.427662	-0.390742	-0.380578	-0.372586	-0.377097	-0.358989	-0.324545	-0.302639
NaN	-0.416988	-0.232773	-0.233331	-0.350521	-0.456906	-0.508425	-0.550407	-0.495735	-0.389488	-0.326628	-0.348699	-0.412974	-0.471893	-0.444306	-0.456257	-0.525462	-0.527184	-0.47001	-0.392644	-0.377104	-0.375235	-0.444725	-0.561354	-0.566131	-0.367054	-0.356404	-0.365363	-0.378634	-0.373721	-0.473845	-0.514937	-0.588147	-0.581464	-0.60732	-0.554629	-0.523999	-0.471646	-0.477807	-0.469599	-0.495061	-0.450896	-0.45662	-0.419876	-0.415701	-0.401054	-0.403181	-0.381818	-0.348483	-0.319933
NaN	-0.34201	-0.237458	-0.249692	-0.327722	-0.405236	-0.446421	-0.473164	-0.407491	-0.344226	-0.284306	-0.31835	-0.380008	-0.437199	-0.399038	-0.407417	-0.455323	-0.465334	-0.438552	-0.382387	-0.348503	-0.340294	-0.392782	-0.474706	-0.479686	-0.329709	-0.318943	-0.299893	-0.310824	-0.311305	-0.403933	-0.416205	-0.480793	-0.481547	-0.510574	-0.461547	-0.437987	-0.401911	-0.410702	-0.418922	-0.446934	-0.429294	-0.437168	-0.412189	-0.423334	-0.413066	-0.416822	-0.397299	-0.363313	-0.318996
NaN	-0.230877	-0.185598	-0.223021	-0.264886	-0.300085	-0.359557	-0.295943	-0.295758	-0.331873	-0.312866	-0.337131	-0.36039	-0.362349	-0.324271	-0.32316	-0.321121	-0.326017	-0.398378	-0.366373	-0.341408	-0.318407	-0.309954	-0.287998	-0.302939	-0.342801	-0.325011	-0.24575	-0.258651	-0.287259	-0.275159	-0.228993	-0.259498	-0.283659	-0.321128	-0.350447	-0.3585	-0.366253	-0.378941	-0.42431	-0.438452	-0.458899	-0.429451	-0.442468	-0.456588	-0.461752	-0.452316	-0.431605	-0.430445	-0.400665
NaN	-0.228677	-0.185015	-0.224575	-0.24491	-0.260164	-0.331046	-0.245043	-0.253202	-0.290735	-0.267639	-0.284597	-0.282353	-0.279785	-0.241871	-0.242923	-0.232956	-0.234513	-0.326338	-0.297277	-0.283069	-0.259943	-0.253934	-0.218537	-0.236447	-0.304082	-0.281602	-0.251638	-0.23827	-0.260436	-0.208117	-0.161253	-0.178464	-0.202686	-0.24042	-0.294367	-0.314062	-0.321435	-0.329747	-0.386252	-0.385403	-0.411642	-0.370148	-0.385183	-0.392808	-0.406699	-0.400439	-0.381533	-0.373101	-0.342143
NaN	-0.267899	-0.180861	-0.203985	-0.224672	-0.240835	-0.319698	-0.293766	-0.264374	-0.215077	-0.154219	-0.158922	-0.147868	-0.187793	-0.162463	-0.175094	-0.189606	-0.192274	-0.23521	-0.21396	-0.215931	-0.201977	-0.240167	-0.251614	-0.26437	-0.236243	-0.213016	-0.241669	-0.242086	-0.253621	-0.237503	-0.231049	-0.249527	-0.258415	-0.292694	-0.310913	-0.302038	-0.282255	-0.29473	-0.330744	-0.344498	-0.32433	-0.275053	-0.257677	-0.249083	-0.257875	-0.25696	-0.243476	-0.208903	-0.182331
NaN	-0.273026	-0.148972	-0.100273	-0.132643	-0.177762	-0.234565	-0.272439	-0.260933	-0.157766	-0.103061	-0.0707353	-0.0483812	-0.088912	-0.0863571	-0.0913961	-0.106023	-0.114094	-0.0920732	-0.0770408	-0.0910267	-0.100495	-0.127606	-0.176891	-0.186441	-0.123577	-0.0973677	-0.139856	-0.163637	-0.169929	-0.206123	-0.228278	-0.249501	-0.255167	-0.264619	-0.209838	-0.17714	-0.142451	-0.157745	-0.158782	-0.175708	-0.132515	-0.121998	-0.100883	-0.0769278	-0.0564674	-0.0468885	-0.0368545	-0.00857456	-0.00267995
NaN	-0.310999	-0.215853	-0.151918	-0.16417	-0.199614	-0.245536	-0.288752	-0.291443	-0.233535	-0.189812	-0.159286	-0.115825	-0.136594	-0.144832	-0.146142	-0.147304	-0.154681	-0.150084	-0.152195	-0.169417	-0.175801	-0.190649	-0.214896	-0.217134	-0.194995	-0.166561	-0.196512	-0.223131	-0.231121	-0.262183	-0.272338	-0.267523	-0.266736	-0.272328	-0.218732	-0.190072	-0.162158	-0.176868	-0.180375	-0.189273	-0.157175	-0.14303	-0.128771	-0.111457	-0.0926441	-0.0751301	-0.0644146	-0.0536235	-0.0588612
NaN	-0.486746	-0.375976	-0.336678	-0.370499	-0.443359	-0.461694	-0.501129	-0.475882	-0.427886	-0.417322	-0.415675	-0.438125	-0.447488	-0.43161	-0.430964	-0.479194	-0.479989	-0.432245	-0.387918	-0.396045	-0.404416	-0.450991	-0.516746	-0.522479	-0.405838	-0.385845	-0.413551	-0.397777	-0.383042	-0.402067	-0.427033	-0.431411	-0.424827	-0.439312	-0.416393	-0.406372	-0.377162	-0.388523	-0.384395	-0.404739	-0.384248	-0.361295	-0.339536	-0.357555	-0.356677	-0.356264	-0.343564	-0.323487	-0.322053
NaN	-0.431966	-0.358085	-0.347688	-0.406717	-0.488124	-0.535606	-0.528175	-0.507702	-0.441193	-0.441808	-0.464618	-0.512913	-0.516407	-0.49563	-0.494847	-0.544294	-0.539669	-0.519537	-0.448902	-0.457938	-0.457906	-0.529741	-0.562843	-0.585435	-0.488566	-0.467866	-0.488604	-0.464168	-0.43775	-0.403184	-0.426516	-0.456709	-0.441799	-0.462452	-0.50095	-0.488845	-0.457374	-0.464616	-0.483922	-0.495269	-0.477708	-0.437711	-0.419392	-0.437381	-0.43686	-0.432915	-0.416781	-0.401796	-0.404459
NaN	-0.401657	-0.334887	-0.35577	-0.436158	-0.498043	-0.540901	-0.527459	-0.483314	-0.395747	-0.362999	-0.393677	-0.452321	-0.477342	-0.444472	-0.45427	-0.505938	-0.50443	-0.481185	-0.4262	-0.431978	-0.422784	-0.486077	-0.534729	-0.558597	-0.449513	-0.439275	-0.474687	-0.462746	-0.444798	-0.429684	-0.446841	-0.491516	-0.481278	-0.511125	-0.552068	-0.535036	-0.504689	-0.516117	-0.52913	-0.551268	-0.52863	-0.485683	-0.457281	-0.466479	-0.477439	-0.473607	-0.456752	-0.431015	-0.415139
NaN	-0.327252	-0.25277	-0.280084	-0.334553	-0.387914	-0.436411	-0.408022	-0.32399	-0.221341	-0.186441	-0.219113	-0.279261	-0.318156	-0.282603	-0.297788	-0.363958	-0.367341	-0.345656	-0.303885	-0.296484	-0.287532	-0.342209	-0.416248	-0.439785	-0.315496	-0.309477	-0.348998	-0.327522	-0.324129	-0.314673	-0.330175	-0.390898	-0.385751	-0.423302	-0.465587	-0.453406	-0.43088	-0.440128	-0.451892	-0.484341	-0.467453	-0.435673	-0.406286	-0.405249	-0.4327	-0.43251	-0.431056	-0.399169	-0.36893
NaN	-0.16685	-0.0932423	-0.124584	-0.116755	-0.159559	-0.211115	-0.218872	-0.163353	-0.0729044	-0.029166	-0.0387208	-0.0582584	-0.101462	-0.0940971	-0.109833	-0.14357	-0.149423	-0.136905	-0.136953	-0.11666	-0.100043	-0.117273	-0.164776	-0.182731	-0.130704	-0.121982	-0.162445	-0.156478	-0.151798	-0.159719	-0.168266	-0.201365	-0.231714	-0.255148	-0.272034	-0.250108	-0.233757	-0.250004	-0.25958	-0.292519	-0.278606	-0.273276	-0.263733	-0.258526	-0.260428	-0.261873	-0.249279	-0.244045	-0.210269
NaN	-0.0907211	-0.139232	-0.142449	-0.0904814	-0.117992	-0.185423	-0.210213	-0.21175	-0.16898	-0.173855	-0.151486	-0.091505	-0.0956236	-0.14546	-0.15978	-0.13264	-0.132781	-0.12673	-0.167137	-0.147179	-0.136198	-0.138622	-0.107218	-0.10088	-0.16586	-0.149154	-0.190991	-0.174035	-0.169593	-0.0964765	-0.096738	-0.0610868	-0.107728	-0.113877	-0.137004	-0.110318	-0.103056	-0.111526	-0.12385	-0.145746	-0.124278	-0.113547	-0.100098	-0.0913215	-0.0961206	-0.0784616	-0.0874839	-0.0894952	-0.094613
NaN	-0.056566	-0.164505	-0.169024	-0.0784008	-0.0891517	-0.128171	-0.143358	-0.151151	-0.139565	-0.166044	-0.150101	-0.0798097	-0.0703327	-0.114674	-0.128328	-0.0949641	-0.0910236	-0.100733	-0.157247	-0.148459	-0.131771	-0.128991	-0.0724401	-0.0629717	-0.164277	-0.15967	-0.211573	-0.178723	-0.168864	-0.0731317	-0.0753513	-0.00527738	-0.0413813	-0.0385812	-0.0917585	-0.0789068	-0.0827653	-0.0767674	-0.0959583	-0.10681	-0.0954447	-0.066959	-0.0610536	-0.0612626	-0.0835288	-0.0657029	-0.0781346	-0.0788237	-0.093995
NaN	0.00257227	-0.16959	-0.193477	-0.0749696	-0.0118229	-0.0108278	0.0209385	-0.0105357	-0.0943431	-0.135925	-0.115708	-0.0355029	0.000509631	-0.0259413	-0.0266692	0.0437012	0.056479	0.0081301	-0.070636	-0.0870169	-0.0727007	-0.0248159	0.0899906	0.0943738	-0.0894523	-0.0842784	-0.0915313	-0.0743983	-0.0859163	0.012331	0.0446515	0.132072	0.0918495	0.0953049	0.0300235	0.0069772	-0.029991	-0.024099	-0.0388993	-0.0308092	-0.0492653	-0.0267076	-0.0328109	-0.0303001	-0.0513905	-0.0366851	-0.0610085	-0.0794907	-0.101826
NaN	0.0620413	-0.0843594	-0.104601	-0.0157489	0.0321358	0.051379	0.103388	0.083631	-0.00522502	-0.0434613	-0.0335059	0.0182858	0.0514808	0.0556506	0.0554573	0.0953514	0.105237	0.0776017	-0.00632054	-0.0265397	-0.0179721	0.0268841	0.107878	0.106058	-0.0224632	-0.0333525	-0.0533866	-0.0220293	-0.0357184	0.054927	0.0844637	0.157376	0.1417	0.146275	0.0769327	0.0395517	-2.4746e-05	0.00640861	-0.0058498	0.00170425	-0.0146089	-0.000292114	0.00881825	0.010339	-0.0190877	-0.00676785	-0.0376971	-0.0559706	-0.0827086
NaN	-0.0277559	-0.0947622	-0.112845	-0.0929035	-0.106808	-0.141784	-0.0651321	-0.0545683	-0.0230624	-0.0434007	-0.0578745	-0.0300619	-0.0387609	-0.0134877	-0.0231908	-0.0123296	-0.00189153	-0.04865	-0.0592743	-0.0723805	-0.062413	-0.0351211	0.00310518	-0.00832384	-0.106117	-0.109365	-0.146746	-0.106337	-0.101817	-0.0271108	-0.0211044	0.00479159	-0.012983	-0.0262859	-0.088617	-0.116539	-0.131598	-0.117801	-0.169463	-0.159203	-0.158047	-0.0870631	-0.0910468	-0.0953841	-0.118842	-0.105579	-0.117153	-0.113483	-0.123727
NaN	-0.114612	-0.120694	-0.11739	-0.136503	-0.17853	-0.204983	-0.169853	-0.135769	-0.0502477	-0.0553143	-0.0662142	-0.0792004	-0.110132	-0.0668111	-0.0853771	-0.085982	-0.0992593	-0.128812	-0.145914	-0.140831	-0.140948	-0.128485	-0.120629	-0.138795	-0.178384	-0.210788	-0.294767	-0.265666	-0.265983	-0.207457	-0.208447	-0.183706	-0.191034	-0.197882	-0.252346	-0.263164	-0.267895	-0.253952	-0.289824	-0.288627	-0.289301	-0.226224	-0.221298	-0.210638	-0.229513	-0.209367	-0.217654	-0.213235	-0.221552
NaN	-0.0816097	-0.155	-0.163546	-0.163177	-0.159239	-0.162511	-0.0971622	-0.0891737	-0.087473	-0.112015	-0.133266	-0.154439	-0.159491	-0.11146	-0.115782	-0.0790409	-0.0980281	-0.157707	-0.174811	-0.150693	-0.147443	-0.10081	-0.0365533	-0.0509392	-0.174518	-0.212449	-0.235056	-0.220532	-0.236536	-0.181202	-0.165386	-0.131898	-0.154808	-0.160655	-0.220408	-0.254115	-0.285534	-0.274769	-0.301359	-0.289961	-0.312031	-0.262507	-0.277781	-0.272786	-0.281396	-0.264241	-0.262278	-0.280618	-0.286004
NaN	-0.130877	-0.220539	-0.230747	-0.241475	-0.248404	-0.230813	-0.195569	-0.178974	-0.182506	-0.219518	-0.246756	-0.250989	-0.252198	-0.220377	-0.217017	-0.175461	-0.193926	-0.244659	-0.277914	-0.237876	-0.240089	-0.178211	-0.101555	-0.108801	-0.234212	-0.272526	-0.28375	-0.268819	-0.276738	-0.219396	-0.207472	-0.172539	-0.190147	-0.197464	-0.260835	-0.28832	-0.313969	-0.309086	-0.315632	-0.305383	-0.332229	-0.299392	-0.317402	-0.325623	-0.325656	-0.303032	-0.297619	-0.330344	-0.339431
NaN	-0.273791	-0.364158	-0.364154	-0.321844	-0.313394	-0.298647	-0.272144	-0.307461	-0.337675	-0.40002	-0.395797	-0.373799	-0.325752	-0.34534	-0.333355	-0.284754	-0.295735	-0.348809	-0.387172	-0.366634	-0.37412	-0.32587	-0.231298	-0.235209	-0.390844	-0.39685	-0.387521	-0.347843	-0.344449	-0.255141	-0.244003	-0.187521	-0.202455	-0.197216	-0.261558	-0.277611	-0.311129	-0.312189	-0.327899	-0.315743	-0.342321	-0.316777	-0.347325	-0.362625	-0.369726	-0.347084	-0.34001	-0.369613	-0.393007
NaN	-0.232951	-0.316145	-0.328822	-0.266775	-0.259198	-0.256765	-0.204658	-0.258765	-0.345246	-0.408772	-0.40302	-0.360183	-0.296874	-0.302917	-0.29687	-0.253485	-0.256928	-0.339615	-0.363249	-0.358224	-0.356911	-0.317545	-0.220239	-0.233252	-0.402628	-0.394718	-0.360494	-0.308741	-0.312186	-0.216663	-0.185932	-0.128141	-0.145622	-0.14189	-0.215274	-0.238982	-0.283962	-0.290372	-0.339877	-0.331382	-0.36439	-0.33157	-0.36746	-0.380735	-0.401752	-0.381389	-0.378255	-0.388221	-0.414113
NaN	-0.229509	-0.31959	-0.330647	-0.235988	-0.2176	-0.232854	-0.155984	-0.235285	-0.341554	-0.384057	-0.366957	-0.286543	-0.215713	-0.228124	-0.224273	-0.166111	-0.160383	-0.236175	-0.28118	-0.292089	-0.27823	-0.219561	-0.107721	-0.121646	-0.336697	-0.314348	-0.295303	-0.24069	-0.243704	-0.138994	-0.0858932	-0.0304312	-0.0811034	-0.0915153	-0.170616	-0.187408	-0.230013	-0.243406	-0.285128	-0.278016	-0.312445	-0.281238	-0.308294	-0.311689	-0.336203	-0.324618	-0.329128	-0.340188	-0.353651
NaN	-0.283167	-0.34347	-0.361572	-0.317351	-0.300116	-0.315301	-0.245415	-0.309905	-0.400173	-0.42027	-0.412441	-0.329197	-0.283024	-0.264757	-0.259541	-0.196035	-0.192198	-0.256747	-0.301178	-0.30792	-0.289533	-0.219981	-0.12137	-0.134116	-0.336443	-0.316914	-0.310341	-0.272955	-0.280769	-0.192111	-0.14037	-0.102604	-0.157706	-0.176761	-0.249092	-0.265561	-0.302045	-0.321377	-0.34941	-0.342992	-0.367256	-0.345936	-0.360649	-0.354025	-0.369667	-0.357847	-0.357462	-0.365379	-0.366404
NaN	-0.262457	-0.276413	-0.260795	-0.229425	-0.208755	-0.238623	-0.239619	-0.284996	-0.345887	-0.320311	-0.292767	-0.230921	-0.216654	-0.221397	-0.219049	-0.16317	-0.160742	-0.183022	-0.211322	-0.227968	-0.216139	-0.202009	-0.145953	-0.141403	-0.215653	-0.191759	-0.16335	-0.17897	-0.197906	-0.189208	-0.161622	-0.116853	-0.159714	-0.161429	-0.146852	-0.13299	-0.151282	-0.177037	-0.195025	-0.200414	-0.201428	-0.192617	-0.194243	-0.177894	-0.178344	-0.159044	-0.156832	-0.160345	-0.168034
NaN	-0.170486	-0.0905767	-0.0536779	-0.0579715	-0.0520095	-0.105449	-0.135502	-0.156594	-0.116621	-0.0633816	-0.0276393	-0.00582436	-0.00697334	-0.0273802	-0.021288	0.00451234	0.0125666	0.0232182	0.0557437	0.0369617	0.0349177	-0.0279709	-0.051768	-0.0447358	0.0428511	0.078983	0.0510567	0.0273746	0.0324127	0.00398431	-0.0147183	-0.025688	-0.0361844	-0.0260004	0.0268942	0.0596911	0.0915184	0.0766738	0.0933767	0.0872659	0.0959492	0.0806482	0.086106	0.10433	0.119425	0.132442	0.13903	0.127422	0.125927
NaN	-0.064717	0.0329979	0.0796762	0.0646587	0.069698	0.0151036	-0.00762012	-0.0224431	0.0095152	0.0588872	0.0929051	0.105508	0.103518	0.0737781	0.0805035	0.103589	0.110118	0.101674	0.126942	0.123565	0.126245	0.0842438	0.0746003	0.0826436	0.135154	0.167157	0.170025	0.15061	0.147501	0.11265	0.112285	0.0970667	0.0912588	0.0971762	0.150026	0.178962	0.195394	0.182237	0.192485	0.188046	0.180495	0.162515	0.153548	0.163275	0.177478	0.18998	0.201388	0.184183	0.194669
NaN	-0.0589069	0.00862576	0.0467333	0.0153103	0.00616533	-0.00379538	-0.0397677	-0.00241814	0.0492586	0.0994668	0.115328	0.0993698	0.0682448	0.0714008	0.0775279	0.120345	0.11884	0.117483	0.110385	0.128266	0.128218	0.105463	0.107097	0.117555	0.185619	0.162128	0.136378	0.100735	0.103859	0.0458004	0.0117364	0.005184	0.0130188	0.0352783	0.0980271	0.10094	0.122694	0.129178	0.175707	0.185723	0.181678	0.147733	0.142357	0.155855	0.189227	0.201083	0.219896	0.191121	0.189043
NaN	0.00543844	0.112963	0.15703	0.0830083	0.0565911	0.0954986	0.0696452	0.149984	0.233767	0.258327	0.245931	0.188657	0.160362	0.181607	0.188704	0.159859	0.147572	0.187992	0.232236	0.253679	0.23785	0.198915	0.123491	0.12825	0.294164	0.278202	0.274249	0.238218	0.24037	0.122881	0.0627958	0.00580444	0.0476704	0.0452482	0.120327	0.105881	0.128728	0.127293	0.176025	0.169804	0.184861	0.146844	0.160054	0.169246	0.204753	0.209829	0.238424	0.221723	0.230697
NaN	0.0618664	0.196872	0.229472	0.149464	0.117968	0.148691	0.145507	0.206909	0.269075	0.2863	0.273298	0.182427	0.161191	0.201665	0.202353	0.147439	0.134405	0.163007	0.235006	0.251308	0.23164	0.178849	0.0734935	0.0698798	0.270945	0.255858	0.286749	0.259631	0.25251	0.130108	0.0690965	-0.00302327	0.0377688	0.029502	0.0996221	0.0833129	0.105658	0.103221	0.128312	0.108444	0.123243	0.102251	0.106435	0.105675	0.13388	0.133672	0.165862	0.16487	0.174138
NaN	0.0690777	0.157563	0.160268	0.121224	0.0859522	0.104554	0.161137	0.219155	0.257983	0.266496	0.243647	0.196032	0.18445	0.231929	0.224296	0.170625	0.166521	0.171272	0.222033	0.242193	0.244632	0.205094	0.10829	0.107857	0.250031	0.255977	0.231119	0.236751	0.231851	0.206807	0.177491	0.109107	0.124541	0.100424	0.0830113	0.0664156	0.0839136	0.0741406	0.0731064	0.0430633	0.0623219	0.0797694	0.0934962	0.0933883	0.0877891	0.091584	0.111969	0.1438	0.156747
NaN	-0.0138255	-0.0620036	-0.104264	-0.11871	-0.132454	-0.167394	-0.0659977	-0.0788745	-0.142714	-0.162879	-0.18942	-0.156693	-0.136018	-0.143676	-0.153699	-0.143894	-0.141386	-0.205956	-0.161425	-0.136428	-0.111054	-0.094706	-0.0626467	-0.0488903	-0.13297	-0.0948834	-0.0423366	-0.00740524	-0.0159185	0.0296505	0.0697297	0.0507696	0.0137387	-0.0344431	-0.0862878	-0.10504	-0.112952	-0.150205	-0.19504	-0.204532	-0.197994	-0.147862	-0.156034	-0.164524	-0.181568	-0.182452	-0.169293	-0.145344	-0.128548
NaN	-0.165541	-0.229535	-0.239651	-0.242929	-0.279781	-0.312186	-0.230063	-0.238198	-0.30493	-0.334454	-0.363483	-0.32046	-0.296604	-0.283827	-0.291302	-0.274129	-0.265897	-0.316338	-0.289935	-0.280799	-0.266906	-0.229015	-0.19112	-0.176495	-0.285499	-0.248854	-0.171669	-0.140566	-0.148892	-0.11999	-0.0826893	-0.0921697	-0.141518	-0.179699	-0.212213	-0.233225	-0.252597	-0.283087	-0.318695	-0.323873	-0.323394	-0.29448	-0.303821	-0.307005	-0.32615	-0.315928	-0.311064	-0.278166	-0.265942
NaN	-0.269764	-0.233747	-0.232743	-0.278404	-0.315967	-0.347484	-0.289421	-0.258199	-0.286938	-0.262832	-0.308223	-0.315703	-0.342671	-0.297262	-0.301289	-0.299891	-0.305622	-0.331916	-0.278758	-0.26622	-0.253316	-0.247034	-0.25923	-0.25324	-0.247303	-0.237763	-0.156745	-0.162915	-0.175539	-0.242684	-0.231977	-0.282847	-0.30128	-0.340543	-0.315322	-0.331559	-0.332033	-0.354746	-0.360128	-0.360896	-0.349596	-0.332766	-0.333796	-0.332747	-0.33222	-0.331316	-0.303311	-0.272496	-0.238879
NaN	-0.106715	-0.015801	0.0132434	-0.0616932	-0.110321	-0.135047	-0.144552	-0.0851749	-0.00466614	0.0384608	-0.00644583	-0.0532503	-0.10732	-0.0642758	-0.0662866	-0.0889249	-0.0985094	-0.0845309	-0.0198285	-0.00920877	-0.0162387	-0.0491303	-0.111634	-0.0974167	0.0336099	0.0299843	0.0279867	0.02065	0.0296342	-0.0580633	-0.10877	-0.169783	-0.163444	-0.183955	-0.129729	-0.122248	-0.0760658	-0.0781823	-0.0480843	-0.0462109	-0.0126624	-0.0168618	-0.010905	-0.00336149	0.0150687	0.0108845	0.03597	0.056795	0.0838101
NaN	-0.036008	0.0782041	0.120584	0.0907735	0.0778502	0.100967	0.0477686	0.112437	0.143054	0.184993	0.183949	0.129251	0.101997	0.139	0.141389	0.111852	0.103823	0.136922	0.181263	0.199177	0.193426	0.155673	0.088924	0.106648	0.289231	0.276475	0.284019	0.252386	0.266916	0.171532	0.129357	0.0723724	0.100499	0.108783	0.18186	0.193017	0.226563	0.235562	0.285985	0.287608	0.29426	0.257874	0.259639	0.266187	0.284966	0.278738	0.294472	0.304458	0.320628
NaN	-0.0517444	0.0770228	0.12585	0.0931104	0.0774251	0.10502	0.0494377	0.102366	0.128194	0.16729	0.174753	0.12342	0.101669	0.133098	0.137554	0.111278	0.105292	0.147642	0.186325	0.200588	0.193504	0.156563	0.0911089	0.10529	0.282576	0.267846	0.284926	0.252317	0.265807	0.165022	0.121208	0.0647784	0.0925449	0.107691	0.183245	0.195852	0.221481	0.226412	0.284255	0.28772	0.290942	0.247002	0.244594	0.253674	0.27506	0.26767	0.282564	0.27525	0.28507
NaN	-0.0530047	0.0630746	0.0670603	0.00314645	-0.0241162	-0.0035848	-0.0028092	0.0380903	0.0662683	0.104275	0.111204	0.0781729	0.0480936	0.0877047	0.101626	0.100392	0.089742	0.0909648	0.105181	0.113543	0.106802	0.0716604	0.0482607	0.0461207	0.171456	0.147926	0.133253	0.094012	0.0880241	0.0299914	-0.000366515	-0.0271223	-0.0138817	-0.00100015	0.0395639	0.0321895	0.0467996	0.054864	0.0922348	0.0914676	0.0920679	0.0670421	0.0707581	0.0849	0.113158	0.104391	0.123935	0.116297	0.127938
NaN	-0.0743002	0.0187496	0.0148969	-0.0799706	-0.136292	-0.147956	-0.130442	-0.0690017	0.0304367	0.0723022	0.0710679	0.0264873	-0.018286	0.0100554	0.00798149	0.00401102	0.00342769	0.0075571	0.0151321	0.0139765	0.0140942	-0.0165811	-0.0349621	-0.0474403	0.0579551	0.0158882	-0.0619641	-0.0750343	-0.0809037	-0.0806666	-0.131992	-0.141596	-0.133756	-0.135945	-0.149284	-0.164351	-0.143147	-0.128316	-0.0991387	-0.0877371	-0.0638548	-0.0436731	-0.0194532	-0.00451786	0.00487588	-0.000218368	0.0117842	0.00178411	0.00187688
NaN	0.0447846	0.0664046	0.0765108	0.0190748	-0.058107	-0.0846945	-0.115894	-0.0620122	0.023244	0.039941	0.0389603	0.0538765	0.00917871	0.0108368	-0.00143552	0.0110784	0.0180736	0.0478769	0.0174283	0.0387945	0.0394801	0.0239752	0.0205806	0.0250554	0.053499	0.0173036	-0.106969	-0.105726	-0.089188	-0.0608317	-0.0981948	-0.0634439	-0.0574676	-0.0444962	-0.0666085	-0.0651673	-0.0421604	-0.0254781	0.00496972	0.00908685	0.0361989	0.0698631	0.0985414	0.11036	0.119779	0.134462	0.132909	0.110448	0.0931831
NaN	-0.0274753	-0.017606	0.00143345	-0.0232729	-0.107881	-0.149761	-0.171453	-0.155405	-0.0971659	-0.0916817	-0.0790997	-0.043978	-0.0693926	-0.100706	-0.113776	-0.0990179	-0.0917377	-0.091795	-0.116599	-0.0971679	-0.0897909	-0.0613617	-0.0309889	-0.024495	-0.0955432	-0.111908	-0.175943	-0.172387	-0.163496	-0.104314	-0.110678	-0.056933	-0.0716829	-0.0597221	-0.0959229	-0.0936975	-0.0847305	-0.0621681	-0.0715375	-0.0667783	-0.0365203	-0.00867318	-0.00380297	0.00544872	0.0222236	0.043035	0.0432282	0.0354976	0.0137616
NaN	-0.0994353	-0.0951435	-0.0855863	-0.0932738	-0.160346	-0.210864	-0.215136	-0.20588	-0.173127	-0.156893	-0.144381	-0.0868063	-0.110141	-0.144077	-0.155743	-0.124282	-0.120137	-0.13609	-0.178385	-0.148658	-0.128377	-0.0991336	-0.0486679	-0.0430239	-0.140156	-0.147523	-0.195609	-0.197116	-0.188238	-0.134644	-0.128699	-0.0785707	-0.0934282	-0.0879049	-0.116906	-0.114227	-0.107876	-0.0947423	-0.111895	-0.101178	-0.0867614	-0.05825	-0.0522996	-0.0565025	-0.0467073	-0.0342483	-0.0309653	-0.052587	-0.0582049
NaN	0.00740621	-0.00991016	-0.0265336	-0.00276904	-0.0493882	-0.0950231	-0.0182855	-0.0071832	-0.0710987	-0.0601341	-0.0655822	-0.0254208	-0.0285974	-0.0376813	-0.0515194	-0.0116872	-0.0101532	-0.0907027	-0.118653	-0.0902454	-0.0647398	-0.0179016	0.0472375	0.0469881	-0.100285	-0.10328	-0.0711462	-0.0694609	-0.0802341	-0.0269689	0.0117729	0.0497376	0.0428268	0.0275806	-0.00519326	-0.0464802	-0.0612916	-0.058716	-0.114768	-0.105584	-0.111947	-0.0672174	-0.0746513	-0.0872271	-0.0843155	-0.0805027	-0.0720908	-0.0795251	-0.0738717
NaN	-0.0368887	-0.107381	-0.113626	-0.0858436	-0.0596126	-0.0727129	-0.0390837	-0.0463213	-0.106288	-0.100345	-0.0969836	-0.0673528	-0.0816896	-0.113968	-0.117911	-0.08341	-0.0901456	-0.151653	-0.182973	-0.156374	-0.127235	-0.0824153	-0.0110858	0.00300293	-0.0906815	-0.0876155	-0.0486745	-0.0693169	-0.0892195	-0.0354454	0.00423339	0.055489	0.0516719	0.0388754	0.0148168	0.0168119	0.00920733	0.00394955	-0.0466831	-0.0475288	-0.0533773	-0.022638	-0.0356953	-0.0568248	-0.0630976	-0.0565997	-0.0485403	-0.0428326	-0.047743
NaN	0.280163	0.162358	0.138719	0.196341	0.260448	0.273083	0.345944	0.332958	0.249007	0.230206	0.210409	0.219222	0.218479	0.221663	0.221062	0.241178	0.23675	0.152978	0.131097	0.151329	0.170375	0.224947	0.25157	0.268872	0.190917	0.18678	0.254614	0.242113	0.211406	0.234768	0.286861	0.298271	0.287541	0.262317	0.22277	0.197246	0.172707	0.163085	0.119872	0.117718	0.102186	0.136814	0.110287	0.0940294	0.0789706	0.088025	0.0866871	0.0913394	0.0854918
NaN	0.299801	0.209737	0.201821	0.259334	0.362399	0.375546	0.360377	0.326965	0.32386	0.327468	0.315839	0.311801	0.302514	0.305109	0.3017	0.319624	0.308697	0.275946	0.253228	0.282272	0.286074	0.281592	0.280056	0.293042	0.303115	0.309392	0.318348	0.321429	0.315451	0.286335	0.296046	0.303993	0.290938	0.285288	0.303644	0.319115	0.309084	0.306246	0.299161	0.280378	0.255856	0.254921	0.240104	0.221491	0.203438	0.211209	0.21025	0.216581	0.232828
NaN	0.196286	0.0117758	0.00191974	0.0891467	0.169949	0.209399	0.223638	0.176006	0.126761	0.0942867	0.0991846	0.173181	0.197676	0.199453	0.209459	0.27736	0.279007	0.230374	0.147472	0.144666	0.15071	0.230938	0.310483	0.331173	0.161997	0.144699	0.0986701	0.12052	0.114777	0.151578	0.190204	0.274254	0.23639	0.250775	0.216828	0.190841	0.156085	0.170089	0.181119	0.202689	0.167512	0.169798	0.156279	0.16878	0.155862	0.174368	0.157328	0.127954	0.101395
NaN	-0.0986144	-0.208116	-0.210431	-0.129031	-0.0611548	-0.0244664	-0.0434685	-0.114976	-0.190721	-0.215244	-0.195615	-0.134141	-0.100273	-0.0957636	-0.0836769	-0.0186747	-0.026661	-0.0647023	-0.138565	-0.145711	-0.152406	-0.0987067	-0.0171868	-0.0157683	-0.170372	-0.172984	-0.164329	-0.152905	-0.152911	-0.151231	-0.135551	-0.0674607	-0.089545	-0.0555713	-0.0357468	-0.0571856	-0.0932994	-0.0948678	-0.0867877	-0.0707421	-0.103899	-0.117972	-0.132781	-0.126287	-0.134994	-0.110078	-0.12381	-0.163129	-0.18734
NaN	-0.218764	-0.190336	-0.172288	-0.171982	-0.158938	-0.124954	-0.0973522	-0.1259	-0.202316	-0.20755	-0.191279	-0.171407	-0.141061	-0.103547	-0.0927585	-0.0539425	-0.0635972	-0.102963	-0.100211	-0.108908	-0.116648	-0.0786912	-0.0453378	-0.0598969	-0.15432	-0.149037	-0.0619903	-0.0819316	-0.0987532	-0.146014	-0.128335	-0.152175	-0.177242	-0.165745	-0.127573	-0.162148	-0.203128	-0.210883	-0.214145	-0.2037	-0.217034	-0.234246	-0.262064	-0.241425	-0.226945	-0.215022	-0.212474	-0.216709	-0.21782
NaN	-0.158043	-0.0338914	-0.02979	-0.0734305	-0.0982505	-0.0910534	-0.109238	-0.0997458	-0.126842	-0.0796446	-0.0615661	-0.0632646	-0.0808402	-0.0697483	-0.0697601	-0.0759325	-0.0820889	-0.0674446	-0.0323794	-0.0332807	-0.0304117	-0.0556898	-0.10068	-0.100434	-0.0262924	-0.00353712	0.0369265	0.000734599	-0.0304454	-0.108015	-0.10471	-0.139219	-0.16144	-0.162064	-0.101089	-0.0918422	-0.0906457	-0.107854	-0.0970696	-0.102408	-0.0924259	-0.13538	-0.129224	-0.0962785	-0.0817943	-0.0841181	-0.0881123	-0.0711785	-0.0610222
NaN	-0.153309	-0.0691936	-0.0830657	-0.142818	-0.143801	-0.175332	-0.13792	-0.161207	-0.199215	-0.141245	-0.135441	-0.123963	-0.12829	-0.131448	-0.13114	-0.114199	-0.114333	-0.149314	-0.110916	-0.118986	-0.101386	-0.104161	-0.106885	-0.10551	-0.112917	-0.0760866	-0.00980635	-0.060235	-0.0923142	-0.15117	-0.115042	-0.15342	-0.171335	-0.192831	-0.152877	-0.15253	-0.156519	-0.187261	-0.214118	-0.218694	-0.219006	-0.219897	-0.210357	-0.188159	-0.176292	-0.175439	-0.163609	-0.156799	-0.137093
NaN	-0.129319	-0.106331	-0.132911	-0.119967	-0.118527	-0.170721	-0.108853	-0.125017	-0.168022	-0.137825	-0.127616	-0.0865857	-0.0789779	-0.0900156	-0.0908405	-0.0396962	-0.0408849	-0.120247	-0.158906	-0.14986	-0.114642	-0.0824907	-0.0196324	-0.0257874	-0.126966	-0.107267	-0.119023	-0.141285	-0.173154	-0.108536	-0.0646024	-0.0409101	-0.0838843	-0.0999052	-0.154166	-0.158431	-0.181458	-0.190447	-0.212712	-0.214563	-0.244642	-0.233949	-0.256648	-0.249726	-0.252166	-0.24599	-0.241392	-0.264128	-0.255454
NaN	-0.1491	-0.179664	-0.201841	-0.144283	-0.137605	-0.175759	-0.101264	-0.11238	-0.164978	-0.152529	-0.142844	-0.0825871	-0.0650058	-0.0624637	-0.057129	0.00387809	0.0060381	-0.0914129	-0.153787	-0.149538	-0.117067	-0.0651525	0.022892	0.0194591	-0.133052	-0.128365	-0.149813	-0.158681	-0.188525	-0.106531	-0.0537825	-0.002003	-0.054249	-0.0707593	-0.140469	-0.167555	-0.200505	-0.199007	-0.220115	-0.218403	-0.252709	-0.234288	-0.257634	-0.252811	-0.259398	-0.244706	-0.243045	-0.270943	-0.269906
NaN	-0.123202	-0.185288	-0.196905	-0.134218	-0.110428	-0.132107	-0.0504181	-0.0483245	-0.0506725	-0.0439819	-0.0299037	0.0357752	0.0451347	0.047234	0.046355	0.0923914	0.0942695	0.0134704	-0.0674454	-0.0679569	-0.0480318	0.00776538	0.077604	0.0721002	-0.0680379	-0.0594325	-0.107629	-0.105654	-0.133539	-0.0370901	0.00508993	0.0557971	0.00802058	-0.0104054	-0.0787989	-0.103766	-0.126995	-0.109168	-0.119457	-0.120404	-0.144572	-0.12361	-0.138391	-0.130664	-0.150955	-0.130726	-0.153023	-0.169426	-0.162098
NaN	0.0684026	0.0215562	0.00918466	0.0432643	0.0576852	0.0457942	0.0859587	0.0730556	0.082522	0.106391	0.129638	0.204318	0.211737	0.199418	0.191439	0.225182	0.230609	0.187833	0.120762	0.0929719	0.106402	0.148686	0.17185	0.168508	0.0662607	0.0877739	0.0436166	0.028249	-0.00961879	0.0254031	0.0530303	0.0796983	0.0316739	0.0302896	0.0187672	0.00153674	-0.0148148	-0.00183054	0.00562732	-0.00121026	0.000665848	0.00160396	-0.00266265	0.0266504	0.0122662	0.0235527	-0.00514137	-0.00741049	-0.00629744
NaN	0.372919	0.36942	0.372159	0.329944	0.346801	0.353798	0.350638	0.408694	0.490888	0.50974	0.523648	0.55674	0.51712	0.510409	0.500103	0.507877	0.503189	0.49819	0.476072	0.474816	0.460812	0.449728	0.425968	0.442894	0.478111	0.464173	0.413085	0.382282	0.370461	0.343145	0.311022	0.306551	0.307762	0.318184	0.35583	0.35344	0.36636	0.378073	0.390843	0.390714	0.42692	0.446543	0.45784	0.486565	0.490434	0.487798	0.479998	0.498256	0.500551
NaN	0.324257	0.332733	0.350589	0.291584	0.298574	0.310562	0.293089	0.365277	0.458006	0.477977	0.474417	0.494797	0.441955	0.44872	0.444953	0.462874	0.461048	0.479243	0.475728	0.494782	0.484922	0.468693	0.443785	0.467895	0.545848	0.52173	0.459742	0.429646	0.428504	0.392804	0.336982	0.327809	0.332717	0.347188	0.388043	0.392684	0.422786	0.438943	0.46823	0.477547	0.523003	0.512925	0.537437	0.566378	0.582766	0.594957	0.596654	0.612343	0.610962
NaN	0.256627	0.284759	0.297165	0.24155	0.25577	0.251975	0.24439	0.311171	0.403084	0.432127	0.425261	0.446466	0.394284	0.407385	0.404531	0.415457	0.41433	0.422627	0.430307	0.458558	0.454702	0.424519	0.394097	0.41921	0.51676	0.507323	0.44817	0.412479	0.415295	0.379728	0.32201	0.296503	0.29509	0.298337	0.340342	0.353419	0.393927	0.407384	0.430037	0.435551	0.476765	0.465743	0.482431	0.506543	0.527707	0.534384	0.544589	0.56759	0.578998
NaN	0.161886	0.113332	0.0899457	0.0791264	0.104706	0.0919159	0.151885	0.155108	0.0818093	0.0856735	0.0869231	0.158926	0.157544	0.163171	0.16714	0.231943	0.233939	0.175024	0.128933	0.152724	0.175357	0.233694	0.29959	0.299527	0.173299	0.179088	0.223704	0.215166	0.195313	0.209539	0.240836	0.221106	0.162711	0.14953	0.147085	0.126915	0.103729	0.0972776	0.0860921	0.0920898	0.0878932	0.0585989	0.0471125	0.0611006	0.071673	0.0856578	0.0916652	0.111377	0.117629
NaN	0.0559989	-0.0183669	-0.0509909	-0.0579557	-0.0289482	-0.0390784	0.0205791	0.0390662	-0.0341842	-0.0518857	-0.0567081	0.00369286	0.0139976	0.0132254	0.020171	0.0885325	0.09432	0.0438014	-0.00449361	0.00710627	0.0278205	0.0935608	0.17573	0.170565	0.016382	0.0135669	0.0501723	0.0530695	0.037994	0.086729	0.121935	0.118777	0.0538283	0.0429742	0.0120385	-0.0049234	-0.0341038	-0.0324959	-0.038225	-0.0391809	-0.0516078	-0.0724299	-0.0886018	-0.0841198	-0.0766839	-0.0704036	-0.0717913	-0.0618636	-0.0551535
NaN	-0.0796501	-0.115365	-0.120773	-0.0732385	-0.0493682	-0.0275561	-0.0257171	-0.0453324	-0.0931134	-0.134438	-0.120854	-0.125396	-0.0867323	-0.105213	-0.103779	-0.0825469	-0.0709669	-0.0296957	-0.0508568	-0.0439168	-0.0384635	-0.0168854	-0.00105445	-0.00225324	-0.0251284	-0.0348207	-0.0387463	-0.0185357	-0.0137301	0.0224814	0.013588	0.030922	0.00586481	0.0190355	-0.0149708	-0.0200769	-0.0427325	-0.0375779	-0.0170042	-0.0266442	-0.0450698	-0.0669206	-0.0638275	-0.0689684	-0.0783642	-0.0741365	-0.0843277	-0.0949353	-0.11042
NaN	-0.134276	-0.0590941	-0.0442714	-0.0580525	-0.113348	-0.115935	-0.216753	-0.211433	-0.132327	-0.118614	-0.0959628	-0.140871	-0.155698	-0.185155	-0.186273	-0.207844	-0.202096	-0.107429	-0.101832	-0.106943	-0.114949	-0.140581	-0.186734	-0.190518	-0.0834494	-0.101685	-0.148401	-0.150822	-0.135661	-0.148794	-0.2069	-0.188795	-0.174335	-0.150912	-0.138187	-0.112711	-0.0871278	-0.0688703	-0.0261172	-0.0316021	-0.010444	-0.0121878	0.00558425	0.00857526	0.0117545	0.0108323	0.00508694	-0.00525486	-0.0311905
NaN	-0.20477	-0.031155	-0.00703853	-0.0716068	-0.160628	-0.169127	-0.250863	-0.207487	-0.103448	-0.0463271	-0.0211196	-0.0877474	-0.139136	-0.141396	-0.150487	-0.188547	-0.181519	-0.100164	-0.0655829	-0.0627617	-0.0664788	-0.12047	-0.213351	-0.211278	-0.0179821	-0.0425405	-0.086015	-0.106361	-0.101817	-0.187184	-0.252603	-0.282047	-0.240971	-0.215682	-0.142635	-0.12862	-0.0876679	-0.0745002	-0.0194713	-0.0123664	0.0215423	0.0132896	0.0268373	0.0358625	0.0574905	0.0596208	0.0706908	0.0744461	0.0558328
NaN	-0.0293845	0.103084	0.12328	0.065775	-0.00723741	-0.027304	-0.0803281	-0.0597955	0.0295682	0.0770375	0.10669	0.0832291	0.0353169	0.0360113	0.0266312	0.0254877	0.0380567	0.0910758	0.1282	0.121452	0.119467	0.0708627	0.0244505	0.0267184	0.139254	0.12775	0.0811696	0.0585127	0.0509117	-0.0114639	-0.0572523	-0.0709201	-0.0523395	-0.0306883	0.0323824	0.0449582	0.0642599	0.0644626	0.0903294	0.100022	0.140727	0.134832	0.154625	0.185175	0.214901	0.221196	0.233534	0.247491	0.230591
NaN	0.0643787	0.0297035	0.0514879	0.106204	0.163165	0.126855	0.14703	0.109144	0.13376	0.153967	0.17382	0.239258	0.2456	0.214154	0.206484	0.242583	0.254428	0.236479	0.213358	0.225292	0.237451	0.24066	0.26552	0.290004	0.230261	0.252822	0.20758	0.190025	0.182408	0.21035	0.216793	0.23785	0.189956	0.180061	0.166537	0.186389	0.187089	0.163132	0.141655	0.13787	0.152939	0.163463	0.172569	0.192839	0.195196	0.206189	0.200458	0.204435	0.211017
NaN	0.0400702	-0.0595417	-0.0615277	0.00414686	0.0942676	0.0972274	0.14498	0.104268	0.0724064	0.074679	0.0894579	0.152787	0.175307	0.162301	0.159114	0.210678	0.214611	0.185803	0.140186	0.152763	0.169664	0.201954	0.257084	0.26724	0.161875	0.173114	0.139215	0.123598	0.126047	0.177937	0.204876	0.226517	0.166321	0.151812	0.113053	0.116006	0.0940783	0.0715531	0.0425745	0.0352942	0.0377489	0.0593906	0.0619834	0.0792167	0.0768705	0.0800065	0.0717745	0.071711	0.0804125
NaN	0.00166836	-0.0687614	-0.0711182	-0.0372054	0.00382591	-0.00423081	0.0665651	0.0466622	-0.00516851	-0.00247813	0.0141027	0.0621307	0.0832644	0.0770125	0.072492	0.120198	0.115804	0.0711391	0.0438661	0.0682278	0.0841692	0.130797	0.192247	0.205121	0.100451	0.11173	0.0972029	0.0943303	0.0850175	0.142544	0.173765	0.196996	0.139008	0.116602	0.0782761	0.0533457	0.0341684	0.0164549	-0.00883934	-0.0134736	-0.0184706	0.00408373	-0.00408767	0.0066785	0.00869309	0.00538325	0.00697145	-0.00242316	-0.000272186
NaN	-0.0774015	-0.0702895	-0.0727585	-0.0851568	-0.0699669	-0.0854967	-0.00759385	0.00724347	-0.0121297	-0.00175539	0.00857758	0.0221911	0.024892	0.0684019	0.0727336	0.0982932	0.0918704	0.0552089	0.0502162	0.0500718	0.063719	0.0957429	0.120993	0.114481	0.0685545	0.0637604	0.0470158	0.0325648	0.0120953	0.0583431	0.0837576	0.0851589	0.0421337	0.0129294	-0.0216004	-0.0555538	-0.0693723	-0.0909431	-0.119165	-0.123903	-0.122747	-0.0829589	-0.0864237	-0.0670808	-0.0661848	-0.0584207	-0.051463	-0.0546081	-0.0513239
NaN	0.168496	0.280407	0.281582	0.22174	0.14769	0.0915884	0.111224	0.171841	0.214849	0.252346	0.239499	0.212946	0.179382	0.206607	0.192466	0.149308	0.157876	0.159216	0.185159	0.201558	0.214633	0.175444	0.107835	0.111189	0.224959	0.216824	0.181062	0.177496	0.156683	0.141219	0.140484	0.118435	0.118841	0.0999154	0.0848373	0.0636628	0.085229	0.0879189	0.0989187	0.0797332	0.0981143	0.12684	0.153909	0.171614	0.165941	0.17645	0.172645	0.168854	0.170933
NaN	-0.0284625	0.146838	0.15831	0.0980318	-0.0121122	-0.047478	-0.0787207	-0.0088813	0.0798022	0.113133	0.119071	0.0746901	0.0564272	0.0660412	0.0613842	0.0112686	0.0195043	0.0285821	0.0587017	0.052663	0.0617267	0.00787716	-0.0734574	-0.0824044	0.0557699	0.0439998	-0.0190735	-0.0350302	-0.0443971	-0.0614291	-0.08711	-0.117589	-0.0975617	-0.0862839	-0.0896955	-0.0875157	-0.0523256	-0.0354036	-0.01673	-0.0288521	-0.0171848	-0.0155221	-0.00877834	0.006603	0.0101394	0.0134202	0.00756612	0.00675006	0.00164715
NaN	-0.163238	0.00652196	0.0225747	-0.0274439	-0.13456	-0.147824	-0.200576	-0.162097	-0.0882783	-0.0821426	-0.0664937	-0.0915795	-0.10164	-0.100869	-0.101461	-0.160546	-0.157016	-0.142773	-0.116623	-0.108773	-0.116321	-0.15098	-0.225924	-0.229119	-0.126875	-0.128519	-0.141895	-0.132244	-0.134487	-0.171839	-0.215134	-0.250602	-0.222398	-0.204562	-0.181829	-0.170527	-0.132418	-0.109207	-0.078561	-0.0776023	-0.0594155	-0.0862147	-0.0865925	-0.0874824	-0.069411	-0.0737108	-0.0750938	-0.0784438	-0.0761724
NaN	-0.259707	-0.085121	-0.0737738	-0.109536	-0.194524	-0.231457	-0.24483	-0.204911	-0.128985	-0.126303	-0.110952	-0.124493	-0.126952	-0.129425	-0.131564	-0.188142	-0.192846	-0.209903	-0.154669	-0.127723	-0.138691	-0.186304	-0.26044	-0.260239	-0.182324	-0.158146	-0.152295	-0.132017	-0.140883	-0.170734	-0.209786	-0.255188	-0.243017	-0.253347	-0.226031	-0.224101	-0.189776	-0.175586	-0.172893	-0.173343	-0.158563	-0.163495	-0.170394	-0.184663	-0.173738	-0.191181	-0.180162	-0.175487	-0.145476
NaN	-0.0466868	0.0772414	0.103289	0.128206	0.088669	0.0343734	0.0372049	0.0684924	0.157495	0.167898	0.184351	0.181085	0.180787	0.158413	0.147815	0.12114	0.119191	0.111663	0.177556	0.208598	0.192973	0.112124	0.041559	0.0485929	0.149401	0.1928	0.19401	0.206328	0.203573	0.17122	0.123257	0.0780774	0.0731839	0.0557273	0.0969494	0.114723	0.147933	0.146236	0.136015	0.122714	0.153505	0.163257	0.171937	0.166061	0.170982	0.161533	0.171482	0.192977	0.224184
NaN	0.105816	0.203891	0.220357	0.193218	0.148255	0.0886123	0.0957063	0.154813	0.259397	0.313505	0.299798	0.306061	0.250252	0.238324	0.219374	0.207544	0.205156	0.219784	0.25211	0.28491	0.288372	0.244122	0.181657	0.195605	0.294269	0.309593	0.267056	0.245852	0.239776	0.206107	0.166042	0.128138	0.116342	0.0991393	0.12804	0.140857	0.169695	0.171761	0.174157	0.154571	0.201372	0.207837	0.235804	0.258507	0.257243	0.254086	0.258747	0.298643	0.331007
NaN	0.0243497	0.133269	0.134946	0.0627597	0.00607122	-0.0638596	-0.0294381	0.0257232	0.11412	0.174993	0.149318	0.139574	0.0746632	0.0855011	0.0711098	0.0557112	0.0588143	0.0558304	0.101006	0.112091	0.121034	0.0835402	0.0395329	0.0407272	0.129698	0.141943	0.133499	0.107627	0.0862158	0.0453791	0.0143627	-0.025892	-0.0290777	-0.0581042	-0.0260674	-0.0194236	0.0131152	0.015394	0.00954741	-0.00497981	0.0336297	0.0508143	0.0736262	0.0869575	0.092395	0.0902795	0.102791	0.148437	0.182642
NaN	-0.0871853	-0.0355091	-0.0497142	-0.0926423	-0.129937	-0.210141	-0.146414	-0.0956328	-0.0381133	-0.0152146	-0.0419218	-0.045497	-0.096251	-0.0915114	-0.103028	-0.106287	-0.0944718	-0.129247	-0.0847751	-0.0535118	-0.0380568	-0.0470177	-0.0532163	-0.0416212	-0.0345627	-0.026048	-0.0468521	-0.0350044	-0.0620891	-0.0176871	-0.0224751	-0.0328019	-0.0554152	-0.0911779	-0.140569	-0.140274	-0.119507	-0.117135	-0.14787	-0.153906	-0.128303	-0.0816399	-0.0729577	-0.0653084	-0.0739925	-0.0581216	-0.0613198	-0.0236616	-0.00168703
NaN	-0.13036	-0.159302	-0.16763	-0.131208	-0.124627	-0.127822	-0.0661312	-0.03305	-0.0475281	-0.0551181	-0.0542915	-0.0217373	-0.0204782	0.000508222	0.0107905	0.0435604	0.0420338	-0.00755727	-0.0637466	-0.0553595	-0.0472852	0.0173093	0.0702844	0.0587692	-0.0559118	-0.0738393	-0.0802979	-0.0430798	-0.063938	0.00464849	0.033075	0.0487197	0.00795692	-0.00635647	-0.070004	-0.106289	-0.129677	-0.124605	-0.113227	-0.114163	-0.12273	-0.124763	-0.138107	-0.127093	-0.12706	-0.112223	-0.121751	-0.114693	-0.100825
NaN	-0.000201818	-0.0235496	-0.0260931	-0.00178926	0.0103221	0.0242521	0.0351634	0.0684442	0.0526017	0.0535509	0.0544116	0.0811714	0.0822775	0.0976757	0.103257	0.12341	0.12452	0.128639	0.0947479	0.111162	0.116623	0.167688	0.165966	0.159126	0.076895	0.0749939	0.0727843	0.108497	0.0846829	0.0646881	0.0823763	0.0620923	0.0141948	0.0121083	0.0258738	-0.00281261	-0.026579	-0.0262785	-0.00486223	-0.00887844	-0.00684194	-0.0428496	-0.0441542	-0.0195312	-0.0205395	-0.0212654	-0.0362947	-0.0158916	0.00368338
NaN	0.0459618	0.115448	0.163305	0.14358	0.0895775	0.0747673	0.0420341	0.117684	0.192325	0.202734	0.199584	0.189271	0.155951	0.167209	0.159734	0.135715	0.139409	0.210535	0.243725	0.266725	0.245414	0.221187	0.149898	0.155084	0.243929	0.246022	0.227483	0.246919	0.251834	0.194872	0.155958	0.104424	0.0881592	0.0803451	0.136176	0.149339	0.177909	0.176151	0.19674	0.180685	0.217307	0.184187	0.21206	0.235653	0.241619	0.234153	0.224565	0.253843	0.270973
NaN	0.0656503	0.0282408	0.0281607	-0.00460214	-0.0716214	-0.127439	-0.137447	-0.0929025	-0.0115976	0.0041427	-0.00952416	0.0140012	-0.0270279	-0.0349915	-0.0508815	-0.0425503	-0.0281548	0.00587703	0.0073648	0.0171415	0.0182459	-0.00713367	-0.00236515	0.0161964	0.0411837	0.0365713	-0.0409271	-0.02641	-0.0168497	0.0213843	-0.00343695	0.0321997	0.0273187	0.018735	0.00286977	0.0239986	0.0501378	0.045887	0.0514552	0.0461182	0.0839707	0.119256	0.165691	0.175316	0.166555	0.180973	0.176737	0.182597	0.169629
NaN	-0.0870656	-0.118268	-0.114558	-0.144397	-0.211696	-0.263366	-0.25921	-0.243832	-0.17934	-0.152018	-0.150701	-0.0992679	-0.125906	-0.153743	-0.165594	-0.131285	-0.121728	-0.122616	-0.142619	-0.123813	-0.111418	-0.113448	-0.0785922	-0.058725	-0.088172	-0.0927002	-0.163703	-0.165352	-0.151322	-0.10805	-0.128141	-0.0785623	-0.0921122	-0.0981107	-0.119676	-0.110277	-0.0813923	-0.084468	-0.0594934	-0.0576143	-0.0329862	-0.00578053	0.0296314	0.034151	0.0390579	0.0479842	0.048778	0.0324684	0.019296
NaN	-0.14786	-0.164946	-0.154508	-0.18401	-0.222522	-0.273066	-0.223709	-0.200687	-0.154235	-0.123571	-0.129111	-0.0973626	-0.115811	-0.120172	-0.128785	-0.0934392	-0.0777219	-0.0950189	-0.101804	-0.0898584	-0.0692826	-0.0603193	-0.038829	-0.0152738	-0.0254799	-0.013021	-0.0460434	-0.0732887	-0.0720088	-0.0684234	-0.0741179	-0.0704818	-0.109421	-0.133855	-0.134212	-0.146391	-0.134723	-0.143663	-0.12121	-0.117602	-0.106126	-0.0887989	-0.0738636	-0.0690506	-0.0597891	-0.046887	-0.0383476	-0.0440341	-0.0385038
NaN	-0.0783053	0.0245255	0.0696819	0.0304959	-0.011315	-0.0209387	-0.00768387	0.0465187	0.106141	0.143142	0.123394	0.07692	0.0469544	0.065331	0.0498007	0.0163301	0.0235856	0.0455926	0.10395	0.121777	0.124301	0.0944398	0.0136212	0.0322254	0.170268	0.17614	0.175184	0.15136	0.145561	0.0818236	0.0606045	0.00876983	0.010483	-0.0123507	0.0219951	0.0151211	0.034176	0.0366598	0.053291	0.0341813	0.0487922	0.0417266	0.0500122	0.0536402	0.0554719	0.0633793	0.0720597	0.105487	0.126929
NaN	0.0250997	0.130319	0.161113	0.123928	0.0858214	0.0800622	0.0986993	0.168482	0.173505	0.188281	0.173779	0.154819	0.128719	0.128673	0.116465	0.0792621	0.0774529	0.0896736	0.137891	0.157992	0.159275	0.140594	0.07165	0.0794249	0.159165	0.162277	0.185839	0.175428	0.155633	0.114137	0.103211	0.0469769	0.0572916	0.0375949	0.07168	0.0603643	0.0687664	0.0776857	0.0595494	0.0430962	0.0678989	0.0747294	0.0840928	0.0839329	0.0783046	0.0797949	0.0861493	0.130642	0.151209
NaN	0.0480293	0.065383	0.079477	0.040061	0.00505915	-0.0422473	-0.0203853	0.0369183	0.107615	0.143002	0.126011	0.161725	0.114922	0.114272	0.0965495	0.101169	0.102489	0.115019	0.12374	0.159254	0.163792	0.146019	0.127709	0.147158	0.183028	0.183448	0.12448	0.119772	0.13214	0.141637	0.110631	0.100234	0.0981804	0.0885112	0.100785	0.106739	0.143196	0.154872	0.169607	0.168281	0.203715	0.222469	0.255594	0.260547	0.257531	0.261102	0.258448	0.281994	0.300026
NaN	-0.0186204	-0.0800558	-0.0927374	-0.112198	-0.120662	-0.163429	-0.128183	-0.106013	-0.0401272	-0.0349877	-0.0553723	-0.00207096	-0.0303402	-0.0420564	-0.0526159	-0.0300307	-0.016504	0.00534618	0.0109719	0.0229376	0.0307591	0.0259597	0.0436937	0.0539146	0.0285622	0.0335473	-0.0278069	-0.0158986	0.00314375	0.0525395	0.0240232	0.0344169	0.0220454	0.0131926	-0.00546398	-0.00220549	0.0248137	0.0312301	0.0289748	0.0315637	0.0722446	0.116905	0.154241	0.160065	0.152483	0.167079	0.163711	0.192753	0.191032
NaN	0.0994903	0.0145147	0.00565187	0.00263925	0.0327837	0.0225811	0.0568203	0.0854341	0.160162	0.134579	0.114659	0.123836	0.121398	0.147109	0.142172	0.155867	0.164315	0.189512	0.214125	0.238537	0.235518	0.214944	0.208754	0.226735	0.250304	0.254773	0.183668	0.207642	0.233715	0.262679	0.228999	0.230796	0.207844	0.200404	0.190455	0.182786	0.195616	0.196981	0.200663	0.19611	0.220583	0.258058	0.276937	0.277766	0.267549	0.285278	0.285746	0.304994	0.305608
NaN	0.0890624	0.190261	0.214378	0.177172	0.169945	0.195917	0.189492	0.264398	0.366086	0.370934	0.359181	0.285146	0.268342	0.320401	0.320906	0.261083	0.258878	0.319586	0.382227	0.378917	0.361572	0.303533	0.19127	0.190526	0.395025	0.397066	0.362391	0.370161	0.373655	0.296274	0.242393	0.172832	0.189587	0.18726	0.241802	0.23562	0.256227	0.266393	0.297638	0.278056	0.293395	0.272938	0.275888	0.288748	0.288257	0.284827	0.285082	0.320493	0.340652
NaN	0.100835	0.196185	0.207789	0.202522	0.237243	0.28589	0.289055	0.33917	0.348964	0.339208	0.343699	0.286717	0.300741	0.357813	0.366349	0.32932	0.315673	0.317483	0.34639	0.349512	0.328323	0.29512	0.208689	0.200732	0.327499	0.333017	0.346381	0.342266	0.322636	0.245798	0.230443	0.179459	0.183247	0.180774	0.234469	0.220534	0.213182	0.217877	0.222429	0.205699	0.190218	0.142643	0.122883	0.135571	0.137057	0.143149	0.140754	0.160548	0.171713
NaN	0.00969074	0.166185	0.210835	0.168176	0.144733	0.138851	0.0869041	0.171914	0.284126	0.312336	0.323046	0.257495	0.227358	0.253251	0.253062	0.185195	0.184039	0.227888	0.273141	0.280806	0.26748	0.199199	0.0787843	0.0771104	0.297302	0.302311	0.270574	0.251405	0.24424	0.163024	0.118981	0.0638003	0.0902817	0.0915019	0.158432	0.18063	0.220842	0.235149	0.261491	0.235856	0.259201	0.238792	0.239331	0.24568	0.252885	0.257487	0.260421	0.295483	0.31035
NaN	0.0661343	0.128557	0.133318	0.158814	0.207385	0.254057	0.257475	0.27386	0.208214	0.198476	0.212385	0.166778	0.190679	0.219173	0.231061	0.19989	0.193896	0.190836	0.204244	0.18636	0.178203	0.17273	0.124035	0.10797	0.158845	0.165677	0.228284	0.217039	0.194007	0.128777	0.151724	0.109847	0.105159	0.105814	0.149595	0.136096	0.112625	0.112066	0.0972748	0.0834099	0.0579787	0.0193015	-0.0123931	-0.0046274	-0.00376248	-0.00610955	-0.0141935	0.00456408	0.0166635
NaN	-0.0831385	-0.123118	-0.124466	-0.140943	-0.204163	-0.259852	-0.278883	-0.26664	-0.188208	-0.165762	-0.168267	-0.116706	-0.148807	-0.179973	-0.193609	-0.159703	-0.150264	-0.133419	-0.15519	-0.134406	-0.126398	-0.137646	-0.0991507	-0.0790084	-0.0997537	-0.107254	-0.197308	-0.195128	-0.167071	-0.112654	-0.145461	-0.09313	-0.0939645	-0.0893316	-0.11944	-0.105486	-0.0745944	-0.0691568	-0.0351997	-0.0256027	0.00300976	0.0446581	0.0838889	0.0804313	0.0826379	0.0864493	0.087946	0.0691694	0.0572301
NaN	0.0914447	0.1431	0.14291	0.155832	0.211028	0.266371	0.281313	0.300539	0.234554	0.217668	0.22283	0.173194	0.198099	0.240745	0.256433	0.225487	0.215571	0.211649	0.231356	0.216577	0.204855	0.199121	0.151804	0.132636	0.182726	0.188376	0.253891	0.248053	0.225502	0.166264	0.182596	0.128159	0.125248	0.124821	0.168067	0.148039	0.121314	0.120478	0.103203	0.0916961	0.0645472	0.0196108	-0.012383	-0.00483226	-0.00404163	-0.00729642	-0.010232	0.00928548	0.0264283
NaN	0.28936	0.324432	0.320879	0.240038	0.241302	0.298895	0.272582	0.296661	0.349487	0.360317	0.330922	0.263237	0.233052	0.248829	0.23824	0.208278	0.211157	0.266102	0.304839	0.308077	0.295686	0.241081	0.15316	0.171033	0.361107	0.327681	0.276606	0.265244	0.281835	0.218519	0.158872	0.120038	0.157756	0.181769	0.209805	0.199922	0.214872	0.241552	0.274988	0.265721	0.288142	0.280327	0.298859	0.310366	0.314903	0.312428	0.318248	0.34425	0.345395
NaN	0.239349	0.28091	0.282662	0.248905	0.282289	0.331451	0.337327	0.3457	0.361245	0.337751	0.331628	0.257758	0.263328	0.255545	0.252571	0.217274	0.209665	0.232893	0.310797	0.31659	0.297302	0.23613	0.148192	0.165576	0.322951	0.329622	0.360269	0.361987	0.351715	0.269406	0.22751	0.174125	0.204791	0.213436	0.268079	0.25364	0.256765	0.265548	0.270567	0.254326	0.254272	0.230865	0.225015	0.225616	0.237506	0.241455	0.247515	0.269002	0.270834
NaN	0.220784	0.220091	0.20237	0.164316	0.144145	0.16923	0.180292	0.182897	0.200501	0.187885	0.176418	0.130734	0.115838	0.125847	0.11267	0.079981	0.0857638	0.140908	0.199957	0.206758	0.200697	0.154361	0.0772441	0.0996536	0.241008	0.243088	0.238937	0.257048	0.247124	0.18403	0.159891	0.129247	0.128574	0.129712	0.169527	0.163572	0.174301	0.172997	0.179354	0.14687	0.154423	0.13696	0.155509	0.159536	0.15669	0.164572	0.166019	0.208041	0.215062
NaN	-0.0172549	-0.133761	-0.14703	-0.116118	-0.083539	-0.112238	-0.0426809	-0.0426209	-0.0430148	-0.0552901	-0.0562283	0.00463347	0.00248342	-0.00749061	-0.00987392	0.0329823	0.0401924	0.0473583	0.0355559	0.0524474	0.0712979	0.105208	0.143266	0.150607	0.0635113	0.0829744	0.0678954	0.0776755	0.0823087	0.117076	0.121919	0.118659	0.0750916	0.0572934	0.0556604	0.038037	0.0380615	0.0272549	0.0166303	0.0104873	0.0242801	0.0506001	0.0609214	0.0659373	0.0606561	0.0765693	0.0759154	0.0987164	0.107646
NaN	-0.00431968	-0.112999	-0.12753	-0.0740099	-0.0305945	-0.0397105	0.0106073	0.0108104	-0.0244458	-0.0329242	-0.027612	0.051348	0.0587391	0.0506456	0.0503418	0.108224	0.108997	0.1057	0.0542506	0.0754077	0.0938193	0.143884	0.203106	0.216372	0.0978817	0.104613	0.0754639	0.0869618	0.0929449	0.142975	0.166536	0.186102	0.131731	0.131167	0.125261	0.110257	0.101767	0.104567	0.103123	0.0972463	0.0973508	0.0887302	0.0951096	0.107112	0.0981839	0.108244	0.0927466	0.111216	0.124999
NaN	0.015113	-0.060558	-0.0442658	-0.00782139	0.0428715	0.0676554	0.0652929	0.0867495	0.111843	0.115179	0.111398	0.13109	0.108571	0.101891	0.0991663	0.142187	0.14156	0.173333	0.119822	0.140097	0.142575	0.188141	0.212088	0.221842	0.177967	0.140887	0.0636802	0.0355135	0.0459801	0.0531754	0.0269175	0.0391437	0.00108733	0.0226948	0.0296789	0.0254756	0.0117025	0.0403423	0.0756123	0.0802391	0.093263	0.0657239	0.0729438	0.103847	0.102413	0.105886	0.0795127	0.0853598	0.0878407
NaN	0.153959	0.130453	0.168054	0.206989	0.230017	0.253074	0.202027	0.224701	0.281369	0.283856	0.292798	0.300374	0.269845	0.2481	0.246201	0.279137	0.269294	0.295296	0.238828	0.255624	0.240558	0.255137	0.271692	0.295312	0.292435	0.249932	0.144406	0.116223	0.113943	0.113931	0.0776547	0.130448	0.124951	0.161209	0.170231	0.180812	0.176999	0.208696	0.246125	0.249598	0.261593	0.238073	0.254441	0.2893	0.29128	0.305395	0.279412	0.270354	0.259033
NaN	0.00653586	-0.00115805	0.0241766	-0.00991957	-0.0723829	-0.108187	-0.14548	-0.0996353	-0.00982678	0.0234463	0.0158924	0.0283562	-0.0258109	-0.0385682	-0.0537298	-0.0328211	-0.0238847	0.00348076	-0.0267199	-0.00503837	0.00334034	-0.00931719	0.00136914	0.0204969	0.049007	0.0114322	-0.108886	-0.125043	-0.103676	-0.0918422	-0.129765	-0.0850843	-0.0749147	-0.0672029	-0.0786647	-0.0754761	-0.0499054	-0.0340993	0.00340384	0.0112723	0.0411112	0.0761899	0.119486	0.129069	0.132816	0.148995	0.151119	0.13172	0.118448
NaN	0.0428845	0.0751833	0.0965774	0.059432	0.0209049	-0.00534351	-0.0263967	0.0402058	0.140085	0.174369	0.17399	0.185085	0.139276	0.156531	0.159327	0.180083	0.181506	0.185329	0.151234	0.165172	0.163398	0.142793	0.152214	0.157932	0.195956	0.161217	0.0444102	0.0276848	0.0380814	0.0526088	0.0133008	0.0470907	0.062486	0.0650561	0.0599102	0.06036	0.0846415	0.0959457	0.130896	0.13888	0.165779	0.199415	0.23257	0.238237	0.24687	0.260299	0.267506	0.242461	0.237202
NaN	0.0699979	0.0256527	0.0164813	0.00666464	-0.0779142	-0.043345	-0.0891575	-0.108484	-0.156156	-0.182469	-0.167266	-0.154206	-0.147418	-0.132886	-0.127377	-0.103196	-0.100883	-0.0825453	-0.135504	-0.132619	-0.140035	-0.100355	-0.0852055	-0.0800572	-0.138081	-0.184177	-0.208556	-0.189468	-0.17042	-0.187187	-0.175886	-0.124081	-0.122305	-0.0774149	-0.0694765	-0.10223	-0.128135	-0.108271	-0.077596	-0.0615449	-0.0885607	-0.117659	-0.121068	-0.112536	-0.0957815	-0.0856973	-0.0891293	-0.130711	-0.165195
NaN	0.123343	0.0971743	0.0932332	0.0909924	0.0311818	0.0816876	0.0331975	0.0219654	-0.0231378	-0.0531805	-0.0314373	-0.044908	-0.0422314	-0.0224673	-0.0146897	-0.0238161	-0.0276075	-0.0271497	-0.0588128	-0.0665552	-0.074118	-0.0433275	-0.0559171	-0.0467757	-0.0452419	-0.0895078	-0.073431	-0.0624217	-0.0603928	-0.0956882	-0.0881749	-0.0595189	-0.0479028	-0.00987975	0.00877687	-0.01972	-0.0435859	-0.0235794	0.00393751	0.010522	-0.0241797	-0.0571812	-0.0816291	-0.0798718	-0.0722252	-0.0560779	-0.0639656	-0.100519	-0.139542
NaN	0.206764	0.243356	0.258397	0.221178	0.132449	0.151805	0.04084	0.0401725	0.108764	0.110965	0.132071	0.089294	0.0541257	0.0475234	0.0424957	0.0173781	0.0170343	0.0821383	0.0809052	0.0925242	0.0825165	0.0719214	0.0114484	0.0380806	0.158854	0.11304	0.0573977	0.0592645	0.0733856	0.0203909	-0.0192781	0.0226081	0.0442708	0.0955447	0.130441	0.14092	0.156262	0.181133	0.23487	0.238218	0.240756	0.2098	0.21212	0.21802	0.235088	0.242769	0.232304	0.194791	0.155645
NaN	0.064557	0.182121	0.226204	0.237184	0.176253	0.155066	0.111068	0.187023	0.288858	0.31753	0.332073	0.290788	0.251036	0.271576	0.264678	0.211845	0.214568	0.27278	0.297234	0.33317	0.329133	0.276351	0.19131	0.218152	0.395053	0.372224	0.298469	0.295947	0.31422	0.281894	0.239281	0.254643	0.263394	0.266974	0.283819	0.295553	0.335382	0.356172	0.391597	0.376948	0.393312	0.400117	0.418824	0.415041	0.417033	0.406368	0.401049	0.391079	0.399255
NaN	0.0603358	0.0553635	0.0688933	0.0868592	0.125377	0.0825044	0.150796	0.170497	0.17604	0.19052	0.198327	0.244471	0.243242	0.228288	0.229661	0.263686	0.272449	0.226881	0.21566	0.247729	0.279261	0.30982	0.355723	0.377923	0.298965	0.306617	0.267487	0.277849	0.269189	0.330977	0.342615	0.365732	0.339422	0.324576	0.290951	0.280871	0.286165	0.286701	0.272137	0.291973	0.292013	0.336048	0.326414	0.318242	0.308739	0.303008	0.306669	0.295416	0.303402
NaN	0.122261	0.0187147	0.0368701	0.118185	0.198948	0.207819	0.285335	0.297258	0.24964	0.241316	0.243205	0.322567	0.344747	0.349889	0.348451	0.396094	0.402154	0.36057	0.300458	0.319799	0.33649	0.383131	0.442795	0.466226	0.342816	0.34042	0.315732	0.316479	0.331721	0.377023	0.388043	0.419001	0.393148	0.393731	0.357859	0.318461	0.301533	0.314197	0.316008	0.335965	0.327006	0.36198	0.350334	0.34609	0.335102	0.328713	0.321038	0.306964	0.315725
NaN	0.0869588	-0.106003	-0.124784	-0.0455868	0.0511756	0.117727	0.173943	0.140845	0.0751013	0.0305711	0.0352347	0.125052	0.159172	0.150574	0.15186	0.220231	0.22214	0.194606	0.115108	0.102957	0.111028	0.172326	0.253041	0.275319	0.139824	0.123878	0.0866175	0.0792605	0.0844168	0.142577	0.152299	0.225399	0.196189	0.217288	0.184153	0.14495	0.114668	0.132753	0.127942	0.13949	0.131269	0.153859	0.146006	0.155737	0.133853	0.150983	0.134201	0.133795	0.107712
NaN	0.0753474	-0.0697212	-0.0756776	-0.0628578	-0.00388393	0.0580434	0.0990463	0.0884732	0.10067	0.0717215	0.0695412	0.083167	0.0891182	0.106972	0.0971512	0.128226	0.129004	0.122744	0.0839108	0.079033	0.0790785	0.112791	0.142367	0.162174	0.131334	0.0845917	0.0119432	0.0135268	0.0351812	0.0743009	0.0502667	0.0917172	0.0791002	0.102825	0.0693908	0.033658	0.0206768	0.0436657	0.0546177	0.0588252	0.0666538	0.0907188	0.10078	0.114392	0.104242	0.119847	0.100796	0.101683	0.0711355
NaN	0.0106887	-0.00442699	-0.00321613	-0.0695931	-0.168341	-0.186367	-0.210259	-0.201688	-0.147709	-0.141037	-0.127846	-0.1054	-0.141986	-0.176049	-0.196352	-0.173611	-0.165394	-0.147822	-0.190995	-0.188864	-0.174307	-0.148269	-0.13904	-0.110567	-0.131521	-0.180816	-0.288003	-0.277598	-0.276278	-0.24665	-0.252282	-0.18402	-0.193366	-0.165661	-0.18854	-0.197761	-0.191802	-0.166933	-0.133506	-0.124308	-0.110718	-0.098397	-0.0853068	-0.0635247	-0.0634142	-0.0401874	-0.0546105	-0.070572	-0.10211
NaN	0.0570093	0.12641	0.127397	0.0249338	-0.0729126	-0.114481	-0.154473	-0.157273	-0.135383	-0.0925462	-0.0786958	-0.104907	-0.156481	-0.175247	-0.195439	-0.176202	-0.169601	-0.148191	-0.166257	-0.171168	-0.15487	-0.145155	-0.150119	-0.132024	-0.105798	-0.147175	-0.162431	-0.179151	-0.193998	-0.232562	-0.231504	-0.200997	-0.210019	-0.188316	-0.162585	-0.15578	-0.153929	-0.142434	-0.119017	-0.115694	-0.0867142	-0.0903049	-0.079041	-0.0534291	-0.0403841	-0.023216	-0.0284563	-0.0384484	-0.0687402
NaN	-0.000741491	0.0247729	0.0457481	-0.0214568	-0.0545035	-0.089309	-0.133977	-0.156027	-0.151877	-0.105197	-0.0788679	-0.0448808	-0.0782574	-0.0820118	-0.0816275	-0.0370266	-0.0334368	-0.0238542	-0.0540901	-0.0825865	-0.077642	-0.0648437	-0.0303008	-0.0241168	-0.0463402	-0.0548398	-0.0700755	-0.0935236	-0.110955	-0.136715	-0.132581	-0.0889515	-0.0974579	-0.072875	-0.027039	-0.00336433	0.00199866	-0.00235098	0.00954447	0.0234646	0.0476858	0.0432287	0.056901	0.0822828	0.100096	0.117807	0.121307	0.115597	0.0851374
NaN	0.0558023	0.133794	0.142762	0.0948787	0.0658436	0.0676268	0.0328198	0.0650925	0.110268	0.145783	0.159209	0.127798	0.0826685	0.11433	0.111709	0.0863377	0.0897156	0.140723	0.154468	0.141509	0.146685	0.130407	0.0564478	0.0616289	0.199629	0.187592	0.180686	0.158118	0.15514	0.060538	0.0294468	-0.00857741	0.00832451	0.0167271	0.0911167	0.098565	0.113372	0.113994	0.142457	0.135144	0.167366	0.167969	0.177847	0.175714	0.19007	0.16968	0.179616	0.196954	0.202899
NaN	-0.0613425	-0.083275	-0.0759438	-0.116877	-0.152116	-0.174223	-0.169375	-0.157501	-0.0990536	-0.0782	-0.0815268	-0.0503639	-0.0830122	-0.0917457	-0.103063	-0.0780384	-0.074428	-0.064878	-0.0661651	-0.0445385	-0.0361085	-0.0585561	-0.0525974	-0.0218541	0.0127519	0.00829368	-0.0530703	-0.0653013	-0.0493145	-0.0568667	-0.0942374	-0.0675299	-0.0646345	-0.0581185	-0.0419595	-0.035999	-0.00104762	0.0025308	0.0148188	0.0282387	0.0615242	0.107305	0.135723	0.133841	0.147701	0.160071	0.168855	0.165109	0.150562
NaN	0.119466	0.150358	0.16425	0.151256	0.104204	0.0849761	0.0338818	0.0761713	0.144294	0.192275	0.203828	0.230247	0.178438	0.153163	0.137166	0.146695	0.155729	0.205302	0.197062	0.22359	0.240109	0.242774	0.212431	0.241777	0.287321	0.277503	0.202019	0.193749	0.208662	0.166663	0.146103	0.148379	0.134212	0.142912	0.179679	0.195244	0.223539	0.230139	0.268257	0.261634	0.288806	0.26636	0.282215	0.293397	0.316552	0.30478	0.304426	0.315185	0.31761
NaN	0.161166	0.18753	0.223417	0.276785	0.297097	0.306539	0.25367	0.271368	0.327258	0.367018	0.380942	0.411188	0.380201	0.355146	0.347221	0.338169	0.339368	0.377469	0.353162	0.363482	0.36134	0.348799	0.313482	0.335371	0.385322	0.39476	0.325374	0.308311	0.312997	0.27364	0.267097	0.268846	0.265032	0.276165	0.316039	0.339161	0.35525	0.36662	0.396266	0.380179	0.393314	0.34475	0.364416	0.390865	0.405731	0.402742	0.381074	0.400352	0.409853
NaN	0.0870327	0.187366	0.23484	0.242034	0.239742	0.250523	0.214664	0.260735	0.32258	0.334592	0.335435	0.30985	0.295145	0.330638	0.331548	0.299114	0.300922	0.338678	0.356248	0.363501	0.338745	0.294369	0.226841	0.231723	0.343786	0.349422	0.301198	0.287954	0.307987	0.253538	0.22752	0.187673	0.194192	0.20482	0.250797	0.253604	0.269943	0.28737	0.295668	0.272693	0.269765	0.22359	0.226972	0.236305	0.253723	0.245675	0.232033	0.258018	0.283145
NaN	0.00629495	0.0161765	0.00659543	-0.0479395	-0.0613336	-0.0965837	-0.0227404	0.0158577	0.0129572	0.0144925	-0.0184015	-0.016083	-0.0176918	0.0340011	0.0326463	0.0375018	0.0506351	0.0165804	0.0331587	0.0244692	0.0348374	0.026643	0.0409921	0.0374988	0.0113722	0.003851	0.00295504	0.0034407	0.0125231	0.0481795	0.0432753	0.0243654	0.0200444	-0.00401219	-0.0393745	-0.0789795	-0.0740073	-0.0715973	-0.096236	-0.0845071	-0.0724863	-0.0212998	-0.00945306	-0.0193558	-0.0262579	-0.0306241	-0.0166168	-0.0194058	-0.00864778
NaN	-0.0183089	-0.00340094	0.00974297	-0.0429281	-0.0783564	-0.0991836	-0.064365	0.0038055	0.0814529	0.0881852	0.0425918	0.00942971	-0.013328	0.0433014	0.0446647	0.0510184	0.057551	0.0708627	0.102899	0.113205	0.104394	0.065516	0.0568205	0.0621803	0.136828	0.107743	0.0466536	0.0495885	0.0951368	0.102091	0.0460657	0.0362285	0.0481573	0.0390015	0.0242221	0.00367808	0.033355	0.0479879	0.0526439	0.0570624	0.0777011	0.111328	0.136789	0.127318	0.128679	0.123218	0.138335	0.132427	0.145657
NaN	-0.0911037	-0.120751	-0.122925	-0.134914	-0.175161	-0.227591	-0.229459	-0.23366	-0.163217	-0.147882	-0.155213	-0.108818	-0.127542	-0.162229	-0.17335	-0.138553	-0.123557	-0.107964	-0.121919	-0.119947	-0.111532	-0.116292	-0.074425	-0.0588367	-0.103285	-0.110307	-0.188491	-0.175583	-0.146021	-0.0812714	-0.104757	-0.056945	-0.0514687	-0.0515439	-0.099214	-0.0861927	-0.0597144	-0.0564894	-0.0398925	-0.0257988	-0.000904039	0.0476515	0.0781442	0.0728211	0.07036	0.0708535	0.0755107	0.0569907	0.0474134
NaN	-0.109798	-0.0837326	-0.0519101	-0.0521224	-0.0909591	-0.0893161	-0.133432	-0.0899347	-0.0282984	-0.0173751	-0.0042572	-0.0133859	-0.0391298	-0.0202369	-0.0172839	-0.0251849	-0.0303453	-0.0169455	-0.0511634	-0.018027	-0.0126759	-0.0134007	-0.0202659	-0.0141945	0.0412809	0.0145233	-0.0402695	-0.0436255	-0.0354802	-0.0229728	-0.030851	0.00486902	0.013438	0.0207408	0.0119912	0.0318863	0.0547924	0.0752949	0.0833432	0.0733794	0.0708029	0.0629585	0.075365	0.075241	0.075062	0.096892	0.091698	0.0894219	0.0879509
NaN	-0.0575182	-0.0144315	0.00865523	0.00281793	-0.0324026	-0.0308922	-0.000501269	0.0735856	0.0600485	0.0523701	0.0679757	0.0591318	0.059921	0.111494	0.113753	0.119276	0.120905	0.0882816	0.0523946	0.0759197	0.0922968	0.11285	0.124745	0.122132	0.128871	0.0977671	0.115621	0.110883	0.0921736	0.107394	0.124715	0.146407	0.146159	0.142488	0.126395	0.110403	0.10872	0.122505	0.118136	0.10719	0.0913716	0.0963298	0.0943049	0.0902936	0.0879835	0.117913	0.116457	0.112856	0.10827
NaN	-0.0217369	0.1096	0.138035	0.133297	0.0797482	0.0925035	0.0832878	0.138975	0.1357	0.142537	0.172736	0.163799	0.154945	0.180785	0.177675	0.159616	0.156432	0.156873	0.142178	0.154651	0.160876	0.154124	0.0953587	0.0896767	0.162439	0.150073	0.178775	0.169692	0.148742	0.0994928	0.0958815	0.068594	0.0864518	0.0993734	0.145505	0.134627	0.139333	0.15028	0.165714	0.150752	0.147259	0.119447	0.112875	0.122025	0.133533	0.16005	0.163858	0.17432	0.1644
NaN	-0.00787562	0.139677	0.162613	0.145982	0.0758417	0.0472975	0.0116577	0.0840595	0.174756	0.190339	0.202985	0.208488	0.160496	0.148816	0.13829	0.099569	0.110341	0.195958	0.212284	0.224308	0.225247	0.178599	0.0807568	0.0913846	0.219805	0.217574	0.171708	0.171066	0.185567	0.136667	0.0889865	0.0540481	0.0614001	0.0809894	0.125453	0.140928	0.177193	0.193378	0.222781	0.210655	0.249041	0.247552	0.269767	0.281861	0.294774	0.289367	0.283235	0.323116	0.326165
NaN	-0.0698195	0.0137397	0.0431654	0.0356318	-0.0389619	-0.0676598	-0.104464	-0.0314784	0.0516135	0.0767282	0.0795128	0.107013	0.0483383	0.0346548	0.0226466	0.00977338	0.0228192	0.0930774	0.0977487	0.119802	0.130006	0.112421	0.0571756	0.0757033	0.147967	0.135749	0.0631485	0.0559864	0.0838441	0.052644	0.0139589	0.00112174	0.0132808	0.0309198	0.0698444	0.0814972	0.119611	0.132929	0.16187	0.169026	0.205712	0.208185	0.232697	0.23449	0.250895	0.242213	0.243396	0.262999	0.260396
NaN	0.114974	0.103319	0.0904591	0.0467551	0.0151619	-0.0375521	-0.000400415	0.0416122	0.0890941	0.116789	0.102226	0.121667	0.0809217	0.0796861	0.0656742	0.097896	0.103813	0.104397	0.0984743	0.126965	0.146674	0.149988	0.174002	0.180233	0.141118	0.121558	0.0819556	0.0607991	0.0778345	0.0921544	0.0735631	0.0751533	0.0714771	0.0710336	0.0752578	0.0631158	0.0804114	0.0796003	0.0706057	0.0818624	0.110183	0.15254	0.184881	0.186885	0.196484	0.195191	0.199508	0.198593	0.197951
NaN	0.0991397	0.0646486	0.0924445	0.0716376	0.0662772	0.0160094	0.0208426	0.0557132	0.0717612	0.0894174	0.0853534	0.0888233	0.0507762	0.015649	0.00400047	0.0419425	0.046913	0.0260905	0.0282628	0.0673027	0.0763518	0.0905052	0.124691	0.154796	0.116446	0.106423	0.0714005	0.0530237	0.0487732	0.0646237	0.0735436	0.109034	0.0973392	0.0846663	0.0803014	0.099605	0.107455	0.0949668	0.0857738	0.0948928	0.105466	0.129717	0.141475	0.139409	0.150962	0.163865	0.1621	0.145894	0.134886
NaN	0.363668	0.275351	0.259952	0.313984	0.367075	0.374753	0.388896	0.358341	0.313609	0.330483	0.337485	0.396784	0.380659	0.350726	0.343969	0.415625	0.412847	0.375351	0.301819	0.32067	0.347198	0.386778	0.456943	0.477313	0.378114	0.354421	0.28361	0.27403	0.259568	0.302842	0.330471	0.38499	0.345486	0.349712	0.312436	0.316873	0.292891	0.287287	0.291657	0.298404	0.282627	0.265932	0.261652	0.281016	0.27527	0.271793	0.256291	0.228101	0.224896
NaN	0.256496	0.2174	0.218431	0.208358	0.167705	0.190657	0.141698	0.140042	0.136102	0.151019	0.162496	0.1887	0.152689	0.126784	0.121078	0.14463	0.144659	0.182425	0.126129	0.139865	0.154661	0.18787	0.200876	0.2288	0.234011	0.190752	0.112658	0.0951273	0.0955453	0.111904	0.119429	0.173917	0.166173	0.193445	0.181642	0.193967	0.200664	0.219826	0.256348	0.253676	0.25626	0.229677	0.252623	0.270428	0.274298	0.273248	0.254082	0.230599	0.206854
NaN	0.300145	0.202995	0.180439	0.199999	0.216413	0.200799	0.246136	0.258694	0.258317	0.260907	0.251692	0.3052	0.289378	0.266584	0.25618	0.310254	0.316242	0.289141	0.228744	0.230474	0.260506	0.285838	0.350677	0.364947	0.276093	0.247137	0.183051	0.182364	0.191436	0.252353	0.246777	0.284103	0.259389	0.263064	0.213102	0.195705	0.186301	0.190587	0.21299	0.227295	0.23518	0.252383	0.255325	0.267498	0.255536	0.248257	0.235375	0.205451	0.191102
NaN	0.0319931	-0.00777809	-0.0444256	-0.0720245	-0.0889859	-0.13893	-0.0446096	-0.0582114	-0.0252766	-0.0212232	-0.055889	-0.0312134	-0.0265243	-0.0268725	-0.0383156	-0.033486	-0.0214742	-0.0389967	-0.0275675	-0.0583384	-0.0384483	-0.0506427	-0.0344002	-0.0541075	-0.0976433	-0.081957	-0.0985815	-0.0760246	-0.0614767	-0.01286	-0.025377	-0.0648442	-0.0860427	-0.114967	-0.165546	-0.181158	-0.170825	-0.184791	-0.19334	-0.191703	-0.166024	-0.126155	-0.10775	-0.104069	-0.11539	-0.133509	-0.131163	-0.134423	-0.117907
NaN	-0.054014	-0.0628743	-0.0910532	-0.097173	-0.0860431	-0.129818	-0.0371521	-0.0538025	-0.0245932	-0.0113055	-0.0492184	-0.0387885	-0.0308382	-0.0288496	-0.0324537	-0.0290929	-0.020274	-0.0401064	-0.0150409	-0.0332717	-0.0145897	-0.0372654	-0.0293381	-0.0489517	-0.0694091	-0.0515788	-0.062114	-0.0570168	-0.0473509	-0.00399854	-0.0158341	-0.0651527	-0.0847891	-0.116919	-0.168734	-0.175446	-0.1729	-0.193735	-0.217173	-0.221052	-0.200208	-0.168175	-0.154295	-0.155253	-0.167283	-0.184074	-0.175698	-0.174738	-0.145778
NaN	-0.00626749	-0.0635631	-0.0553845	0.0102322	0.0651301	0.0693089	0.0921093	0.0761778	0.089401	0.0728179	0.0780129	0.118614	0.131401	0.107681	0.109707	0.155453	0.158437	0.154408	0.10547	0.1186	0.142109	0.168614	0.215827	0.225839	0.126254	0.116857	0.0381235	0.0454833	0.0718016	0.132365	0.145283	0.182659	0.169846	0.184025	0.141169	0.138734	0.128055	0.141037	0.141945	0.149559	0.129039	0.142423	0.128625	0.122969	0.118321	0.132216	0.128469	0.106853	0.107379
NaN	-0.0354487	-0.125968	-0.105736	-0.03761	0.00252571	0.0125796	0.0435813	0.0334826	0.0333814	0.00562491	0.0182341	0.0635459	0.0949572	0.0758811	0.0789699	0.129789	0.131983	0.0916358	0.0163019	0.0234283	0.0447397	0.0840777	0.162504	0.169784	0.029266	0.0148268	-0.0584362	-0.038325	-0.013378	0.0754372	0.0864911	0.149162	0.136871	0.155834	0.0992417	0.0809097	0.0754978	0.0968784	0.0998534	0.120913	0.0935696	0.11733	0.096538	0.0849363	0.0754893	0.0902346	0.0833194	0.0487961	0.0321793
NaN	0.100824	0.0282328	0.0327395	0.0655961	0.0644164	0.0473123	0.12638	0.127504	0.142571	0.110049	0.102891	0.124905	0.144533	0.146031	0.134556	0.15291	0.153163	0.0915607	0.0656761	0.0673206	0.0882561	0.105792	0.144533	0.137666	0.0298773	0.0164008	-0.027187	-0.00928667	0.00711432	0.0828454	0.0820037	0.108041	0.0973869	0.0883805	0.0293115	-0.00147893	-0.00297614	0.00869674	-0.0254281	-0.0117339	-0.0215407	0.0445705	0.0314443	0.0168541	0.00741637	0.00738475	0.007319	-0.00619061	-0.0140748
NaN	0.0827126	-0.029552	-0.0476851	-0.0354795	-0.0189748	-0.0455903	0.0340517	0.0164699	0.0581681	0.0516877	0.0213914	0.0492922	0.0515136	0.0489179	0.034712	0.0473212	0.0604173	0.0344926	0.0319386	0.0136447	0.0282946	0.028544	0.0574321	0.0505789	-0.0116586	-0.0166163	-0.0865896	-0.0750319	-0.0604839	0.00967936	0.00199249	0.0135093	-0.00345969	-0.0231558	-0.0908184	-0.104906	-0.109521	-0.111645	-0.140198	-0.130399	-0.11394	-0.0473115	-0.0363202	-0.0307593	-0.0510676	-0.049523	-0.0543005	-0.050855	-0.0569183
NaN	-0.107893	-0.18415	-0.174852	-0.149944	-0.12472	-0.102823	-0.129055	-0.116047	-0.0583938	-0.0441548	-0.0443382	-0.0281942	-0.0539003	-0.0605468	-0.0777085	-0.0769213	-0.0715145	-0.00990032	-0.0399834	-0.0474761	-0.0514204	-0.055705	-0.0774589	-0.0663903	-0.046307	-0.0585041	-0.157203	-0.15525	-0.137769	-0.124309	-0.148481	-0.126076	-0.137219	-0.13103	-0.131047	-0.12365	-0.111033	-0.090854	-0.0799545	-0.089675	-0.0520243	-0.0414925	-0.00613551	0.0195753	0.010614	0.0182527	-0.00412081	0.0151545	0.00820252
NaN	-0.0349581	-0.164795	-0.173961	-0.130552	-0.0479066	-0.0476507	-0.00620346	-0.00917262	0.0254782	0.0453995	0.0308464	0.0743648	0.0579235	0.0594421	0.0475906	0.0837244	0.096817	0.0967276	0.0517355	0.0546352	0.0721865	0.0931104	0.135659	0.145166	0.088363	0.0748908	-0.0238027	-0.0281422	-0.0121257	0.0563088	0.0507262	0.0824671	0.054108	0.0354836	-0.0243589	-0.0266117	-0.0268631	-0.0323651	-0.0342097	-0.0278817	-0.000802365	0.0513282	0.0802369	0.0964971	0.0746042	0.0859116	0.0750052	0.0736967	0.0640751
NaN	0.132384	0.123063	0.113091	0.0787661	0.0636547	0.0466113	0.0551135	0.107391	0.182233	0.221561	0.190428	0.166927	0.105903	0.130268	0.109024	0.0980674	0.105148	0.137902	0.163502	0.181731	0.197023	0.182432	0.146922	0.164881	0.236379	0.209687	0.135212	0.134832	0.164512	0.157949	0.130893	0.116139	0.111773	0.107513	0.10954	0.105847	0.141059	0.158553	0.155191	0.153848	0.190848	0.211107	0.238775	0.242132	0.237643	0.229353	0.227965	0.257881	0.264262
NaN	0.114118	0.107078	0.102685	0.0426889	-0.0170234	-0.0786956	-0.0530595	-0.0125075	0.0702095	0.104257	0.0797184	0.0697136	0.0192237	0.0232408	0.0010984	0.015317	0.0281783	0.0394793	0.0643677	0.0735465	0.0889582	0.0698825	0.0706726	0.0852326	0.121528	0.0897687	0.0237288	0.0250734	0.062844	0.0947443	0.0690123	0.0726658	0.0661444	0.0564899	0.0250327	0.023542	0.0559854	0.0640597	0.0687938	0.0771623	0.108728	0.162092	0.195716	0.192374	0.187067	0.184999	0.187561	0.195588	0.192761
NaN	0.144716	0.267534	0.272583	0.156629	0.0713704	0.0290971	0.00571436	0.0871545	0.186828	0.23361	0.208826	0.158782	0.0924126	0.106381	0.0859109	0.0425251	0.0475606	0.116268	0.178819	0.194188	0.197588	0.155605	0.0671059	0.0781375	0.236795	0.214503	0.191453	0.171047	0.203809	0.130681	0.0807633	0.00844956	0.022747	0.0209976	0.0699465	0.0798373	0.12817	0.136938	0.155815	0.147615	0.186941	0.188336	0.217747	0.219137	0.232938	0.208019	0.219591	0.255248	0.275045
NaN	-0.0768822	-0.122555	-0.116311	-0.0995283	-0.0908008	-0.0868035	-0.085652	-0.0937238	-0.0996892	-0.12697	-0.102857	-0.0503902	-0.0407972	-0.0521877	-0.0438079	-0.0208468	-0.0132113	-0.030865	-0.0724997	-0.0653671	-0.046312	-0.0131792	0.0421849	0.0448359	-0.0512976	-0.0596967	-0.094346	-0.0945812	-0.0763412	-0.00531207	-0.0104156	0.0182488	0.0260361	0.0394978	0.0131237	0.00845463	0.0173794	0.0197133	0.0196983	0.0533605	0.0607171	0.104552	0.0882422	0.071457	0.0779744	0.0783454	0.0841136	0.0663491	0.0412094
NaN	0.0360432	-0.0714769	-0.0676903	0.00784484	0.0819563	0.130697	0.135707	0.0888842	0.0152747	-0.0438729	-0.0196829	0.0333254	0.0715885	0.0601344	0.0756021	0.122591	0.124899	0.0989035	0.029235	0.0214159	0.0238023	0.0693713	0.150807	0.142636	0.00481349	-0.0035722	-0.0249539	-0.0198741	-0.0225419	0.0559643	0.0774431	0.130989	0.128854	0.157027	0.129245	0.126886	0.0946544	0.106723	0.0909785	0.109732	0.0894564	0.0825439	0.0606911	0.0584629	0.0613111	0.0848386	0.0715528	0.0545749	0.0260691
NaN	-0.0618093	-0.18587	-0.175511	-0.113638	-0.0873394	-0.0580668	-0.0594908	-0.0982446	-0.160039	-0.211284	-0.203224	-0.132824	-0.113372	-0.134124	-0.128181	-0.066153	-0.0563525	-0.0714114	-0.127854	-0.124533	-0.106428	-0.0523278	0.0340946	0.0576925	-0.0867296	-0.0992647	-0.13288	-0.104851	-0.0891153	-0.00903902	0.0168412	0.0897761	0.0783773	0.109681	0.0685295	0.0685901	0.0459811	0.0600109	0.0508471	0.0744948	0.0582844	0.0636766	0.0456679	0.0419758	0.039211	0.0698004	0.0601585	0.0573129	0.0271973
NaN	0.0146616	-0.0582106	-0.0377331	-0.00917678	0.00445241	0.0385632	-0.0189626	-0.0279922	-0.0368161	-0.0546707	-0.0480261	-0.00701415	-0.0167735	-0.0209965	-0.0223769	0.0114666	0.0130342	0.0617653	0.0114347	0.0185826	0.016078	0.0166183	0.0446678	0.0656077	0.0697038	0.0481389	-0.0368207	-0.0277761	-0.000153847	0.0236071	0.00844552	0.0618036	0.0588094	0.0981727	0.103549	0.124774	0.131121	0.154664	0.180659	0.175494	0.177036	0.150907	0.159329	0.171237	0.174601	0.195635	0.180199	0.180108	0.164623
NaN	-0.163826	-0.235995	-0.226901	-0.184465	-0.136558	-0.123686	-0.034305	-0.0242986	-0.101747	-0.125791	-0.139947	-0.0893104	-0.0732986	-0.0536982	-0.049124	-0.000657907	0.000696538	-0.038582	-0.0495852	-0.0136239	0.00709909	0.0726942	0.126769	0.14487	0.0390389	0.0447901	0.0452493	0.0802954	0.0674784	0.123676	0.168964	0.174045	0.120542	0.0987093	0.0514351	0.0280009	-0.00137178	-0.00547545	-0.0255298	-0.0202817	-0.0320696	-0.0346694	-0.0533179	-0.0539954	-0.0672751	-0.0525198	-0.0586087	-0.0265764	-0.00939642
NaN	-0.125597	-0.0627472	-0.00864372	0.016108	-0.0323189	-0.0329745	-0.138996	-0.152414	-0.104589	-0.0805312	-0.05825	-0.0662406	-0.0902628	-0.123656	-0.127576	-0.145739	-0.147943	-0.0625006	-0.0553139	-0.0277963	-0.0374207	-0.0648018	-0.11656	-0.0921881	0.0260474	0.036234	-0.0113644	-0.00857494	-0.0036129	-0.0630646	-0.0773644	-0.0627224	-0.0667179	-0.0507769	0.00822641	0.0561014	0.076593	0.0820827	0.118028	0.0902818	0.105151	0.0519543	0.0687053	0.0850443	0.0988972	0.110184	0.101845	0.11705	0.1278
NaN	0.121122	0.148861	0.107657	0.0712426	0.0512025	0.0255579	0.116223	0.16015	0.176929	0.188594	0.156022	0.151547	0.133985	0.191295	0.188345	0.168879	0.175743	0.131726	0.135376	0.129877	0.144488	0.164597	0.151386	0.126208	0.105257	0.0781365	0.0743757	0.0660895	0.059268	0.0774045	0.0796742	0.0348574	0.0235289	-0.0040611	-0.0522739	-0.100979	-0.108861	-0.106663	-0.120426	-0.120619	-0.112336	-0.0656285	-0.0617929	-0.0570374	-0.0692215	-0.088167	-0.0824648	-0.0682235	-0.0398337
NaN	0.132205	0.0844135	0.0560718	0.114258	0.101037	0.072841	0.065908	0.0471519	0.0644579	0.0646846	0.0812337	0.150385	0.132091	0.100016	0.0903437	0.113287	0.121407	0.111518	0.0413672	0.053024	0.0626809	0.115072	0.134881	0.148214	0.0452501	0.0331672	-0.0370635	-0.0238207	-0.0544706	-0.01411	0.00934031	0.0712073	0.0221316	0.022605	-0.0112103	-0.0157908	-0.033533	-0.0132246	0.00091797	-0.0130627	-0.0109602	-0.0223429	-0.0202028	0.0043394	-0.00649318	0.00207573	-0.0233402	-0.0162668	-0.0137326
NaN	0.21459	0.187265	0.143625	0.107142	0.10192	0.092634	0.169581	0.203169	0.191269	0.218005	0.20754	0.251834	0.234336	0.244599	0.235584	0.274384	0.278427	0.202264	0.161185	0.166557	0.188075	0.223095	0.265255	0.260981	0.188088	0.154118	0.120322	0.0957385	0.0766523	0.0968225	0.108026	0.119899	0.0982484	0.0899537	0.0632959	0.0152799	-0.00540542	0.0117619	0.024068	0.0386981	0.0419654	0.0504659	0.0572645	0.0804755	0.0744977	0.0674808	0.0625101	0.0653339	0.0720679
NaN	0.150577	0.146337	0.126919	0.151493	0.147914	0.140614	0.107032	0.0697851	0.0785437	0.136148	0.155944	0.200165	0.167222	0.127951	0.116058	0.167397	0.168911	0.154682	0.0781188	0.0798476	0.10552	0.167814	0.210198	0.22021	0.144178	0.114528	0.0535425	0.0289398	0.00981869	0.00899269	0.0240835	0.0815146	0.054749	0.072295	0.0722221	0.0703805	0.0511665	0.0650605	0.0837817	0.0930653	0.0916893	0.0655985	0.0600827	0.084224	0.091996	0.0882612	0.0800215	0.0732846	0.0631313
NaN	0.186567	0.180454	0.172579	0.184279	0.201051	0.195089	0.197715	0.210115	0.228487	0.301658	0.304273	0.341416	0.302632	0.277384	0.270391	0.314426	0.315438	0.286866	0.219031	0.225817	0.252383	0.294085	0.332407	0.341317	0.297302	0.261439	0.205694	0.161839	0.149487	0.138274	0.15309	0.181295	0.182397	0.191376	0.196124	0.178542	0.168613	0.183708	0.207049	0.224456	0.214454	0.206817	0.210452	0.230165	0.231036	0.231951	0.232713	0.215568	0.217046
NaN	0.146165	0.0990476	0.102748	0.110214	0.124994	0.111079	0.132778	0.164791	0.228605	0.279439	0.268824	0.292426	0.248779	0.229569	0.221911	0.260393	0.268184	0.249475	0.210472	0.215845	0.240103	0.263537	0.30163	0.313756	0.295393	0.265298	0.154685	0.131691	0.131423	0.170439	0.162313	0.20295	0.20987	0.206403	0.170415	0.158166	0.162195	0.177338	0.186624	0.199313	0.20742	0.233979	0.245053	0.256418	0.247206	0.253714	0.258266	0.246129	0.246478
NaN	0.250119	0.189743	0.173188	0.225777	0.28314	0.270815	0.334496	0.348617	0.349811	0.388982	0.387678	0.422798	0.404496	0.395339	0.388571	0.436281	0.448127	0.401953	0.368817	0.364515	0.399548	0.427557	0.489655	0.493094	0.429437	0.416519	0.361569	0.338384	0.325443	0.374101	0.389703	0.42519	0.426086	0.415723	0.373244	0.348982	0.336181	0.344049	0.331037	0.343923	0.343776	0.384557	0.38427	0.391695	0.374552	0.377754	0.381665	0.370151	0.372957
NaN	-0.0600281	0.0277153	0.0759189	0.106952	0.103508	0.10475	0.0147343	0.0467198	0.124018	0.142958	0.173396	0.133712	0.111524	0.0937715	0.087593	0.0400818	0.0505748	0.14217	0.174377	0.176364	0.172995	0.147437	0.0800977	0.0992556	0.249146	0.260099	0.227903	0.223435	0.23209	0.168916	0.139798	0.14219	0.158646	0.17567	0.243634	0.290999	0.324428	0.331393	0.369365	0.354383	0.373802	0.343376	0.346581	0.346795	0.344511	0.347169	0.340243	0.363884	0.359735
NaN	0.108292	0.16065	0.214867	0.289636	0.266454	0.273182	0.178424	0.163771	0.13334	0.128685	0.153996	0.147151	0.158699	0.120067	0.120321	0.108908	0.11166	0.180717	0.18865	0.2067	0.198041	0.178633	0.127316	0.158423	0.224961	0.243522	0.26354	0.264899	0.263649	0.203433	0.206473	0.223597	0.229876	0.258723	0.320835	0.358508	0.361133	0.359226	0.380449	0.358559	0.35043	0.300729	0.298458	0.295758	0.296113	0.307451	0.298444	0.303511	0.295626
NaN	0.191508	0.235244	0.269961	0.353528	0.371454	0.373913	0.34142	0.407666	0.424332	0.428012	0.434757	0.483405	0.475183	0.453281	0.45416	0.459243	0.468511	0.49067	0.478462	0.517297	0.530724	0.532771	0.500052	0.532973	0.549631	0.552229	0.489939	0.487621	0.49547	0.49303	0.488829	0.507095	0.498681	0.503845	0.519914	0.519319	0.530585	0.550623	0.563419	0.561888	0.557544	0.530983	0.521379	0.528169	0.515134	0.51091	0.499904	0.519484	0.525843
NaN	0.409157	0.412168	0.390752	0.334371	0.315531	0.293259	0.336608	0.366767	0.36048	0.383351	0.340296	0.359621	0.334113	0.375213	0.37318	0.392909	0.397147	0.38985	0.392662	0.372329	0.379668	0.369861	0.369195	0.365672	0.368153	0.344489	0.313975	0.284237	0.284635	0.268577	0.275929	0.253631	0.262655	0.262197	0.263699	0.237726	0.238584	0.247508	0.248992	0.24835	0.255392	0.268455	0.286724	0.302515	0.306853	0.296332	0.303384	0.31223	0.329212
NaN	0.214552	0.213837	0.195062	0.174889	0.171793	0.151529	0.201717	0.257185	0.286362	0.326821	0.288934	0.292032	0.256429	0.307183	0.303657	0.31166	0.316639	0.320197	0.315749	0.308854	0.326528	0.307132	0.301751	0.300791	0.349975	0.333732	0.282655	0.26442	0.26646	0.246293	0.243704	0.224738	0.229735	0.217091	0.228022	0.203124	0.211925	0.227389	0.244964	0.248301	0.254984	0.275912	0.297468	0.307684	0.301999	0.289742	0.297303	0.320432	0.352277
NaN	0.211369	0.133734	0.114805	0.194429	0.233602	0.240535	0.273914	0.276855	0.287592	0.292451	0.277006	0.308738	0.308864	0.326092	0.326218	0.333883	0.344995	0.377684	0.339996	0.31331	0.324873	0.312357	0.313334	0.316571	0.328461	0.330195	0.235927	0.245277	0.256432	0.282341	0.280381	0.299025	0.275507	0.282288	0.256381	0.238539	0.226387	0.245956	0.266164	0.252542	0.267245	0.272495	0.296402	0.31996	0.2962	0.288325	0.266476	0.284559	0.299875
NaN	0.00977091	-0.0550905	-0.0546017	0.0242334	0.0491406	0.0667509	0.0260079	0.0179	0.0355903	0.0333208	0.0274304	0.0661351	0.0661351	0.066848	0.0698805	0.0880602	0.0990689	0.161899	0.12432	0.112174	0.10907	0.0852874	0.0989057	0.110442	0.129588	0.136131	0.0476649	0.0573155	0.080465	0.103259	0.0941698	0.139922	0.121251	0.141112	0.136252	0.156297	0.156127	0.170252	0.199112	0.182063	0.193796	0.184387	0.210981	0.22504	0.210149	0.217806	0.202104	0.214159	0.215875
NaN	0.173544	0.0706617	0.0538398	0.113558	0.154158	0.160367	0.193047	0.189881	0.178414	0.174974	0.172133	0.197232	0.19929	0.213029	0.215069	0.256285	0.268375	0.275808	0.238746	0.227814	0.237176	0.264433	0.296337	0.308988	0.283331	0.252427	0.180709	0.194421	0.200108	0.26551	0.27277	0.313635	0.270431	0.269555	0.206307	0.189278	0.169069	0.177647	0.181985	0.177809	0.184842	0.186562	0.201845	0.216594	0.195771	0.202531	0.184153	0.183323	0.173062
NaN	0.0859566	0.0231376	0.036574	0.021037	-0.0193483	-0.036036	-0.0766889	-0.051319	0.00291944	0.00436864	0.00782084	0.0325037	-0.00211112	-0.0209719	-0.0230984	0.00283232	0.00451521	0.0211068	-0.0157544	-0.00967416	-0.002087	0.0363404	0.0714663	0.0854685	0.0486518	0.00349448	-0.0727781	-0.0878842	-0.094832	-0.0597692	-0.0576761	0.00416205	-0.00629896	0.00465585	-0.0233762	-0.00882076	-0.000748728	0.00802521	0.0316948	0.0297875	0.0526674	0.0698022	0.0920318	0.108743	0.109883	0.127239	0.12075	0.102282	0.0779987
NaN	0.239378	0.191308	0.150502	0.121061	0.141708	0.124182	0.238533	0.281861	0.263629	0.254127	0.232736	0.24556	0.225155	0.242267	0.236457	0.263289	0.263692	0.16765	0.166642	0.193017	0.215234	0.255019	0.30382	0.301464	0.213444	0.180566	0.18083	0.174737	0.145267	0.19408	0.213489	0.217052	0.210387	0.187872	0.127441	0.0779973	0.0582933	0.0581844	0.0300787	0.049261	0.0495095	0.10689	0.0976202	0.0886503	0.0814964	0.0841301	0.0962401	0.095834	0.0977867
NaN	-0.0415548	-0.0963272	-0.0745987	-0.0721187	-0.0995112	-0.157255	-0.190477	-0.200841	-0.180133	-0.162301	-0.143753	-0.104685	-0.143943	-0.190829	-0.196935	-0.153653	-0.146132	-0.133032	-0.168433	-0.156327	-0.139453	-0.0961616	-0.0440987	-0.0152169	-0.100179	-0.104712	-0.142105	-0.164888	-0.181308	-0.16376	-0.149949	-0.0815688	-0.110313	-0.0993595	-0.103939	-0.0772618	-0.0772541	-0.0757713	-0.0730383	-0.0657637	-0.0550327	-0.0267172	-0.0223394	-0.00898497	-0.00394874	0.0195447	0.0184067	0.0016958	-0.0159744
NaN	0.0534975	0.00778241	-0.0235741	-0.0173016	-0.0145546	-0.0485598	0.0398707	0.0715849	0.0734289	0.0782222	0.0631169	0.123593	0.110002	0.104084	0.0971548	0.130164	0.137585	0.0787214	0.0447452	0.0738227	0.104147	0.147508	0.200818	0.207849	0.0854113	0.0808827	0.0519969	0.0659845	0.0612503	0.127018	0.136432	0.156894	0.138269	0.115011	0.0562061	0.0219143	0.0101523	0.0102255	-0.00120198	0.0179122	0.0306714	0.0877	0.0973142	0.0910967	0.0739964	0.0747903	0.0820557	0.0719605	0.0755096
NaN	-0.103053	-0.0997097	-0.096025	-0.107909	-0.118039	-0.156698	-0.142653	-0.0904741	-0.0442492	-0.00611393	-0.0159397	0.0308244	-0.0140951	-0.00449464	-0.0106666	0.0104452	0.0244087	0.0258101	-0.0022439	-0.00336983	0.0135596	0.0263623	0.0396239	0.0447181	0.0324159	0.0353075	0.0278437	0.0118592	0.00104941	-0.00164225	-0.027605	-0.0290022	-0.0408411	-0.0529751	-0.0306609	-0.0284574	-0.0110752	0.00209005	0.0115315	0.0187549	0.0607837	0.08046	0.10124	0.105902	0.110133	0.11936	0.123899	0.151001	0.171185
NaN	0.000994307	0.0285049	0.0341862	0.0247284	-0.0110216	-0.0328901	-0.0515941	0.0290832	0.111864	0.143221	0.122305	0.12174	0.0641614	0.097567	0.0903293	0.0696265	0.0829114	0.148565	0.126984	0.118722	0.119611	0.0816023	0.0342096	0.0281557	0.139508	0.121369	0.0712884	0.0690971	0.085869	0.0532108	0.00463409	-0.0242098	-0.0185478	-0.019953	0.0109952	0.0182242	0.0503726	0.0655488	0.102126	0.0897262	0.132599	0.136032	0.173973	0.178596	0.183429	0.182538	0.178109	0.201927	0.225409
NaN	0.0344881	0.106663	0.144224	0.150985	0.0962662	0.0710984	-0.011505	0.0167016	0.10113	0.129158	0.136589	0.109624	0.0576788	0.0580279	0.0501097	0.0314924	0.0375891	0.128901	0.113119	0.11079	0.0992951	0.0765571	0.0145255	0.0190372	0.13691	0.121084	0.0577667	0.0677091	0.0839033	0.0335559	-0.00504739	-0.0109292	-0.0138587	0.00696829	0.0559483	0.0934166	0.118615	0.137297	0.177687	0.161881	0.194657	0.16803	0.184726	0.196899	0.205861	0.212744	0.20431	0.226497	0.228933
NaN	-0.0233394	0.0676873	0.115063	0.120472	0.0455683	0.0321282	-0.0821035	-0.0610559	0.017467	0.0443173	0.070118	0.0514025	0.00695955	-0.0370277	-0.0444399	-0.0514349	-0.0545261	0.00370112	-0.00759252	0.0109008	0.00683388	0.00155176	-0.0395761	-0.0220046	0.0656455	0.0465279	-0.0098619	-0.0159572	-0.0134466	-0.0626964	-0.0800857	-0.0559521	-0.0406646	-0.0112174	0.0464468	0.0873375	0.110009	0.129094	0.171505	0.167273	0.171734	0.112622	0.119349	0.140619	0.154403	0.171836	0.165563	0.166974	0.144731
NaN	-0.0936038	0.0662273	0.117773	0.0772411	0.0022234	-0.0124403	-0.107631	-0.0799563	0.00567642	0.0473598	0.0743374	0.0442676	-0.00462153	-0.030602	-0.0371428	-0.0463619	-0.0450615	0.0151425	0.0262638	0.0500521	0.0471317	0.0282901	-0.0377388	-0.026436	0.101905	0.0824595	0.0319637	0.0196844	0.0174445	-0.0398558	-0.0688771	-0.0743174	-0.0621695	-0.0402534	0.019823	0.0602259	0.0903504	0.10635	0.12873	0.130724	0.148263	0.0949866	0.105277	0.127002	0.144795	0.15342	0.149705	0.160914	0.145513
NaN	-0.163144	-0.00456615	0.0451157	0.0159243	-0.04061	-0.0450522	-0.142925	-0.112266	-0.0186066	0.023397	0.0538738	0.0299108	-0.00661821	-0.0266858	-0.033091	-0.0672454	-0.0686443	-0.00611566	0.022343	0.0430364	0.0360474	-0.0059532	-0.0873605	-0.0772376	0.0669334	0.0696798	0.0185969	0.00744069	-0.00122342	-0.0571801	-0.0806093	-0.0827698	-0.070305	-0.0556878	0.00461845	0.052764	0.0892579	0.0964852	0.103274	0.0868518	0.107028	0.0674774	0.0782963	0.0986804	0.113482	0.125839	0.122769	0.145606	0.139681
NaN	-0.180332	-0.0547413	0.00015118	-0.0162294	-0.0614957	-0.0566735	-0.134246	-0.105204	-0.0301218	0.00604238	0.0275129	-0.017356	-0.0475515	-0.0733594	-0.079505	-0.115785	-0.117638	-0.0445373	-0.00560536	0.0283981	0.0224848	-0.0210165	-0.10897	-0.0796367	0.0845679	0.0897692	0.0502992	0.0428479	0.0486046	-0.0150034	-0.0367209	-0.0440321	-0.0404088	-0.0279571	0.0269417	0.0659275	0.0971597	0.10889	0.123914	0.0946527	0.100718	0.0555707	0.0620486	0.0679368	0.0823387	0.0904336	0.0899414	0.113468	0.122173
NaN	0.00141573	-0.00743127	0.0127743	0.0366638	0.0246191	0.0443336	0.0381625	0.0641474	0.046393	0.0276097	0.0257428	0.0322931	0.0290881	0.0289839	0.0218168	0.0185265	0.0196282	0.0362543	0.0141393	0.0452953	0.0564012	0.0849318	0.0830022	0.0903615	0.089955	0.059344	0.0189164	0.0585569	0.0733968	0.0934307	0.101768	0.11909	0.117498	0.126578	0.10201	0.0757091	0.0679216	0.101839	0.12504	0.123834	0.0948209	0.0663077	0.060231	0.055384	0.043468	0.0370464	0.0214442	0.0265741	0.0234765
NaN	0.0845072	0.0586329	0.0784164	0.104164	0.0594659	0.0861227	0.0702808	0.0829453	0.0488887	0.0165083	0.0211468	0.0540674	0.0597114	0.0604729	0.0535809	0.058613	0.0606921	0.0777881	0.02419	0.0386477	0.0497144	0.0901167	0.0974302	0.0999927	0.0748353	0.0414654	-0.0096154	0.027127	0.0470602	0.0681834	0.0781482	0.112307	0.116992	0.138533	0.116303	0.0874741	0.0737581	0.105483	0.141949	0.149174	0.130048	0.102097	0.100496	0.10034	0.0927821	0.0935641	0.078729	0.067104	0.0438242
NaN	-0.0578308	-0.00102825	0.0421474	0.00854709	-0.0814984	-0.110159	-0.195159	-0.131737	-0.0482694	-0.0313509	-0.0293722	-0.0447977	-0.0997939	-0.112634	-0.124283	-0.133883	-0.132326	-0.0948689	-0.100233	-0.0655955	-0.0675516	-0.0732547	-0.099726	-0.0803249	0.0100208	-0.0250483	-0.0774852	-0.0821652	-0.0688544	-0.0962143	-0.132722	-0.105707	-0.0885482	-0.083272	-0.0495709	-0.0310033	0.00784483	0.027612	0.0667453	0.0792357	0.108647	0.110614	0.127753	0.130552	0.143075	0.157982	0.156391	0.148524	0.116605
NaN	-0.120838	-0.0660722	-0.011544	-0.00851511	-0.0368316	-0.0108363	-0.127488	-0.132172	-0.0796537	-0.0680626	-0.0383313	-0.067718	-0.088455	-0.125468	-0.126273	-0.137662	-0.145379	-0.0707627	-0.0736421	-0.0485985	-0.0648135	-0.076774	-0.122501	-0.0951374	-0.000626069	-0.0133157	-0.056715	-0.0652001	-0.0605179	-0.122607	-0.14061	-0.11434	-0.0989657	-0.0696737	-0.00888781	0.037508	0.0578776	0.074949	0.121612	0.104785	0.105405	0.0459843	0.0520751	0.0576628	0.0761766	0.0964965	0.0908541	0.0896514	0.0751219
NaN	-0.162744	-0.144808	-0.117665	-0.137661	-0.196348	-0.207721	-0.266214	-0.212053	-0.121048	-0.0860799	-0.0728693	-0.101139	-0.159359	-0.165619	-0.17857	-0.188224	-0.188992	-0.143603	-0.146258	-0.114871	-0.112488	-0.117847	-0.14974	-0.118268	-0.0209563	-0.0576141	-0.125364	-0.138986	-0.133287	-0.156308	-0.184769	-0.141526	-0.138903	-0.132367	-0.108613	-0.0881342	-0.0527849	-0.0308525	0.000369337	0.000819979	0.0428448	0.0558508	0.0796132	0.0816538	0.0906085	0.107654	0.105009	0.117084	0.0947926
NaN	0.0235622	-0.050172	-0.0934074	-0.124466	-0.104989	-0.132716	-0.0538247	-0.0422503	-0.0135802	0.00387799	-0.0241999	0.000189462	-0.0101039	0.0365093	0.032228	0.0550656	0.0673715	0.0449644	0.0208727	-0.00546766	0.0171955	0.0231333	0.058452	0.0428488	-0.0109053	-0.0339301	-0.0857944	-0.0767572	-0.0641636	-0.00699373	-0.0046491	0.004395	-0.00899711	-0.0242298	-0.0824096	-0.108837	-0.108863	-0.106403	-0.123057	-0.113657	-0.0951546	-0.0312698	-0.0082423	-0.00438201	-0.0157824	-0.0244446	-0.0218902	-0.0202719	-0.0131914
NaN	0.0352054	-0.0568898	-0.0943349	-0.107358	-0.0883391	-0.125102	-0.0508178	-0.0413802	-0.00604466	0.00700254	-0.0287144	0.00397687	-0.00726524	0.0217178	0.014819	0.0387787	0.0547223	0.033131	0.0173351	-0.00700468	0.018825	0.0236398	0.066826	0.061087	0.00268385	-0.0097853	-0.0739545	-0.0595774	-0.0356816	0.0330983	0.03848	0.0494606	0.0362479	0.0187975	-0.0411411	-0.059715	-0.051415	-0.0473932	-0.0673836	-0.0529879	-0.0375545	0.0232871	0.0422429	0.0415022	0.0267605	0.0169645	0.0184545	0.0232576	0.0307652
NaN	0.0871278	-0.0391171	-0.0228057	0.0166481	0.066824	0.0642587	0.0820166	0.114777	0.143628	0.157107	0.133482	0.148027	0.118614	0.0993392	0.0904375	0.128387	0.139176	0.149531	0.122414	0.121786	0.141407	0.148836	0.183768	0.209773	0.205619	0.184914	0.0969275	0.0920356	0.129666	0.166106	0.136273	0.170969	0.18549	0.195201	0.175579	0.16639	0.175364	0.203571	0.212052	0.234238	0.241627	0.275518	0.27078	0.253137	0.240256	0.23798	0.239087	0.240701	0.237935
NaN	0.143817	0.0681256	0.0971712	0.152972	0.198317	0.208666	0.183724	0.241974	0.312543	0.327298	0.33102	0.349721	0.313135	0.287716	0.275416	0.302615	0.305359	0.3086	0.263499	0.294767	0.307535	0.317828	0.333321	0.36697	0.385739	0.357556	0.240532	0.223492	0.239609	0.269202	0.248839	0.29986	0.323067	0.337822	0.331726	0.335257	0.354025	0.381792	0.409545	0.422418	0.423752	0.438377	0.430423	0.422221	0.416494	0.436528	0.435944	0.425779	0.412764
[truncated: 138 more rows]
[truncated: 916 more columns]

## Sheet: Panel b
Auto-correlation matrix values for Extended Data Panel 2b							(Correlation values; dimensionless quantities between -1 and 1)
[truncated: 966 more rows]
[truncated: 916 more columns]

[truncated: 4 more sheets: Panel c, Panel d, Panel e, Panel f]
