# Supplementary material for: DynamicAtlas: a morphodynamic atlas for Drosophila development
Source: Nat Methods. 2025 Dec 24;23(1):260–70. doi: 10.1038/s41592-025-02897-8 (PMC12791008; doi:10.1038/s41592-025-02897-8)
Supplement: Supplementary file 14 — Statistical source data in Excel format, with separate panels on separate tabs. [file 41592_2025_2897_MOESM14_ESM.xlsx]

## Sheet: Panel a
Spatially-averaged residual values between PIV and PTV flows for Extended Data Panel 3a							(Normalized residual values, dimensionless quantities between 0 and 2)
Residual (blue curve)
Morphological time (min)	1	2	3	4	5	6	7	8	9	10	11	12	13	14	15	16	17	18	19	20	21	22	23	24	25	26	27	28	29	30	31	32	33	34	35	36	37	38	39	40	41	42	43	44	45	46	47
Residual	0.149064	0.116601	0.076902	0.0918377	0.0870644	0.0752545	0.0497417	0.0461664	0.0556096	0.0732261	0.0911158	0.114306	0.114133	0.110126	0.115768	0.138588	0.130838	0.10092	0.0482477	0.0589988	0.0519054	0.0536012	0.0830121	0.0937347	0.112341	0.117943	0.102475	0.0916484	0.221748	0.335919	0.376022	0.300697	0.185924	0.110116	0.0608125	0.0585905	0.0741978	0.0833151	0.108407	0.0916371	0.0853437	0.0843862	0.0655053	0.0504682	0.0401568	0.0504667	0.0515925
Residual, spatially-truncated (red curve)
Morphological time (min)	1	2	3	4	5	6	7	8	9	10	11	12	13	14	15	16	17	18	19	20	21	22	23	24	25	26	27	28	29	30	31	32	33	34	35	36	37	38	39	40	41	42	43	44	45	46	47
Residual	0.158714	0.128825	0.091509	0.134086	0.141859	0.112065	0.0913408	0.0809062	0.077789	0.0859019	0.0878818	0.101757	0.0938349	0.0945004	0.103821	0.116783	0.105277	0.0896809	0.0528226	0.0622141	0.0432617	0.026332	0.0226257	0.0271783	0.0312185	0.0243606	0.0235205	0.0266116	0.0434737	0.0862535	0.117687	0.100869	0.0733369	0.0505524	0.0443545	0.0401921	0.0336584	0.0364716	0.0457327	0.0474228	0.0489107	0.0654764	0.0629809	0.0583147	0.0450587	0.0587459	0.0566191
