# Supplementary material for: DynamicAtlas: a morphodynamic atlas for Drosophila development
Source: Nat Methods. 2025 Dec 24;23(1):260–70. doi: 10.1038/s41592-025-02897-8 (PMC12791008; doi:10.1038/s41592-025-02897-8)
Supplement: Supplementary file 15 — Statistical source data in Excel format, with separate panels on separate tabs. [file 41592_2025_2897_MOESM15_ESM.xlsx]

## Sheet: Panel b
Source data for the RMS tissue velocity curves shown in Extended Data panel 8b (NaN = no data available for this sample at this sample timepoint)										(Velocities, units of µm/min)
21˚C
Sample # \ Ensemble Time (min)	215	220	225	230	235	240	245	250	255	260	265	270	275	280	285	290	295	300	305	310	315	320	325	330	335	340	345	350
1	0.0297648	0.0408665	0.0395228	0.0647124	0.12445	0.231773	0.411099	0.508919	0.403345	0.457364	0.462141	0.497607	0.609163	0.728379	0.917596	1.02298	1.14344	1.45004	1.4894	1.36559	1.35505	1.22669	1.41213	1.70427	0.934759	0.280558	0.196021	0
23˚C
Sample # \ Ensemble Time (min)	215	220	225	230	235	240	245	250	255	260	265	270	275	280	285	290	295	300	305	310	315	320	325	330	335	340	345	350
1	NaN	NaN	0.0295664	0.0517398	0.0396662	0.0825602	0.140479	0.172534	0.187485	0.279579	0.447162	0.441744	0.495651	0.588522	0.662169	0.657098	0.821095	0.949188	1.15713	1.41763	1.35813	1.47568	1.48927	1.55612	1.38984	0.470552	0.191523	0.109207
25˚C
Sample # \ Ensemble Time (min)	215	220	225	230	235	240	245	250	255	260	265	270	275	280	285	290	295	300	305	310	315	320	325	330	335	340	345	350
1	NaN	0.0763073	0.036677	0.0359663	0.0530317	0.0632423	0.0858168	0.262097	0.325996	0.42485	0.623488	0.641801	0.782606	0.780658	0.775107	0.932411	0.977217	0.877268	1.07661	1.23604	1.38807	1.41891	1.33693	1.85094	0.624926	0.191258	0	0
27˚C
Sample # \ Ensemble Time (min)	215	220	225	230	235	240	245	250	255	260	265	270	275	280	285	290	295	300	305	310	315	320	325	330	335	340	345	350
1	NaN	0.0940211	0.0841925	0.131207	0.0809924	0.0475527	0.0610085	0.100404	0.188925	0.222418	0.281219	0.497831	0.721191	0.7787	0.835522	0.897909	1.03241	1.19289	1.44805	1.61215	1.6721	1.86361	1.86443	1.9588	1.6822	0.412304	0.204036	0.17289
