# Supplementary material for: DynamicAtlas: a morphodynamic atlas for Drosophila development
Source: Nat Methods. 2025 Dec 24;23(1):260–70. doi: 10.1038/s41592-025-02897-8 (PMC12791008; doi:10.1038/s41592-025-02897-8)
Supplement: Supplementary file 16 — Statistical source data in Excel format, with separate panels on separate tabs. [file 41592_2025_2897_MOESM16_ESM.xlsx]

## Sheet: Extended Data Fig. 10
Auto-correlation matrix values for Extended Data Fig. 10							(Correlation values; dimensionless quantities between -1 and 1)
1	0.865427	0.581777	0.355034	0.273687	0.269657	0.300343	0.308718	0.278193	0.255514	0.263481	0.266491	0.28219	0.301448	0.286018	0.251571	0.229472	0.248488	0.252213	0.217704	0.174689	0.191081	0.240482	0.295766	0.308962	0.271868	0.237815	0.211879	0.221577	0.244064	0.255256	0.230946	0.193118	0.164392	0.157998	0.152373	0.149583	0.121574	0.120226	0.130219	0.157515	0.138952	0.100663	0.0602383	0.0396668	0.0384981	0.0534366	0.0805464	0.10784	0.116944
0.865427	1	0.87079	0.646544	0.442689	0.33308	0.291967	0.273412	0.231343	0.222727	0.243562	0.26019	0.251854	0.25345	0.23398	0.219609	0.223476	0.258625	0.280968	0.273197	0.267731	0.29966	0.34004	0.364002	0.359636	0.310037	0.288055	0.278625	0.305254	0.323328	0.322072	0.296896	0.272266	0.26388	0.264544	0.263586	0.249444	0.210781	0.198332	0.206417	0.216235	0.188232	0.135551	0.103507	0.0895057	0.11669	0.144514	0.176919	0.189576	0.179354
0.581777	0.87079	1	0.895653	0.670493	0.434364	0.294594	0.222974	0.177525	0.186898	0.234782	0.274145	0.266	0.253081	0.234989	0.226435	0.241393	0.273352	0.303596	0.311034	0.328692	0.365909	0.395427	0.395938	0.382313	0.329711	0.321192	0.325317	0.363512	0.374032	0.359829	0.33933	0.332429	0.343042	0.34399	0.339117	0.311341	0.269623	0.257192	0.2679	0.261387	0.22393	0.166041	0.146625	0.14168	0.1898	0.222921	0.255185	0.251468	0.227764
0.355034	0.646544	0.895653	1	0.884396	0.657081	0.429412	0.28001	0.176383	0.184731	0.253408	0.323875	0.318827	0.292754	0.262353	0.245958	0.257558	0.290875	0.331553	0.348054	0.367968	0.395432	0.411317	0.397768	0.379295	0.32462	0.321201	0.335788	0.384673	0.396825	0.373524	0.356321	0.362629	0.390474	0.398248	0.394275	0.351675	0.293463	0.26644	0.275065	0.261033	0.220169	0.162502	0.151681	0.15447	0.215741	0.253611	0.290129	0.277016	0.247412
0.273687	0.442689	0.670493	0.884396	1	0.896191	0.691002	0.459909	0.296239	0.277778	0.341713	0.407145	0.396764	0.370346	0.332107	0.298883	0.296455	0.332196	0.382596	0.394888	0.389432	0.390285	0.395532	0.389516	0.376072	0.324339	0.309396	0.323991	0.371216	0.38783	0.356064	0.327548	0.323881	0.347471	0.366263	0.384678	0.368989	0.32239	0.291418	0.296515	0.28108	0.236895	0.185138	0.179105	0.190217	0.241811	0.269339	0.297357	0.28882	0.275588
0.269657	0.33308	0.434364	0.657081	0.896191	1	0.905974	0.689116	0.43061	0.348308	0.371436	0.428447	0.417261	0.394967	0.346153	0.296289	0.280298	0.323802	0.383498	0.395812	0.374799	0.361636	0.36083	0.358678	0.340387	0.287032	0.261727	0.278136	0.326797	0.361493	0.343863	0.318586	0.303486	0.312682	0.331817	0.35857	0.354074	0.302881	0.261587	0.262475	0.2591	0.22471	0.183109	0.17914	0.191065	0.23015	0.244812	0.264862	0.259727	0.257037
0.300343	0.291967	0.294594	0.429412	0.691002	0.905974	1	0.895675	0.651702	0.482686	0.430314	0.429712	0.414646	0.402949	0.353594	0.30904	0.288301	0.33628	0.386208	0.391884	0.356273	0.333109	0.331194	0.337809	0.32409	0.272924	0.237669	0.23988	0.277182	0.321029	0.326743	0.306307	0.274058	0.255477	0.264263	0.2955	0.314559	0.283508	0.251167	0.254234	0.265031	0.244422	0.214242	0.205435	0.208681	0.220276	0.216101	0.222426	0.226969	0.240759
0.308718	0.273412	0.222974	0.28001	0.459909	0.689116	0.895675	1	0.880034	0.708446	0.553403	0.455374	0.409265	0.418696	0.385247	0.359361	0.335075	0.37179	0.39555	0.390754	0.3497	0.328473	0.329492	0.347261	0.340015	0.302148	0.262484	0.247493	0.258326	0.296102	0.318927	0.303094	0.247864	0.191626	0.174209	0.207586	0.263173	0.284995	0.281377	0.292352	0.309419	0.301382	0.284135	0.270787	0.261506	0.238956	0.217533	0.208664	0.223056	0.245896
0.278193	0.231343	0.177525	0.176383	0.296239	0.43061	0.651702	0.880034	1	0.923606	0.753353	0.527281	0.424695	0.429279	0.426918	0.424258	0.403922	0.418569	0.402944	0.372456	0.314742	0.293817	0.304298	0.350389	0.37099	0.368172	0.330127	0.29217	0.257066	0.259144	0.271583	0.242658	0.165725	0.0773251	0.0440898	0.0952318	0.218229	0.326432	0.367132	0.38079	0.385127	0.376618	0.375392	0.363193	0.349849	0.287607	0.247485	0.21742	0.246069	0.285414
0.255514	0.222727	0.186898	0.184731	0.277778	0.348308	0.482686	0.708446	0.923606	1	0.909799	0.688292	0.515507	0.479732	0.46716	0.462765	0.444339	0.450735	0.434322	0.397689	0.334578	0.310655	0.318386	0.370158	0.394312	0.404815	0.372416	0.343258	0.301575	0.286268	0.273001	0.231492	0.156075	0.0757791	0.0468011	0.108183	0.249399	0.379815	0.427315	0.434856	0.422283	0.403488	0.401278	0.393821	0.386839	0.328529	0.29324	0.262785	0.289512	0.323158
0.263481	0.243562	0.234782	0.253408	0.341713	0.371436	0.430314	0.553403	0.753353	0.909799	1	0.892416	0.723509	0.593272	0.522362	0.478911	0.4667	0.481861	0.478881	0.438688	0.365365	0.33642	0.340728	0.389163	0.406449	0.408253	0.381587	0.373967	0.357844	0.347391	0.314696	0.262517	0.202629	0.151618	0.143915	0.203252	0.316317	0.406178	0.431525	0.432944	0.41425	0.382325	0.366949	0.359704	0.360995	0.328628	0.304651	0.284727	0.302599	0.330117
0.266491	0.26019	0.274145	0.323875	0.407145	0.428447	0.429712	0.455374	0.527281	0.688292	0.892416	1	0.910684	0.753331	0.590232	0.488999	0.454413	0.47961	0.499816	0.472163	0.40542	0.371359	0.363001	0.38422	0.373422	0.343553	0.317267	0.335834	0.364711	0.380864	0.346321	0.296832	0.258105	0.242482	0.254746	0.30073	0.353323	0.369331	0.354672	0.352949	0.338297	0.30209	0.266897	0.253923	0.257298	0.26237	0.259203	0.260547	0.265719	0.277491
0.28219	0.251854	0.266	0.318827	0.396764	0.417261	0.414646	0.409265	0.424695	0.515507	0.723509	0.910684	1	0.921512	0.765073	0.57595	0.469462	0.451339	0.461827	0.429079	0.364078	0.342173	0.347159	0.369799	0.355434	0.312746	0.280489	0.289795	0.321167	0.34942	0.334382	0.290619	0.244022	0.213229	0.219571	0.256836	0.297963	0.297392	0.280229	0.284072	0.284609	0.25357	0.221974	0.208286	0.209519	0.205619	0.189918	0.186195	0.194869	0.217578
0.301448	0.25345	0.253081	0.292754	0.370346	0.394967	0.402949	0.418696	0.429279	0.479732	0.593272	0.753331	0.921512	1	0.925675	0.742729	0.547412	0.458914	0.432057	0.395309	0.341992	0.336961	0.35731	0.383803	0.371628	0.327403	0.290273	0.278405	0.291118	0.314694	0.319822	0.287614	0.232378	0.176616	0.164131	0.199052	0.259231	0.283644	0.280759	0.286442	0.293201	0.271071	0.250011	0.236786	0.232424	0.20982	0.185573	0.176052	0.193944	0.222201
0.286018	0.23398	0.234989	0.262353	0.332107	0.346153	0.353594	0.385247	0.426918	0.46716	0.522362	0.590232	0.765073	0.925675	1	0.901731	0.703509	0.524128	0.436801	0.376018	0.332622	0.339963	0.368583	0.403626	0.398761	0.366116	0.331853	0.310798	0.305966	0.316021	0.326612	0.302794	0.248436	0.17781	0.148443	0.179461	0.260873	0.318023	0.336006	0.340366	0.342468	0.319936	0.308515	0.299483	0.294265	0.258887	0.22819	0.212311	0.234529	0.264731
0.251571	0.219609	0.226435	0.245958	0.298883	0.296289	0.30904	0.359361	0.424258	0.462765	0.478911	0.488999	0.57595	0.742729	0.901731	1	0.903016	0.715413	0.540113	0.436026	0.380161	0.385206	0.403718	0.435058	0.432533	0.41272	0.390374	0.37686	0.367895	0.361445	0.364398	0.345325	0.306896	0.244212	0.210354	0.236321	0.322771	0.395568	0.419175	0.419337	0.41269	0.396326	0.386215	0.373223	0.359268	0.32617	0.306805	0.297461	0.318163	0.337254
0.229472	0.223476	0.241393	0.257558	0.296455	0.280298	0.288301	0.335075	0.403922	0.444339	0.4667	0.454413	0.469462	0.547412	0.703509	0.903016	1	0.909126	0.736069	0.566711	0.466955	0.443174	0.453184	0.487987	0.48992	0.478645	0.461063	0.462776	0.458977	0.443815	0.424034	0.39522	0.369726	0.328672	0.30853	0.335029	0.412483	0.473451	0.49055	0.491464	0.483421	0.469555	0.455307	0.441609	0.429192	0.412799	0.404603	0.398644	0.410177	0.419513
0.248488	0.258625	0.273352	0.290875	0.332196	0.323802	0.33628	0.37179	0.418569	0.450735	0.481861	0.47961	0.451339	0.458914	0.524128	0.715413	0.909126	1	0.919777	0.764253	0.602136	0.525766	0.506545	0.536941	0.537777	0.520281	0.498419	0.507769	0.51435	0.505197	0.473768	0.436019	0.413607	0.387675	0.382096	0.410362	0.471931	0.504786	0.507741	0.514822	0.517957	0.511205	0.491564	0.475725	0.464794	0.464014	0.46283	0.458258	0.460413	0.465501
0.252213	0.280968	0.303596	0.331553	0.382596	0.383498	0.386208	0.39555	0.402944	0.434322	0.478881	0.499816	0.461827	0.432057	0.436801	0.540113	0.736069	0.919777	1	0.929011	0.781595	0.643113	0.575662	0.570396	0.554868	0.51572	0.484678	0.504433	0.534091	0.547394	0.517368	0.480929	0.461553	0.448149	0.449839	0.476058	0.512707	0.511377	0.498985	0.511288	0.522323	0.510992	0.482234	0.467516	0.464463	0.484415	0.487899	0.485008	0.474421	0.473705
0.217704	0.273197	0.311034	0.348054	0.394888	0.395812	0.391884	0.390754	0.372456	0.397689	0.438688	0.472163	0.429079	0.395309	0.376018	0.436026	0.566711	0.764253	0.929011	1	0.929167	0.786846	0.649187	0.583166	0.532238	0.473161	0.440872	0.467637	0.516369	0.548183	0.533166	0.509584	0.493765	0.482028	0.478905	0.500167	0.51975	0.499978	0.476822	0.488782	0.500974	0.488706	0.454257	0.437841	0.432058	0.459629	0.464488	0.46442	0.445915	0.438814
0.174689	0.267731	0.328692	0.367968	0.389432	0.374799	0.356273	0.3497	0.314742	0.334578	0.365365	0.40542	0.364078	0.341992	0.332622	0.380161	0.466955	0.602136	0.781595	0.929167	1	0.930184	0.792201	0.657059	0.555901	0.461576	0.432066	0.462861	0.525286	0.563488	0.56115	0.54867	0.540167	0.530804	0.523557	0.540484	0.54854	0.51719	0.483684	0.490109	0.498623	0.487879	0.451194	0.435995	0.427151	0.462659	0.472255	0.47798	0.456005	0.437765
0.191081	0.29966	0.365909	0.395432	0.390285	0.361636	0.333109	0.328473	0.293817	0.310655	0.33642	0.371359	0.342173	0.336961	0.339963	0.385206	0.443174	0.525766	0.643113	0.786846	0.930184	1	0.937419	0.808144	0.656357	0.523862	0.483999	0.512036	0.571362	0.599205	0.597705	0.583101	0.57334	0.557608	0.548137	0.564573	0.578387	0.548943	0.516146	0.521073	0.532803	0.528377	0.494294	0.480488	0.468314	0.502936	0.514723	0.522307	0.505704	0.482263
0.240482	0.34004	0.395427	0.411317	0.395532	0.36083	0.331194	0.329492	0.304298	0.318386	0.340728	0.363001	0.347159	0.35731	0.368583	0.403718	0.453184	0.506545	0.575662	0.649187	0.792201	0.937419	1	0.939074	0.801476	0.634918	0.570625	0.575321	0.617098	0.625671	0.61465	0.591201	0.577528	0.55497	0.546335	0.564406	0.592534	0.573194	0.549749	0.55657	0.573248	0.571268	0.54166	0.530026	0.520357	0.550402	0.562872	0.568878	0.560737	0.538175
0.295766	0.364002	0.395938	0.397768	0.389516	0.358678	0.337809	0.347261	0.350389	0.370158	0.389163	0.38422	0.369799	0.383803	0.403626	0.435058	0.487987	0.536941	0.570396	0.583166	0.657059	0.808144	0.939074	1	0.937127	0.799317	0.696128	0.65831	0.652718	0.638407	0.614444	0.585223	0.566304	0.535267	0.525069	0.548284	0.601023	0.605822	0.601151	0.611908	0.63093	0.62488	0.600467	0.590065	0.586169	0.605853	0.614129	0.612873	0.611446	0.596672
0.308962	0.359636	0.382313	0.379295	0.376072	0.340387	0.32409	0.340015	0.37099	0.394312	0.406449	0.373422	0.355434	0.371628	0.398761	0.432533	0.48992	0.537777	0.554868	0.532238	0.555901	0.656357	0.801476	0.937127	1	0.939257	0.840609	0.73869	0.66524	0.612782	0.582357	0.558583	0.541182	0.508877	0.49645	0.523117	0.594326	0.623408	0.635268	0.646486	0.659274	0.644803	0.623078	0.613515	0.615312	0.627566	0.634709	0.631469	0.634471	0.625716
0.271868	0.310037	0.329711	0.32462	0.324339	0.287032	0.272924	0.302148	0.368172	0.404815	0.408253	0.343553	0.312746	0.327403	0.366116	0.41272	0.478645	0.520281	0.51572	0.473161	0.461576	0.523862	0.634918	0.799317	0.939257	1	0.953389	0.843475	0.695912	0.594542	0.545194	0.527149	0.506281	0.466824	0.448422	0.481723	0.576143	0.636097	0.663655	0.672202	0.67541	0.656328	0.64198	0.637914	0.645513	0.648628	0.649768	0.639834	0.644942	0.642933
0.237815	0.288055	0.321192	0.321201	0.309396	0.261727	0.237669	0.262484	0.330127	0.372416	0.381587	0.317267	0.280489	0.290273	0.331853	0.390374	0.461063	0.498419	0.484678	0.440872	0.432066	0.483999	0.570625	0.696128	0.840609	0.953389	1	0.940984	0.795241	0.649534	0.572174	0.540502	0.518307	0.478917	0.460614	0.493105	0.584845	0.641398	0.665295	0.669662	0.671734	0.656259	0.643093	0.638582	0.642456	0.646656	0.648764	0.641156	0.645227	0.640107
0.211879	0.278625	0.325317	0.335788	0.323991	0.278136	0.23988	0.247493	0.29217	0.343258	0.373967	0.335834	0.289795	0.278405	0.310798	0.37686	0.462776	0.507769	0.504433	0.467637	0.462861	0.512036	0.575321	0.65831	0.73869	0.843475	0.940984	1	0.930432	0.798556	0.671901	0.599695	0.56416	0.533606	0.526899	0.56273	0.636745	0.662378	0.663869	0.664507	0.671055	0.660834	0.644977	0.641282	0.644781	0.661211	0.665027	0.657156	0.653515	0.643877
0.221577	0.305254	0.363512	0.384673	0.371216	0.326797	0.277182	0.258326	0.257066	0.301575	0.357844	0.364711	0.321167	0.291118	0.305966	0.367895	0.458977	0.51435	0.534091	0.516369	0.525286	0.571362	0.617098	0.652718	0.66524	0.695912	0.795241	0.930432	1	0.943011	0.820754	0.698908	0.644879	0.61975	0.626608	0.655964	0.69046	0.662348	0.631669	0.629378	0.645782	0.641944	0.618828	0.60985	0.607284	0.640539	0.651335	0.651396	0.638463	0.61888
0.244064	0.323328	0.374032	0.396825	0.38783	0.361493	0.321029	0.296102	0.259144	0.286268	0.347391	0.380864	0.34942	0.314694	0.316021	0.361445	0.443815	0.505197	0.547394	0.548183	0.563488	0.599205	0.625671	0.638407	0.612782	0.594542	0.649534	0.798556	0.943011	1	0.939541	0.823411	0.732239	0.683229	0.677489	0.696529	0.703199	0.641791	0.593566	0.594092	0.620125	0.620807	0.594196	0.583551	0.579523	0.620353	0.63045	0.631554	0.612354	0.591587
0.255256	0.322072	0.359829	0.373524	0.356064	0.343863	0.326743	0.318927	0.271583	0.273001	0.314696	0.346321	0.334382	0.319822	0.326612	0.364398	0.424034	0.473768	0.517368	0.533166	0.56115	0.597705	0.61465	0.614444	0.582357	0.545194	0.572174	0.671901	0.820754	0.939541	1	0.946547	0.849774	0.740614	0.691869	0.684845	0.68533	0.62079	0.573786	0.575561	0.611971	0.624591	0.606508	0.594885	0.582585	0.610572	0.610926	0.607362	0.588927	0.569368
0.230946	0.296896	0.33933	0.356321	0.327548	0.318586	0.306307	0.303094	0.242658	0.231492	0.262517	0.296832	0.290619	0.287614	0.302794	0.345325	0.39522	0.436019	0.480929	0.509584	0.54867	0.583101	0.591201	0.585223	0.558583	0.527149	0.540502	0.599695	0.698908	0.823411	0.946547	1	0.952104	0.83825	0.741889	0.696029	0.669772	0.598466	0.552524	0.554571	0.594321	0.613122	0.59986	0.589821	0.575592	0.603168	0.603469	0.600466	0.578306	0.55295
0.193118	0.272266	0.332429	0.362629	0.323881	0.303486	0.274058	0.247864	0.165725	0.156075	0.202629	0.258105	0.244022	0.232378	0.248436	0.306896	0.369726	0.413607	0.461553	0.493765	0.540167	0.57334	0.577528	0.566304	0.541182	0.506281	0.518307	0.56416	0.644879	0.732239	0.849774	0.952104	1	0.946288	0.857477	0.775366	0.702919	0.596034	0.5369	0.532764	0.56993	0.589098	0.574647	0.565182	0.552501	0.59599	0.609458	0.618056	0.590235	0.551228
0.164392	0.26388	0.343042	0.390474	0.347471	0.312682	0.255477	0.191626	0.0773251	0.0757791	0.151618	0.242482	0.213229	0.176616	0.17781	0.244212	0.328672	0.387675	0.448149	0.482028	0.530804	0.557608	0.55497	0.535267	0.508877	0.466824	0.478917	0.533606	0.61975	0.683229	0.740614	0.83825	0.946288	1	0.963317	0.883589	0.752388	0.592403	0.503261	0.493692	0.52086	0.530071	0.500481	0.488355	0.481634	0.557632	0.595916	0.624965	0.589094	0.533996
0.157998	0.264544	0.34399	0.398248	0.366263	0.331817	0.264263	0.174209	0.0440898	0.0468011	0.143915	0.254746	0.219571	0.164131	0.148443	0.210354	0.30853	0.382096	0.449839	0.478905	0.523557	0.548137	0.546335	0.525069	0.49645	0.448422	0.460614	0.526899	0.626608	0.677489	0.691869	0.741889	0.857477	0.963317	1	0.961672	0.831489	0.631858	0.510591	0.489678	0.511104	0.513216	0.472544	0.458738	0.45699	0.549327	0.597954	0.635463	0.598752	0.54273
0.152373	0.263586	0.339117	0.394275	0.384678	0.35857	0.2955	0.207586	0.0952318	0.108183	0.203252	0.30073	0.256836	0.199052	0.179461	0.236321	0.335029	0.410362	0.476058	0.500167	0.540484	0.564573	0.564406	0.548284	0.523117	0.481723	0.493105	0.56273	0.655964	0.696529	0.684845	0.696029	0.775366	0.883589	0.961672	1	0.932513	0.75528	0.607422	0.566673	0.571135	0.566892	0.522657	0.510697	0.512374	0.600539	0.644411	0.675647	0.643324	0.596435
0.149583	0.249444	0.311341	0.351675	0.368989	0.354074	0.314559	0.263173	0.218229	0.249399	0.316317	0.353323	0.297963	0.259231	0.260873	0.322771	0.412483	0.471931	0.512707	0.51975	0.54854	0.578387	0.592534	0.601023	0.594326	0.576143	0.584845	0.636745	0.69046	0.703199	0.68533	0.669772	0.702919	0.752388	0.831489	0.932513	1	0.924094	0.801154	0.730394	0.706121	0.690459	0.655777	0.648709	0.649731	0.704681	0.727267	0.738096	0.720117	0.692348
0.121574	0.210781	0.269623	0.293463	0.32239	0.302881	0.283508	0.284995	0.326432	0.379815	0.406178	0.369331	0.297392	0.283644	0.318023	0.395568	0.473451	0.504786	0.511377	0.499978	0.51719	0.548943	0.573194	0.605822	0.623408	0.636097	0.641398	0.662378	0.662348	0.641791	0.62079	0.598466	0.596034	0.592403	0.631858	0.75528	0.924094	1	0.953667	0.88379	0.814964	0.774258	0.74239	0.738738	0.737516	0.756068	0.761546	0.755839	0.753388	0.739572
0.120226	0.198332	0.257192	0.26644	0.291418	0.261587	0.251167	0.281377	0.367132	0.427315	0.431525	0.354672	0.280229	0.280759	0.336006	0.419175	0.49055	0.507741	0.498985	0.476822	0.483684	0.516146	0.549749	0.601151	0.635268	0.663655	0.665295	0.663869	0.631669	0.593566	0.573786	0.552524	0.5369	0.503261	0.510591	0.607422	0.801154	0.953667	1	0.968556	0.897132	0.826625	0.780804	0.767953	0.76469	0.76581	0.764462	0.752617	0.758717	0.752317
0.130219	0.206417	0.2679	0.275065	0.296515	0.262475	0.254234	0.292352	0.38079	0.434856	0.432944	0.352949	0.284072	0.286442	0.340366	0.419337	0.491464	0.514822	0.511288	0.488782	0.490109	0.521073	0.55657	0.611908	0.646486	0.672202	0.669662	0.664507	0.629378	0.594092	0.575561	0.554571	0.532764	0.493692	0.489678	0.566673	0.730394	0.88379	0.968556	1	0.964322	0.894279	0.824818	0.794444	0.78357	0.781743	0.777391	0.762386	0.769441	0.768335
0.157515	0.216235	0.261387	0.261033	0.28108	0.2591	0.265031	0.309419	0.385127	0.422283	0.41425	0.338297	0.284609	0.293201	0.342468	0.41269	0.483421	0.517957	0.522323	0.500974	0.498623	0.532803	0.573248	0.63093	0.659274	0.67541	0.671734	0.671055	0.645782	0.620125	0.611971	0.594321	0.56993	0.52086	0.511104	0.571135	0.706121	0.814964	0.897132	0.964322	1	0.968499	0.905413	0.85415	0.826666	0.81202	0.797735	0.773668	0.779197	0.784438
0.138952	0.188232	0.22393	0.220169	0.236895	0.22471	0.244422	0.301382	0.376618	0.403488	0.382325	0.30209	0.25357	0.271071	0.319936	0.396326	0.469555	0.511205	0.510992	0.488706	0.487879	0.528377	0.571268	0.62488	0.644803	0.656328	0.656259	0.660834	0.641944	0.620807	0.624591	0.613122	0.589098	0.530071	0.513216	0.566892	0.690459	0.774258	0.826625	0.894279	0.968499	1	0.972615	0.924982	0.876733	0.840158	0.809265	0.773041	0.775945	0.782702
0.100663	0.135551	0.166041	0.162502	0.185138	0.183109	0.214242	0.284135	0.375392	0.401278	0.366949	0.266897	0.221974	0.250011	0.308515	0.386215	0.455307	0.491564	0.482234	0.454257	0.451194	0.494294	0.54166	0.600467	0.623078	0.64198	0.643093	0.644977	0.618828	0.594196	0.606508	0.59986	0.574647	0.500481	0.472544	0.522657	0.655777	0.74239	0.780804	0.824818	0.905413	0.972615	1	0.979201	0.934243	0.870776	0.816839	0.761572	0.76388	0.774888
0.0602383	0.103507	0.146625	0.151681	0.179105	0.17914	0.205435	0.270787	0.363193	0.393821	0.359704	0.253923	0.208286	0.236786	0.299483	0.373223	0.441609	0.475725	0.467516	0.437841	0.435995	0.480488	0.530026	0.590065	0.613515	0.637914	0.638582	0.641282	0.60985	0.583551	0.594885	0.589821	0.565182	0.488355	0.458738	0.510697	0.648709	0.738738	0.767953	0.794444	0.85415	0.924982	0.979201	1	0.979573	0.920267	0.849714	0.780837	0.777607	0.789874
0.0396668	0.0895057	0.14168	0.15447	0.190217	0.191065	0.208681	0.261506	0.349849	0.386839	0.360995	0.257298	0.209519	0.232424	0.294265	0.359268	0.429192	0.464794	0.464463	0.432058	0.427151	0.468314	0.520357	0.586169	0.615312	0.645513	0.642456	0.644781	0.607284	0.579523	0.582585	0.575592	0.552501	0.481634	0.45699	0.512374	0.649731	0.737516	0.76469	0.78357	0.826666	0.876733	0.934243	0.979573	1	0.967091	0.901128	0.820764	0.808862	0.81962
0.0384981	0.11669	0.1898	0.215741	0.241811	0.23015	0.220276	0.238956	0.287607	0.328529	0.328628	0.26237	0.205619	0.20982	0.258887	0.32617	0.412799	0.464014	0.484415	0.459629	0.462659	0.502936	0.550402	0.605853	0.627566	0.648628	0.646656	0.661211	0.640539	0.620353	0.610572	0.603168	0.59599	0.557632	0.549327	0.600539	0.704681	0.756068	0.76581	0.781743	0.81202	0.840158	0.870776	0.920267	0.967091	1	0.973656	0.913525	0.881006	0.869901
0.0534366	0.144514	0.222921	0.253611	0.269339	0.244812	0.216101	0.217533	0.247485	0.29324	0.304651	0.259203	0.189918	0.185573	0.22819	0.306805	0.404603	0.46283	0.487899	0.464488	0.472255	0.514723	0.562872	0.614129	0.634709	0.649768	0.648764	0.665027	0.651335	0.63045	0.610926	0.603469	0.609458	0.595916	0.597954	0.644411	0.727267	0.761546	0.764462	0.777391	0.797735	0.809265	0.816839	0.849714	0.901128	0.973656	1	0.975303	0.941763	0.906585
0.0805464	0.176919	0.255185	0.290129	0.297357	0.264862	0.222426	0.208664	0.21742	0.262785	0.284727	0.260547	0.186195	0.176052	0.212311	0.297461	0.398644	0.458258	0.485008	0.46442	0.47798	0.522307	0.568878	0.612873	0.631469	0.639834	0.641156	0.657156	0.651396	0.631554	0.607362	0.600466	0.618056	0.624965	0.635463	0.675647	0.738096	0.755839	0.752617	0.762386	0.773668	0.773041	0.761572	0.780837	0.820764	0.913525	0.975303	1	0.981943	0.938057
0.10784	0.189576	0.251468	0.277016	0.28882	0.259727	0.226969	0.223056	0.246069	0.289512	0.302599	0.265719	0.194869	0.193944	0.234529	0.318163	0.410177	0.460413	0.474421	0.445915	0.456005	0.505704	0.560737	0.611446	0.634471	0.644942	0.645227	0.653515	0.638463	0.612354	0.588927	0.578306	0.590235	0.589094	0.598752	0.643324	0.720117	0.753388	0.758717	0.769441	0.779197	0.775945	0.76388	0.777607	0.808862	0.881006	0.941763	0.981943	1	0.977873
0.116944	0.179354	0.227764	0.247412	0.275588	0.257037	0.240759	0.245896	0.285414	0.323158	0.330117	0.277491	0.217578	0.222201	0.264731	0.337254	0.419513	0.465501	0.473705	0.438814	0.437765	0.482263	0.538175	0.596672	0.625716	0.642933	0.640107	0.643877	0.61888	0.591587	0.569368	0.55295	0.551228	0.533996	0.54273	0.596435	0.692348	0.739572	0.752317	0.768335	0.784438	0.782702	0.774888	0.789874	0.81962	0.869901	0.906585	0.938057	0.977873	1
0.111362	0.146385	0.178109	0.191759	0.238461	0.235499	0.241926	0.264869	0.328169	0.359116	0.351656	0.274619	0.228296	0.24354	0.29135	0.350838	0.419604	0.459075	0.458104	0.41642	0.402064	0.44139	0.498418	0.567077	0.601701	0.626585	0.618983	0.61799	0.580791	0.551914	0.533154	0.513057	0.494704	0.454243	0.456809	0.519647	0.63979	0.706042	0.727139	0.748216	0.77517	0.783147	0.788083	0.805932	0.835374	0.857461	0.864451	0.864998	0.912639	0.971031
0.0889545	0.105937	0.132111	0.152987	0.215275	0.224768	0.240789	0.268272	0.335016	0.363328	0.351542	0.269809	0.227272	0.244206	0.292654	0.349699	0.414193	0.453114	0.449896	0.407711	0.382523	0.407804	0.454621	0.52639	0.568195	0.602494	0.593336	0.590623	0.547577	0.519602	0.501272	0.483791	0.462446	0.416682	0.416174	0.479526	0.603728	0.672694	0.693584	0.714194	0.744374	0.757151	0.769262	0.789489	0.81979	0.834754	0.830883	0.817668	0.854988	0.92419
0.072725	0.0915749	0.126849	0.163531	0.226558	0.232783	0.23552	0.248103	0.295911	0.327772	0.328758	0.268576	0.222229	0.232316	0.277337	0.341901	0.410382	0.451006	0.450195	0.412722	0.388226	0.405744	0.442713	0.50784	0.549794	0.583044	0.576301	0.57883	0.546088	0.521026	0.497152	0.481981	0.474095	0.447391	0.451808	0.507726	0.612248	0.665483	0.676116	0.68951	0.710841	0.719783	0.728808	0.751328	0.784166	0.815335	0.825181	0.823092	0.851172	0.901791
0.0673587	0.109531	0.166912	0.220576	0.27126	0.259303	0.229069	0.206351	0.213903	0.253041	0.283066	0.26911	0.215312	0.209101	0.242834	0.3167	0.396328	0.443325	0.453235	0.423249	0.406148	0.418709	0.445616	0.494814	0.528245	0.550464	0.548688	0.563937	0.555894	0.538414	0.503636	0.487696	0.500301	0.509865	0.527152	0.571313	0.636413	0.65666	0.650434	0.654435	0.658983	0.653379	0.646109	0.667991	0.705819	0.773698	0.813881	0.84077	0.857794	0.878495
0.0845529	0.146008	0.216614	0.276267	0.310777	0.28018	0.222274	0.170221	0.147668	0.190059	0.24515	0.266483	0.213421	0.194166	0.217525	0.289794	0.37394	0.423335	0.440079	0.412634	0.402185	0.419036	0.446947	0.484847	0.506684	0.513234	0.513798	0.539521	0.554261	0.544966	0.502006	0.479785	0.502152	0.537494	0.566756	0.603471	0.637492	0.632133	0.614476	0.613236	0.605019	0.585712	0.563253	0.583041	0.624056	0.717836	0.779214	0.826709	0.838933	0.839534
0.107201	0.172505	0.240046	0.293837	0.32298	0.287597	0.222898	0.163671	0.135212	0.178094	0.237407	0.264453	0.212819	0.19173	0.211795	0.279736	0.365197	0.415595	0.432382	0.398537	0.386287	0.40828	0.444315	0.483921	0.501962	0.503713	0.503858	0.532196	0.550187	0.541075	0.493026	0.464962	0.485464	0.526488	0.561311	0.599774	0.629822	0.62145	0.603227	0.601403	0.589297	0.564643	0.537097	0.555743	0.598887	0.698497	0.764856	0.815254	0.826841	0.823964
0.122439	0.176112	0.230229	0.277572	0.314935	0.284985	0.227723	0.178218	0.167889	0.211374	0.261994	0.269611	0.220615	0.204587	0.228543	0.290327	0.37037	0.417561	0.426604	0.382385	0.360087	0.383539	0.428593	0.478874	0.501735	0.509553	0.50813	0.533344	0.539819	0.52455	0.472528	0.437645	0.448546	0.480648	0.516543	0.563245	0.609551	0.616226	0.604548	0.604076	0.592601	0.568861	0.546674	0.566845	0.61159	0.698163	0.754812	0.795308	0.812654	0.820766
0.119117	0.158804	0.201277	0.244628	0.292103	0.268643	0.222721	0.187735	0.199804	0.244593	0.283075	0.268592	0.220002	0.210155	0.238952	0.298017	0.372438	0.416197	0.416906	0.364568	0.33166	0.350605	0.398705	0.457815	0.489773	0.509084	0.508539	0.527401	0.517199	0.491625	0.437044	0.400743	0.40637	0.429616	0.46338	0.516039	0.580211	0.606224	0.603051	0.602507	0.590444	0.569204	0.554708	0.576617	0.621497	0.692991	0.739706	0.770685	0.793089	0.810418
0.118133	0.151568	0.190619	0.233802	0.281732	0.255119	0.209688	0.179419	0.20213	0.248974	0.284759	0.263093	0.217317	0.210821	0.242892	0.299857	0.366745	0.4029	0.395495	0.340622	0.304525	0.322259	0.370533	0.430843	0.466659	0.490403	0.492168	0.507012	0.490243	0.45998	0.405711	0.370421	0.375031	0.395703	0.426873	0.478802	0.547088	0.582118	0.584105	0.581962	0.565933	0.54286	0.529884	0.55164	0.595294	0.660655	0.705346	0.736254	0.76248	0.782592
0.121101	0.154745	0.192645	0.231592	0.274504	0.242414	0.197327	0.170572	0.199136	0.247446	0.281128	0.256249	0.20921	0.20473	0.238994	0.297293	0.360971	0.391546	0.378395	0.32159	0.285899	0.304994	0.35432	0.414482	0.452303	0.477332	0.479894	0.489168	0.467579	0.434309	0.382132	0.350116	0.355327	0.375952	0.403476	0.452646	0.521542	0.564603	0.572701	0.569655	0.548145	0.521362	0.506076	0.526652	0.568902	0.634384	0.681943	0.716049	0.743699	0.761612
0.129655	0.161836	0.197269	0.230688	0.27027	0.233907	0.188493	0.165929	0.200803	0.250854	0.278553	0.248318	0.200028	0.201592	0.239747	0.298011	0.354607	0.375618	0.355706	0.296753	0.263292	0.286441	0.338684	0.399886	0.438514	0.463764	0.464114	0.46714	0.440542	0.405964	0.356093	0.32659	0.330234	0.348882	0.372014	0.419671	0.490713	0.543093	0.55779	0.554845	0.528873	0.498565	0.481467	0.501491	0.542666	0.606678	0.655502	0.691205	0.721289	0.738835
0.126908	0.149269	0.178849	0.209959	0.25823	0.229077	0.192017	0.17754	0.221573	0.271919	0.291036	0.249729	0.198377	0.204319	0.245479	0.303068	0.355273	0.370599	0.345909	0.28182	0.244362	0.265218	0.318059	0.383362	0.425815	0.456455	0.454255	0.451953	0.417334	0.380598	0.331728	0.304343	0.305739	0.320145	0.339186	0.388441	0.467257	0.531609	0.551731	0.548989	0.521533	0.491746	0.478039	0.49936	0.540301	0.597558	0.64166	0.672784	0.704304	0.724864
0.119627	0.127855	0.151838	0.186351	0.246629	0.228157	0.19663	0.184453	0.231273	0.281748	0.297377	0.250724	0.20174	0.210795	0.252921	0.303564	0.349174	0.35916	0.332929	0.265629	0.224069	0.240988	0.29277	0.361805	0.408254	0.444185	0.439981	0.435162	0.396226	0.359596	0.31196	0.287048	0.288643	0.300539	0.317308	0.366857	0.448897	0.516724	0.537604	0.534412	0.508858	0.481548	0.473164	0.496829	0.538332	0.58917	0.62691	0.653261	0.685508	0.710133
0.106967	0.108116	0.131573	0.173901	0.243188	0.234713	0.204775	0.187327	0.225806	0.275331	0.296705	0.256433	0.211757	0.217742	0.256063	0.29826	0.339845	0.348662	0.325128	0.258454	0.214708	0.227885	0.276336	0.345075	0.391531	0.428292	0.423286	0.420461	0.384643	0.351424	0.304198	0.281521	0.287077	0.302252	0.319349	0.365518	0.441448	0.502167	0.519569	0.515741	0.492464	0.46674	0.460807	0.485984	0.52808	0.577618	0.611922	0.636718	0.667504	0.693295
0.102414	0.106406	0.134562	0.184395	0.254655	0.247698	0.21004	0.181148	0.206542	0.257774	0.289363	0.262051	0.222682	0.22562	0.258594	0.290147	0.325453	0.333199	0.315385	0.253955	0.213053	0.226383	0.27262	0.338391	0.381825	0.414353	0.408559	0.40921	0.381374	0.353444	0.306201	0.283312	0.292239	0.312736	0.332535	0.374372	0.439038	0.486182	0.498998	0.495706	0.474697	0.447981	0.439633	0.46421	0.505868	0.558524	0.593264	0.620197	0.648675	0.672959
0.1062	0.115465	0.14937	0.204222	0.271885	0.262907	0.219645	0.184317	0.198604	0.248858	0.286508	0.270023	0.233505	0.233869	0.262412	0.289645	0.321033	0.327045	0.31135	0.253952	0.216607	0.231265	0.275809	0.337556	0.37724	0.405408	0.400774	0.405348	0.38529	0.361752	0.314621	0.2907	0.301156	0.325865	0.347907	0.386568	0.441632	0.478037	0.487283	0.485136	0.46551	0.437384	0.424721	0.446651	0.485676	0.541139	0.577899	0.608913	0.636014	0.658058
0.114506	0.124273	0.159567	0.21714	0.284881	0.276617	0.231298	0.193715	0.200936	0.250538	0.290355	0.278932	0.242884	0.241086	0.266884	0.291837	0.322787	0.328972	0.316341	0.261477	0.225743	0.239182	0.280527	0.337518	0.372634	0.397738	0.396568	0.407812	0.396715	0.378107	0.332672	0.306365	0.315494	0.340623	0.365121	0.403529	0.452534	0.478442	0.481561	0.479886	0.464682	0.439009	0.424274	0.442638	0.478063	0.534354	0.571429	0.603782	0.629092	0.649883
0.119374	0.129437	0.164626	0.222379	0.28575	0.277712	0.234338	0.197847	0.195345	0.239054	0.277995	0.272991	0.235656	0.229699	0.252244	0.281623	0.319171	0.330144	0.3213	0.268764	0.235376	0.247204	0.284509	0.332641	0.358243	0.376217	0.379894	0.401903	0.404492	0.390999	0.345122	0.315942	0.325843	0.355016	0.381451	0.416969	0.454966	0.468753	0.464286	0.461881	0.450727	0.429096	0.413213	0.427992	0.460404	0.5205	0.561204	0.597081	0.620941	0.638619
0.124381	0.127521	0.156227	0.212056	0.276038	0.272315	0.235305	0.206732	0.205985	0.247645	0.282286	0.275391	0.235958	0.229548	0.251373	0.284752	0.326079	0.341833	0.335021	0.28323	0.24732	0.255057	0.28836	0.332508	0.352222	0.36616	0.371322	0.399756	0.410048	0.398755	0.351225	0.317056	0.323939	0.351682	0.378194	0.413257	0.450385	0.46278	0.45699	0.454539	0.446343	0.42837	0.413554	0.425433	0.454445	0.511461	0.551899	0.587751	0.612737	0.630217
0.130478	0.122753	0.139863	0.187635	0.251302	0.251266	0.225206	0.208736	0.217892	0.255201	0.280442	0.26419	0.225428	0.223155	0.246217	0.281546	0.32194	0.340011	0.331319	0.278623	0.239215	0.24507	0.278769	0.325143	0.346051	0.359678	0.361886	0.385772	0.39194	0.378305	0.329918	0.292523	0.293949	0.316487	0.340723	0.376239	0.419594	0.441538	0.443326	0.443476	0.436774	0.419849	0.406782	0.417194	0.444471	0.495091	0.533945	0.569199	0.598891	0.620331
0.136537	0.113458	0.115878	0.153709	0.220633	0.226392	0.212764	0.209856	0.237205	0.27414	0.290897	0.258748	0.222196	0.225207	0.252902	0.286102	0.319838	0.333626	0.318679	0.264227	0.21902	0.221864	0.255973	0.311888	0.344521	0.367632	0.364611	0.373654	0.362168	0.343215	0.299242	0.264578	0.259737	0.270991	0.291191	0.330105	0.389905	0.428806	0.4424	0.445417	0.439011	0.42063	0.409486	0.419603	0.446101	0.485766	0.518586	0.550036	0.585565	0.615137
0.12795	0.0999351	0.0963961	0.126152	0.189332	0.19439	0.184639	0.17998	0.209012	0.241457	0.258196	0.225238	0.194332	0.196748	0.224671	0.253899	0.284824	0.295652	0.278445	0.224874	0.179585	0.181634	0.215275	0.272552	0.310662	0.337536	0.332504	0.331808	0.310841	0.290147	0.251263	0.222914	0.219371	0.229817	0.249564	0.287111	0.347369	0.388873	0.406346	0.409929	0.40247	0.381858	0.370267	0.380808	0.40994	0.449868	0.482791	0.513884	0.550798	0.583845
0.119909	0.0993448	0.0994715	0.129384	0.18728	0.187956	0.173024	0.156827	0.174471	0.205025	0.23194	0.213064	0.182511	0.176015	0.199089	0.229061	0.263191	0.276196	0.262705	0.214496	0.170503	0.167649	0.194449	0.245512	0.282221	0.307012	0.302313	0.301988	0.28393	0.265267	0.227492	0.203811	0.208193	0.228174	0.253448	0.289413	0.339889	0.370071	0.381041	0.382478	0.371502	0.346938	0.32949	0.338711	0.369505	0.417819	0.456108	0.491449	0.525735	0.556267
0.117329	0.104934	0.106992	0.139408	0.193746	0.192406	0.172958	0.144868	0.145872	0.171896	0.207245	0.205602	0.17319	0.157785	0.171041	0.201871	0.241157	0.262619	0.257187	0.215147	0.173138	0.1663	0.185827	0.225485	0.251947	0.266077	0.2618	0.269655	0.266339	0.253904	0.213385	0.18729	0.198145	0.231326	0.264978	0.298648	0.331643	0.343395	0.342809	0.343018	0.33176	0.307945	0.286226	0.293438	0.32423	0.381925	0.42692	0.467839	0.499358	0.526365
0.13141	0.12812	0.127378	0.162322	0.214157	0.215311	0.194416	0.160819	0.14772	0.171244	0.211887	0.222002	0.181305	0.156986	0.159426	0.191704	0.235741	0.269675	0.275608	0.241834	0.201485	0.190359	0.203305	0.234261	0.252444	0.254758	0.247749	0.261407	0.272355	0.267439	0.223888	0.192269	0.2054	0.24847	0.290532	0.323549	0.342538	0.336376	0.325292	0.325896	0.315896	0.292316	0.264681	0.26816	0.296676	0.361703	0.413662	0.461746	0.491616	0.51431
0.139099	0.134116	0.124335	0.158309	0.208848	0.215024	0.196793	0.162664	0.143018	0.162518	0.200921	0.212404	0.168688	0.142476	0.137349	0.163788	0.204309	0.243937	0.256155	0.228463	0.191706	0.181719	0.193599	0.220133	0.235655	0.231335	0.222371	0.234634	0.251706	0.252084	0.208919	0.1735	0.183946	0.230015	0.274498	0.303628	0.311346	0.29533	0.280912	0.282819	0.275535	0.253824	0.225737	0.227155	0.254874	0.321962	0.378065	0.429923	0.460163	0.48172
0.147843	0.144559	0.131286	0.163983	0.212952	0.218753	0.199658	0.163911	0.142285	0.160503	0.195904	0.205385	0.159889	0.13455	0.125491	0.14544	0.17953	0.219966	0.234786	0.211425	0.177723	0.169974	0.182782	0.207808	0.225271	0.219445	0.209922	0.216842	0.232139	0.23333	0.19111	0.155657	0.163646	0.210029	0.253877	0.280008	0.282743	0.26477	0.252231	0.25548	0.247509	0.223496	0.193194	0.192991	0.220224	0.288115	0.347563	0.402817	0.433923	0.454026
0.145952	0.142502	0.132416	0.165867	0.214773	0.214449	0.191506	0.152806	0.133994	0.151795	0.183417	0.189476	0.147787	0.127935	0.120132	0.133653	0.156667	0.188252	0.199087	0.178735	0.149245	0.144589	0.15793	0.183155	0.205529	0.204005	0.195898	0.19613	0.203665	0.200483	0.158731	0.127145	0.135675	0.181462	0.221772	0.245244	0.246472	0.23254	0.224462	0.229287	0.21956	0.192955	0.162167	0.16193	0.188761	0.254131	0.313317	0.36972	0.402387	0.423964
0.150714	0.150521	0.147861	0.182896	0.229876	0.221859	0.194042	0.154315	0.139799	0.159269	0.189613	0.19313	0.15633	0.141465	0.136734	0.145511	0.15976	0.181106	0.186303	0.166047	0.138189	0.135741	0.149822	0.179007	0.207396	0.211077	0.202108	0.196318	0.195692	0.187894	0.145704	0.118828	0.130336	0.17575	0.212856	0.235188	0.238032	0.228223	0.22365	0.22987	0.218514	0.188743	0.156766	0.157178	0.182413	0.244193	0.300744	0.358519	0.392585	0.415152
0.143943	0.148091	0.156602	0.196434	0.23896	0.222589	0.18756	0.14344	0.127077	0.147479	0.18157	0.190557	0.16067	0.147716	0.145167	0.150187	0.159669	0.171204	0.172848	0.152311	0.127847	0.126192	0.140508	0.172343	0.205959	0.212742	0.202713	0.193756	0.190458	0.179696	0.135709	0.112748	0.13175	0.182574	0.219277	0.238508	0.236627	0.224212	0.219205	0.225033	0.211742	0.178669	0.14517	0.145937	0.170494	0.232544	0.288664	0.34853	0.381045	0.400889
0.142028	0.147197	0.159818	0.199557	0.236062	0.214251	0.175193	0.128213	0.110263	0.131336	0.170849	0.186973	0.163939	0.149559	0.144704	0.143136	0.149398	0.155778	0.156146	0.134605	0.110641	0.107986	0.122316	0.156455	0.193588	0.201059	0.188841	0.177381	0.174318	0.163576	0.119102	0.0976696	0.12152	0.177275	0.215	0.230823	0.222819	0.205941	0.199365	0.20336	0.188233	0.152994	0.118774	0.119333	0.143751	0.206332	0.262181	0.322434	0.352862	0.369893
0.13636	0.140672	0.156675	0.19834	0.233121	0.208408	0.166132	0.114105	0.0908144	0.111619	0.156817	0.183413	0.165066	0.148604	0.139941	0.133799	0.138516	0.141885	0.143071	0.120545	0.0968246	0.0914178	0.104524	0.137371	0.173423	0.178442	0.164549	0.154195	0.154913	0.146062	0.100981	0.0800029	0.107788	0.169418	0.210142	0.224454	0.209893	0.186953	0.176456	0.177791	0.160304	0.123178	0.0872304	0.0863893	0.110717	0.175547	0.232631	0.292878	0.319979	0.333353
0.140709	0.138411	0.150074	0.188821	0.221761	0.200771	0.163201	0.116877	0.0957977	0.116238	0.161939	0.188681	0.174002	0.15627	0.145546	0.133539	0.134454	0.134135	0.133691	0.109534	0.0833912	0.0763219	0.0891214	0.124276	0.159379	0.164278	0.148153	0.138521	0.139531	0.13377	0.0915357	0.0714091	0.0965489	0.154887	0.194223	0.207795	0.193329	0.16999	0.158666	0.157594	0.139534	0.102396	0.0676951	0.0662755	0.0898212	0.151596	0.205118	0.261758	0.286758	0.300538
0.140361	0.135398	0.146382	0.185744	0.217363	0.201655	0.167061	0.124495	0.101895	0.121475	0.166934	0.192361	0.180446	0.162703	0.152398	0.135714	0.133991	0.130772	0.129397	0.104112	0.0774402	0.072062	0.0862581	0.124521	0.159816	0.166469	0.148804	0.138683	0.136817	0.132536	0.0931098	0.0764695	0.101059	0.15628	0.194177	0.207879	0.195107	0.170317	0.157801	0.15555	0.138256	0.10092	0.0669949	0.0664503	0.0901686	0.150675	0.200666	0.253938	0.275245	0.287634
0.140166	0.14051	0.151334	0.188181	0.216627	0.203948	0.171109	0.132722	0.112314	0.133031	0.175084	0.193588	0.181101	0.164256	0.154206	0.131614	0.125597	0.122121	0.121967	0.10043	0.076854	0.0761076	0.0921553	0.132684	0.170188	0.17909	0.160115	0.145654	0.137777	0.131931	0.0941027	0.0789102	0.101325	0.152742	0.189484	0.20534	0.197887	0.176279	0.165304	0.163023	0.145215	0.10661	0.0728672	0.0740545	0.0988484	0.158168	0.205201	0.255055	0.273504	0.284308
0.122992	0.132259	0.14785	0.187062	0.219775	0.207953	0.172047	0.126638	0.102764	0.124067	0.164595	0.182859	0.170155	0.155859	0.144367	0.116175	0.104225	0.101337	0.105127	0.0908269	0.0723074	0.0740545	0.0886537	0.127341	0.16693	0.176866	0.155394	0.133958	0.119887	0.111177	0.0733999	0.0608295	0.0854486	0.138707	0.1771	0.196653	0.192749	0.173347	0.16279	0.162198	0.143812	0.104229	0.0691809	0.072044	0.098434	0.158502	0.20466	0.251972	0.267729	0.276606
0.0994662	0.113521	0.132341	0.174452	0.21744	0.209672	0.177748	0.133999	0.11469	0.136689	0.169965	0.183123	0.165834	0.155641	0.143848	0.116201	0.0994377	0.0951109	0.0993427	0.0892748	0.0737471	0.0742037	0.0859514	0.122416	0.162297	0.172066	0.146675	0.120296	0.102385	0.0924179	0.0547743	0.0426384	0.0669318	0.119761	0.158072	0.181965	0.185435	0.175178	0.167082	0.167333	0.147387	0.109247	0.0751068	0.0780643	0.103536	0.159534	0.20379	0.247694	0.263644	0.272994
0.0714386	0.0794618	0.0997759	0.146729	0.200111	0.198136	0.172715	0.134389	0.123498	0.145486	0.173619	0.180304	0.161544	0.153616	0.144288	0.119165	0.100162	0.0908929	0.0902957	0.0775927	0.0586283	0.0545447	0.0638564	0.103556	0.147352	0.163518	0.13681	0.108017	0.0842284	0.0727244	0.0366559	0.0283637	0.0534528	0.103436	0.137875	0.161786	0.171079	0.170013	0.165977	0.166862	0.147785	0.1135	0.0842975	0.0874636	0.111139	0.158585	0.197518	0.235563	0.252433	0.265082
0.0512255	0.0574258	0.0824599	0.134094	0.191285	0.190816	0.169599	0.139428	0.138485	0.161895	0.184489	0.182985	0.160188	0.153564	0.147173	0.126537	0.107489	0.0925264	0.0849767	0.0672456	0.0454854	0.0391498	0.048363	0.0923659	0.140402	0.163348	0.136849	0.106374	0.0764266	0.0623604	0.0274872	0.0225803	0.0486533	0.0964569	0.12764	0.150648	0.164223	0.171045	0.170237	0.169721	0.148834	0.116655	0.09192	0.0953009	0.116733	0.156022	0.190396	0.224111	0.24153	0.254541
0.042058	0.0492942	0.0784158	0.133385	0.187064	0.183351	0.157879	0.125508	0.125869	0.151162	0.176882	0.175614	0.152526	0.142636	0.136348	0.115523	0.0967417	0.0782059	0.067036	0.0475989	0.0235473	0.0152681	0.0233758	0.0718089	0.125878	0.156078	0.13057	0.0978493	0.0621874	0.0457077	0.0121395	0.0114607	0.0408803	0.0899351	0.120455	0.141379	0.152713	0.160067	0.159829	0.157879	0.134175	0.100769	0.0775447	0.081435	0.102036	0.13795	0.169767	0.201991	0.218251	0.229816
0.0381212	0.0526149	0.084029	0.141079	0.192418	0.187753	0.158302	0.121322	0.117895	0.14456	0.174144	0.176501	0.150625	0.135658	0.125358	0.102734	0.0836697	0.0642026	0.0532095	0.0354806	0.0127196	0.00426458	0.0110746	0.0591206	0.113379	0.143058	0.115847	0.0817174	0.0462691	0.0310989	-0.00105029	-0.00107755	0.029727	0.0806683	0.113232	0.134352	0.142451	0.146561	0.143059	0.139473	0.112929	0.0782843	0.0542583	0.0587878	0.0787077	0.114371	0.144806	0.177212	0.19165	0.200399
0.0456335	0.0570433	0.0792477	0.134265	0.186747	0.188494	0.159864	0.119179	0.110035	0.135357	0.169141	0.175983	0.152055	0.132475	0.117771	0.0896788	0.0687943	0.0492804	0.0398306	0.0234351	-0.000417977	-0.0106281	-0.00528416	0.0422317	0.0955853	0.124614	0.0965251	0.0636447	0.0302382	0.0187916	-0.0113782	-0.0121658	0.0162699	0.0654873	0.0988429	0.120495	0.126491	0.126946	0.120035	0.11602	0.0904541	0.0568834	0.0335296	0.0389977	0.0592688	0.0940773	0.121554	0.153053	0.167389	0.178279
0.0425999	0.0498691	0.063282	0.116004	0.17319	0.185223	0.16173	0.123589	0.11443	0.140892	0.175637	0.182304	0.159289	0.137564	0.120285	0.0863957	0.0621878	0.0398913	0.0300605	0.0122735	-0.0126045	-0.0231001	-0.0174437	0.0294889	0.0796286	0.108409	0.0808084	0.0523015	0.0217195	0.0135916	-0.0157078	-0.0183232	0.00658114	0.052271	0.0857738	0.10939	0.11723	0.115529	0.104669	0.0997938	0.0775072	0.0481149	0.0282316	0.0354166	0.0556437	0.0857756	0.106897	0.133517	0.147726	0.161691
0.0391516	0.0406408	0.0468171	0.0980712	0.159799	0.180162	0.160416	0.122857	0.110961	0.136881	0.171083	0.179459	0.157878	0.135599	0.115862	0.0781284	0.05271	0.0311031	0.0231941	0.00462198	-0.0230129	-0.0372936	-0.0340837	0.0116106	0.0604276	0.0922587	0.0671423	0.0436461	0.014188	0.00829742	-0.020835	-0.0230563	0.000929716	0.0468147	0.0822327	0.107936	0.114973	0.108336	0.0927275	0.0871536	0.0676804	0.0410896	0.0228735	0.0306686	0.05184	0.0806712	0.0989058	0.122119	0.135202	0.151096
0.0289098	0.0341551	0.04059	0.0907378	0.153756	0.176103	0.155745	0.115156	0.101249	0.129632	0.166152	0.176361	0.150759	0.124192	0.101162	0.0623724	0.039298	0.0211255	0.0171595	0.000200238	-0.0278807	-0.0442607	-0.0435612	0.000409213	0.0473075	0.0800965	0.0563613	0.0369596	0.009746	0.00479623	-0.0253118	-0.0271761	-0.00102345	0.0483419	0.0871131	0.114598	0.118765	0.104976	0.0836282	0.0769572	0.0590092	0.0337441	0.0150901	0.022274	0.0435707	0.0731893	0.0904931	0.110674	0.119803	0.133566
0.0311162	0.0406925	0.050022	0.0974036	0.158206	0.176695	0.154223	0.109301	0.0936403	0.121737	0.160301	0.170545	0.143014	0.113253	0.0886492	0.0480748	0.0273043	0.0144862	0.0172945	0.00363398	-0.0242323	-0.0420884	-0.0428293	-0.00110687	0.0438325	0.0754605	0.052924	0.0355396	0.0105038	0.00701079	-0.0220083	-0.0239716	0.00138107	0.0504367	0.0902156	0.117893	0.119544	0.100908	0.0780867	0.0723679	0.0558561	0.0295361	0.00867158	0.014937	0.0373997	0.070373	0.088376	0.106463	0.111656	0.124314
0.0428067	0.0540679	0.0634941	0.103869	0.160009	0.172909	0.149082	0.103201	0.093825	0.123505	0.163518	0.166641	0.140602	0.111203	0.0888974	0.0422654	0.0185892	0.00523905	0.00974186	-0.00355521	-0.0296841	-0.0411392	-0.0356748	0.00855195	0.0528341	0.082155	0.059294	0.039829	0.0135328	0.00854403	-0.0191465	-0.0237324	-0.00356615	0.038048	0.0745907	0.101972	0.107908	0.0940479	0.0758651	0.0719706	0.0576641	0.0313632	0.0118839	0.0178136	0.0402732	0.0697418	0.0840378	0.0973416	0.101806	0.116661
0.0584397	0.0704801	0.0792439	0.11233	0.161722	0.168319	0.145136	0.105048	0.105558	0.136463	0.174137	0.16866	0.1441	0.117083	0.0968257	0.0457748	0.0200106	0.00669398	0.0112661	-0.00495229	-0.0316041	-0.0372976	-0.0245753	0.0224386	0.0647795	0.0918798	0.0688094	0.0485242	0.0203975	0.0136338	-0.0142574	-0.0242951	-0.0125542	0.0199574	0.0533918	0.0819498	0.0950418	0.0905951	0.0803127	0.0799517	0.0675143	0.041107	0.0232269	0.029329	0.0521666	0.0772054	0.0876498	0.09633	0.102237	0.121036
0.0716218	0.0908229	0.0969519	0.126609	0.171101	0.175876	0.1498	0.106411	0.101386	0.130897	0.170022	0.16825	0.141716	0.111049	0.0861245	0.0335366	0.010901	0.00290434	0.0106484	-0.00557265	-0.0315572	-0.0333154	-0.0176482	0.0271578	0.0624482	0.0826238	0.0581268	0.0421837	0.0197422	0.0156645	-0.014433	-0.0295612	-0.0212065	0.012153	0.0482615	0.0786344	0.0889776	0.0816711	0.069207	0.0695533	0.0579615	0.0320722	0.0136787	0.0192885	0.0429777	0.069825	0.0816743	0.090279	0.0961275	0.114426
0.0612488	0.0953627	0.106628	0.138087	0.175345	0.177003	0.144791	0.095357	0.0784016	0.106813	0.14827	0.157261	0.124675	0.0873129	0.0570971	0.0113992	-0.00222468	-0.00272751	0.0111209	0.000649931	-0.0209478	-0.0247426	-0.0150032	0.0209176	0.0471808	0.06164	0.0378245	0.0304637	0.0170043	0.0172961	-0.0140285	-0.0296049	-0.0181823	0.0222856	0.0631337	0.094378	0.0955643	0.077883	0.0581095	0.0577361	0.0456711	0.0209384	0.000922651	0.00714814	0.0314752	0.0651257	0.0807978	0.0912091	0.0926302	0.105122
0.0365596	0.0898013	0.110946	0.147093	0.176949	0.176633	0.135913	0.0744952	0.0395585	0.0665602	0.113102	0.135278	0.0960323	0.0506456	0.0178465	-0.0179725	-0.0214296	-0.0168399	0.00274253	0.00157106	-0.0112679	-0.015938	-0.0141359	0.0111189	0.0288015	0.038649	0.0174167	0.0197712	0.0169545	0.0236243	-0.00428457	-0.0134929	0.00669407	0.0560214	0.0999812	0.12834	0.11524	0.0803331	0.0489529	0.0457461	0.0342483	0.0129068	-0.00766437	-0.000277345	0.0238395	0.0658603	0.0855285	0.0981439	0.0928296	0.0959936
0.00967823	0.0711922	0.0979849	0.131819	0.152384	0.149633	0.109405	0.0532002	0.0245592	0.0554055	0.10039	0.116784	0.0702646	0.0224655	-0.00577376	-0.0307026	-0.0268084	-0.0230185	-0.00702786	-0.00640168	-0.0137539	-0.015643	-0.0155567	0.00718052	0.024327	0.0387148	0.0229897	0.0288584	0.0251897	0.0293818	0.00443061	-0.000652577	0.0227255	0.0697902	0.110638	0.136403	0.123029	0.0889286	0.0577357	0.0546505	0.0455035	0.0313718	0.0169747	0.0273075	0.0488873	0.0871933	0.102436	0.111176	0.103164	0.102875
0.00964752	0.0746449	0.100717	0.128615	0.142323	0.140744	0.104719	0.0540011	0.029946	0.0609666	0.104998	0.114416	0.0661464	0.0170056	-0.00790465	-0.0300167	-0.0225279	-0.0192439	-0.00684093	-0.00854209	-0.015005	-0.0112917	-0.00665521	0.0185497	0.0349173	0.049533	0.0350894	0.0417428	0.0376022	0.0427999	0.0225369	0.0187921	0.0389866	0.0775632	0.11297	0.135204	0.123945	0.0920492	0.0635237	0.0621306	0.0572618	0.049245	0.0402849	0.0534574	0.0740928	0.107309	0.116387	0.120016	0.112371	0.113097
0.0294153	0.0898424	0.109751	0.130234	0.140184	0.140835	0.111219	0.0690552	0.0527373	0.0826461	0.123839	0.124574	0.0795085	0.032122	0.00848448	-0.0183386	-0.0124736	-0.0104649	-0.00147508	-0.00818709	-0.0159856	-0.00609618	0.00615178	0.0358343	0.0525922	0.0665327	0.0519944	0.0560761	0.0487217	0.0519755	0.0331114	0.0258254	0.0382271	0.0660463	0.0964036	0.117922	0.113269	0.0888891	0.0656743	0.0665522	0.0648709	0.0608476	0.0572822	0.0732495	0.0936532	0.119266	0.120985	0.118892	0.113753	0.119011
0.0575709	0.120142	0.141199	0.15949	0.168031	0.169334	0.140542	0.0968518	0.0749308	0.0990302	0.138822	0.139317	0.103346	0.060612	0.0372246	0.000175099	-0.000257045	2.64043e-05	0.0119138	0.00540738	-0.000569656	0.0137167	0.0310969	0.0614568	0.0751914	0.083325	0.0650144	0.0660989	0.0576948	0.0637565	0.0500995	0.043886	0.0500838	0.0680659	0.0934015	0.114477	0.113364	0.0898589	0.0687049	0.0712595	0.0717645	0.0659501	0.062126	0.0798003	0.101989	0.125089	0.121829	0.115529	0.111037	0.120154
0.0711734	0.136256	0.157459	0.166575	0.164006	0.16374	0.140039	0.104809	0.08438	0.104397	0.138817	0.131797	0.0982348	0.0588046	0.0408263	0.00153831	-0.000876206	-0.00234442	0.0130195	0.0093121	0.00869545	0.0281323	0.048937	0.0766464	0.0845273	0.0889925	0.0720245	0.0741548	0.0642499	0.0710261	0.0637878	0.0632179	0.0673156	0.0775223	0.0961337	0.113676	0.111902	0.0883052	0.0713305	0.07784	0.083647	0.0780061	0.0744812	0.09261	0.115891	0.138506	0.132469	0.122681	0.117749	0.128423
0.0783113	0.14406	0.165458	0.168774	0.160817	0.160892	0.14188	0.1102	0.087095	0.100968	0.129582	0.119081	0.0895969	0.0556824	0.0412695	7.73543e-05	-0.00553164	-0.0094115	0.00655684	0.00387166	0.00702117	0.0308856	0.0539807	0.0784047	0.079876	0.0798125	0.0629481	0.0666589	0.0579314	0.0684898	0.068097	0.0725538	0.0739482	0.077412	0.090234	0.104494	0.101392	0.0768688	0.062479	0.07185	0.0825388	0.0776442	0.0738495	0.090793	0.114068	0.13527	0.127191	0.114487	0.110178	0.123602
0.0742281	0.136526	0.154357	0.149811	0.135675	0.135624	0.122027	0.097408	0.0786967	0.0905467	0.112426	0.0964486	0.0697212	0.04268	0.0329828	-0.00783867	-0.0175997	-0.0274473	-0.0164592	-0.0207216	-0.0141473	0.0156445	0.0424247	0.0654386	0.062546	0.0607975	0.0458313	0.0515115	0.0431564	0.0540887	0.0564216	0.0633157	0.063235	0.0630579	0.0716681	0.0832205	0.0807057	0.0598072	0.0486735	0.0587555	0.0722428	0.070773	0.0693637	0.0844569	0.105325	0.12164	0.111189	0.0945677	0.0908954	0.105376
0.055528	0.121298	0.146522	0.150306	0.143053	0.141068	0.120208	0.088175	0.0680265	0.0820278	0.100792	0.0882358	0.0639826	0.045998	0.0364156	-0.00401587	-0.0190222	-0.0357642	-0.0335985	-0.0426894	-0.0334163	0.00185826	0.0300549	0.0502645	0.0450238	0.0450679	0.0327442	0.0410998	0.0342175	0.0445058	0.0452715	0.0514372	0.0515062	0.0528702	0.0632021	0.0794134	0.0819822	0.0640008	0.0475323	0.0515633	0.0608265	0.0622185	0.0633275	0.0769986	0.0940848	0.103898	0.0915956	0.0709282	0.0662727	0.0793248
0.0262064	0.100472	0.136706	0.144434	0.131635	0.123619	0.094176	0.0607128	0.0432881	0.062924	0.0808292	0.0675885	0.0434927	0.0312035	0.0275073	-0.00790633	-0.0234544	-0.0449752	-0.0472361	-0.0569443	-0.0428625	-0.00267149	0.026523	0.0445587	0.0368533	0.0405559	0.0329627	0.0462627	0.0386777	0.0454066	0.0453565	0.0547122	0.0596474	0.0630367	0.0735564	0.0912235	0.0954433	0.0774355	0.0574679	0.0580272	0.0665253	0.0719388	0.077341	0.0921986	0.107299	0.113988	0.0997113	0.0744498	0.0654994	0.0730566
-0.0223244	0.0674053	0.123716	0.141706	0.12127	0.106308	0.0648732	0.0267982	0.00487197	0.0294802	0.0500618	0.0405497	0.0123125	-0.0008925	0.000273922	-0.0241782	-0.0313674	-0.0505371	-0.0512356	-0.0568184	-0.035779	0.0077549	0.0338261	0.0462478	0.0329977	0.0393149	0.0379481	0.0601672	0.0554644	0.061404	0.0628627	0.0801934	0.094577	0.103381	0.113401	0.128313	0.124744	0.097068	0.0712901	0.0709757	0.0827792	0.0935421	0.102936	0.120195	0.135092	0.145596	0.132347	0.105064	0.0882646	0.0864334
-0.03502	0.0571631	0.120782	0.139186	0.11268	0.0960184	0.0522183	0.0144193	-0.00908188	0.015358	0.0384707	0.0293427	0.00847215	-0.00366169	0.000882047	-0.0269147	-0.0351296	-0.0546549	-0.0519945	-0.0529644	-0.0273055	0.0198804	0.0470165	0.0577027	0.0388988	0.0418528	0.0416171	0.0679034	0.0647941	0.0695768	0.0716922	0.0902011	0.10524	0.11195	0.119311	0.131241	0.124637	0.095207	0.0730089	0.0764291	0.0931239	0.10481	0.116308	0.135166	0.150647	0.160304	0.142882	0.111102	0.0899183	0.0853524
-0.0538269	0.0409598	0.109096	0.128485	0.100476	0.0837606	0.0379862	-0.0014924	-0.0269567	-0.0024183	0.0216857	0.0155975	0.000529072	-0.0110692	-0.00530557	-0.0357516	-0.0459573	-0.0688323	-0.0650562	-0.0608456	-0.0306455	0.0161364	0.0383005	0.0430227	0.0188951	0.0207379	0.0226716	0.0523844	0.0516051	0.0579314	0.0623983	0.0839772	0.0995833	0.106455	0.111608	0.121173	0.111893	0.0837054	0.0651491	0.0695833	0.0847625	0.0936885	0.10363	0.121866	0.136964	0.146916	0.128333	0.0943055	0.068824	0.0610014
-0.0359574	0.0541883	0.116912	0.133806	0.110244	0.0965639	0.0509453	0.00941788	-0.0166992	0.00602832	0.0308685	0.0269513	0.0233537	0.0156446	0.0215897	-0.0195952	-0.0400465	-0.0718545	-0.0704963	-0.0661204	-0.0353976	0.0105892	0.0316172	0.0334071	0.00625569	0.0050507	0.00617116	0.0352612	0.0364733	0.0457941	0.0535134	0.0714405	0.0789081	0.0789327	0.0821156	0.0936119	0.0899633	0.0707791	0.0577428	0.0613743	0.0698892	0.0714673	0.0773969	0.094211	0.109005	0.114869	0.0932351	0.0571744	0.0331332	0.0277544
-0.0447902	0.0431079	0.102685	0.118467	0.0958935	0.0841116	0.0390224	-0.00161157	-0.0252614	-0.00126781	0.0230178	0.0189182	0.0171651	0.0098844	0.0152423	-0.0289876	-0.0512321	-0.0847114	-0.0841909	-0.0810857	-0.0521837	-0.00966276	0.00895468	0.00976441	-0.0148041	-0.0124221	-0.00973315	0.0169906	0.0169486	0.028704	0.0432269	0.0642918	0.0694624	0.0648695	0.0652805	0.0759283	0.0743575	0.0593048	0.0491505	0.0528537	0.0600924	0.0612196	0.0666862	0.0822398	0.0963633	0.100771	0.0797528	0.0436401	0.0201065	0.0146926
-0.0508148	0.0379333	0.098054	0.114897	0.0973779	0.0874656	0.044949	0.00822227	-0.00718049	0.0191115	0.0385483	0.0246485	0.0196656	0.0154297	0.0220364	-0.0238914	-0.0486112	-0.0808356	-0.0807287	-0.078843	-0.0521712	-0.00949369	0.0103136	0.0130325	-0.00864596	-0.00383364	-0.00181768	0.0193786	0.0151148	0.0275193	0.0491674	0.0710074	0.0700586	0.0549304	0.0507645	0.0631366	0.0705671	0.0642575	0.0580983	0.0636121	0.0740509	0.0803821	0.0909299	0.107823	0.120916	0.118158	0.0926091	0.0528042	0.0322567	0.0306558
-0.0696064	0.0193542	0.0794421	0.0945255	0.0743658	0.0616848	0.0213684	-0.0110758	-0.0186749	0.00884263	0.0218393	2.63535e-05	-0.0103494	-0.0120833	-0.00536107	-0.0484266	-0.0708668	-0.0976104	-0.0968654	-0.0949871	-0.0688043	-0.0260311	-0.00564629	-0.00099479	-0.0155694	-0.00395777	0.000567624	0.0145072	0.00353593	0.0128521	0.0409553	0.0668974	0.0672899	0.0486494	0.0427807	0.0541532	0.0640994	0.0604204	0.0573284	0.0669897	0.0853065	0.100489	0.116452	0.132905	0.143491	0.136375	0.109682	0.0686576	0.0492111	0.0474921
-0.0808748	0.0149741	0.0798413	0.0942402	0.0661093	0.0464912	0.00461001	-0.0261409	-0.034489	-0.00955994	-0.00383784	-0.0280202	-0.0439452	-0.0417849	-0.0325176	-0.0653452	-0.0844986	-0.109716	-0.111129	-0.106992	-0.0751854	-0.02795	-0.00676564	-0.00335108	-0.0152005	-0.000902578	0.00490107	0.0131443	-0.00229516	0.00455771	0.0371813	0.0691868	0.0759197	0.0601929	0.0534426	0.0610096	0.0665296	0.0610839	0.0593731	0.0724165	0.0953611	0.116736	0.135513	0.153024	0.162348	0.156357	0.131571	0.0928446	0.074204	0.0693145
-0.0757671	0.0210131	0.0845486	0.0955299	0.0567947	0.0304932	-0.0136696	-0.0460829	-0.0598218	-0.0393702	-0.0351336	-0.0518922	-0.0660046	-0.0613519	-0.0527353	-0.0792439	-0.0940577	-0.117978	-0.120507	-0.115852	-0.0777028	-0.025576	0.000152822	0.00548678	-0.00097537	0.0142893	0.0211129	0.0254768	0.00843434	0.0109546	0.0436184	0.0773819	0.0910214	0.0794515	0.0743546	0.0782684	0.0783621	0.0670654	0.0653463	0.0813192	0.108315	0.131541	0.148567	0.164201	0.171483	0.168503	0.147822	0.114135	0.0961929	0.0866851
-0.0732749	0.0303805	0.0952768	0.101671	0.0575468	0.0279555	-0.015316	-0.0448348	-0.0565046	-0.0366965	-0.0362271	-0.0535888	-0.0692431	-0.0615441	-0.051369	-0.0713016	-0.0817977	-0.103869	-0.106872	-0.102132	-0.0609869	-0.00553146	0.0230761	0.0297209	0.0219855	0.0343078	0.0390215	0.0438053	0.0273124	0.0280437	0.0583938	0.0911544	0.105207	0.0915621	0.0845404	0.0873318	0.0897744	0.0789374	0.0791318	0.0973709	0.128167	0.153941	0.171604	0.187784	0.194225	0.191184	0.170376	0.1369	0.119927	0.110029
-0.0640085	0.039186	0.0998587	0.103352	0.0620294	0.0346191	-0.00495593	-0.0311142	-0.0357791	-0.0140028	-0.0146337	-0.0360228	-0.0526776	-0.0445209	-0.0357782	-0.0566013	-0.0653963	-0.0840419	-0.0862108	-0.0840921	-0.0455349	0.00938739	0.0404375	0.0477169	0.0377518	0.04771	0.0531738	0.0619743	0.0474653	0.0470585	0.0741812	0.100918	0.108042	0.0874454	0.0795196	0.0864645	0.0976675	0.091024	0.0905343	0.107436	0.139875	0.168154	0.188223	0.204033	0.209118	0.200569	0.17583	0.138653	0.123337	0.117098
-0.0726179	0.0334883	0.0966402	0.0995053	0.0592461	0.0326119	-0.00561761	-0.0282292	-0.0283591	-0.00374536	-0.00602029	-0.0324469	-0.0531581	-0.0467213	-0.0378711	-0.0563777	-0.0615491	-0.0766568	-0.078433	-0.0785929	-0.0442923	0.00786791	0.0366093	0.0402173	0.022844	0.0305131	0.0383869	0.0550662	0.0451404	0.0475141	0.0734923	0.0992083	0.102579	0.079933	0.0705239	0.0782379	0.0901475	0.0834703	0.0816336	0.098095	0.133163	0.165675	0.188932	0.205494	0.210564	0.200756	0.174477	0.134628	0.119444	0.115924
-0.0869494	0.0151985	0.0820722	0.0910662	0.0529539	0.0291616	-0.00759936	-0.0286869	-0.0315993	-0.00739507	-0.00789262	-0.0331023	-0.0557858	-0.0536317	-0.0461903	-0.0627106	-0.065671	-0.0787923	-0.0811753	-0.0820017	-0.0505873	-0.00124648	0.0243433	0.0237641	0.00150061	0.00904853	0.0211415	0.0444958	0.0371269	0.0420464	0.0691914	0.0990807	0.103556	0.082521	0.0719408	0.0779698	0.084391	0.0730813	0.0664359	0.0805664	0.116259	0.152235	0.178677	0.196039	0.201069	0.191447	0.164882	0.124585	0.108796	0.106435
-0.107187	-0.00853293	0.0648759	0.076573	0.0365361	0.012113	-0.0249986	-0.0439411	-0.0474028	-0.0240697	-0.0244462	-0.0480302	-0.063081	-0.0592984	-0.0476504	-0.0655388	-0.0718094	-0.0912952	-0.0959559	-0.0942095	-0.063382	-0.016931	0.00347314	0.00120828	-0.0238045	-0.0150673	-0.00114357	0.0266937	0.020788	0.0279212	0.0569266	0.0916214	0.0966986	0.0734795	0.0585066	0.0597173	0.0630355	0.0516174	0.048859	0.0644122	0.101382	0.136641	0.16319	0.179905	0.183542	0.172774	0.144638	0.104074	0.087515	0.0863253
-0.132395	-0.0432739	0.0330618	0.0507027	0.016582	-0.00208033	-0.0337318	-0.047783	-0.0498828	-0.0279356	-0.0286196	-0.0504117	-0.059113	-0.0553061	-0.0423819	-0.0623735	-0.0713025	-0.09319	-0.0975416	-0.0921752	-0.0646606	-0.0248751	-0.0115498	-0.0143396	-0.0388118	-0.0250246	-0.00949655	0.0202339	0.0106577	0.0179775	0.0496096	0.0888582	0.0935547	0.0654106	0.0470934	0.0471286	0.0533794	0.0456004	0.0458778	0.0619105	0.0992088	0.134807	0.16406	0.181443	0.184313	0.168543	0.135415	0.0908703	0.0729202	0.0735608
-0.131184	-0.0563971	0.0103894	0.0229704	-0.00361513	-0.0183396	-0.0454052	-0.0602139	-0.0582137	-0.0385769	-0.0408249	-0.0608604	-0.0541283	-0.0423432	-0.0285607	-0.0606927	-0.0805807	-0.109416	-0.11464	-0.108496	-0.0837901	-0.0487403	-0.0387764	-0.0402352	-0.060147	-0.0428357	-0.0287363	-0.0056005	-0.0201858	-0.015342	0.0181559	0.0549138	0.0556524	0.0212913	0.00274195	0.00435743	0.0191949	0.0206238	0.0283169	0.0452035	0.0810099	0.113269	0.14199	0.157482	0.158714	0.13482	0.0961397	0.047293	0.0311377	0.0360382
-0.125689	-0.0658399	-0.0136152	-0.00586679	-0.0200212	-0.0268751	-0.0438177	-0.0562159	-0.0484944	-0.0303174	-0.0343256	-0.056388	-0.0472629	-0.0340673	-0.0253502	-0.0637834	-0.0861581	-0.109318	-0.111626	-0.108081	-0.0898025	-0.0595379	-0.0492032	-0.0488352	-0.065036	-0.0474021	-0.0360456	-0.0210249	-0.0406985	-0.0389278	-0.00486795	0.0278895	0.0255009	-0.0114176	-0.02663	-0.0202512	0.00179418	0.0079007	0.0167946	0.0350543	0.0736197	0.108505	0.138777	0.152146	0.151975	0.121371	0.0792041	0.0264979	0.0126324	0.0218585
-0.0887757	-0.0386722	-0.00348428	-0.00613008	-0.0147362	-0.0230123	-0.0394696	-0.0556325	-0.0411331	-0.0247475	-0.0320384	-0.0577976	-0.0365335	-0.0114871	-0.00392832	-0.0570522	-0.0957144	-0.126403	-0.132879	-0.132919	-0.113842	-0.0794603	-0.0620578	-0.0601966	-0.0720906	-0.0597693	-0.0521768	-0.0500889	-0.0721923	-0.0747263	-0.0419092	-0.0193138	-0.0304744	-0.0718226	-0.0847335	-0.073621	-0.0416912	-0.0249268	-0.00957441	0.00867052	0.0449008	0.0752431	0.100688	0.107792	0.103294	0.0643974	0.0203823	-0.0325959	-0.0407571	-0.0264671
-0.0813805	-0.0300175	0.00515155	0.00529333	-0.00417381	-0.0146155	-0.0320621	-0.0435197	-0.0237989	-0.00561207	-0.014184	-0.0446715	-0.0260894	-0.000847836	0.00680358	-0.0455031	-0.0857367	-0.116222	-0.123442	-0.12314	-0.10389	-0.0685605	-0.0496958	-0.0469324	-0.0585794	-0.047879	-0.039257	-0.035977	-0.0563097	-0.0601205	-0.0301151	-0.0113298	-0.026266	-0.068547	-0.0813893	-0.0681207	-0.0342929	-0.0155683	0.00151138	0.0219636	0.0599285	0.0892239	0.111309	0.114099	0.106247	0.0654728	0.022378	-0.0288716	-0.0361315	-0.0223959
-0.0818144	-0.0226042	0.0198817	0.0246829	0.00904782	-0.00826375	-0.0345542	-0.0485586	-0.0306827	-0.0113005	-0.0200533	-0.0506371	-0.034158	-0.00755837	0.00365698	-0.0439594	-0.0854091	-0.119619	-0.129235	-0.126204	-0.102097	-0.064304	-0.0466349	-0.0466756	-0.0579723	-0.0450782	-0.0321371	-0.0265047	-0.0466344	-0.0540138	-0.0275891	-0.00862028	-0.0203662	-0.057665	-0.0703195	-0.058004	-0.0274898	-0.00836107	0.00941688	0.028416	0.0613779	0.0854652	0.103783	0.105279	0.0971778	0.059294	0.0197597	-0.0279305	-0.0358767	-0.0259035
-0.110944	-0.0389743	0.0188671	0.02877	0.00413247	-0.0202893	-0.0479043	-0.0553042	-0.0321142	-0.0072613	-0.0160339	-0.0532796	-0.0575442	-0.0410735	-0.0256749	-0.0522159	-0.0755373	-0.100169	-0.106543	-0.101676	-0.0789443	-0.0454121	-0.0333877	-0.0332143	-0.0434827	-0.0227678	-0.00570935	0.00541418	-0.0181188	-0.0287514	-0.00507058	0.0226929	0.0230018	-0.00453641	-0.0185123	-0.0113123	0.0102835	0.0247947	0.0412841	0.0608767	0.0930741	0.118443	0.138798	0.143592	0.13758	0.106678	0.0711778	0.0261335	0.0139012	0.018133
-0.135467	-0.0488045	0.0224171	0.0270439	-0.0105973	-0.0511798	-0.0851121	-0.0890599	-0.0518725	-0.018467	-0.0297146	-0.0771544	-0.095881	-0.0821641	-0.0573749	-0.0669006	-0.0803114	-0.105543	-0.112689	-0.106353	-0.0811248	-0.0502715	-0.0416446	-0.0438055	-0.0527132	-0.0271925	-0.00828911	-0.000527518	-0.0311702	-0.047397	-0.0247185	0.00960677	0.0176165	-0.00500192	-0.0233516	-0.0229673	-0.003187	0.0202081	0.0457418	0.0639574	0.0873425	0.107383	0.127049	0.133769	0.128546	0.101186	0.0693446	0.0272576	0.0129057	0.0128312
-0.138969	-0.0484594	0.0283035	0.0299975	-0.0166329	-0.0665873	-0.102036	-0.0964841	-0.0454086	-0.00288686	-0.0148855	-0.0692727	-0.0991568	-0.0895858	-0.0604663	-0.0587881	-0.0628809	-0.0873311	-0.0933708	-0.0869524	-0.0605502	-0.0334244	-0.0266319	-0.0290339	-0.038479	-0.0140572	0.00211858	0.00841488	-0.0243518	-0.0405236	-0.017441	0.0204484	0.0316491	0.00985297	-0.0119321	-0.0164076	0.00314086	0.0323528	0.0630511	0.0795072	0.0959933	0.112592	0.132348	0.141184	0.135578	0.109289	0.0782698	0.0386627	0.0235009	0.0204615
-0.101705	-0.00992121	0.0647272	0.0646845	0.0113225	-0.0498393	-0.0991977	-0.10106	-0.054444	-0.00635274	-0.0136082	-0.0559182	-0.0827134	-0.0716378	-0.0469132	-0.0504281	-0.0599798	-0.0916411	-0.0970774	-0.08916	-0.054221	-0.0252006	-0.0166451	-0.0257276	-0.0392238	-0.0258486	-0.013067	-0.00931809	-0.0367277	-0.0516435	-0.0321352	0.000210894	0.00989019	-0.00646087	-0.0236067	-0.027809	-0.0116262	0.018419	0.0490037	0.0604861	0.0621409	0.0656421	0.0738069	0.079574	0.0733766	0.0535819	0.0303635	0.000443455	-0.0124474	-0.0207037
-0.062841	0.0146547	0.0745998	0.0786706	0.0316332	-0.0192059	-0.0679677	-0.0720715	-0.0376396	0.0102955	0.0105725	-0.0171028	-0.0436628	-0.0396082	-0.0286752	-0.0370679	-0.0390664	-0.0613489	-0.0642405	-0.0643564	-0.0323952	-0.0016677	0.0115822	0.00217723	-0.0163478	-0.011293	-0.000544367	0.0111535	-0.00615701	-0.0181567	-0.00740442	0.0137802	0.0226955	0.014839	0.0101508	0.0118073	0.0207974	0.035909	0.0520847	0.0611194	0.062721	0.0674429	0.0727823	0.0781667	0.0742552	0.0608768	0.0414975	0.0147703	0.00297797	-0.0063051
-0.0443231	0.0447908	0.105492	0.106786	0.0506456	-0.00899435	-0.0663149	-0.0760294	-0.0470886	0.0037543	0.0118199	-0.0031537	-0.0334135	-0.0358839	-0.0328961	-0.0361158	-0.0284394	-0.0423263	-0.0437668	-0.0465775	-0.0165833	0.0137971	0.0262345	0.0126482	-0.0103612	-0.010129	0.00570418	0.0273936	0.0213546	0.00813536	0.00629938	0.0149639	0.0214378	0.0238925	0.0289118	0.0350592	0.0380694	0.0457544	0.0566114	0.0661834	0.0653751	0.0668321	0.0616367	0.061155	0.0566192	0.0561782	0.0499818	0.0325069	0.0196811	0.00334373
-0.0812039	0.00573051	0.0634842	0.0612907	0.005074	-0.0463621	-0.0900321	-0.0829418	-0.0373642	0.0152303	0.0220949	-0.0057502	-0.0424782	-0.0521093	-0.0439024	-0.0304095	-0.00365048	-0.00529247	-0.0110095	-0.0205888	-0.0027436	0.0247663	0.0349844	0.0251594	-0.00161098	0.00477867	0.0282752	0.0646986	0.0629028	0.0460694	0.0373646	0.0374983	0.0393938	0.0346581	0.0381463	0.0458101	0.0563106	0.068225	0.0816608	0.0965977	0.109768	0.125284	0.12956	0.128387	0.121311	0.11467	0.102913	0.0768776	0.062483	0.0504894
-0.102105	0.00326718	0.071996	0.0662525	0.00574561	-0.0554473	-0.102271	-0.0906258	-0.0309755	0.024698	0.0258733	-0.0140234	-0.0541444	-0.0608441	-0.0420672	-0.0171975	0.0102572	0.00666598	0.000868771	0.000447937	0.0212861	0.0456282	0.049586	0.0346836	0.0040054	0.00618567	0.0284709	0.0631197	0.0628908	0.0460169	0.0399629	0.0390446	0.0354314	0.021599	0.0174958	0.0255126	0.0488159	0.0791939	0.104843	0.119729	0.126063	0.135839	0.136445	0.132136	0.120147	0.108931	0.0970624	0.0709818	0.0561031	0.0421181
-0.104335	-0.0147554	0.0435418	0.0414634	-0.000958535	-0.0472653	-0.0874832	-0.0774723	-0.0198865	0.0287962	0.0278629	-0.0164152	-0.0482208	-0.0543273	-0.0318671	-0.0114627	0.0135119	0.00787724	0.00159527	-0.00128419	0.0148646	0.0362605	0.0419888	0.0300189	-0.00159461	-0.00413727	0.0102362	0.0418152	0.0433242	0.0299249	0.0255712	0.0198681	0.0123793	-0.00739357	-0.0117931	-0.00162619	0.0285619	0.0661373	0.0943928	0.106714	0.108605	0.113739	0.116787	0.11432	0.103881	0.0847772	0.0649065	0.033978	0.0213831	0.0154059
-0.0719939	0.0198274	0.0762331	0.072325	0.0339782	-0.0154379	-0.0625451	-0.061602	-0.0060098	0.0442152	0.0467914	0.00345545	-0.0283347	-0.0358475	-0.0140179	0.00111291	0.025181	0.0189153	0.0158784	0.00849758	0.0194719	0.0348708	0.0427509	0.0358626	0.0106102	0.0057264	0.0136953	0.0389222	0.0421893	0.0310787	0.0256397	0.0150661	0.00479145	-0.0126324	-0.0125998	0.00258838	0.0357499	0.0756004	0.105272	0.116381	0.109411	0.102606	0.0968099	0.09155	0.0818552	0.067006	0.051734	0.024862	0.0106258	0.00209808
-0.0347485	0.0570093	0.112872	0.106579	0.0669792	0.0115068	-0.0388076	-0.0424127	0.011348	0.0645696	0.0724514	0.0318682	-0.00485331	-0.0149907	0.00524462	0.0201136	0.0465914	0.0440651	0.0449077	0.0337295	0.0388805	0.0497857	0.0586812	0.0550125	0.0336339	0.0282542	0.0376145	0.0645872	0.072623	0.0600037	0.0465019	0.0268805	0.0139372	0.000863273	0.00504503	0.0216248	0.0521066	0.0878687	0.117876	0.132114	0.126314	0.114699	0.10128	0.0916302	0.0812923	0.0726232	0.0635887	0.0436929	0.0304103	0.0205575
0.0125904	0.110465	0.163445	0.143039	0.0908619	0.0208832	-0.0297037	-0.0267499	0.0387736	0.0987599	0.103128	0.0547779	0.0092264	0.00449433	0.027893	0.0452984	0.0657999	0.0634126	0.0685378	0.0650428	0.0723665	0.0810258	0.0860749	0.080283	0.0629048	0.0569501	0.0700746	0.0917969	0.100788	0.0860958	0.0720194	0.0481234	0.0282765	0.0123425	0.0135572	0.0301305	0.0635024	0.103322	0.139203	0.157482	0.152301	0.136474	0.112982	0.095352	0.0784754	0.0722275	0.0713814	0.0614889	0.0516855	0.0375821
0.055292	0.158599	0.206996	0.173045	0.10613	0.0233419	-0.0264231	-0.0183357	0.0487423	0.106375	0.102997	0.0522531	0.00828129	0.013631	0.0398425	0.0528318	0.057054	0.051623	0.0645511	0.0810773	0.100272	0.112138	0.112345	0.0992507	0.0812633	0.0681575	0.0804095	0.0921885	0.101708	0.0886441	0.0789378	0.0536933	0.0267595	0.00665698	0.00237852	0.0150882	0.0478455	0.0925157	0.136297	0.156456	0.147249	0.122554	0.0886202	0.0660522	0.0454113	0.0412382	0.0471774	0.0499948	0.0483449	0.032552
0.0820277	0.169833	0.198816	0.15265	0.0786821	0.000542183	-0.0404789	-0.0295585	0.0276576	0.0729585	0.0650389	0.0221502	-0.00613593	0.00701766	0.031739	0.0316802	0.0169938	0.00434501	0.0206438	0.0510469	0.0776639	0.09021	0.0873679	0.0738623	0.063941	0.0516914	0.0612951	0.059729	0.0665629	0.059551	0.0619263	0.0435526	0.0153603	-0.00666543	-0.014271	-0.00589677	0.0207708	0.06065	0.102116	0.11791	0.104162	0.0740252	0.0372485	0.0148599	-0.0048584	-0.0066383	0.00318712	0.0156445	0.0200089	0.00496253
[truncated: 94 more columns]
